# Supplementary material for: Combining TSS-MPRA and sensitive TSS profile dissimilarity scoring to study the sequence determinants of transcription initiation
Source: Nucleic Acids Res. 2023 Jul 5;51(15):e80. doi: 10.1093/nar/gkad562 (PMC10450201; doi:10.1093/nar/gkad562)
Supplement: gkad562_Supplemental_Files [file gkad562_supplemental_files.zip]

Archive with 6 entries (6 files):
- SupplementaryFiles.pdf
- Supplementary_Table_Legends.docx
- Table_S1.xlsx
- Table_S2.xlsx
- Table_S3.xlsx
- Table_S4.xlsx
