# Supplementary material for: Combining TSS-MPRA and sensitive TSS profile dissimilarity scoring to study the sequence determinants of transcription initiation
Source: Nucleic Acids Res. 2023 Jul 5;51(15):e80. doi: 10.1093/nar/gkad562 (PMC10450201; doi:10.1093/nar/gkad562)
Supplement: gkad562_Supplemental_Files [file gkad562_supplemental_files.zip › Table_S1.xlsx]

## Sheet: K562.short
#name	chr	start	end	strand	desc	mods	sequence	barcode	full insert	full length
Celeb_ACTB_mutMotif_CDX4_Homeobox__BCrep1	chr7	5530559	5530711	-	end:42,mutMotif:CDX4(Homeobox)|CCCTATAAAACC|78|+/CDX4(Homeobox)|CCTTTTATGGCT|48|-,start:-110,motif:NFY(CCAAT)|GGCCAATCAG|17|+/TATA-Box(TBP)|CCTTTTATGGCT|48|+/TATA-Box(TBP)|CCCTATAAAACC|78|+,tssOffset:110,tssPos:5530601,		GTGAGTGAGCGGCGCGGGGCCAATCAGCGTGCGCCGTTCCGAAAGTTGTAACTGTAATACCGAGCGGCCGCGGCGGCGTAACTGTAATACCAGCGGCGCGACGCGCCACCACCGCCGAGACCGCGTCCGCCCCGCGAGCACAGAGCCTCGCCT	TGGTGCTGTCG	GGTAACCGGTCCAGCTCAGTGAGTGAGCGGCGCGGGGCCAATCAGCGTGCGCCGTTCCGAAAGTTGTAACTGTAATACCGAGCGGCCGCGGCGGCGTAACTGTAATACCAGCGGCGCGACGCGCCACCACCGCCGAGACCGCGTCCGCCCCGCGAGCACAGAGCCTCGCCTTGGTGCTGTCGAGATCGGAAGAGCACACG	200
Celeb_ACTB_mutMotif_CDX4_Homeobox__BCrep2	chr7	5530559	5530711	-	mutMotif:CDX4(Homeobox)|CCCTATAAAACC|78|+/CDX4(Homeobox)|CCTTTTATGGCT|48|-,start:-110,motif:NFY(CCAAT)|GGCCAATCAG|17|+/TATA-Box(TBP)|CCTTTTATGGCT|48|+/TATA-Box(TBP)|CCCTATAAAACC|78|+,tssPos:5530601,tssOffset:110,end:42,		GTGAGTGAGCGGCGCGGGGCCAATCAGCGTGCGCCGTTCCGAAAGTTGTAACTGTAATACCGAGCGGCCGCGGCGGCGTAACTGTAATACCAGCGGCGCGACGCGCCACCACCGCCGAGACCGCGTCCGCCCCGCGAGCACAGAGCCTCGCCT	AATGAGGACTT	GGTAACCGGTCCAGCTCAGTGAGTGAGCGGCGCGGGGCCAATCAGCGTGCGCCGTTCCGAAAGTTGTAACTGTAATACCGAGCGGCCGCGGCGGCGTAACTGTAATACCAGCGGCGCGACGCGCCACCACCGCCGAGACCGCGTCCGCCCCGCGAGCACAGAGCCTCGCCTAATGAGGACTTAGATCGGAAGAGCACACG	200
Celeb_ACTB_mutMotif_CDX4_Homeobox__BCrep3	chr7	5530559	5530711	-	mutMotif:CDX4(Homeobox)|CCCTATAAAACC|78|+/CDX4(Homeobox)|CCTTTTATGGCT|48|-,start:-110,motif:NFY(CCAAT)|GGCCAATCAG|17|+/TATA-Box(TBP)|CCTTTTATGGCT|48|+/TATA-Box(TBP)|CCCTATAAAACC|78|+,tssOffset:110,tssPos:5530601,end:42,		GTGAGTGAGCGGCGCGGGGCCAATCAGCGTGCGCCGTTCCGAAAGTTGTAACTGTAATACCGAGCGGCCGCGGCGGCGTAACTGTAATACCAGCGGCGCGACGCGCCACCACCGCCGAGACCGCGTCCGCCCCGCGAGCACAGAGCCTCGCCT	TCTATGTGCGC	GGTAACCGGTCCAGCTCAGTGAGTGAGCGGCGCGGGGCCAATCAGCGTGCGCCGTTCCGAAAGTTGTAACTGTAATACCGAGCGGCCGCGGCGGCGTAACTGTAATACCAGCGGCGCGACGCGCCACCACCGCCGAGACCGCGTCCGCCCCGCGAGCACAGAGCCTCGCCTTCTATGTGCGCAGATCGGAAGAGCACACG	200
Celeb_ACTB_mutMotif_CDX4_Homeobox__BCrep4	chr7	5530559	5530711	-	end:42,motif:NFY(CCAAT)|GGCCAATCAG|17|+/TATA-Box(TBP)|CCTTTTATGGCT|48|+/TATA-Box(TBP)|CCCTATAAAACC|78|+,tssOffset:110,tssPos:5530601,start:-110,mutMotif:CDX4(Homeobox)|CCCTATAAAACC|78|+/CDX4(Homeobox)|CCTTTTATGGCT|48|-,		GTGAGTGAGCGGCGCGGGGCCAATCAGCGTGCGCCGTTCCGAAAGTTGTAACTGTAATACCGAGCGGCCGCGGCGGCGTAACTGTAATACCAGCGGCGCGACGCGCCACCACCGCCGAGACCGCGTCCGCCCCGCGAGCACAGAGCCTCGCCT	GTTCAATACCG	GGTAACCGGTCCAGCTCAGTGAGTGAGCGGCGCGGGGCCAATCAGCGTGCGCCGTTCCGAAAGTTGTAACTGTAATACCGAGCGGCCGCGGCGGCGTAACTGTAATACCAGCGGCGCGACGCGCCACCACCGCCGAGACCGCGTCCGCCCCGCGAGCACAGAGCCTCGCCTGTTCAATACCGAGATCGGAAGAGCACACG	200
Celeb_ACTB_mutMotif_Ctrl_BCrep1	chr7	5530559	5530711	-	end:42,start:-110,motif:NFY(CCAAT)|GGCCAATCAG|17|+/CDX4(Homeobox)|CCCTATAAAACC|78|+/CDX4(Homeobox)|CCTTTTATGGCT|48|-/TATA-Box(TBP)|CCTTTTATGGCT|48|+/TATA-Box(TBP)|CCCTATAAAACC|78|+,tssPos:5530601,tssOffset:110,		GTGAGTGAGCGGCGCGGGGCCAATCAGCGTGCGCCGTTCCGAAAGTTGCCTTTTATGGCTCGAGCGGCCGCGGCGGCGCCCTATAAAACCCAGCGGCGCGACGCGCCACCACCGCCGAGACCGCGTCCGCCCCGCGAGCACAGAGCCTCGCCT	GATTCGCACAT	GGTAACCGGTCCAGCTCAGTGAGTGAGCGGCGCGGGGCCAATCAGCGTGCGCCGTTCCGAAAGTTGCCTTTTATGGCTCGAGCGGCCGCGGCGGCGCCCTATAAAACCCAGCGGCGCGACGCGCCACCACCGCCGAGACCGCGTCCGCCCCGCGAGCACAGAGCCTCGCCTGATTCGCACATAGATCGGAAGAGCACACG	200
Celeb_ACTB_mutMotif_Ctrl_BCrep2	chr7	5530559	5530711	-	motif:NFY(CCAAT)|GGCCAATCAG|17|+/CDX4(Homeobox)|CCCTATAAAACC|78|+/CDX4(Homeobox)|CCTTTTATGGCT|48|-/TATA-Box(TBP)|CCTTTTATGGCT|48|+/TATA-Box(TBP)|CCCTATAAAACC|78|+,tssOffset:110,tssPos:5530601,start:-110,end:42,		GTGAGTGAGCGGCGCGGGGCCAATCAGCGTGCGCCGTTCCGAAAGTTGCCTTTTATGGCTCGAGCGGCCGCGGCGGCGCCCTATAAAACCCAGCGGCGCGACGCGCCACCACCGCCGAGACCGCGTCCGCCCCGCGAGCACAGAGCCTCGCCT	ATTGTGCCTAG	GGTAACCGGTCCAGCTCAGTGAGTGAGCGGCGCGGGGCCAATCAGCGTGCGCCGTTCCGAAAGTTGCCTTTTATGGCTCGAGCGGCCGCGGCGGCGCCCTATAAAACCCAGCGGCGCGACGCGCCACCACCGCCGAGACCGCGTCCGCCCCGCGAGCACAGAGCCTCGCCTATTGTGCCTAGAGATCGGAAGAGCACACG	200
Celeb_ACTB_mutMotif_Ctrl_BCrep3	chr7	5530559	5530711	-	tssPos:5530601,motif:NFY(CCAAT)|GGCCAATCAG|17|+/CDX4(Homeobox)|CCCTATAAAACC|78|+/CDX4(Homeobox)|CCTTTTATGGCT|48|-/TATA-Box(TBP)|CCTTTTATGGCT|48|+/TATA-Box(TBP)|CCCTATAAAACC|78|+,tssOffset:110,start:-110,end:42,		GTGAGTGAGCGGCGCGGGGCCAATCAGCGTGCGCCGTTCCGAAAGTTGCCTTTTATGGCTCGAGCGGCCGCGGCGGCGCCCTATAAAACCCAGCGGCGCGACGCGCCACCACCGCCGAGACCGCGTCCGCCCCGCGAGCACAGAGCCTCGCCT	TGTTGGTATAG	GGTAACCGGTCCAGCTCAGTGAGTGAGCGGCGCGGGGCCAATCAGCGTGCGCCGTTCCGAAAGTTGCCTTTTATGGCTCGAGCGGCCGCGGCGGCGCCCTATAAAACCCAGCGGCGCGACGCGCCACCACCGCCGAGACCGCGTCCGCCCCGCGAGCACAGAGCCTCGCCTTGTTGGTATAGAGATCGGAAGAGCACACG	200
Celeb_ACTB_mutMotif_Ctrl_BCrep4	chr7	5530559	5530711	-	end:42,start:-110,tssOffset:110,motif:NFY(CCAAT)|GGCCAATCAG|17|+/CDX4(Homeobox)|CCCTATAAAACC|78|+/CDX4(Homeobox)|CCTTTTATGGCT|48|-/TATA-Box(TBP)|CCTTTTATGGCT|48|+/TATA-Box(TBP)|CCCTATAAAACC|78|+,tssPos:5530601,		GTGAGTGAGCGGCGCGGGGCCAATCAGCGTGCGCCGTTCCGAAAGTTGCCTTTTATGGCTCGAGCGGCCGCGGCGGCGCCCTATAAAACCCAGCGGCGCGACGCGCCACCACCGCCGAGACCGCGTCCGCCCCGCGAGCACAGAGCCTCGCCT	CTTGGTCATTG	GGTAACCGGTCCAGCTCAGTGAGTGAGCGGCGCGGGGCCAATCAGCGTGCGCCGTTCCGAAAGTTGCCTTTTATGGCTCGAGCGGCCGCGGCGGCGCCCTATAAAACCCAGCGGCGCGACGCGCCACCACCGCCGAGACCGCGTCCGCCCCGCGAGCACAGAGCCTCGCCTCTTGGTCATTGAGATCGGAAGAGCACACG	200
Celeb_ACTB_mutMotif_NFY_CCAAT__BCrep1	chr7	5530559	5530711	-	motif:CDX4(Homeobox)|CCCTATAAAACC|78|+/CDX4(Homeobox)|CCTTTTATGGCT|48|-/TATA-Box(TBP)|CCTTTTATGGCT|48|+/TATA-Box(TBP)|CCCTATAAAACC|78|+,tssOffset:110,tssPos:5530601,mutMotif:NFY(CCAAT)|GGCCAATCAG|17|+,start:-110,end:42,		GTGAGTGAGCGGCGCGGTAACTGTAATCGTGCGCCGTTCCGAAAGTTGCCTTTTATGGCTCGAGCGGCCGCGGCGGCGCCCTATAAAACCCAGCGGCGCGACGCGCCACCACCGCCGAGACCGCGTCCGCCCCGCGAGCACAGAGCCTCGCCT	TGACGCGCTCT	GGTAACCGGTCCAGCTCAGTGAGTGAGCGGCGCGGTAACTGTAATCGTGCGCCGTTCCGAAAGTTGCCTTTTATGGCTCGAGCGGCCGCGGCGGCGCCCTATAAAACCCAGCGGCGCGACGCGCCACCACCGCCGAGACCGCGTCCGCCCCGCGAGCACAGAGCCTCGCCTTGACGCGCTCTAGATCGGAAGAGCACACG	200
Celeb_ACTB_mutMotif_NFY_CCAAT__BCrep2	chr7	5530559	5530711	-	end:42,tssOffset:110,motif:CDX4(Homeobox)|CCCTATAAAACC|78|+/CDX4(Homeobox)|CCTTTTATGGCT|48|-/TATA-Box(TBP)|CCTTTTATGGCT|48|+/TATA-Box(TBP)|CCCTATAAAACC|78|+,tssPos:5530601,mutMotif:NFY(CCAAT)|GGCCAATCAG|17|+,start:-110,		GTGAGTGAGCGGCGCGGTAACTGTAATCGTGCGCCGTTCCGAAAGTTGCCTTTTATGGCTCGAGCGGCCGCGGCGGCGCCCTATAAAACCCAGCGGCGCGACGCGCCACCACCGCCGAGACCGCGTCCGCCCCGCGAGCACAGAGCCTCGCCT	CTCGCGCATGA	GGTAACCGGTCCAGCTCAGTGAGTGAGCGGCGCGGTAACTGTAATCGTGCGCCGTTCCGAAAGTTGCCTTTTATGGCTCGAGCGGCCGCGGCGGCGCCCTATAAAACCCAGCGGCGCGACGCGCCACCACCGCCGAGACCGCGTCCGCCCCGCGAGCACAGAGCCTCGCCTCTCGCGCATGAAGATCGGAAGAGCACACG	200
Celeb_ACTB_mutMotif_NFY_CCAAT__BCrep3	chr7	5530559	5530711	-	tssOffset:110,motif:CDX4(Homeobox)|CCCTATAAAACC|78|+/CDX4(Homeobox)|CCTTTTATGGCT|48|-/TATA-Box(TBP)|CCTTTTATGGCT|48|+/TATA-Box(TBP)|CCCTATAAAACC|78|+,tssPos:5530601,start:-110,mutMotif:NFY(CCAAT)|GGCCAATCAG|17|+,end:42,		GTGAGTGAGCGGCGCGGTAACTGTAATCGTGCGCCGTTCCGAAAGTTGCCTTTTATGGCTCGAGCGGCCGCGGCGGCGCCCTATAAAACCCAGCGGCGCGACGCGCCACCACCGCCGAGACCGCGTCCGCCCCGCGAGCACAGAGCCTCGCCT	CAGAACATCAA	GGTAACCGGTCCAGCTCAGTGAGTGAGCGGCGCGGTAACTGTAATCGTGCGCCGTTCCGAAAGTTGCCTTTTATGGCTCGAGCGGCCGCGGCGGCGCCCTATAAAACCCAGCGGCGCGACGCGCCACCACCGCCGAGACCGCGTCCGCCCCGCGAGCACAGAGCCTCGCCTCAGAACATCAAAGATCGGAAGAGCACACG	200
Celeb_ACTB_mutMotif_NFY_CCAAT__BCrep4	chr7	5530559	5530711	-	end:42,start:-110,mutMotif:NFY(CCAAT)|GGCCAATCAG|17|+,motif:CDX4(Homeobox)|CCCTATAAAACC|78|+/CDX4(Homeobox)|CCTTTTATGGCT|48|-/TATA-Box(TBP)|CCTTTTATGGCT|48|+/TATA-Box(TBP)|CCCTATAAAACC|78|+,tssOffset:110,tssPos:5530601,		GTGAGTGAGCGGCGCGGTAACTGTAATCGTGCGCCGTTCCGAAAGTTGCCTTTTATGGCTCGAGCGGCCGCGGCGGCGCCCTATAAAACCCAGCGGCGCGACGCGCCACCACCGCCGAGACCGCGTCCGCCCCGCGAGCACAGAGCCTCGCCT	GCTTCTAGTAA	GGTAACCGGTCCAGCTCAGTGAGTGAGCGGCGCGGTAACTGTAATCGTGCGCCGTTCCGAAAGTTGCCTTTTATGGCTCGAGCGGCCGCGGCGGCGCCCTATAAAACCCAGCGGCGCGACGCGCCACCACCGCCGAGACCGCGTCCGCCCCGCGAGCACAGAGCCTCGCCTGCTTCTAGTAAAGATCGGAAGAGCACACG	200
Celeb_ACTB_mutMotif_TATA-Box_TBP__BCrep1	chr7	5530559	5530711	-	end:42,motif:NFY(CCAAT)|GGCCAATCAG|17|+/CDX4(Homeobox)|CCCTATAAAACC|78|+/CDX4(Homeobox)|CCTTTTATGGCT|48|-,tssPos:5530601,tssOffset:110,start:-110,mutMotif:TATA-Box(TBP)|CCTTTTATGGCT|48|+/TATA-Box(TBP)|CCCTATAAAACC|78|+,		GTGAGTGAGCGGCGCGGGGCCAATCAGCGTGCGCCGTTCCGAAAGTTGTAACTGTAATACCGAGCGGCCGCGGCGGCGTAACTGTAATACCAGCGGCGCGACGCGCCACCACCGCCGAGACCGCGTCCGCCCCGCGAGCACAGAGCCTCGCCT	GTATTGCTGTT	GGTAACCGGTCCAGCTCAGTGAGTGAGCGGCGCGGGGCCAATCAGCGTGCGCCGTTCCGAAAGTTGTAACTGTAATACCGAGCGGCCGCGGCGGCGTAACTGTAATACCAGCGGCGCGACGCGCCACCACCGCCGAGACCGCGTCCGCCCCGCGAGCACAGAGCCTCGCCTGTATTGCTGTTAGATCGGAAGAGCACACG	200
Celeb_ACTB_mutMotif_TATA-Box_TBP__BCrep2	chr7	5530559	5530711	-	end:42,mutMotif:TATA-Box(TBP)|CCTTTTATGGCT|48|+/TATA-Box(TBP)|CCCTATAAAACC|78|+,start:-110,motif:NFY(CCAAT)|GGCCAATCAG|17|+/CDX4(Homeobox)|CCCTATAAAACC|78|+/CDX4(Homeobox)|CCTTTTATGGCT|48|-,tssOffset:110,tssPos:5530601,		GTGAGTGAGCGGCGCGGGGCCAATCAGCGTGCGCCGTTCCGAAAGTTGTAACTGTAATACCGAGCGGCCGCGGCGGCGTAACTGTAATACCAGCGGCGCGACGCGCCACCACCGCCGAGACCGCGTCCGCCCCGCGAGCACAGAGCCTCGCCT	ACCTTCCGAGT	GGTAACCGGTCCAGCTCAGTGAGTGAGCGGCGCGGGGCCAATCAGCGTGCGCCGTTCCGAAAGTTGTAACTGTAATACCGAGCGGCCGCGGCGGCGTAACTGTAATACCAGCGGCGCGACGCGCCACCACCGCCGAGACCGCGTCCGCCCCGCGAGCACAGAGCCTCGCCTACCTTCCGAGTAGATCGGAAGAGCACACG	200
Celeb_ACTB_mutMotif_TATA-Box_TBP__BCrep3	chr7	5530559	5530711	-	mutMotif:TATA-Box(TBP)|CCTTTTATGGCT|48|+/TATA-Box(TBP)|CCCTATAAAACC|78|+,start:-110,motif:NFY(CCAAT)|GGCCAATCAG|17|+/CDX4(Homeobox)|CCCTATAAAACC|78|+/CDX4(Homeobox)|CCTTTTATGGCT|48|-,tssPos:5530601,tssOffset:110,end:42,		GTGAGTGAGCGGCGCGGGGCCAATCAGCGTGCGCCGTTCCGAAAGTTGTAACTGTAATACCGAGCGGCCGCGGCGGCGTAACTGTAATACCAGCGGCGCGACGCGCCACCACCGCCGAGACCGCGTCCGCCCCGCGAGCACAGAGCCTCGCCT	GCTCCTAACTA	GGTAACCGGTCCAGCTCAGTGAGTGAGCGGCGCGGGGCCAATCAGCGTGCGCCGTTCCGAAAGTTGTAACTGTAATACCGAGCGGCCGCGGCGGCGTAACTGTAATACCAGCGGCGCGACGCGCCACCACCGCCGAGACCGCGTCCGCCCCGCGAGCACAGAGCCTCGCCTGCTCCTAACTAAGATCGGAAGAGCACACG	200
Celeb_ACTB_mutMotif_TATA-Box_TBP__BCrep4	chr7	5530559	5530711	-	end:42,start:-110,mutMotif:TATA-Box(TBP)|CCTTTTATGGCT|48|+/TATA-Box(TBP)|CCCTATAAAACC|78|+,tssOffset:110,motif:NFY(CCAAT)|GGCCAATCAG|17|+/CDX4(Homeobox)|CCCTATAAAACC|78|+/CDX4(Homeobox)|CCTTTTATGGCT|48|-,tssPos:5530601,		GTGAGTGAGCGGCGCGGGGCCAATCAGCGTGCGCCGTTCCGAAAGTTGTAACTGTAATACCGAGCGGCCGCGGCGGCGTAACTGTAATACCAGCGGCGCGACGCGCCACCACCGCCGAGACCGCGTCCGCCCCGCGAGCACAGAGCCTCGCCT	ATAGCTTCAGA	GGTAACCGGTCCAGCTCAGTGAGTGAGCGGCGCGGGGCCAATCAGCGTGCGCCGTTCCGAAAGTTGTAACTGTAATACCGAGCGGCCGCGGCGGCGTAACTGTAATACCAGCGGCGCGACGCGCCACCACCGCCGAGACCGCGTCCGCCCCGCGAGCACAGAGCCTCGCCTATAGCTTCAGAAGATCGGAAGAGCACACG	200
Celeb_ENO1_mutMotif_Ctrl_BCrep1	chr1	8878644	8878796	-	tssPos:8878686,motif:Sp1(Zf)|GGGGGCGTGCCC|34|-/Sp1(Zf)|CGAGGCGGAGCT|20|-/Elk1(ETS)|GCAGGAAGTC|82|-/E2F4(E2F)|GGCGGGAAGT|50|+/PU.1(ETS)|GCGGGAAGTG|51|+/RUNX-AML(Runt)|TCTGTGGGTA|114|+,tssOffset:110,start:-110,end:42,		ACGGCTCTCCCGACGAATGGCGAGGCGGAGCTGAGGGGGCGTGCCCCGGAGGCGGGAAGTGGGTGGGGCTCGCCTTAGCTAGGCAGGAAGTCGGCGCGGGCGGCGCGGACAGTATCTGTGGGTACCCGGAGCACGGAGATCTCGCCGGCTTTA	TGCGGAAGAGC	GGTAACCGGTCCAGCTCAACGGCTCTCCCGACGAATGGCGAGGCGGAGCTGAGGGGGCGTGCCCCGGAGGCGGGAAGTGGGTGGGGCTCGCCTTAGCTAGGCAGGAAGTCGGCGCGGGCGGCGCGGACAGTATCTGTGGGTACCCGGAGCACGGAGATCTCGCCGGCTTTATGCGGAAGAGCAGATCGGAAGAGCACACG	200
Celeb_ENO1_mutMotif_Ctrl_BCrep2	chr1	8878644	8878796	-	start:-110,tssOffset:110,motif:Sp1(Zf)|GGGGGCGTGCCC|34|-/Sp1(Zf)|CGAGGCGGAGCT|20|-/Elk1(ETS)|GCAGGAAGTC|82|-/E2F4(E2F)|GGCGGGAAGT|50|+/PU.1(ETS)|GCGGGAAGTG|51|+/RUNX-AML(Runt)|TCTGTGGGTA|114|+,tssPos:8878686,end:42,		ACGGCTCTCCCGACGAATGGCGAGGCGGAGCTGAGGGGGCGTGCCCCGGAGGCGGGAAGTGGGTGGGGCTCGCCTTAGCTAGGCAGGAAGTCGGCGCGGGCGGCGCGGACAGTATCTGTGGGTACCCGGAGCACGGAGATCTCGCCGGCTTTA	TCACCGTTAGT	GGTAACCGGTCCAGCTCAACGGCTCTCCCGACGAATGGCGAGGCGGAGCTGAGGGGGCGTGCCCCGGAGGCGGGAAGTGGGTGGGGCTCGCCTTAGCTAGGCAGGAAGTCGGCGCGGGCGGCGCGGACAGTATCTGTGGGTACCCGGAGCACGGAGATCTCGCCGGCTTTATCACCGTTAGTAGATCGGAAGAGCACACG	200
Celeb_ENO1_mutMotif_Ctrl_BCrep3	chr1	8878644	8878796	-	end:42,start:-110,tssPos:8878686,motif:Sp1(Zf)|GGGGGCGTGCCC|34|-/Sp1(Zf)|CGAGGCGGAGCT|20|-/Elk1(ETS)|GCAGGAAGTC|82|-/E2F4(E2F)|GGCGGGAAGT|50|+/PU.1(ETS)|GCGGGAAGTG|51|+/RUNX-AML(Runt)|TCTGTGGGTA|114|+,tssOffset:110,		ACGGCTCTCCCGACGAATGGCGAGGCGGAGCTGAGGGGGCGTGCCCCGGAGGCGGGAAGTGGGTGGGGCTCGCCTTAGCTAGGCAGGAAGTCGGCGCGGGCGGCGCGGACAGTATCTGTGGGTACCCGGAGCACGGAGATCTCGCCGGCTTTA	CGTAATTCTAG	GGTAACCGGTCCAGCTCAACGGCTCTCCCGACGAATGGCGAGGCGGAGCTGAGGGGGCGTGCCCCGGAGGCGGGAAGTGGGTGGGGCTCGCCTTAGCTAGGCAGGAAGTCGGCGCGGGCGGCGCGGACAGTATCTGTGGGTACCCGGAGCACGGAGATCTCGCCGGCTTTACGTAATTCTAGAGATCGGAAGAGCACACG	200
Celeb_ENO1_mutMotif_Ctrl_BCrep4	chr1	8878644	8878796	-	tssPos:8878686,motif:Sp1(Zf)|GGGGGCGTGCCC|34|-/Sp1(Zf)|CGAGGCGGAGCT|20|-/Elk1(ETS)|GCAGGAAGTC|82|-/E2F4(E2F)|GGCGGGAAGT|50|+/PU.1(ETS)|GCGGGAAGTG|51|+/RUNX-AML(Runt)|TCTGTGGGTA|114|+,tssOffset:110,start:-110,end:42,		ACGGCTCTCCCGACGAATGGCGAGGCGGAGCTGAGGGGGCGTGCCCCGGAGGCGGGAAGTGGGTGGGGCTCGCCTTAGCTAGGCAGGAAGTCGGCGCGGGCGGCGCGGACAGTATCTGTGGGTACCCGGAGCACGGAGATCTCGCCGGCTTTA	CCGAATCAACG	GGTAACCGGTCCAGCTCAACGGCTCTCCCGACGAATGGCGAGGCGGAGCTGAGGGGGCGTGCCCCGGAGGCGGGAAGTGGGTGGGGCTCGCCTTAGCTAGGCAGGAAGTCGGCGCGGGCGGCGCGGACAGTATCTGTGGGTACCCGGAGCACGGAGATCTCGCCGGCTTTACCGAATCAACGAGATCGGAAGAGCACACG	200
Celeb_ENO1_mutMotif_E2F4_E2F__BCrep1	chr1	8878644	8878796	-	end:42,motif:Sp1(Zf)|GGGGGCGTGCCC|34|-/Sp1(Zf)|CGAGGCGGAGCT|20|-/Elk1(ETS)|GCAGGAAGTC|82|-/PU.1(ETS)|GCGGGAAGTG|51|+/RUNX-AML(Runt)|TCTGTGGGTA|114|+,tssPos:8878686,tssOffset:110,start:-110,mutMotif:E2F4(E2F)|GGCGGGAAGT|50|+,		ACGGCTCTCCCGACGAATGGCGAGGCGGAGCTGAGGGGGCGTGCCCCGGATAACTGTAATGGGTGGGGCTCGCCTTAGCTAGGCAGGAAGTCGGCGCGGGCGGCGCGGACAGTATCTGTGGGTACCCGGAGCACGGAGATCTCGCCGGCTTTA	CCAACTGCTGC	GGTAACCGGTCCAGCTCAACGGCTCTCCCGACGAATGGCGAGGCGGAGCTGAGGGGGCGTGCCCCGGATAACTGTAATGGGTGGGGCTCGCCTTAGCTAGGCAGGAAGTCGGCGCGGGCGGCGCGGACAGTATCTGTGGGTACCCGGAGCACGGAGATCTCGCCGGCTTTACCAACTGCTGCAGATCGGAAGAGCACACG	200
Celeb_ENO1_mutMotif_E2F4_E2F__BCrep2	chr1	8878644	8878796	-	end:42,mutMotif:E2F4(E2F)|GGCGGGAAGT|50|+,start:-110,tssPos:8878686,motif:Sp1(Zf)|GGGGGCGTGCCC|34|-/Sp1(Zf)|CGAGGCGGAGCT|20|-/Elk1(ETS)|GCAGGAAGTC|82|-/PU.1(ETS)|GCGGGAAGTG|51|+/RUNX-AML(Runt)|TCTGTGGGTA|114|+,tssOffset:110,		ACGGCTCTCCCGACGAATGGCGAGGCGGAGCTGAGGGGGCGTGCCCCGGATAACTGTAATGGGTGGGGCTCGCCTTAGCTAGGCAGGAAGTCGGCGCGGGCGGCGCGGACAGTATCTGTGGGTACCCGGAGCACGGAGATCTCGCCGGCTTTA	CCTGACTCTGG	GGTAACCGGTCCAGCTCAACGGCTCTCCCGACGAATGGCGAGGCGGAGCTGAGGGGGCGTGCCCCGGATAACTGTAATGGGTGGGGCTCGCCTTAGCTAGGCAGGAAGTCGGCGCGGGCGGCGCGGACAGTATCTGTGGGTACCCGGAGCACGGAGATCTCGCCGGCTTTACCTGACTCTGGAGATCGGAAGAGCACACG	200
Celeb_ENO1_mutMotif_E2F4_E2F__BCrep3	chr1	8878644	8878796	-	motif:Sp1(Zf)|GGGGGCGTGCCC|34|-/Sp1(Zf)|CGAGGCGGAGCT|20|-/Elk1(ETS)|GCAGGAAGTC|82|-/PU.1(ETS)|GCGGGAAGTG|51|+/RUNX-AML(Runt)|TCTGTGGGTA|114|+,tssOffset:110,tssPos:8878686,start:-110,mutMotif:E2F4(E2F)|GGCGGGAAGT|50|+,end:42,		ACGGCTCTCCCGACGAATGGCGAGGCGGAGCTGAGGGGGCGTGCCCCGGATAACTGTAATGGGTGGGGCTCGCCTTAGCTAGGCAGGAAGTCGGCGCGGGCGGCGCGGACAGTATCTGTGGGTACCCGGAGCACGGAGATCTCGCCGGCTTTA	AGAACCTCATT	GGTAACCGGTCCAGCTCAACGGCTCTCCCGACGAATGGCGAGGCGGAGCTGAGGGGGCGTGCCCCGGATAACTGTAATGGGTGGGGCTCGCCTTAGCTAGGCAGGAAGTCGGCGCGGGCGGCGCGGACAGTATCTGTGGGTACCCGGAGCACGGAGATCTCGCCGGCTTTAAGAACCTCATTAGATCGGAAGAGCACACG	200
Celeb_ENO1_mutMotif_E2F4_E2F__BCrep4	chr1	8878644	8878796	-	mutMotif:E2F4(E2F)|GGCGGGAAGT|50|+,start:-110,motif:Sp1(Zf)|GGGGGCGTGCCC|34|-/Sp1(Zf)|CGAGGCGGAGCT|20|-/Elk1(ETS)|GCAGGAAGTC|82|-/PU.1(ETS)|GCGGGAAGTG|51|+/RUNX-AML(Runt)|TCTGTGGGTA|114|+,tssPos:8878686,tssOffset:110,end:42,		ACGGCTCTCCCGACGAATGGCGAGGCGGAGCTGAGGGGGCGTGCCCCGGATAACTGTAATGGGTGGGGCTCGCCTTAGCTAGGCAGGAAGTCGGCGCGGGCGGCGCGGACAGTATCTGTGGGTACCCGGAGCACGGAGATCTCGCCGGCTTTA	GGATACCGTTC	GGTAACCGGTCCAGCTCAACGGCTCTCCCGACGAATGGCGAGGCGGAGCTGAGGGGGCGTGCCCCGGATAACTGTAATGGGTGGGGCTCGCCTTAGCTAGGCAGGAAGTCGGCGCGGGCGGCGCGGACAGTATCTGTGGGTACCCGGAGCACGGAGATCTCGCCGGCTTTAGGATACCGTTCAGATCGGAAGAGCACACG	200
Celeb_ENO1_mutMotif_Elk1_ETS__BCrep1	chr1	8878644	8878796	-	end:42,tssPos:8878686,motif:Sp1(Zf)|GGGGGCGTGCCC|34|-/Sp1(Zf)|CGAGGCGGAGCT|20|-/E2F4(E2F)|GGCGGGAAGT|50|+/PU.1(ETS)|GCGGGAAGTG|51|+/RUNX-AML(Runt)|TCTGTGGGTA|114|+,tssOffset:110,start:-110,mutMotif:Elk1(ETS)|GCAGGAAGTC|82|-,		ACGGCTCTCCCGACGAATGGCGAGGCGGAGCTGAGGGGGCGTGCCCCGGAGGCGGGAAGTGGGTGGGGCTCGCCTTAGCTAGTAACTGTAATGGCGCGGGCGGCGCGGACAGTATCTGTGGGTACCCGGAGCACGGAGATCTCGCCGGCTTTA	GCTATCTTCTT	GGTAACCGGTCCAGCTCAACGGCTCTCCCGACGAATGGCGAGGCGGAGCTGAGGGGGCGTGCCCCGGAGGCGGGAAGTGGGTGGGGCTCGCCTTAGCTAGTAACTGTAATGGCGCGGGCGGCGCGGACAGTATCTGTGGGTACCCGGAGCACGGAGATCTCGCCGGCTTTAGCTATCTTCTTAGATCGGAAGAGCACACG	200
Celeb_ENO1_mutMotif_Elk1_ETS__BCrep2	chr1	8878644	8878796	-	mutMotif:Elk1(ETS)|GCAGGAAGTC|82|-,start:-110,tssOffset:110,motif:Sp1(Zf)|GGGGGCGTGCCC|34|-/Sp1(Zf)|CGAGGCGGAGCT|20|-/E2F4(E2F)|GGCGGGAAGT|50|+/PU.1(ETS)|GCGGGAAGTG|51|+/RUNX-AML(Runt)|TCTGTGGGTA|114|+,tssPos:8878686,end:42,		ACGGCTCTCCCGACGAATGGCGAGGCGGAGCTGAGGGGGCGTGCCCCGGAGGCGGGAAGTGGGTGGGGCTCGCCTTAGCTAGTAACTGTAATGGCGCGGGCGGCGCGGACAGTATCTGTGGGTACCCGGAGCACGGAGATCTCGCCGGCTTTA	GCCGCTATACG	GGTAACCGGTCCAGCTCAACGGCTCTCCCGACGAATGGCGAGGCGGAGCTGAGGGGGCGTGCCCCGGAGGCGGGAAGTGGGTGGGGCTCGCCTTAGCTAGTAACTGTAATGGCGCGGGCGGCGCGGACAGTATCTGTGGGTACCCGGAGCACGGAGATCTCGCCGGCTTTAGCCGCTATACGAGATCGGAAGAGCACACG	200
Celeb_ENO1_mutMotif_Elk1_ETS__BCrep3	chr1	8878644	8878796	-	tssOffset:110,motif:Sp1(Zf)|GGGGGCGTGCCC|34|-/Sp1(Zf)|CGAGGCGGAGCT|20|-/E2F4(E2F)|GGCGGGAAGT|50|+/PU.1(ETS)|GCGGGAAGTG|51|+/RUNX-AML(Runt)|TCTGTGGGTA|114|+,tssPos:8878686,mutMotif:Elk1(ETS)|GCAGGAAGTC|82|-,start:-110,end:42,		ACGGCTCTCCCGACGAATGGCGAGGCGGAGCTGAGGGGGCGTGCCCCGGAGGCGGGAAGTGGGTGGGGCTCGCCTTAGCTAGTAACTGTAATGGCGCGGGCGGCGCGGACAGTATCTGTGGGTACCCGGAGCACGGAGATCTCGCCGGCTTTA	TGCATTCGCGC	GGTAACCGGTCCAGCTCAACGGCTCTCCCGACGAATGGCGAGGCGGAGCTGAGGGGGCGTGCCCCGGAGGCGGGAAGTGGGTGGGGCTCGCCTTAGCTAGTAACTGTAATGGCGCGGGCGGCGCGGACAGTATCTGTGGGTACCCGGAGCACGGAGATCTCGCCGGCTTTATGCATTCGCGCAGATCGGAAGAGCACACG	200
Celeb_ENO1_mutMotif_Elk1_ETS__BCrep4	chr1	8878644	8878796	-	end:42,motif:Sp1(Zf)|GGGGGCGTGCCC|34|-/Sp1(Zf)|CGAGGCGGAGCT|20|-/E2F4(E2F)|GGCGGGAAGT|50|+/PU.1(ETS)|GCGGGAAGTG|51|+/RUNX-AML(Runt)|TCTGTGGGTA|114|+,tssPos:8878686,tssOffset:110,start:-110,mutMotif:Elk1(ETS)|GCAGGAAGTC|82|-,		ACGGCTCTCCCGACGAATGGCGAGGCGGAGCTGAGGGGGCGTGCCCCGGAGGCGGGAAGTGGGTGGGGCTCGCCTTAGCTAGTAACTGTAATGGCGCGGGCGGCGCGGACAGTATCTGTGGGTACCCGGAGCACGGAGATCTCGCCGGCTTTA	CGCCTCCAAGA	GGTAACCGGTCCAGCTCAACGGCTCTCCCGACGAATGGCGAGGCGGAGCTGAGGGGGCGTGCCCCGGAGGCGGGAAGTGGGTGGGGCTCGCCTTAGCTAGTAACTGTAATGGCGCGGGCGGCGCGGACAGTATCTGTGGGTACCCGGAGCACGGAGATCTCGCCGGCTTTACGCCTCCAAGAAGATCGGAAGAGCACACG	200
Celeb_ENO1_mutMotif_PU.1_ETS__BCrep1	chr1	8878644	8878796	-	end:42,motif:Sp1(Zf)|GGGGGCGTGCCC|34|-/Sp1(Zf)|CGAGGCGGAGCT|20|-/Elk1(ETS)|GCAGGAAGTC|82|-/E2F4(E2F)|GGCGGGAAGT|50|+/RUNX-AML(Runt)|TCTGTGGGTA|114|+,tssOffset:110,tssPos:8878686,start:-110,mutMotif:PU.1(ETS)|GCGGGAAGTG|51|+,		ACGGCTCTCCCGACGAATGGCGAGGCGGAGCTGAGGGGGCGTGCCCCGGAGTAACTGTAATGGTGGGGCTCGCCTTAGCTAGGCAGGAAGTCGGCGCGGGCGGCGCGGACAGTATCTGTGGGTACCCGGAGCACGGAGATCTCGCCGGCTTTA	CGCACGAGCTT	GGTAACCGGTCCAGCTCAACGGCTCTCCCGACGAATGGCGAGGCGGAGCTGAGGGGGCGTGCCCCGGAGTAACTGTAATGGTGGGGCTCGCCTTAGCTAGGCAGGAAGTCGGCGCGGGCGGCGCGGACAGTATCTGTGGGTACCCGGAGCACGGAGATCTCGCCGGCTTTACGCACGAGCTTAGATCGGAAGAGCACACG	200
Celeb_ENO1_mutMotif_PU.1_ETS__BCrep2	chr1	8878644	8878796	-	end:42,motif:Sp1(Zf)|GGGGGCGTGCCC|34|-/Sp1(Zf)|CGAGGCGGAGCT|20|-/Elk1(ETS)|GCAGGAAGTC|82|-/E2F4(E2F)|GGCGGGAAGT|50|+/RUNX-AML(Runt)|TCTGTGGGTA|114|+,tssOffset:110,tssPos:8878686,start:-110,mutMotif:PU.1(ETS)|GCGGGAAGTG|51|+,		ACGGCTCTCCCGACGAATGGCGAGGCGGAGCTGAGGGGGCGTGCCCCGGAGTAACTGTAATGGTGGGGCTCGCCTTAGCTAGGCAGGAAGTCGGCGCGGGCGGCGCGGACAGTATCTGTGGGTACCCGGAGCACGGAGATCTCGCCGGCTTTA	GAAGAGGTGCG	GGTAACCGGTCCAGCTCAACGGCTCTCCCGACGAATGGCGAGGCGGAGCTGAGGGGGCGTGCCCCGGAGTAACTGTAATGGTGGGGCTCGCCTTAGCTAGGCAGGAAGTCGGCGCGGGCGGCGCGGACAGTATCTGTGGGTACCCGGAGCACGGAGATCTCGCCGGCTTTAGAAGAGGTGCGAGATCGGAAGAGCACACG	200
Celeb_ENO1_mutMotif_PU.1_ETS__BCrep3	chr1	8878644	8878796	-	start:-110,mutMotif:PU.1(ETS)|GCGGGAAGTG|51|+,motif:Sp1(Zf)|GGGGGCGTGCCC|34|-/Sp1(Zf)|CGAGGCGGAGCT|20|-/Elk1(ETS)|GCAGGAAGTC|82|-/E2F4(E2F)|GGCGGGAAGT|50|+/RUNX-AML(Runt)|TCTGTGGGTA|114|+,tssOffset:110,tssPos:8878686,end:42,		ACGGCTCTCCCGACGAATGGCGAGGCGGAGCTGAGGGGGCGTGCCCCGGAGTAACTGTAATGGTGGGGCTCGCCTTAGCTAGGCAGGAAGTCGGCGCGGGCGGCGCGGACAGTATCTGTGGGTACCCGGAGCACGGAGATCTCGCCGGCTTTA	TCCAGCTAGAG	GGTAACCGGTCCAGCTCAACGGCTCTCCCGACGAATGGCGAGGCGGAGCTGAGGGGGCGTGCCCCGGAGTAACTGTAATGGTGGGGCTCGCCTTAGCTAGGCAGGAAGTCGGCGCGGGCGGCGCGGACAGTATCTGTGGGTACCCGGAGCACGGAGATCTCGCCGGCTTTATCCAGCTAGAGAGATCGGAAGAGCACACG	200
Celeb_ENO1_mutMotif_PU.1_ETS__BCrep4	chr1	8878644	8878796	-	end:42,motif:Sp1(Zf)|GGGGGCGTGCCC|34|-/Sp1(Zf)|CGAGGCGGAGCT|20|-/Elk1(ETS)|GCAGGAAGTC|82|-/E2F4(E2F)|GGCGGGAAGT|50|+/RUNX-AML(Runt)|TCTGTGGGTA|114|+,tssOffset:110,tssPos:8878686,start:-110,mutMotif:PU.1(ETS)|GCGGGAAGTG|51|+,		ACGGCTCTCCCGACGAATGGCGAGGCGGAGCTGAGGGGGCGTGCCCCGGAGTAACTGTAATGGTGGGGCTCGCCTTAGCTAGGCAGGAAGTCGGCGCGGGCGGCGCGGACAGTATCTGTGGGTACCCGGAGCACGGAGATCTCGCCGGCTTTA	ACAGCTCCGAT	GGTAACCGGTCCAGCTCAACGGCTCTCCCGACGAATGGCGAGGCGGAGCTGAGGGGGCGTGCCCCGGAGTAACTGTAATGGTGGGGCTCGCCTTAGCTAGGCAGGAAGTCGGCGCGGGCGGCGCGGACAGTATCTGTGGGTACCCGGAGCACGGAGATCTCGCCGGCTTTAACAGCTCCGATAGATCGGAAGAGCACACG	200
Celeb_ENO1_mutMotif_RUNX-AML_Runt__BCrep1	chr1	8878644	8878796	-	end:42,mutMotif:RUNX-AML(Runt)|TCTGTGGGTA|114|+,start:-110,motif:Sp1(Zf)|GGGGGCGTGCCC|34|-/Sp1(Zf)|CGAGGCGGAGCT|20|-/Elk1(ETS)|GCAGGAAGTC|82|-/E2F4(E2F)|GGCGGGAAGT|50|+/PU.1(ETS)|GCGGGAAGTG|51|+,tssPos:8878686,tssOffset:110,		ACGGCTCTCCCGACGAATGGCGAGGCGGAGCTGAGGGGGCGTGCCCCGGAGGCGGGAAGTGGGTGGGGCTCGCCTTAGCTAGGCAGGAAGTCGGCGCGGGCGGCGCGGACAGTATAACTGTAATCCCGGAGCACGGAGATCTCGCCGGCTTTA	ATCGACACGCG	GGTAACCGGTCCAGCTCAACGGCTCTCCCGACGAATGGCGAGGCGGAGCTGAGGGGGCGTGCCCCGGAGGCGGGAAGTGGGTGGGGCTCGCCTTAGCTAGGCAGGAAGTCGGCGCGGGCGGCGCGGACAGTATAACTGTAATCCCGGAGCACGGAGATCTCGCCGGCTTTAATCGACACGCGAGATCGGAAGAGCACACG	200
Celeb_ENO1_mutMotif_RUNX-AML_Runt__BCrep2	chr1	8878644	8878796	-	motif:Sp1(Zf)|GGGGGCGTGCCC|34|-/Sp1(Zf)|CGAGGCGGAGCT|20|-/Elk1(ETS)|GCAGGAAGTC|82|-/E2F4(E2F)|GGCGGGAAGT|50|+/PU.1(ETS)|GCGGGAAGTG|51|+,tssOffset:110,tssPos:8878686,start:-110,mutMotif:RUNX-AML(Runt)|TCTGTGGGTA|114|+,end:42,		ACGGCTCTCCCGACGAATGGCGAGGCGGAGCTGAGGGGGCGTGCCCCGGAGGCGGGAAGTGGGTGGGGCTCGCCTTAGCTAGGCAGGAAGTCGGCGCGGGCGGCGCGGACAGTATAACTGTAATCCCGGAGCACGGAGATCTCGCCGGCTTTA	TTAGAGTTCAC	GGTAACCGGTCCAGCTCAACGGCTCTCCCGACGAATGGCGAGGCGGAGCTGAGGGGGCGTGCCCCGGAGGCGGGAAGTGGGTGGGGCTCGCCTTAGCTAGGCAGGAAGTCGGCGCGGGCGGCGCGGACAGTATAACTGTAATCCCGGAGCACGGAGATCTCGCCGGCTTTATTAGAGTTCACAGATCGGAAGAGCACACG	200
Celeb_ENO1_mutMotif_RUNX-AML_Runt__BCrep3	chr1	8878644	8878796	-	end:42,motif:Sp1(Zf)|GGGGGCGTGCCC|34|-/Sp1(Zf)|CGAGGCGGAGCT|20|-/Elk1(ETS)|GCAGGAAGTC|82|-/E2F4(E2F)|GGCGGGAAGT|50|+/PU.1(ETS)|GCGGGAAGTG|51|+,tssPos:8878686,tssOffset:110,mutMotif:RUNX-AML(Runt)|TCTGTGGGTA|114|+,start:-110,		ACGGCTCTCCCGACGAATGGCGAGGCGGAGCTGAGGGGGCGTGCCCCGGAGGCGGGAAGTGGGTGGGGCTCGCCTTAGCTAGGCAGGAAGTCGGCGCGGGCGGCGCGGACAGTATAACTGTAATCCCGGAGCACGGAGATCTCGCCGGCTTTA	ATCGCCTTGAA	GGTAACCGGTCCAGCTCAACGGCTCTCCCGACGAATGGCGAGGCGGAGCTGAGGGGGCGTGCCCCGGAGGCGGGAAGTGGGTGGGGCTCGCCTTAGCTAGGCAGGAAGTCGGCGCGGGCGGCGCGGACAGTATAACTGTAATCCCGGAGCACGGAGATCTCGCCGGCTTTAATCGCCTTGAAAGATCGGAAGAGCACACG	200
Celeb_ENO1_mutMotif_RUNX-AML_Runt__BCrep4	chr1	8878644	8878796	-	start:-110,mutMotif:RUNX-AML(Runt)|TCTGTGGGTA|114|+,motif:Sp1(Zf)|GGGGGCGTGCCC|34|-/Sp1(Zf)|CGAGGCGGAGCT|20|-/Elk1(ETS)|GCAGGAAGTC|82|-/E2F4(E2F)|GGCGGGAAGT|50|+/PU.1(ETS)|GCGGGAAGTG|51|+,tssOffset:110,tssPos:8878686,end:42,		ACGGCTCTCCCGACGAATGGCGAGGCGGAGCTGAGGGGGCGTGCCCCGGAGGCGGGAAGTGGGTGGGGCTCGCCTTAGCTAGGCAGGAAGTCGGCGCGGGCGGCGCGGACAGTATAACTGTAATCCCGGAGCACGGAGATCTCGCCGGCTTTA	CGCGTTATGAA	GGTAACCGGTCCAGCTCAACGGCTCTCCCGACGAATGGCGAGGCGGAGCTGAGGGGGCGTGCCCCGGAGGCGGGAAGTGGGTGGGGCTCGCCTTAGCTAGGCAGGAAGTCGGCGCGGGCGGCGCGGACAGTATAACTGTAATCCCGGAGCACGGAGATCTCGCCGGCTTTACGCGTTATGAAAGATCGGAAGAGCACACG	200
Celeb_ENO1_mutMotif_Sp1_Zf__BCrep1	chr1	8878644	8878796	-	motif:Elk1(ETS)|GCAGGAAGTC|82|-/E2F4(E2F)|GGCGGGAAGT|50|+/PU.1(ETS)|GCGGGAAGTG|51|+/RUNX-AML(Runt)|TCTGTGGGTA|114|+,tssOffset:110,tssPos:8878686,mutMotif:Sp1(Zf)|GGGGGCGTGCCC|34|-/Sp1(Zf)|CGAGGCGGAGCT|20|-,start:-110,end:42,		ACGGCTCTCCCGACGAATGGTAACTGTAATACGATAACTGTAATACCGGAGGCGGGAAGTGGGTGGGGCTCGCCTTAGCTAGGCAGGAAGTCGGCGCGGGCGGCGCGGACAGTATCTGTGGGTACCCGGAGCACGGAGATCTCGCCGGCTTTA	GAGGACGGATC	GGTAACCGGTCCAGCTCAACGGCTCTCCCGACGAATGGTAACTGTAATACGATAACTGTAATACCGGAGGCGGGAAGTGGGTGGGGCTCGCCTTAGCTAGGCAGGAAGTCGGCGCGGGCGGCGCGGACAGTATCTGTGGGTACCCGGAGCACGGAGATCTCGCCGGCTTTAGAGGACGGATCAGATCGGAAGAGCACACG	200
Celeb_ENO1_mutMotif_Sp1_Zf__BCrep2	chr1	8878644	8878796	-	mutMotif:Sp1(Zf)|GGGGGCGTGCCC|34|-/Sp1(Zf)|CGAGGCGGAGCT|20|-,start:-110,motif:Elk1(ETS)|GCAGGAAGTC|82|-/E2F4(E2F)|GGCGGGAAGT|50|+/PU.1(ETS)|GCGGGAAGTG|51|+/RUNX-AML(Runt)|TCTGTGGGTA|114|+,tssPos:8878686,tssOffset:110,end:42,		ACGGCTCTCCCGACGAATGGTAACTGTAATACGATAACTGTAATACCGGAGGCGGGAAGTGGGTGGGGCTCGCCTTAGCTAGGCAGGAAGTCGGCGCGGGCGGCGCGGACAGTATCTGTGGGTACCCGGAGCACGGAGATCTCGCCGGCTTTA	AGACGCCTTAA	GGTAACCGGTCCAGCTCAACGGCTCTCCCGACGAATGGTAACTGTAATACGATAACTGTAATACCGGAGGCGGGAAGTGGGTGGGGCTCGCCTTAGCTAGGCAGGAAGTCGGCGCGGGCGGCGCGGACAGTATCTGTGGGTACCCGGAGCACGGAGATCTCGCCGGCTTTAAGACGCCTTAAAGATCGGAAGAGCACACG	200
Celeb_ENO1_mutMotif_Sp1_Zf__BCrep3	chr1	8878644	8878796	-	motif:Elk1(ETS)|GCAGGAAGTC|82|-/E2F4(E2F)|GGCGGGAAGT|50|+/PU.1(ETS)|GCGGGAAGTG|51|+/RUNX-AML(Runt)|TCTGTGGGTA|114|+,tssOffset:110,tssPos:8878686,start:-110,mutMotif:Sp1(Zf)|GGGGGCGTGCCC|34|-/Sp1(Zf)|CGAGGCGGAGCT|20|-,end:42,		ACGGCTCTCCCGACGAATGGTAACTGTAATACGATAACTGTAATACCGGAGGCGGGAAGTGGGTGGGGCTCGCCTTAGCTAGGCAGGAAGTCGGCGCGGGCGGCGCGGACAGTATCTGTGGGTACCCGGAGCACGGAGATCTCGCCGGCTTTA	GCTTCATCGGA	GGTAACCGGTCCAGCTCAACGGCTCTCCCGACGAATGGTAACTGTAATACGATAACTGTAATACCGGAGGCGGGAAGTGGGTGGGGCTCGCCTTAGCTAGGCAGGAAGTCGGCGCGGGCGGCGCGGACAGTATCTGTGGGTACCCGGAGCACGGAGATCTCGCCGGCTTTAGCTTCATCGGAAGATCGGAAGAGCACACG	200
Celeb_ENO1_mutMotif_Sp1_Zf__BCrep4	chr1	8878644	8878796	-	end:42,mutMotif:Sp1(Zf)|GGGGGCGTGCCC|34|-/Sp1(Zf)|CGAGGCGGAGCT|20|-,start:-110,motif:Elk1(ETS)|GCAGGAAGTC|82|-/E2F4(E2F)|GGCGGGAAGT|50|+/PU.1(ETS)|GCGGGAAGTG|51|+/RUNX-AML(Runt)|TCTGTGGGTA|114|+,tssPos:8878686,tssOffset:110,		ACGGCTCTCCCGACGAATGGTAACTGTAATACGATAACTGTAATACCGGAGGCGGGAAGTGGGTGGGGCTCGCCTTAGCTAGGCAGGAAGTCGGCGCGGGCGGCGCGGACAGTATCTGTGGGTACCCGGAGCACGGAGATCTCGCCGGCTTTA	TCTGGTTCACT	GGTAACCGGTCCAGCTCAACGGCTCTCCCGACGAATGGTAACTGTAATACGATAACTGTAATACCGGAGGCGGGAAGTGGGTGGGGCTCGCCTTAGCTAGGCAGGAAGTCGGCGCGGGCGGCGCGGACAGTATCTGTGGGTACCCGGAGCACGGAGATCTCGCCGGCTTTATCTGGTTCACTAGATCGGAAGAGCACACG	200
Celeb_GATA1_mutMotif_Ctrl_BCrep1	chrX	48786480	48786632	+	tssPos:48786590,tssOffset:110,start:-110,end:42,		TGGGGCACCAGCCACTCCCTGGGGAGGAGGGAGGAGGGAGAAGGGAGGGAGGGAGGGAGGGAGGAAGGGAGCCTCAAAGGCCAAGGCCAGCCAGGACACCCCCTGGGATCACACTGAGCTTGCCACATCCCCAAGGCGGCCGAACCCTCCGCA	GCTACCAATCA	GGTAACCGGTCCAGCTCATGGGGCACCAGCCACTCCCTGGGGAGGAGGGAGGAGGGAGAAGGGAGGGAGGGAGGGAGGGAGGAAGGGAGCCTCAAAGGCCAAGGCCAGCCAGGACACCCCCTGGGATCACACTGAGCTTGCCACATCCCCAAGGCGGCCGAACCCTCCGCAGCTACCAATCAAGATCGGAAGAGCACACG	200
Celeb_GATA1_mutMotif_Ctrl_BCrep2	chrX	48786480	48786632	+	tssOffset:110,tssPos:48786590,start:-110,end:42,		TGGGGCACCAGCCACTCCCTGGGGAGGAGGGAGGAGGGAGAAGGGAGGGAGGGAGGGAGGGAGGAAGGGAGCCTCAAAGGCCAAGGCCAGCCAGGACACCCCCTGGGATCACACTGAGCTTGCCACATCCCCAAGGCGGCCGAACCCTCCGCA	CGCCATCTATT	GGTAACCGGTCCAGCTCATGGGGCACCAGCCACTCCCTGGGGAGGAGGGAGGAGGGAGAAGGGAGGGAGGGAGGGAGGGAGGAAGGGAGCCTCAAAGGCCAAGGCCAGCCAGGACACCCCCTGGGATCACACTGAGCTTGCCACATCCCCAAGGCGGCCGAACCCTCCGCACGCCATCTATTAGATCGGAAGAGCACACG	200
Celeb_GATA1_mutMotif_Ctrl_BCrep3	chrX	48786480	48786632	+	end:42,start:-110,tssPos:48786590,tssOffset:110,		TGGGGCACCAGCCACTCCCTGGGGAGGAGGGAGGAGGGAGAAGGGAGGGAGGGAGGGAGGGAGGAAGGGAGCCTCAAAGGCCAAGGCCAGCCAGGACACCCCCTGGGATCACACTGAGCTTGCCACATCCCCAAGGCGGCCGAACCCTCCGCA	GACTTCTCCGA	GGTAACCGGTCCAGCTCATGGGGCACCAGCCACTCCCTGGGGAGGAGGGAGGAGGGAGAAGGGAGGGAGGGAGGGAGGGAGGAAGGGAGCCTCAAAGGCCAAGGCCAGCCAGGACACCCCCTGGGATCACACTGAGCTTGCCACATCCCCAAGGCGGCCGAACCCTCCGCAGACTTCTCCGAAGATCGGAAGAGCACACG	200
Celeb_GATA1_mutMotif_Ctrl_BCrep4	chrX	48786480	48786632	+	tssOffset:110,tssPos:48786590,start:-110,end:42,		TGGGGCACCAGCCACTCCCTGGGGAGGAGGGAGGAGGGAGAAGGGAGGGAGGGAGGGAGGGAGGAAGGGAGCCTCAAAGGCCAAGGCCAGCCAGGACACCCCCTGGGATCACACTGAGCTTGCCACATCCCCAAGGCGGCCGAACCCTCCGCA	CATCGGTCTGG	GGTAACCGGTCCAGCTCATGGGGCACCAGCCACTCCCTGGGGAGGAGGGAGGAGGGAGAAGGGAGGGAGGGAGGGAGGGAGGAAGGGAGCCTCAAAGGCCAAGGCCAGCCAGGACACCCCCTGGGATCACACTGAGCTTGCCACATCCCCAAGGCGGCCGAACCCTCCGCACATCGGTCTGGAGATCGGAAGAGCACACG	200
Celeb_HBE1-HS1neg_mutMotif_CDX4_Homeobox__BCrep1	chr11	5269903	5270055	-	mutMotif:CDX4(Homeobox)|GGCAGTAAAGAA|71|+,start:-110,tssPos:5269945,motif:NFY(CCAAT)|GACCAATGAC|25|+,tssOffset:110,end:42,		CCCCTGAGGGACACAGGTCAGCCTTGACCAATGACTTTTAAGTACCATGGAGAACAGGGGGCCAGAACTTCTAACTGTAATACTAAAAGGCCAGACAGAGAGGCAGCAGCACATATCTGCTTCCGACACAGCTGCAATCACTAGCAAGCTCTC	ATCAGTAGTGT	GGTAACCGGTCCAGCTCACCCCTGAGGGACACAGGTCAGCCTTGACCAATGACTTTTAAGTACCATGGAGAACAGGGGGCCAGAACTTCTAACTGTAATACTAAAAGGCCAGACAGAGAGGCAGCAGCACATATCTGCTTCCGACACAGCTGCAATCACTAGCAAGCTCTCATCAGTAGTGTAGATCGGAAGAGCACACG	200
Celeb_HBE1-HS1neg_mutMotif_CDX4_Homeobox__BCrep2	chr11	5269903	5270055	-	start:-110,mutMotif:CDX4(Homeobox)|GGCAGTAAAGAA|71|+,tssPos:5269945,motif:NFY(CCAAT)|GACCAATGAC|25|+,tssOffset:110,end:42,		CCCCTGAGGGACACAGGTCAGCCTTGACCAATGACTTTTAAGTACCATGGAGAACAGGGGGCCAGAACTTCTAACTGTAATACTAAAAGGCCAGACAGAGAGGCAGCAGCACATATCTGCTTCCGACACAGCTGCAATCACTAGCAAGCTCTC	TCGCTTCATGG	GGTAACCGGTCCAGCTCACCCCTGAGGGACACAGGTCAGCCTTGACCAATGACTTTTAAGTACCATGGAGAACAGGGGGCCAGAACTTCTAACTGTAATACTAAAAGGCCAGACAGAGAGGCAGCAGCACATATCTGCTTCCGACACAGCTGCAATCACTAGCAAGCTCTCTCGCTTCATGGAGATCGGAAGAGCACACG	200
Celeb_HBE1-HS1neg_mutMotif_CDX4_Homeobox__BCrep3	chr11	5269903	5270055	-	end:42,motif:NFY(CCAAT)|GACCAATGAC|25|+,tssPos:5269945,tssOffset:110,mutMotif:CDX4(Homeobox)|GGCAGTAAAGAA|71|+,start:-110,		CCCCTGAGGGACACAGGTCAGCCTTGACCAATGACTTTTAAGTACCATGGAGAACAGGGGGCCAGAACTTCTAACTGTAATACTAAAAGGCCAGACAGAGAGGCAGCAGCACATATCTGCTTCCGACACAGCTGCAATCACTAGCAAGCTCTC	CCGAGCCTTCT	GGTAACCGGTCCAGCTCACCCCTGAGGGACACAGGTCAGCCTTGACCAATGACTTTTAAGTACCATGGAGAACAGGGGGCCAGAACTTCTAACTGTAATACTAAAAGGCCAGACAGAGAGGCAGCAGCACATATCTGCTTCCGACACAGCTGCAATCACTAGCAAGCTCTCCCGAGCCTTCTAGATCGGAAGAGCACACG	200
Celeb_HBE1-HS1neg_mutMotif_CDX4_Homeobox__BCrep4	chr11	5269903	5270055	-	end:42,start:-110,mutMotif:CDX4(Homeobox)|GGCAGTAAAGAA|71|+,motif:NFY(CCAAT)|GACCAATGAC|25|+,tssPos:5269945,tssOffset:110,		CCCCTGAGGGACACAGGTCAGCCTTGACCAATGACTTTTAAGTACCATGGAGAACAGGGGGCCAGAACTTCTAACTGTAATACTAAAAGGCCAGACAGAGAGGCAGCAGCACATATCTGCTTCCGACACAGCTGCAATCACTAGCAAGCTCTC	ACATCTCACGT	GGTAACCGGTCCAGCTCACCCCTGAGGGACACAGGTCAGCCTTGACCAATGACTTTTAAGTACCATGGAGAACAGGGGGCCAGAACTTCTAACTGTAATACTAAAAGGCCAGACAGAGAGGCAGCAGCACATATCTGCTTCCGACACAGCTGCAATCACTAGCAAGCTCTCACATCTCACGTAGATCGGAAGAGCACACG	200
Celeb_HBE1-HS1neg_mutMotif_Ctrl_BCrep1	chr11	5269903	5270055	-	start:-110,tssOffset:110,motif:NFY(CCAAT)|GACCAATGAC|25|+/CDX4(Homeobox)|GGCAGTAAAGAA|71|+,tssPos:5269945,end:42,		CCCCTGAGGGACACAGGTCAGCCTTGACCAATGACTTTTAAGTACCATGGAGAACAGGGGGCCAGAACTTCGGCAGTAAAGAATAAAAGGCCAGACAGAGAGGCAGCAGCACATATCTGCTTCCGACACAGCTGCAATCACTAGCAAGCTCTC	ACGAACTAGAA	GGTAACCGGTCCAGCTCACCCCTGAGGGACACAGGTCAGCCTTGACCAATGACTTTTAAGTACCATGGAGAACAGGGGGCCAGAACTTCGGCAGTAAAGAATAAAAGGCCAGACAGAGAGGCAGCAGCACATATCTGCTTCCGACACAGCTGCAATCACTAGCAAGCTCTCACGAACTAGAAAGATCGGAAGAGCACACG	200
Celeb_HBE1-HS1neg_mutMotif_Ctrl_BCrep2	chr11	5269903	5270055	-	end:42,tssPos:5269945,motif:NFY(CCAAT)|GACCAATGAC|25|+/CDX4(Homeobox)|GGCAGTAAAGAA|71|+,tssOffset:110,start:-110,		CCCCTGAGGGACACAGGTCAGCCTTGACCAATGACTTTTAAGTACCATGGAGAACAGGGGGCCAGAACTTCGGCAGTAAAGAATAAAAGGCCAGACAGAGAGGCAGCAGCACATATCTGCTTCCGACACAGCTGCAATCACTAGCAAGCTCTC	ATGCCTACTAA	GGTAACCGGTCCAGCTCACCCCTGAGGGACACAGGTCAGCCTTGACCAATGACTTTTAAGTACCATGGAGAACAGGGGGCCAGAACTTCGGCAGTAAAGAATAAAAGGCCAGACAGAGAGGCAGCAGCACATATCTGCTTCCGACACAGCTGCAATCACTAGCAAGCTCTCATGCCTACTAAAGATCGGAAGAGCACACG	200
Celeb_HBE1-HS1neg_mutMotif_Ctrl_BCrep3	chr11	5269903	5270055	-	motif:NFY(CCAAT)|GACCAATGAC|25|+/CDX4(Homeobox)|GGCAGTAAAGAA|71|+,tssOffset:110,tssPos:5269945,start:-110,end:42,		CCCCTGAGGGACACAGGTCAGCCTTGACCAATGACTTTTAAGTACCATGGAGAACAGGGGGCCAGAACTTCGGCAGTAAAGAATAAAAGGCCAGACAGAGAGGCAGCAGCACATATCTGCTTCCGACACAGCTGCAATCACTAGCAAGCTCTC	GTAACAACCTA	GGTAACCGGTCCAGCTCACCCCTGAGGGACACAGGTCAGCCTTGACCAATGACTTTTAAGTACCATGGAGAACAGGGGGCCAGAACTTCGGCAGTAAAGAATAAAAGGCCAGACAGAGAGGCAGCAGCACATATCTGCTTCCGACACAGCTGCAATCACTAGCAAGCTCTCGTAACAACCTAAGATCGGAAGAGCACACG	200
Celeb_HBE1-HS1neg_mutMotif_Ctrl_BCrep4	chr11	5269903	5270055	-	end:42,motif:NFY(CCAAT)|GACCAATGAC|25|+/CDX4(Homeobox)|GGCAGTAAAGAA|71|+,tssOffset:110,tssPos:5269945,start:-110,		CCCCTGAGGGACACAGGTCAGCCTTGACCAATGACTTTTAAGTACCATGGAGAACAGGGGGCCAGAACTTCGGCAGTAAAGAATAAAAGGCCAGACAGAGAGGCAGCAGCACATATCTGCTTCCGACACAGCTGCAATCACTAGCAAGCTCTC	TTCGCTATGCT	GGTAACCGGTCCAGCTCACCCCTGAGGGACACAGGTCAGCCTTGACCAATGACTTTTAAGTACCATGGAGAACAGGGGGCCAGAACTTCGGCAGTAAAGAATAAAAGGCCAGACAGAGAGGCAGCAGCACATATCTGCTTCCGACACAGCTGCAATCACTAGCAAGCTCTCTTCGCTATGCTAGATCGGAAGAGCACACG	200
Celeb_HBE1-HS1neg_mutMotif_NFY_CCAAT__BCrep1	chr11	5269903	5270055	-	start:-110,mutMotif:NFY(CCAAT)|GACCAATGAC|25|+,tssPos:5269945,motif:CDX4(Homeobox)|GGCAGTAAAGAA|71|+,tssOffset:110,end:42,		CCCCTGAGGGACACAGGTCAGCCTTTAACTGTAATTTTTAAGTACCATGGAGAACAGGGGGCCAGAACTTCGGCAGTAAAGAATAAAAGGCCAGACAGAGAGGCAGCAGCACATATCTGCTTCCGACACAGCTGCAATCACTAGCAAGCTCTC	AGAAGCTCGGT	GGTAACCGGTCCAGCTCACCCCTGAGGGACACAGGTCAGCCTTTAACTGTAATTTTTAAGTACCATGGAGAACAGGGGGCCAGAACTTCGGCAGTAAAGAATAAAAGGCCAGACAGAGAGGCAGCAGCACATATCTGCTTCCGACACAGCTGCAATCACTAGCAAGCTCTCAGAAGCTCGGTAGATCGGAAGAGCACACG	200
Celeb_HBE1-HS1neg_mutMotif_NFY_CCAAT__BCrep2	chr11	5269903	5270055	-	end:42,mutMotif:NFY(CCAAT)|GACCAATGAC|25|+,start:-110,motif:CDX4(Homeobox)|GGCAGTAAAGAA|71|+,tssOffset:110,tssPos:5269945,		CCCCTGAGGGACACAGGTCAGCCTTTAACTGTAATTTTTAAGTACCATGGAGAACAGGGGGCCAGAACTTCGGCAGTAAAGAATAAAAGGCCAGACAGAGAGGCAGCAGCACATATCTGCTTCCGACACAGCTGCAATCACTAGCAAGCTCTC	AGCGTCGTGGA	GGTAACCGGTCCAGCTCACCCCTGAGGGACACAGGTCAGCCTTTAACTGTAATTTTTAAGTACCATGGAGAACAGGGGGCCAGAACTTCGGCAGTAAAGAATAAAAGGCCAGACAGAGAGGCAGCAGCACATATCTGCTTCCGACACAGCTGCAATCACTAGCAAGCTCTCAGCGTCGTGGAAGATCGGAAGAGCACACG	200
Celeb_HBE1-HS1neg_mutMotif_NFY_CCAAT__BCrep3	chr11	5269903	5270055	-	start:-110,mutMotif:NFY(CCAAT)|GACCAATGAC|25|+,motif:CDX4(Homeobox)|GGCAGTAAAGAA|71|+,tssPos:5269945,tssOffset:110,end:42,		CCCCTGAGGGACACAGGTCAGCCTTTAACTGTAATTTTTAAGTACCATGGAGAACAGGGGGCCAGAACTTCGGCAGTAAAGAATAAAAGGCCAGACAGAGAGGCAGCAGCACATATCTGCTTCCGACACAGCTGCAATCACTAGCAAGCTCTC	CGCCACGTCAT	GGTAACCGGTCCAGCTCACCCCTGAGGGACACAGGTCAGCCTTTAACTGTAATTTTTAAGTACCATGGAGAACAGGGGGCCAGAACTTCGGCAGTAAAGAATAAAAGGCCAGACAGAGAGGCAGCAGCACATATCTGCTTCCGACACAGCTGCAATCACTAGCAAGCTCTCCGCCACGTCATAGATCGGAAGAGCACACG	200
Celeb_HBE1-HS1neg_mutMotif_NFY_CCAAT__BCrep4	chr11	5269903	5270055	-	start:-110,mutMotif:NFY(CCAAT)|GACCAATGAC|25|+,tssOffset:110,motif:CDX4(Homeobox)|GGCAGTAAAGAA|71|+,tssPos:5269945,end:42,		CCCCTGAGGGACACAGGTCAGCCTTTAACTGTAATTTTTAAGTACCATGGAGAACAGGGGGCCAGAACTTCGGCAGTAAAGAATAAAAGGCCAGACAGAGAGGCAGCAGCACATATCTGCTTCCGACACAGCTGCAATCACTAGCAAGCTCTC	ACTACGTGTTA	GGTAACCGGTCCAGCTCACCCCTGAGGGACACAGGTCAGCCTTTAACTGTAATTTTTAAGTACCATGGAGAACAGGGGGCCAGAACTTCGGCAGTAAAGAATAAAAGGCCAGACAGAGAGGCAGCAGCACATATCTGCTTCCGACACAGCTGCAATCACTAGCAAGCTCTCACTACGTGTTAAGATCGGAAGAGCACACG	200
Celeb_HBE1-HS1pos_mutMotif_Ctrl_BCrep1	chr11	5275961	5276113	+	tssOffset:110,motif:SpliceDonor|TAGGTTAGTG|135|+,tssPos:5276071,start:-110,end:42,		TAAGAGCTCAGGACTATGCTGAGCTGTGATGAGGGAGGGGCCTAGCTAAAGGCAGTGAGAGTCAGAATGCTCCTGCTATTGCCTTCTCAGTCCCCACGCTTGGTTTCTACACAAGTAGATACATAGAAAAGGCTATAGGTTAGTGTTTGAGAG	TAGAGGTTACA	GGTAACCGGTCCAGCTCATAAGAGCTCAGGACTATGCTGAGCTGTGATGAGGGAGGGGCCTAGCTAAAGGCAGTGAGAGTCAGAATGCTCCTGCTATTGCCTTCTCAGTCCCCACGCTTGGTTTCTACACAAGTAGATACATAGAAAAGGCTATAGGTTAGTGTTTGAGAGTAGAGGTTACAAGATCGGAAGAGCACACG	200
Celeb_HBE1-HS1pos_mutMotif_Ctrl_BCrep2	chr11	5275961	5276113	+	end:42,tssOffset:110,motif:SpliceDonor|TAGGTTAGTG|135|+,tssPos:5276071,start:-110,		TAAGAGCTCAGGACTATGCTGAGCTGTGATGAGGGAGGGGCCTAGCTAAAGGCAGTGAGAGTCAGAATGCTCCTGCTATTGCCTTCTCAGTCCCCACGCTTGGTTTCTACACAAGTAGATACATAGAAAAGGCTATAGGTTAGTGTTTGAGAG	CCACCGCCTAA	GGTAACCGGTCCAGCTCATAAGAGCTCAGGACTATGCTGAGCTGTGATGAGGGAGGGGCCTAGCTAAAGGCAGTGAGAGTCAGAATGCTCCTGCTATTGCCTTCTCAGTCCCCACGCTTGGTTTCTACACAAGTAGATACATAGAAAAGGCTATAGGTTAGTGTTTGAGAGCCACCGCCTAAAGATCGGAAGAGCACACG	200
Celeb_HBE1-HS1pos_mutMotif_Ctrl_BCrep3	chr11	5275961	5276113	+	end:42,tssPos:5276071,motif:SpliceDonor|TAGGTTAGTG|135|+,tssOffset:110,start:-110,		TAAGAGCTCAGGACTATGCTGAGCTGTGATGAGGGAGGGGCCTAGCTAAAGGCAGTGAGAGTCAGAATGCTCCTGCTATTGCCTTCTCAGTCCCCACGCTTGGTTTCTACACAAGTAGATACATAGAAAAGGCTATAGGTTAGTGTTTGAGAG	ACACGACAGAG	GGTAACCGGTCCAGCTCATAAGAGCTCAGGACTATGCTGAGCTGTGATGAGGGAGGGGCCTAGCTAAAGGCAGTGAGAGTCAGAATGCTCCTGCTATTGCCTTCTCAGTCCCCACGCTTGGTTTCTACACAAGTAGATACATAGAAAAGGCTATAGGTTAGTGTTTGAGAGACACGACAGAGAGATCGGAAGAGCACACG	200
Celeb_HBE1-HS1pos_mutMotif_Ctrl_BCrep4	chr11	5275961	5276113	+	start:-110,tssOffset:110,motif:SpliceDonor|TAGGTTAGTG|135|+,tssPos:5276071,end:42,		TAAGAGCTCAGGACTATGCTGAGCTGTGATGAGGGAGGGGCCTAGCTAAAGGCAGTGAGAGTCAGAATGCTCCTGCTATTGCCTTCTCAGTCCCCACGCTTGGTTTCTACACAAGTAGATACATAGAAAAGGCTATAGGTTAGTGTTTGAGAG	GTACTCCTAAG	GGTAACCGGTCCAGCTCATAAGAGCTCAGGACTATGCTGAGCTGTGATGAGGGAGGGGCCTAGCTAAAGGCAGTGAGAGTCAGAATGCTCCTGCTATTGCCTTCTCAGTCCCCACGCTTGGTTTCTACACAAGTAGATACATAGAAAAGGCTATAGGTTAGTGTTTGAGAGGTACTCCTAAGAGATCGGAAGAGCACACG	200
Celeb_HBE1-HS2neg_mutMotif_CDX4_Homeobox__BCrep1	chr11	5280566	5280718	-	end:42,tssOffset:110,motif:Usf2(bHLH)|ACCACCTGAC|76|-,tssPos:5280608,start:-110,mutMotif:CDX4(Homeobox)|CATCATAAAGAA|106|+,		AGCCTAGAGTGATGACTCCTATCTGGGTCCCCAGCAGGATGCTTACAGGGCAGATGGCAAAAAAAAGGAGAAGCTGACCACCTGACTAAAACTCCACCTCAAACGGTAACTGTAATACAATGGATGCCTGAGACAGAATGTGACATATTCTAG	AATCCATGCGG	GGTAACCGGTCCAGCTCAAGCCTAGAGTGATGACTCCTATCTGGGTCCCCAGCAGGATGCTTACAGGGCAGATGGCAAAAAAAAGGAGAAGCTGACCACCTGACTAAAACTCCACCTCAAACGGTAACTGTAATACAATGGATGCCTGAGACAGAATGTGACATATTCTAGAATCCATGCGGAGATCGGAAGAGCACACG	200
Celeb_HBE1-HS2neg_mutMotif_CDX4_Homeobox__BCrep2	chr11	5280566	5280718	-	motif:Usf2(bHLH)|ACCACCTGAC|76|-,tssOffset:110,tssPos:5280608,start:-110,mutMotif:CDX4(Homeobox)|CATCATAAAGAA|106|+,end:42,		AGCCTAGAGTGATGACTCCTATCTGGGTCCCCAGCAGGATGCTTACAGGGCAGATGGCAAAAAAAAGGAGAAGCTGACCACCTGACTAAAACTCCACCTCAAACGGTAACTGTAATACAATGGATGCCTGAGACAGAATGTGACATATTCTAG	AAGCTCAAGTT	GGTAACCGGTCCAGCTCAAGCCTAGAGTGATGACTCCTATCTGGGTCCCCAGCAGGATGCTTACAGGGCAGATGGCAAAAAAAAGGAGAAGCTGACCACCTGACTAAAACTCCACCTCAAACGGTAACTGTAATACAATGGATGCCTGAGACAGAATGTGACATATTCTAGAAGCTCAAGTTAGATCGGAAGAGCACACG	200
Celeb_HBE1-HS2neg_mutMotif_CDX4_Homeobox__BCrep3	chr11	5280566	5280718	-	end:42,tssPos:5280608,motif:Usf2(bHLH)|ACCACCTGAC|76|-,tssOffset:110,start:-110,mutMotif:CDX4(Homeobox)|CATCATAAAGAA|106|+,		AGCCTAGAGTGATGACTCCTATCTGGGTCCCCAGCAGGATGCTTACAGGGCAGATGGCAAAAAAAAGGAGAAGCTGACCACCTGACTAAAACTCCACCTCAAACGGTAACTGTAATACAATGGATGCCTGAGACAGAATGTGACATATTCTAG	TCGCAATTATC	GGTAACCGGTCCAGCTCAAGCCTAGAGTGATGACTCCTATCTGGGTCCCCAGCAGGATGCTTACAGGGCAGATGGCAAAAAAAAGGAGAAGCTGACCACCTGACTAAAACTCCACCTCAAACGGTAACTGTAATACAATGGATGCCTGAGACAGAATGTGACATATTCTAGTCGCAATTATCAGATCGGAAGAGCACACG	200
Celeb_HBE1-HS2neg_mutMotif_CDX4_Homeobox__BCrep4	chr11	5280566	5280718	-	end:42,tssPos:5280608,motif:Usf2(bHLH)|ACCACCTGAC|76|-,tssOffset:110,start:-110,mutMotif:CDX4(Homeobox)|CATCATAAAGAA|106|+,		AGCCTAGAGTGATGACTCCTATCTGGGTCCCCAGCAGGATGCTTACAGGGCAGATGGCAAAAAAAAGGAGAAGCTGACCACCTGACTAAAACTCCACCTCAAACGGTAACTGTAATACAATGGATGCCTGAGACAGAATGTGACATATTCTAG	AGTAGCGCAGA	GGTAACCGGTCCAGCTCAAGCCTAGAGTGATGACTCCTATCTGGGTCCCCAGCAGGATGCTTACAGGGCAGATGGCAAAAAAAAGGAGAAGCTGACCACCTGACTAAAACTCCACCTCAAACGGTAACTGTAATACAATGGATGCCTGAGACAGAATGTGACATATTCTAGAGTAGCGCAGAAGATCGGAAGAGCACACG	200
Celeb_HBE1-HS2neg_mutMotif_Ctrl_BCrep1	chr11	5280566	5280718	-	motif:Usf2(bHLH)|ACCACCTGAC|76|-/CDX4(Homeobox)|CATCATAAAGAA|106|+,tssOffset:110,tssPos:5280608,start:-110,end:42,		AGCCTAGAGTGATGACTCCTATCTGGGTCCCCAGCAGGATGCTTACAGGGCAGATGGCAAAAAAAAGGAGAAGCTGACCACCTGACTAAAACTCCACCTCAAACGGCATCATAAAGAAAATGGATGCCTGAGACAGAATGTGACATATTCTAG	CAGAGTTACGG	GGTAACCGGTCCAGCTCAAGCCTAGAGTGATGACTCCTATCTGGGTCCCCAGCAGGATGCTTACAGGGCAGATGGCAAAAAAAAGGAGAAGCTGACCACCTGACTAAAACTCCACCTCAAACGGCATCATAAAGAAAATGGATGCCTGAGACAGAATGTGACATATTCTAGCAGAGTTACGGAGATCGGAAGAGCACACG	200
Celeb_HBE1-HS2neg_mutMotif_Ctrl_BCrep2	chr11	5280566	5280718	-	tssOffset:110,motif:Usf2(bHLH)|ACCACCTGAC|76|-/CDX4(Homeobox)|CATCATAAAGAA|106|+,tssPos:5280608,start:-110,end:42,		AGCCTAGAGTGATGACTCCTATCTGGGTCCCCAGCAGGATGCTTACAGGGCAGATGGCAAAAAAAAGGAGAAGCTGACCACCTGACTAAAACTCCACCTCAAACGGCATCATAAAGAAAATGGATGCCTGAGACAGAATGTGACATATTCTAG	CAGATGCTCGA	GGTAACCGGTCCAGCTCAAGCCTAGAGTGATGACTCCTATCTGGGTCCCCAGCAGGATGCTTACAGGGCAGATGGCAAAAAAAAGGAGAAGCTGACCACCTGACTAAAACTCCACCTCAAACGGCATCATAAAGAAAATGGATGCCTGAGACAGAATGTGACATATTCTAGCAGATGCTCGAAGATCGGAAGAGCACACG	200
Celeb_HBE1-HS2neg_mutMotif_Ctrl_BCrep3	chr11	5280566	5280718	-	end:42,motif:Usf2(bHLH)|ACCACCTGAC|76|-/CDX4(Homeobox)|CATCATAAAGAA|106|+,tssPos:5280608,tssOffset:110,start:-110,		AGCCTAGAGTGATGACTCCTATCTGGGTCCCCAGCAGGATGCTTACAGGGCAGATGGCAAAAAAAAGGAGAAGCTGACCACCTGACTAAAACTCCACCTCAAACGGCATCATAAAGAAAATGGATGCCTGAGACAGAATGTGACATATTCTAG	AGTACGAGGAT	GGTAACCGGTCCAGCTCAAGCCTAGAGTGATGACTCCTATCTGGGTCCCCAGCAGGATGCTTACAGGGCAGATGGCAAAAAAAAGGAGAAGCTGACCACCTGACTAAAACTCCACCTCAAACGGCATCATAAAGAAAATGGATGCCTGAGACAGAATGTGACATATTCTAGAGTACGAGGATAGATCGGAAGAGCACACG	200
Celeb_HBE1-HS2neg_mutMotif_Ctrl_BCrep4	chr11	5280566	5280718	-	tssPos:5280608,motif:Usf2(bHLH)|ACCACCTGAC|76|-/CDX4(Homeobox)|CATCATAAAGAA|106|+,tssOffset:110,start:-110,end:42,		AGCCTAGAGTGATGACTCCTATCTGGGTCCCCAGCAGGATGCTTACAGGGCAGATGGCAAAAAAAAGGAGAAGCTGACCACCTGACTAAAACTCCACCTCAAACGGCATCATAAAGAAAATGGATGCCTGAGACAGAATGTGACATATTCTAG	CTCAGGTGGTA	GGTAACCGGTCCAGCTCAAGCCTAGAGTGATGACTCCTATCTGGGTCCCCAGCAGGATGCTTACAGGGCAGATGGCAAAAAAAAGGAGAAGCTGACCACCTGACTAAAACTCCACCTCAAACGGCATCATAAAGAAAATGGATGCCTGAGACAGAATGTGACATATTCTAGCTCAGGTGGTAAGATCGGAAGAGCACACG	200
Celeb_HBE1-HS2neg_mutMotif_Usf2_bHLH__BCrep1	chr11	5280566	5280718	-	end:42,motif:CDX4(Homeobox)|CATCATAAAGAA|106|+,tssOffset:110,tssPos:5280608,mutMotif:Usf2(bHLH)|ACCACCTGAC|76|-,start:-110,		AGCCTAGAGTGATGACTCCTATCTGGGTCCCCAGCAGGATGCTTACAGGGCAGATGGCAAAAAAAAGGAGAAGCTGTAACTGTAATTAAAACTCCACCTCAAACGGCATCATAAAGAAAATGGATGCCTGAGACAGAATGTGACATATTCTAG	CATCTAGTGAG	GGTAACCGGTCCAGCTCAAGCCTAGAGTGATGACTCCTATCTGGGTCCCCAGCAGGATGCTTACAGGGCAGATGGCAAAAAAAAGGAGAAGCTGTAACTGTAATTAAAACTCCACCTCAAACGGCATCATAAAGAAAATGGATGCCTGAGACAGAATGTGACATATTCTAGCATCTAGTGAGAGATCGGAAGAGCACACG	200
Celeb_HBE1-HS2neg_mutMotif_Usf2_bHLH__BCrep2	chr11	5280566	5280718	-	tssOffset:110,motif:CDX4(Homeobox)|CATCATAAAGAA|106|+,tssPos:5280608,start:-110,mutMotif:Usf2(bHLH)|ACCACCTGAC|76|-,end:42,		AGCCTAGAGTGATGACTCCTATCTGGGTCCCCAGCAGGATGCTTACAGGGCAGATGGCAAAAAAAAGGAGAAGCTGTAACTGTAATTAAAACTCCACCTCAAACGGCATCATAAAGAAAATGGATGCCTGAGACAGAATGTGACATATTCTAG	GCGCTATTGCT	GGTAACCGGTCCAGCTCAAGCCTAGAGTGATGACTCCTATCTGGGTCCCCAGCAGGATGCTTACAGGGCAGATGGCAAAAAAAAGGAGAAGCTGTAACTGTAATTAAAACTCCACCTCAAACGGCATCATAAAGAAAATGGATGCCTGAGACAGAATGTGACATATTCTAGGCGCTATTGCTAGATCGGAAGAGCACACG	200
Celeb_HBE1-HS2neg_mutMotif_Usf2_bHLH__BCrep3	chr11	5280566	5280718	-	end:42,motif:CDX4(Homeobox)|CATCATAAAGAA|106|+,tssOffset:110,tssPos:5280608,mutMotif:Usf2(bHLH)|ACCACCTGAC|76|-,start:-110,		AGCCTAGAGTGATGACTCCTATCTGGGTCCCCAGCAGGATGCTTACAGGGCAGATGGCAAAAAAAAGGAGAAGCTGTAACTGTAATTAAAACTCCACCTCAAACGGCATCATAAAGAAAATGGATGCCTGAGACAGAATGTGACATATTCTAG	GTCACCTAGAA	GGTAACCGGTCCAGCTCAAGCCTAGAGTGATGACTCCTATCTGGGTCCCCAGCAGGATGCTTACAGGGCAGATGGCAAAAAAAAGGAGAAGCTGTAACTGTAATTAAAACTCCACCTCAAACGGCATCATAAAGAAAATGGATGCCTGAGACAGAATGTGACATATTCTAGGTCACCTAGAAAGATCGGAAGAGCACACG	200
Celeb_HBE1-HS2neg_mutMotif_Usf2_bHLH__BCrep4	chr11	5280566	5280718	-	end:42,tssPos:5280608,motif:CDX4(Homeobox)|CATCATAAAGAA|106|+,tssOffset:110,start:-110,mutMotif:Usf2(bHLH)|ACCACCTGAC|76|-,		AGCCTAGAGTGATGACTCCTATCTGGGTCCCCAGCAGGATGCTTACAGGGCAGATGGCAAAAAAAAGGAGAAGCTGTAACTGTAATTAAAACTCCACCTCAAACGGCATCATAAAGAAAATGGATGCCTGAGACAGAATGTGACATATTCTAG	GGTGACGAACG	GGTAACCGGTCCAGCTCAAGCCTAGAGTGATGACTCCTATCTGGGTCCCCAGCAGGATGCTTACAGGGCAGATGGCAAAAAAAAGGAGAAGCTGTAACTGTAATTAAAACTCCACCTCAAACGGCATCATAAAGAAAATGGATGCCTGAGACAGAATGTGACATATTCTAGGGTGACGAACGAGATCGGAAGAGCACACG	200
Celeb_HBE1-HS2pos_mutMotif_AP-1_bZIP__BCrep1	chr11	5280752	5280904	+	end:42,tssOffset:110,tssPos:5280862,mutMotif:AP-1(bZIP)|ATGACTCATC|0|+/AP-1(bZIP)|ATGACTCAGC|10|+/AP-1(bZIP)|CATGACTCAG|9|-,start:-110,		TAACTGTAATAACTGTAATTATTGCTGTGCTTGAGCCAGAAGGTTTGCTTAGAAGGTTACACAGAACCAGAAGGCGGGGGTGGGGCACTGACCCCGACAGGGGCCTGGCCAGAACTGCTCATGCTTGGACTATGGGAGGTCACTAATGGAGAC	TCCACAGGTTA	GGTAACCGGTCCAGCTCATAACTGTAATAACTGTAATTATTGCTGTGCTTGAGCCAGAAGGTTTGCTTAGAAGGTTACACAGAACCAGAAGGCGGGGGTGGGGCACTGACCCCGACAGGGGCCTGGCCAGAACTGCTCATGCTTGGACTATGGGAGGTCACTAATGGAGACTCCACAGGTTAAGATCGGAAGAGCACACG	200
Celeb_HBE1-HS2pos_mutMotif_AP-1_bZIP__BCrep2	chr11	5280752	5280904	+	end:42,mutMotif:AP-1(bZIP)|ATGACTCATC|0|+/AP-1(bZIP)|ATGACTCAGC|10|+/AP-1(bZIP)|CATGACTCAG|9|-,start:-110,tssPos:5280862,tssOffset:110,		TAACTGTAATAACTGTAATTATTGCTGTGCTTGAGCCAGAAGGTTTGCTTAGAAGGTTACACAGAACCAGAAGGCGGGGGTGGGGCACTGACCCCGACAGGGGCCTGGCCAGAACTGCTCATGCTTGGACTATGGGAGGTCACTAATGGAGAC	CGCCATAATCG	GGTAACCGGTCCAGCTCATAACTGTAATAACTGTAATTATTGCTGTGCTTGAGCCAGAAGGTTTGCTTAGAAGGTTACACAGAACCAGAAGGCGGGGGTGGGGCACTGACCCCGACAGGGGCCTGGCCAGAACTGCTCATGCTTGGACTATGGGAGGTCACTAATGGAGACCGCCATAATCGAGATCGGAAGAGCACACG	200
Celeb_HBE1-HS2pos_mutMotif_AP-1_bZIP__BCrep3	chr11	5280752	5280904	+	tssOffset:110,tssPos:5280862,mutMotif:AP-1(bZIP)|ATGACTCATC|0|+/AP-1(bZIP)|ATGACTCAGC|10|+/AP-1(bZIP)|CATGACTCAG|9|-,start:-110,end:42,		TAACTGTAATAACTGTAATTATTGCTGTGCTTGAGCCAGAAGGTTTGCTTAGAAGGTTACACAGAACCAGAAGGCGGGGGTGGGGCACTGACCCCGACAGGGGCCTGGCCAGAACTGCTCATGCTTGGACTATGGGAGGTCACTAATGGAGAC	TTGCTATTACC	GGTAACCGGTCCAGCTCATAACTGTAATAACTGTAATTATTGCTGTGCTTGAGCCAGAAGGTTTGCTTAGAAGGTTACACAGAACCAGAAGGCGGGGGTGGGGCACTGACCCCGACAGGGGCCTGGCCAGAACTGCTCATGCTTGGACTATGGGAGGTCACTAATGGAGACTTGCTATTACCAGATCGGAAGAGCACACG	200
Celeb_HBE1-HS2pos_mutMotif_AP-1_bZIP__BCrep4	chr11	5280752	5280904	+	end:42,tssPos:5280862,tssOffset:110,start:-110,mutMotif:AP-1(bZIP)|ATGACTCATC|0|+/AP-1(bZIP)|ATGACTCAGC|10|+/AP-1(bZIP)|CATGACTCAG|9|-,		TAACTGTAATAACTGTAATTATTGCTGTGCTTGAGCCAGAAGGTTTGCTTAGAAGGTTACACAGAACCAGAAGGCGGGGGTGGGGCACTGACCCCGACAGGGGCCTGGCCAGAACTGCTCATGCTTGGACTATGGGAGGTCACTAATGGAGAC	AACGGACCAGT	GGTAACCGGTCCAGCTCATAACTGTAATAACTGTAATTATTGCTGTGCTTGAGCCAGAAGGTTTGCTTAGAAGGTTACACAGAACCAGAAGGCGGGGGTGGGGCACTGACCCCGACAGGGGCCTGGCCAGAACTGCTCATGCTTGGACTATGGGAGGTCACTAATGGAGACAACGGACCAGTAGATCGGAAGAGCACACG	200
Celeb_HBE1-HS2pos_mutMotif_Ctrl_BCrep1	chr11	5280752	5280904	+	motif:AP-1(bZIP)|ATGACTCATC|0|+/AP-1(bZIP)|ATGACTCAGC|10|+/AP-1(bZIP)|CATGACTCAG|9|-,tssPos:5280862,tssOffset:110,start:-110,end:42,		ATGACTCATCATGACTCAGCATTGCTGTGCTTGAGCCAGAAGGTTTGCTTAGAAGGTTACACAGAACCAGAAGGCGGGGGTGGGGCACTGACCCCGACAGGGGCCTGGCCAGAACTGCTCATGCTTGGACTATGGGAGGTCACTAATGGAGAC	ACGTACATGAG	GGTAACCGGTCCAGCTCAATGACTCATCATGACTCAGCATTGCTGTGCTTGAGCCAGAAGGTTTGCTTAGAAGGTTACACAGAACCAGAAGGCGGGGGTGGGGCACTGACCCCGACAGGGGCCTGGCCAGAACTGCTCATGCTTGGACTATGGGAGGTCACTAATGGAGACACGTACATGAGAGATCGGAAGAGCACACG	200
Celeb_HBE1-HS2pos_mutMotif_Ctrl_BCrep2	chr11	5280752	5280904	+	end:42,motif:AP-1(bZIP)|ATGACTCATC|0|+/AP-1(bZIP)|ATGACTCAGC|10|+/AP-1(bZIP)|CATGACTCAG|9|-,tssPos:5280862,tssOffset:110,start:-110,		ATGACTCATCATGACTCAGCATTGCTGTGCTTGAGCCAGAAGGTTTGCTTAGAAGGTTACACAGAACCAGAAGGCGGGGGTGGGGCACTGACCCCGACAGGGGCCTGGCCAGAACTGCTCATGCTTGGACTATGGGAGGTCACTAATGGAGAC	CTGCCGAGTAC	GGTAACCGGTCCAGCTCAATGACTCATCATGACTCAGCATTGCTGTGCTTGAGCCAGAAGGTTTGCTTAGAAGGTTACACAGAACCAGAAGGCGGGGGTGGGGCACTGACCCCGACAGGGGCCTGGCCAGAACTGCTCATGCTTGGACTATGGGAGGTCACTAATGGAGACCTGCCGAGTACAGATCGGAAGAGCACACG	200
Celeb_HBE1-HS2pos_mutMotif_Ctrl_BCrep3	chr11	5280752	5280904	+	end:42,tssPos:5280862,motif:AP-1(bZIP)|ATGACTCATC|0|+/AP-1(bZIP)|ATGACTCAGC|10|+/AP-1(bZIP)|CATGACTCAG|9|-,tssOffset:110,start:-110,		ATGACTCATCATGACTCAGCATTGCTGTGCTTGAGCCAGAAGGTTTGCTTAGAAGGTTACACAGAACCAGAAGGCGGGGGTGGGGCACTGACCCCGACAGGGGCCTGGCCAGAACTGCTCATGCTTGGACTATGGGAGGTCACTAATGGAGAC	GATCTGACACC	GGTAACCGGTCCAGCTCAATGACTCATCATGACTCAGCATTGCTGTGCTTGAGCCAGAAGGTTTGCTTAGAAGGTTACACAGAACCAGAAGGCGGGGGTGGGGCACTGACCCCGACAGGGGCCTGGCCAGAACTGCTCATGCTTGGACTATGGGAGGTCACTAATGGAGACGATCTGACACCAGATCGGAAGAGCACACG	200
Celeb_HBE1-HS2pos_mutMotif_Ctrl_BCrep4	chr11	5280752	5280904	+	start:-110,tssPos:5280862,motif:AP-1(bZIP)|ATGACTCATC|0|+/AP-1(bZIP)|ATGACTCAGC|10|+/AP-1(bZIP)|CATGACTCAG|9|-,tssOffset:110,end:42,		ATGACTCATCATGACTCAGCATTGCTGTGCTTGAGCCAGAAGGTTTGCTTAGAAGGTTACACAGAACCAGAAGGCGGGGGTGGGGCACTGACCCCGACAGGGGCCTGGCCAGAACTGCTCATGCTTGGACTATGGGAGGTCACTAATGGAGAC	GTCAAGTAGTT	GGTAACCGGTCCAGCTCAATGACTCATCATGACTCAGCATTGCTGTGCTTGAGCCAGAAGGTTTGCTTAGAAGGTTACACAGAACCAGAAGGCGGGGGTGGGGCACTGACCCCGACAGGGGCCTGGCCAGAACTGCTCATGCTTGGACTATGGGAGGTCACTAATGGAGACGTCAAGTAGTTAGATCGGAAGAGCACACG	200
Celeb_HBE1-HS3neg_mutMotif_Ctrl_BCrep1	chr11	5284673	5284825	-	tssPos:5284715,tssOffset:110,start:-110,end:42,		AGGGCTGGCCACCAGCTATCAGGGCCCAGATGGGTTATAGGCTGGCAGGCTCAGATAGGTGGTTAGGTCAGGTTGGTGGTGCTGGGTGGAGTCCATGACTCCCAGGAGCCAGGAGAGATAGACCATGAGTAGAGGGCAGACATGGGAAAGGTG	GCTTCTCCTCG	GGTAACCGGTCCAGCTCAAGGGCTGGCCACCAGCTATCAGGGCCCAGATGGGTTATAGGCTGGCAGGCTCAGATAGGTGGTTAGGTCAGGTTGGTGGTGCTGGGTGGAGTCCATGACTCCCAGGAGCCAGGAGAGATAGACCATGAGTAGAGGGCAGACATGGGAAAGGTGGCTTCTCCTCGAGATCGGAAGAGCACACG	200
Celeb_HBE1-HS3neg_mutMotif_Ctrl_BCrep2	chr11	5284673	5284825	-	tssPos:5284715,tssOffset:110,start:-110,end:42,		AGGGCTGGCCACCAGCTATCAGGGCCCAGATGGGTTATAGGCTGGCAGGCTCAGATAGGTGGTTAGGTCAGGTTGGTGGTGCTGGGTGGAGTCCATGACTCCCAGGAGCCAGGAGAGATAGACCATGAGTAGAGGGCAGACATGGGAAAGGTG	CCTCCGTTAGA	GGTAACCGGTCCAGCTCAAGGGCTGGCCACCAGCTATCAGGGCCCAGATGGGTTATAGGCTGGCAGGCTCAGATAGGTGGTTAGGTCAGGTTGGTGGTGCTGGGTGGAGTCCATGACTCCCAGGAGCCAGGAGAGATAGACCATGAGTAGAGGGCAGACATGGGAAAGGTGCCTCCGTTAGAAGATCGGAAGAGCACACG	200
Celeb_HBE1-HS3neg_mutMotif_Ctrl_BCrep3	chr11	5284673	5284825	-	tssOffset:110,tssPos:5284715,start:-110,end:42,		AGGGCTGGCCACCAGCTATCAGGGCCCAGATGGGTTATAGGCTGGCAGGCTCAGATAGGTGGTTAGGTCAGGTTGGTGGTGCTGGGTGGAGTCCATGACTCCCAGGAGCCAGGAGAGATAGACCATGAGTAGAGGGCAGACATGGGAAAGGTG	AACTGAGCTGC	GGTAACCGGTCCAGCTCAAGGGCTGGCCACCAGCTATCAGGGCCCAGATGGGTTATAGGCTGGCAGGCTCAGATAGGTGGTTAGGTCAGGTTGGTGGTGCTGGGTGGAGTCCATGACTCCCAGGAGCCAGGAGAGATAGACCATGAGTAGAGGGCAGACATGGGAAAGGTGAACTGAGCTGCAGATCGGAAGAGCACACG	200
Celeb_HBE1-HS3neg_mutMotif_Ctrl_BCrep4	chr11	5284673	5284825	-	end:42,tssOffset:110,tssPos:5284715,start:-110,		AGGGCTGGCCACCAGCTATCAGGGCCCAGATGGGTTATAGGCTGGCAGGCTCAGATAGGTGGTTAGGTCAGGTTGGTGGTGCTGGGTGGAGTCCATGACTCCCAGGAGCCAGGAGAGATAGACCATGAGTAGAGGGCAGACATGGGAAAGGTG	CGAAGCGTGAG	GGTAACCGGTCCAGCTCAAGGGCTGGCCACCAGCTATCAGGGCCCAGATGGGTTATAGGCTGGCAGGCTCAGATAGGTGGTTAGGTCAGGTTGGTGGTGCTGGGTGGAGTCCATGACTCCCAGGAGCCAGGAGAGATAGACCATGAGTAGAGGGCAGACATGGGAAAGGTGCGAAGCGTGAGAGATCGGAAGAGCACACG	200
Celeb_HBE1-HS3pos_mutMotif_Ctrl_BCrep1	chr11	5284981	5285133	+	start:-110,tssOffset:110,tssPos:5285091,end:42,		CATGGCTGTCTCCTTTATCCACAGAATGATTCCTTTGCTTCATTGCCCCATCCATCTGATCCTCCTCATCAGTGCAGCACAGGGCCCATGAGCAGTAGCTGCAGAGTCTCACATAGGTCTGGCACTGCCTCTGACATGTCCGACCTTAGGCAA	GTGAAGCTAGA	GGTAACCGGTCCAGCTCACATGGCTGTCTCCTTTATCCACAGAATGATTCCTTTGCTTCATTGCCCCATCCATCTGATCCTCCTCATCAGTGCAGCACAGGGCCCATGAGCAGTAGCTGCAGAGTCTCACATAGGTCTGGCACTGCCTCTGACATGTCCGACCTTAGGCAAGTGAAGCTAGAAGATCGGAAGAGCACACG	200
Celeb_HBE1-HS3pos_mutMotif_Ctrl_BCrep2	chr11	5284981	5285133	+	end:42,start:-110,tssOffset:110,tssPos:5285091,		CATGGCTGTCTCCTTTATCCACAGAATGATTCCTTTGCTTCATTGCCCCATCCATCTGATCCTCCTCATCAGTGCAGCACAGGGCCCATGAGCAGTAGCTGCAGAGTCTCACATAGGTCTGGCACTGCCTCTGACATGTCCGACCTTAGGCAA	GATGCCTTCAC	GGTAACCGGTCCAGCTCACATGGCTGTCTCCTTTATCCACAGAATGATTCCTTTGCTTCATTGCCCCATCCATCTGATCCTCCTCATCAGTGCAGCACAGGGCCCATGAGCAGTAGCTGCAGAGTCTCACATAGGTCTGGCACTGCCTCTGACATGTCCGACCTTAGGCAAGATGCCTTCACAGATCGGAAGAGCACACG	200
Celeb_HBE1-HS3pos_mutMotif_Ctrl_BCrep3	chr11	5284981	5285133	+	end:42,tssOffset:110,tssPos:5285091,start:-110,		CATGGCTGTCTCCTTTATCCACAGAATGATTCCTTTGCTTCATTGCCCCATCCATCTGATCCTCCTCATCAGTGCAGCACAGGGCCCATGAGCAGTAGCTGCAGAGTCTCACATAGGTCTGGCACTGCCTCTGACATGTCCGACCTTAGGCAA	AGCGTCTTATC	GGTAACCGGTCCAGCTCACATGGCTGTCTCCTTTATCCACAGAATGATTCCTTTGCTTCATTGCCCCATCCATCTGATCCTCCTCATCAGTGCAGCACAGGGCCCATGAGCAGTAGCTGCAGAGTCTCACATAGGTCTGGCACTGCCTCTGACATGTCCGACCTTAGGCAAAGCGTCTTATCAGATCGGAAGAGCACACG	200
Celeb_HBE1-HS3pos_mutMotif_Ctrl_BCrep4	chr11	5284981	5285133	+	tssOffset:110,tssPos:5285091,start:-110,end:42,		CATGGCTGTCTCCTTTATCCACAGAATGATTCCTTTGCTTCATTGCCCCATCCATCTGATCCTCCTCATCAGTGCAGCACAGGGCCCATGAGCAGTAGCTGCAGAGTCTCACATAGGTCTGGCACTGCCTCTGACATGTCCGACCTTAGGCAA	GCGCAATCGAA	GGTAACCGGTCCAGCTCACATGGCTGTCTCCTTTATCCACAGAATGATTCCTTTGCTTCATTGCCCCATCCATCTGATCCTCCTCATCAGTGCAGCACAGGGCCCATGAGCAGTAGCTGCAGAGTCTCACATAGGTCTGGCACTGCCTCTGACATGTCCGACCTTAGGCAAGCGCAATCGAAAGATCGGAAGAGCACACG	200
Celeb_HBE1-HS4neg_mutMotif_AP-1_bZIP__BCrep1	chr11	5288209	5288361	-	end:42,start:-110,mutMotif:AP-1(bZIP)|CTGACTCACT|56|+/AP-1(bZIP)|GCTGACTCAC|55|-,motif:Meis1(Homeobox)|CTCTGTCAGG|89|+,tssOffset:110,tssPos:5288251,		CTTTTCTCTCTCCCACTCAGCAGCTATGAGATGGCTTGCCCTGCCTCTCTACTAGTAACTGTAATTCCAAGGCCCAGCAATGGGCAGGGCTCTGTCAGGGCTTTGATAGCACTATCTGCAGAGCCAGGGCCGAGAAGGGGTGGACTCCAGAGA	AAGACACGTTC	GGTAACCGGTCCAGCTCACTTTTCTCTCTCCCACTCAGCAGCTATGAGATGGCTTGCCCTGCCTCTCTACTAGTAACTGTAATTCCAAGGCCCAGCAATGGGCAGGGCTCTGTCAGGGCTTTGATAGCACTATCTGCAGAGCCAGGGCCGAGAAGGGGTGGACTCCAGAGAAAGACACGTTCAGATCGGAAGAGCACACG	200
Celeb_HBE1-HS4neg_mutMotif_AP-1_bZIP__BCrep2	chr11	5288209	5288361	-	start:-110,mutMotif:AP-1(bZIP)|CTGACTCACT|56|+/AP-1(bZIP)|GCTGACTCAC|55|-,tssOffset:110,motif:Meis1(Homeobox)|CTCTGTCAGG|89|+,tssPos:5288251,end:42,		CTTTTCTCTCTCCCACTCAGCAGCTATGAGATGGCTTGCCCTGCCTCTCTACTAGTAACTGTAATTCCAAGGCCCAGCAATGGGCAGGGCTCTGTCAGGGCTTTGATAGCACTATCTGCAGAGCCAGGGCCGAGAAGGGGTGGACTCCAGAGA	GCCTCGAACTC	GGTAACCGGTCCAGCTCACTTTTCTCTCTCCCACTCAGCAGCTATGAGATGGCTTGCCCTGCCTCTCTACTAGTAACTGTAATTCCAAGGCCCAGCAATGGGCAGGGCTCTGTCAGGGCTTTGATAGCACTATCTGCAGAGCCAGGGCCGAGAAGGGGTGGACTCCAGAGAGCCTCGAACTCAGATCGGAAGAGCACACG	200
Celeb_HBE1-HS4neg_mutMotif_AP-1_bZIP__BCrep3	chr11	5288209	5288361	-	motif:Meis1(Homeobox)|CTCTGTCAGG|89|+,tssPos:5288251,tssOffset:110,start:-110,mutMotif:AP-1(bZIP)|CTGACTCACT|56|+/AP-1(bZIP)|GCTGACTCAC|55|-,end:42,		CTTTTCTCTCTCCCACTCAGCAGCTATGAGATGGCTTGCCCTGCCTCTCTACTAGTAACTGTAATTCCAAGGCCCAGCAATGGGCAGGGCTCTGTCAGGGCTTTGATAGCACTATCTGCAGAGCCAGGGCCGAGAAGGGGTGGACTCCAGAGA	TACCAGTGCGA	GGTAACCGGTCCAGCTCACTTTTCTCTCTCCCACTCAGCAGCTATGAGATGGCTTGCCCTGCCTCTCTACTAGTAACTGTAATTCCAAGGCCCAGCAATGGGCAGGGCTCTGTCAGGGCTTTGATAGCACTATCTGCAGAGCCAGGGCCGAGAAGGGGTGGACTCCAGAGATACCAGTGCGAAGATCGGAAGAGCACACG	200
Celeb_HBE1-HS4neg_mutMotif_AP-1_bZIP__BCrep4	chr11	5288209	5288361	-	end:42,motif:Meis1(Homeobox)|CTCTGTCAGG|89|+,tssOffset:110,tssPos:5288251,start:-110,mutMotif:AP-1(bZIP)|CTGACTCACT|56|+/AP-1(bZIP)|GCTGACTCAC|55|-,		CTTTTCTCTCTCCCACTCAGCAGCTATGAGATGGCTTGCCCTGCCTCTCTACTAGTAACTGTAATTCCAAGGCCCAGCAATGGGCAGGGCTCTGTCAGGGCTTTGATAGCACTATCTGCAGAGCCAGGGCCGAGAAGGGGTGGACTCCAGAGA	TAGAGCCGCCT	GGTAACCGGTCCAGCTCACTTTTCTCTCTCCCACTCAGCAGCTATGAGATGGCTTGCCCTGCCTCTCTACTAGTAACTGTAATTCCAAGGCCCAGCAATGGGCAGGGCTCTGTCAGGGCTTTGATAGCACTATCTGCAGAGCCAGGGCCGAGAAGGGGTGGACTCCAGAGATAGAGCCGCCTAGATCGGAAGAGCACACG	200
Celeb_HBE1-HS4neg_mutMotif_Ctrl_BCrep1	chr11	5288209	5288361	-	start:-110,tssPos:5288251,motif:AP-1(bZIP)|CTGACTCACT|56|+/AP-1(bZIP)|GCTGACTCAC|55|-/Meis1(Homeobox)|CTCTGTCAGG|89|+,tssOffset:110,end:42,		CTTTTCTCTCTCCCACTCAGCAGCTATGAGATGGCTTGCCCTGCCTCTCTACTAGGCTGACTCACTCCAAGGCCCAGCAATGGGCAGGGCTCTGTCAGGGCTTTGATAGCACTATCTGCAGAGCCAGGGCCGAGAAGGGGTGGACTCCAGAGA	ACGTACTAACA	GGTAACCGGTCCAGCTCACTTTTCTCTCTCCCACTCAGCAGCTATGAGATGGCTTGCCCTGCCTCTCTACTAGGCTGACTCACTCCAAGGCCCAGCAATGGGCAGGGCTCTGTCAGGGCTTTGATAGCACTATCTGCAGAGCCAGGGCCGAGAAGGGGTGGACTCCAGAGAACGTACTAACAAGATCGGAAGAGCACACG	200
Celeb_HBE1-HS4neg_mutMotif_Ctrl_BCrep2	chr11	5288209	5288361	-	start:-110,tssPos:5288251,motif:AP-1(bZIP)|CTGACTCACT|56|+/AP-1(bZIP)|GCTGACTCAC|55|-/Meis1(Homeobox)|CTCTGTCAGG|89|+,tssOffset:110,end:42,		CTTTTCTCTCTCCCACTCAGCAGCTATGAGATGGCTTGCCCTGCCTCTCTACTAGGCTGACTCACTCCAAGGCCCAGCAATGGGCAGGGCTCTGTCAGGGCTTTGATAGCACTATCTGCAGAGCCAGGGCCGAGAAGGGGTGGACTCCAGAGA	TGCTTCGGTCC	GGTAACCGGTCCAGCTCACTTTTCTCTCTCCCACTCAGCAGCTATGAGATGGCTTGCCCTGCCTCTCTACTAGGCTGACTCACTCCAAGGCCCAGCAATGGGCAGGGCTCTGTCAGGGCTTTGATAGCACTATCTGCAGAGCCAGGGCCGAGAAGGGGTGGACTCCAGAGATGCTTCGGTCCAGATCGGAAGAGCACACG	200
Celeb_HBE1-HS4neg_mutMotif_Ctrl_BCrep3	chr11	5288209	5288361	-	end:42,tssPos:5288251,motif:AP-1(bZIP)|CTGACTCACT|56|+/AP-1(bZIP)|GCTGACTCAC|55|-/Meis1(Homeobox)|CTCTGTCAGG|89|+,tssOffset:110,start:-110,		CTTTTCTCTCTCCCACTCAGCAGCTATGAGATGGCTTGCCCTGCCTCTCTACTAGGCTGACTCACTCCAAGGCCCAGCAATGGGCAGGGCTCTGTCAGGGCTTTGATAGCACTATCTGCAGAGCCAGGGCCGAGAAGGGGTGGACTCCAGAGA	ATCTCTTGTCC	GGTAACCGGTCCAGCTCACTTTTCTCTCTCCCACTCAGCAGCTATGAGATGGCTTGCCCTGCCTCTCTACTAGGCTGACTCACTCCAAGGCCCAGCAATGGGCAGGGCTCTGTCAGGGCTTTGATAGCACTATCTGCAGAGCCAGGGCCGAGAAGGGGTGGACTCCAGAGAATCTCTTGTCCAGATCGGAAGAGCACACG	200
Celeb_HBE1-HS4neg_mutMotif_Ctrl_BCrep4	chr11	5288209	5288361	-	tssOffset:110,motif:AP-1(bZIP)|CTGACTCACT|56|+/AP-1(bZIP)|GCTGACTCAC|55|-/Meis1(Homeobox)|CTCTGTCAGG|89|+,tssPos:5288251,start:-110,end:42,		CTTTTCTCTCTCCCACTCAGCAGCTATGAGATGGCTTGCCCTGCCTCTCTACTAGGCTGACTCACTCCAAGGCCCAGCAATGGGCAGGGCTCTGTCAGGGCTTTGATAGCACTATCTGCAGAGCCAGGGCCGAGAAGGGGTGGACTCCAGAGA	CGATGTTGACC	GGTAACCGGTCCAGCTCACTTTTCTCTCTCCCACTCAGCAGCTATGAGATGGCTTGCCCTGCCTCTCTACTAGGCTGACTCACTCCAAGGCCCAGCAATGGGCAGGGCTCTGTCAGGGCTTTGATAGCACTATCTGCAGAGCCAGGGCCGAGAAGGGGTGGACTCCAGAGACGATGTTGACCAGATCGGAAGAGCACACG	200
Celeb_HBE1-HS4neg_mutMotif_Meis1_Homeobox__BCrep1	chr11	5288209	5288361	-	motif:AP-1(bZIP)|CTGACTCACT|56|+/AP-1(bZIP)|GCTGACTCAC|55|-,tssPos:5288251,tssOffset:110,mutMotif:Meis1(Homeobox)|CTCTGTCAGG|89|+,start:-110,end:42,		CTTTTCTCTCTCCCACTCAGCAGCTATGAGATGGCTTGCCCTGCCTCTCTACTAGGCTGACTCACTCCAAGGCCCAGCAATGGGCAGGGTAACTGTAATGCTTTGATAGCACTATCTGCAGAGCCAGGGCCGAGAAGGGGTGGACTCCAGAGA	CCACCTAACGA	GGTAACCGGTCCAGCTCACTTTTCTCTCTCCCACTCAGCAGCTATGAGATGGCTTGCCCTGCCTCTCTACTAGGCTGACTCACTCCAAGGCCCAGCAATGGGCAGGGTAACTGTAATGCTTTGATAGCACTATCTGCAGAGCCAGGGCCGAGAAGGGGTGGACTCCAGAGACCACCTAACGAAGATCGGAAGAGCACACG	200
Celeb_HBE1-HS4neg_mutMotif_Meis1_Homeobox__BCrep2	chr11	5288209	5288361	-	end:42,mutMotif:Meis1(Homeobox)|CTCTGTCAGG|89|+,start:-110,motif:AP-1(bZIP)|CTGACTCACT|56|+/AP-1(bZIP)|GCTGACTCAC|55|-,tssOffset:110,tssPos:5288251,		CTTTTCTCTCTCCCACTCAGCAGCTATGAGATGGCTTGCCCTGCCTCTCTACTAGGCTGACTCACTCCAAGGCCCAGCAATGGGCAGGGTAACTGTAATGCTTTGATAGCACTATCTGCAGAGCCAGGGCCGAGAAGGGGTGGACTCCAGAGA	GGTTCTTGTCC	GGTAACCGGTCCAGCTCACTTTTCTCTCTCCCACTCAGCAGCTATGAGATGGCTTGCCCTGCCTCTCTACTAGGCTGACTCACTCCAAGGCCCAGCAATGGGCAGGGTAACTGTAATGCTTTGATAGCACTATCTGCAGAGCCAGGGCCGAGAAGGGGTGGACTCCAGAGAGGTTCTTGTCCAGATCGGAAGAGCACACG	200
Celeb_HBE1-HS4neg_mutMotif_Meis1_Homeobox__BCrep3	chr11	5288209	5288361	-	end:42,start:-110,mutMotif:Meis1(Homeobox)|CTCTGTCAGG|89|+,motif:AP-1(bZIP)|CTGACTCACT|56|+/AP-1(bZIP)|GCTGACTCAC|55|-,tssPos:5288251,tssOffset:110,		CTTTTCTCTCTCCCACTCAGCAGCTATGAGATGGCTTGCCCTGCCTCTCTACTAGGCTGACTCACTCCAAGGCCCAGCAATGGGCAGGGTAACTGTAATGCTTTGATAGCACTATCTGCAGAGCCAGGGCCGAGAAGGGGTGGACTCCAGAGA	ACTCTTCGTAA	GGTAACCGGTCCAGCTCACTTTTCTCTCTCCCACTCAGCAGCTATGAGATGGCTTGCCCTGCCTCTCTACTAGGCTGACTCACTCCAAGGCCCAGCAATGGGCAGGGTAACTGTAATGCTTTGATAGCACTATCTGCAGAGCCAGGGCCGAGAAGGGGTGGACTCCAGAGAACTCTTCGTAAAGATCGGAAGAGCACACG	200
Celeb_HBE1-HS4neg_mutMotif_Meis1_Homeobox__BCrep4	chr11	5288209	5288361	-	end:42,tssOffset:110,motif:AP-1(bZIP)|CTGACTCACT|56|+/AP-1(bZIP)|GCTGACTCAC|55|-,tssPos:5288251,mutMotif:Meis1(Homeobox)|CTCTGTCAGG|89|+,start:-110,		CTTTTCTCTCTCCCACTCAGCAGCTATGAGATGGCTTGCCCTGCCTCTCTACTAGGCTGACTCACTCCAAGGCCCAGCAATGGGCAGGGTAACTGTAATGCTTTGATAGCACTATCTGCAGAGCCAGGGCCGAGAAGGGGTGGACTCCAGAGA	GGATCATGTCG	GGTAACCGGTCCAGCTCACTTTTCTCTCTCCCACTCAGCAGCTATGAGATGGCTTGCCCTGCCTCTCTACTAGGCTGACTCACTCCAAGGCCCAGCAATGGGCAGGGTAACTGTAATGCTTTGATAGCACTATCTGCAGAGCCAGGGCCGAGAAGGGGTGGACTCCAGAGAGGATCATGTCGAGATCGGAAGAGCACACG	200
Celeb_HBE1-HS4pos_mutMotif_AP-1_bZIP__BCrep1	chr11	5288225	5288377	+	end:42,motif:Meis1(Homeobox)|CCTGACAGAG|38|-,tssPos:5288335,tssOffset:110,start:-110,mutMotif:AP-1(bZIP)|GTGAGTCAGC|72|+/AP-1(bZIP)|AGTGAGTCAG|71|-,		CTTCTCGGCCCTGGCTCTGCAGATAGTGCTATCAAAGCCCTGACAGAGCCCTGCCCATTGCTGGGCCTTGGTAACTGTAATTCTAGTAGAGAGGCAGGGCAAGCCATCTCATAGCTGCTGAGTGGGAGAGAGAAAAGGGCTCATTGTCTATAA	CACCATACCAA	GGTAACCGGTCCAGCTCACTTCTCGGCCCTGGCTCTGCAGATAGTGCTATCAAAGCCCTGACAGAGCCCTGCCCATTGCTGGGCCTTGGTAACTGTAATTCTAGTAGAGAGGCAGGGCAAGCCATCTCATAGCTGCTGAGTGGGAGAGAGAAAAGGGCTCATTGTCTATAACACCATACCAAAGATCGGAAGAGCACACG	200
Celeb_HBE1-HS4pos_mutMotif_AP-1_bZIP__BCrep2	chr11	5288225	5288377	+	mutMotif:AP-1(bZIP)|GTGAGTCAGC|72|+/AP-1(bZIP)|AGTGAGTCAG|71|-,start:-110,motif:Meis1(Homeobox)|CCTGACAGAG|38|-,tssPos:5288335,tssOffset:110,end:42,		CTTCTCGGCCCTGGCTCTGCAGATAGTGCTATCAAAGCCCTGACAGAGCCCTGCCCATTGCTGGGCCTTGGTAACTGTAATTCTAGTAGAGAGGCAGGGCAAGCCATCTCATAGCTGCTGAGTGGGAGAGAGAAAAGGGCTCATTGTCTATAA	CTGAGTCGTGT	GGTAACCGGTCCAGCTCACTTCTCGGCCCTGGCTCTGCAGATAGTGCTATCAAAGCCCTGACAGAGCCCTGCCCATTGCTGGGCCTTGGTAACTGTAATTCTAGTAGAGAGGCAGGGCAAGCCATCTCATAGCTGCTGAGTGGGAGAGAGAAAAGGGCTCATTGTCTATAACTGAGTCGTGTAGATCGGAAGAGCACACG	200
Celeb_HBE1-HS4pos_mutMotif_AP-1_bZIP__BCrep3	chr11	5288225	5288377	+	end:42,tssOffset:110,motif:Meis1(Homeobox)|CCTGACAGAG|38|-,tssPos:5288335,mutMotif:AP-1(bZIP)|GTGAGTCAGC|72|+/AP-1(bZIP)|AGTGAGTCAG|71|-,start:-110,		CTTCTCGGCCCTGGCTCTGCAGATAGTGCTATCAAAGCCCTGACAGAGCCCTGCCCATTGCTGGGCCTTGGTAACTGTAATTCTAGTAGAGAGGCAGGGCAAGCCATCTCATAGCTGCTGAGTGGGAGAGAGAAAAGGGCTCATTGTCTATAA	TATGGACGTTA	GGTAACCGGTCCAGCTCACTTCTCGGCCCTGGCTCTGCAGATAGTGCTATCAAAGCCCTGACAGAGCCCTGCCCATTGCTGGGCCTTGGTAACTGTAATTCTAGTAGAGAGGCAGGGCAAGCCATCTCATAGCTGCTGAGTGGGAGAGAGAAAAGGGCTCATTGTCTATAATATGGACGTTAAGATCGGAAGAGCACACG	200
Celeb_HBE1-HS4pos_mutMotif_AP-1_bZIP__BCrep4	chr11	5288225	5288377	+	end:42,start:-110,mutMotif:AP-1(bZIP)|GTGAGTCAGC|72|+/AP-1(bZIP)|AGTGAGTCAG|71|-,tssOffset:110,motif:Meis1(Homeobox)|CCTGACAGAG|38|-,tssPos:5288335,		CTTCTCGGCCCTGGCTCTGCAGATAGTGCTATCAAAGCCCTGACAGAGCCCTGCCCATTGCTGGGCCTTGGTAACTGTAATTCTAGTAGAGAGGCAGGGCAAGCCATCTCATAGCTGCTGAGTGGGAGAGAGAAAAGGGCTCATTGTCTATAA	CAATGTTCCGA	GGTAACCGGTCCAGCTCACTTCTCGGCCCTGGCTCTGCAGATAGTGCTATCAAAGCCCTGACAGAGCCCTGCCCATTGCTGGGCCTTGGTAACTGTAATTCTAGTAGAGAGGCAGGGCAAGCCATCTCATAGCTGCTGAGTGGGAGAGAGAAAAGGGCTCATTGTCTATAACAATGTTCCGAAGATCGGAAGAGCACACG	200
Celeb_HBE1-HS4pos_mutMotif_Ctrl_BCrep1	chr11	5288225	5288377	+	tssPos:5288335,motif:AP-1(bZIP)|GTGAGTCAGC|72|+/AP-1(bZIP)|AGTGAGTCAG|71|-/Meis1(Homeobox)|CCTGACAGAG|38|-,tssOffset:110,start:-110,end:42,		CTTCTCGGCCCTGGCTCTGCAGATAGTGCTATCAAAGCCCTGACAGAGCCCTGCCCATTGCTGGGCCTTGGAGTGAGTCAGCCTAGTAGAGAGGCAGGGCAAGCCATCTCATAGCTGCTGAGTGGGAGAGAGAAAAGGGCTCATTGTCTATAA	GTGTCAACCGA	GGTAACCGGTCCAGCTCACTTCTCGGCCCTGGCTCTGCAGATAGTGCTATCAAAGCCCTGACAGAGCCCTGCCCATTGCTGGGCCTTGGAGTGAGTCAGCCTAGTAGAGAGGCAGGGCAAGCCATCTCATAGCTGCTGAGTGGGAGAGAGAAAAGGGCTCATTGTCTATAAGTGTCAACCGAAGATCGGAAGAGCACACG	200
Celeb_HBE1-HS4pos_mutMotif_Ctrl_BCrep2	chr11	5288225	5288377	+	end:42,start:-110,motif:AP-1(bZIP)|GTGAGTCAGC|72|+/AP-1(bZIP)|AGTGAGTCAG|71|-/Meis1(Homeobox)|CCTGACAGAG|38|-,tssOffset:110,tssPos:5288335,		CTTCTCGGCCCTGGCTCTGCAGATAGTGCTATCAAAGCCCTGACAGAGCCCTGCCCATTGCTGGGCCTTGGAGTGAGTCAGCCTAGTAGAGAGGCAGGGCAAGCCATCTCATAGCTGCTGAGTGGGAGAGAGAAAAGGGCTCATTGTCTATAA	ACACGAATACA	GGTAACCGGTCCAGCTCACTTCTCGGCCCTGGCTCTGCAGATAGTGCTATCAAAGCCCTGACAGAGCCCTGCCCATTGCTGGGCCTTGGAGTGAGTCAGCCTAGTAGAGAGGCAGGGCAAGCCATCTCATAGCTGCTGAGTGGGAGAGAGAAAAGGGCTCATTGTCTATAAACACGAATACAAGATCGGAAGAGCACACG	200
Celeb_HBE1-HS4pos_mutMotif_Ctrl_BCrep3	chr11	5288225	5288377	+	start:-110,tssOffset:110,motif:AP-1(bZIP)|GTGAGTCAGC|72|+/AP-1(bZIP)|AGTGAGTCAG|71|-/Meis1(Homeobox)|CCTGACAGAG|38|-,tssPos:5288335,end:42,		CTTCTCGGCCCTGGCTCTGCAGATAGTGCTATCAAAGCCCTGACAGAGCCCTGCCCATTGCTGGGCCTTGGAGTGAGTCAGCCTAGTAGAGAGGCAGGGCAAGCCATCTCATAGCTGCTGAGTGGGAGAGAGAAAAGGGCTCATTGTCTATAA	GGACTTATCAC	GGTAACCGGTCCAGCTCACTTCTCGGCCCTGGCTCTGCAGATAGTGCTATCAAAGCCCTGACAGAGCCCTGCCCATTGCTGGGCCTTGGAGTGAGTCAGCCTAGTAGAGAGGCAGGGCAAGCCATCTCATAGCTGCTGAGTGGGAGAGAGAAAAGGGCTCATTGTCTATAAGGACTTATCACAGATCGGAAGAGCACACG	200
Celeb_HBE1-HS4pos_mutMotif_Ctrl_BCrep4	chr11	5288225	5288377	+	end:42,tssPos:5288335,motif:AP-1(bZIP)|GTGAGTCAGC|72|+/AP-1(bZIP)|AGTGAGTCAG|71|-/Meis1(Homeobox)|CCTGACAGAG|38|-,tssOffset:110,start:-110,		CTTCTCGGCCCTGGCTCTGCAGATAGTGCTATCAAAGCCCTGACAGAGCCCTGCCCATTGCTGGGCCTTGGAGTGAGTCAGCCTAGTAGAGAGGCAGGGCAAGCCATCTCATAGCTGCTGAGTGGGAGAGAGAAAAGGGCTCATTGTCTATAA	CCTGCCTGTCA	GGTAACCGGTCCAGCTCACTTCTCGGCCCTGGCTCTGCAGATAGTGCTATCAAAGCCCTGACAGAGCCCTGCCCATTGCTGGGCCTTGGAGTGAGTCAGCCTAGTAGAGAGGCAGGGCAAGCCATCTCATAGCTGCTGAGTGGGAGAGAGAAAAGGGCTCATTGTCTATAACCTGCCTGTCAAGATCGGAAGAGCACACG	200
Celeb_HBE1-HS4pos_mutMotif_Meis1_Homeobox__BCrep1	chr11	5288225	5288377	+	end:42,start:-110,mutMotif:Meis1(Homeobox)|CCTGACAGAG|38|-,motif:AP-1(bZIP)|GTGAGTCAGC|72|+/AP-1(bZIP)|AGTGAGTCAG|71|-,tssOffset:110,tssPos:5288335,		CTTCTCGGCCCTGGCTCTGCAGATAGTGCTATCAAAGCTAACTGTAATCCCTGCCCATTGCTGGGCCTTGGAGTGAGTCAGCCTAGTAGAGAGGCAGGGCAAGCCATCTCATAGCTGCTGAGTGGGAGAGAGAAAAGGGCTCATTGTCTATAA	GCAGATAGTCA	GGTAACCGGTCCAGCTCACTTCTCGGCCCTGGCTCTGCAGATAGTGCTATCAAAGCTAACTGTAATCCCTGCCCATTGCTGGGCCTTGGAGTGAGTCAGCCTAGTAGAGAGGCAGGGCAAGCCATCTCATAGCTGCTGAGTGGGAGAGAGAAAAGGGCTCATTGTCTATAAGCAGATAGTCAAGATCGGAAGAGCACACG	200
Celeb_HBE1-HS4pos_mutMotif_Meis1_Homeobox__BCrep2	chr11	5288225	5288377	+	end:42,tssOffset:110,motif:AP-1(bZIP)|GTGAGTCAGC|72|+/AP-1(bZIP)|AGTGAGTCAG|71|-,tssPos:5288335,mutMotif:Meis1(Homeobox)|CCTGACAGAG|38|-,start:-110,		CTTCTCGGCCCTGGCTCTGCAGATAGTGCTATCAAAGCTAACTGTAATCCCTGCCCATTGCTGGGCCTTGGAGTGAGTCAGCCTAGTAGAGAGGCAGGGCAAGCCATCTCATAGCTGCTGAGTGGGAGAGAGAAAAGGGCTCATTGTCTATAA	GGTTAAGACGG	GGTAACCGGTCCAGCTCACTTCTCGGCCCTGGCTCTGCAGATAGTGCTATCAAAGCTAACTGTAATCCCTGCCCATTGCTGGGCCTTGGAGTGAGTCAGCCTAGTAGAGAGGCAGGGCAAGCCATCTCATAGCTGCTGAGTGGGAGAGAGAAAAGGGCTCATTGTCTATAAGGTTAAGACGGAGATCGGAAGAGCACACG	200
Celeb_HBE1-HS4pos_mutMotif_Meis1_Homeobox__BCrep3	chr11	5288225	5288377	+	start:-110,mutMotif:Meis1(Homeobox)|CCTGACAGAG|38|-,tssOffset:110,motif:AP-1(bZIP)|GTGAGTCAGC|72|+/AP-1(bZIP)|AGTGAGTCAG|71|-,tssPos:5288335,end:42,		CTTCTCGGCCCTGGCTCTGCAGATAGTGCTATCAAAGCTAACTGTAATCCCTGCCCATTGCTGGGCCTTGGAGTGAGTCAGCCTAGTAGAGAGGCAGGGCAAGCCATCTCATAGCTGCTGAGTGGGAGAGAGAAAAGGGCTCATTGTCTATAA	TATCAACATGC	GGTAACCGGTCCAGCTCACTTCTCGGCCCTGGCTCTGCAGATAGTGCTATCAAAGCTAACTGTAATCCCTGCCCATTGCTGGGCCTTGGAGTGAGTCAGCCTAGTAGAGAGGCAGGGCAAGCCATCTCATAGCTGCTGAGTGGGAGAGAGAAAAGGGCTCATTGTCTATAATATCAACATGCAGATCGGAAGAGCACACG	200
Celeb_HBE1-HS4pos_mutMotif_Meis1_Homeobox__BCrep4	chr11	5288225	5288377	+	mutMotif:Meis1(Homeobox)|CCTGACAGAG|38|-,start:-110,motif:AP-1(bZIP)|GTGAGTCAGC|72|+/AP-1(bZIP)|AGTGAGTCAG|71|-,tssPos:5288335,tssOffset:110,end:42,		CTTCTCGGCCCTGGCTCTGCAGATAGTGCTATCAAAGCTAACTGTAATCCCTGCCCATTGCTGGGCCTTGGAGTGAGTCAGCCTAGTAGAGAGGCAGGGCAAGCCATCTCATAGCTGCTGAGTGGGAGAGAGAAAAGGGCTCATTGTCTATAA	ACGACCAGATG	GGTAACCGGTCCAGCTCACTTCTCGGCCCTGGCTCTGCAGATAGTGCTATCAAAGCTAACTGTAATCCCTGCCCATTGCTGGGCCTTGGAGTGAGTCAGCCTAGTAGAGAGGCAGGGCAAGCCATCTCATAGCTGCTGAGTGGGAGAGAGAAAAGGGCTCATTGTCTATAAACGACCAGATGAGATCGGAAGAGCACACG	200
Celeb_HBE1-HS5neg_mutMotif_CTCF_Zf__BCrep1	chr11	5291375	5291527	-	end:42,start:-110,mutMotif:CTCF(Zf)|TGACCACTAGAGGGAAGAAG|76|-,motif:Six2(Homeobox)|GGATTATATTTC|13|-/TATA-Box(TBP)|CTCTTTAGAGAG|45|+/YY1(Zf)|CAAGATGGTGGA|117|+,tssOffset:110,tssPos:5291417,		TCTTTTTATTAGTGGATTATATTTCCTGACCTATATCTGGCAGGACTCTTTAGAGAGGTAGCTGAAGCTGCTGTTATAACTGTAATACCTCCTGAAATACCTGTGGAGCTAATGGTCCAAGATGGTGGAGCCCCAAGCAAGGAAGTTGTTAAG	ACAGCCAGACC	GGTAACCGGTCCAGCTCATCTTTTTATTAGTGGATTATATTTCCTGACCTATATCTGGCAGGACTCTTTAGAGAGGTAGCTGAAGCTGCTGTTATAACTGTAATACCTCCTGAAATACCTGTGGAGCTAATGGTCCAAGATGGTGGAGCCCCAAGCAAGGAAGTTGTTAAGACAGCCAGACCAGATCGGAAGAGCACACG	200
Celeb_HBE1-HS5neg_mutMotif_CTCF_Zf__BCrep2	chr11	5291375	5291527	-	end:42,mutMotif:CTCF(Zf)|TGACCACTAGAGGGAAGAAG|76|-,start:-110,motif:Six2(Homeobox)|GGATTATATTTC|13|-/TATA-Box(TBP)|CTCTTTAGAGAG|45|+/YY1(Zf)|CAAGATGGTGGA|117|+,tssOffset:110,tssPos:5291417,		TCTTTTTATTAGTGGATTATATTTCCTGACCTATATCTGGCAGGACTCTTTAGAGAGGTAGCTGAAGCTGCTGTTATAACTGTAATACCTCCTGAAATACCTGTGGAGCTAATGGTCCAAGATGGTGGAGCCCCAAGCAAGGAAGTTGTTAAG	ACCTGCTGTTA	GGTAACCGGTCCAGCTCATCTTTTTATTAGTGGATTATATTTCCTGACCTATATCTGGCAGGACTCTTTAGAGAGGTAGCTGAAGCTGCTGTTATAACTGTAATACCTCCTGAAATACCTGTGGAGCTAATGGTCCAAGATGGTGGAGCCCCAAGCAAGGAAGTTGTTAAGACCTGCTGTTAAGATCGGAAGAGCACACG	200
Celeb_HBE1-HS5neg_mutMotif_CTCF_Zf__BCrep3	chr11	5291375	5291527	-	motif:Six2(Homeobox)|GGATTATATTTC|13|-/TATA-Box(TBP)|CTCTTTAGAGAG|45|+/YY1(Zf)|CAAGATGGTGGA|117|+,tssOffset:110,tssPos:5291417,start:-110,mutMotif:CTCF(Zf)|TGACCACTAGAGGGAAGAAG|76|-,end:42,		TCTTTTTATTAGTGGATTATATTTCCTGACCTATATCTGGCAGGACTCTTTAGAGAGGTAGCTGAAGCTGCTGTTATAACTGTAATACCTCCTGAAATACCTGTGGAGCTAATGGTCCAAGATGGTGGAGCCCCAAGCAAGGAAGTTGTTAAG	CACTATCATTC	GGTAACCGGTCCAGCTCATCTTTTTATTAGTGGATTATATTTCCTGACCTATATCTGGCAGGACTCTTTAGAGAGGTAGCTGAAGCTGCTGTTATAACTGTAATACCTCCTGAAATACCTGTGGAGCTAATGGTCCAAGATGGTGGAGCCCCAAGCAAGGAAGTTGTTAAGCACTATCATTCAGATCGGAAGAGCACACG	200
Celeb_HBE1-HS5neg_mutMotif_CTCF_Zf__BCrep4	chr11	5291375	5291527	-	start:-110,mutMotif:CTCF(Zf)|TGACCACTAGAGGGAAGAAG|76|-,tssOffset:110,motif:Six2(Homeobox)|GGATTATATTTC|13|-/TATA-Box(TBP)|CTCTTTAGAGAG|45|+/YY1(Zf)|CAAGATGGTGGA|117|+,tssPos:5291417,end:42,		TCTTTTTATTAGTGGATTATATTTCCTGACCTATATCTGGCAGGACTCTTTAGAGAGGTAGCTGAAGCTGCTGTTATAACTGTAATACCTCCTGAAATACCTGTGGAGCTAATGGTCCAAGATGGTGGAGCCCCAAGCAAGGAAGTTGTTAAG	CAGTGTGCGTG	GGTAACCGGTCCAGCTCATCTTTTTATTAGTGGATTATATTTCCTGACCTATATCTGGCAGGACTCTTTAGAGAGGTAGCTGAAGCTGCTGTTATAACTGTAATACCTCCTGAAATACCTGTGGAGCTAATGGTCCAAGATGGTGGAGCCCCAAGCAAGGAAGTTGTTAAGCAGTGTGCGTGAGATCGGAAGAGCACACG	200
Celeb_HBE1-HS5neg_mutMotif_Ctrl_BCrep1	chr11	5291375	5291527	-	end:42,start:-110,motif:CTCF(Zf)|TGACCACTAGAGGGAAGAAG|76|-/Six2(Homeobox)|GGATTATATTTC|13|-/TATA-Box(TBP)|CTCTTTAGAGAG|45|+/YY1(Zf)|CAAGATGGTGGA|117|+,tssPos:5291417,tssOffset:110,		TCTTTTTATTAGTGGATTATATTTCCTGACCTATATCTGGCAGGACTCTTTAGAGAGGTAGCTGAAGCTGCTGTTATGACCACTAGAGGGAAGAAGATACCTGTGGAGCTAATGGTCCAAGATGGTGGAGCCCCAAGCAAGGAAGTTGTTAAG	CACAGCCGGTT	GGTAACCGGTCCAGCTCATCTTTTTATTAGTGGATTATATTTCCTGACCTATATCTGGCAGGACTCTTTAGAGAGGTAGCTGAAGCTGCTGTTATGACCACTAGAGGGAAGAAGATACCTGTGGAGCTAATGGTCCAAGATGGTGGAGCCCCAAGCAAGGAAGTTGTTAAGCACAGCCGGTTAGATCGGAAGAGCACACG	200
Celeb_HBE1-HS5neg_mutMotif_Ctrl_BCrep2	chr11	5291375	5291527	-	end:42,motif:CTCF(Zf)|TGACCACTAGAGGGAAGAAG|76|-/Six2(Homeobox)|GGATTATATTTC|13|-/TATA-Box(TBP)|CTCTTTAGAGAG|45|+/YY1(Zf)|CAAGATGGTGGA|117|+,tssOffset:110,tssPos:5291417,start:-110,		TCTTTTTATTAGTGGATTATATTTCCTGACCTATATCTGGCAGGACTCTTTAGAGAGGTAGCTGAAGCTGCTGTTATGACCACTAGAGGGAAGAAGATACCTGTGGAGCTAATGGTCCAAGATGGTGGAGCCCCAAGCAAGGAAGTTGTTAAG	CCGAGACGTAC	GGTAACCGGTCCAGCTCATCTTTTTATTAGTGGATTATATTTCCTGACCTATATCTGGCAGGACTCTTTAGAGAGGTAGCTGAAGCTGCTGTTATGACCACTAGAGGGAAGAAGATACCTGTGGAGCTAATGGTCCAAGATGGTGGAGCCCCAAGCAAGGAAGTTGTTAAGCCGAGACGTACAGATCGGAAGAGCACACG	200
Celeb_HBE1-HS5neg_mutMotif_Ctrl_BCrep3	chr11	5291375	5291527	-	end:42,motif:CTCF(Zf)|TGACCACTAGAGGGAAGAAG|76|-/Six2(Homeobox)|GGATTATATTTC|13|-/TATA-Box(TBP)|CTCTTTAGAGAG|45|+/YY1(Zf)|CAAGATGGTGGA|117|+,tssPos:5291417,tssOffset:110,start:-110,		TCTTTTTATTAGTGGATTATATTTCCTGACCTATATCTGGCAGGACTCTTTAGAGAGGTAGCTGAAGCTGCTGTTATGACCACTAGAGGGAAGAAGATACCTGTGGAGCTAATGGTCCAAGATGGTGGAGCCCCAAGCAAGGAAGTTGTTAAG	GCCGGATCATG	GGTAACCGGTCCAGCTCATCTTTTTATTAGTGGATTATATTTCCTGACCTATATCTGGCAGGACTCTTTAGAGAGGTAGCTGAAGCTGCTGTTATGACCACTAGAGGGAAGAAGATACCTGTGGAGCTAATGGTCCAAGATGGTGGAGCCCCAAGCAAGGAAGTTGTTAAGGCCGGATCATGAGATCGGAAGAGCACACG	200
Celeb_HBE1-HS5neg_mutMotif_Ctrl_BCrep4	chr11	5291375	5291527	-	motif:CTCF(Zf)|TGACCACTAGAGGGAAGAAG|76|-/Six2(Homeobox)|GGATTATATTTC|13|-/TATA-Box(TBP)|CTCTTTAGAGAG|45|+/YY1(Zf)|CAAGATGGTGGA|117|+,tssPos:5291417,tssOffset:110,start:-110,end:42,		TCTTTTTATTAGTGGATTATATTTCCTGACCTATATCTGGCAGGACTCTTTAGAGAGGTAGCTGAAGCTGCTGTTATGACCACTAGAGGGAAGAAGATACCTGTGGAGCTAATGGTCCAAGATGGTGGAGCCCCAAGCAAGGAAGTTGTTAAG	TGCAAGGAGGT	GGTAACCGGTCCAGCTCATCTTTTTATTAGTGGATTATATTTCCTGACCTATATCTGGCAGGACTCTTTAGAGAGGTAGCTGAAGCTGCTGTTATGACCACTAGAGGGAAGAAGATACCTGTGGAGCTAATGGTCCAAGATGGTGGAGCCCCAAGCAAGGAAGTTGTTAAGTGCAAGGAGGTAGATCGGAAGAGCACACG	200
Celeb_HBE1-HS5neg_mutMotif_Six2_Homeobox__BCrep1	chr11	5291375	5291527	-	end:42,start:-110,mutMotif:Six2(Homeobox)|GGATTATATTTC|13|-,tssOffset:110,motif:CTCF(Zf)|TGACCACTAGAGGGAAGAAG|76|-/TATA-Box(TBP)|CTCTTTAGAGAG|45|+/YY1(Zf)|CAAGATGGTGGA|117|+,tssPos:5291417,		TCTTTTTATTAGTTAACTGTAATACCTGACCTATATCTGGCAGGACTCTTTAGAGAGGTAGCTGAAGCTGCTGTTATGACCACTAGAGGGAAGAAGATACCTGTGGAGCTAATGGTCCAAGATGGTGGAGCCCCAAGCAAGGAAGTTGTTAAG	AGAAGAGATCC	GGTAACCGGTCCAGCTCATCTTTTTATTAGTTAACTGTAATACCTGACCTATATCTGGCAGGACTCTTTAGAGAGGTAGCTGAAGCTGCTGTTATGACCACTAGAGGGAAGAAGATACCTGTGGAGCTAATGGTCCAAGATGGTGGAGCCCCAAGCAAGGAAGTTGTTAAGAGAAGAGATCCAGATCGGAAGAGCACACG	200
Celeb_HBE1-HS5neg_mutMotif_Six2_Homeobox__BCrep2	chr11	5291375	5291527	-	end:42,tssPos:5291417,motif:CTCF(Zf)|TGACCACTAGAGGGAAGAAG|76|-/TATA-Box(TBP)|CTCTTTAGAGAG|45|+/YY1(Zf)|CAAGATGGTGGA|117|+,tssOffset:110,mutMotif:Six2(Homeobox)|GGATTATATTTC|13|-,start:-110,		TCTTTTTATTAGTTAACTGTAATACCTGACCTATATCTGGCAGGACTCTTTAGAGAGGTAGCTGAAGCTGCTGTTATGACCACTAGAGGGAAGAAGATACCTGTGGAGCTAATGGTCCAAGATGGTGGAGCCCCAAGCAAGGAAGTTGTTAAG	AAGCGTTCCGG	GGTAACCGGTCCAGCTCATCTTTTTATTAGTTAACTGTAATACCTGACCTATATCTGGCAGGACTCTTTAGAGAGGTAGCTGAAGCTGCTGTTATGACCACTAGAGGGAAGAAGATACCTGTGGAGCTAATGGTCCAAGATGGTGGAGCCCCAAGCAAGGAAGTTGTTAAGAAGCGTTCCGGAGATCGGAAGAGCACACG	200
Celeb_HBE1-HS5neg_mutMotif_Six2_Homeobox__BCrep3	chr11	5291375	5291527	-	end:42,start:-110,mutMotif:Six2(Homeobox)|GGATTATATTTC|13|-,motif:CTCF(Zf)|TGACCACTAGAGGGAAGAAG|76|-/TATA-Box(TBP)|CTCTTTAGAGAG|45|+/YY1(Zf)|CAAGATGGTGGA|117|+,tssPos:5291417,tssOffset:110,		TCTTTTTATTAGTTAACTGTAATACCTGACCTATATCTGGCAGGACTCTTTAGAGAGGTAGCTGAAGCTGCTGTTATGACCACTAGAGGGAAGAAGATACCTGTGGAGCTAATGGTCCAAGATGGTGGAGCCCCAAGCAAGGAAGTTGTTAAG	TCAGTTAAGTC	GGTAACCGGTCCAGCTCATCTTTTTATTAGTTAACTGTAATACCTGACCTATATCTGGCAGGACTCTTTAGAGAGGTAGCTGAAGCTGCTGTTATGACCACTAGAGGGAAGAAGATACCTGTGGAGCTAATGGTCCAAGATGGTGGAGCCCCAAGCAAGGAAGTTGTTAAGTCAGTTAAGTCAGATCGGAAGAGCACACG	200
Celeb_HBE1-HS5neg_mutMotif_Six2_Homeobox__BCrep4	chr11	5291375	5291527	-	tssOffset:110,motif:CTCF(Zf)|TGACCACTAGAGGGAAGAAG|76|-/TATA-Box(TBP)|CTCTTTAGAGAG|45|+/YY1(Zf)|CAAGATGGTGGA|117|+,tssPos:5291417,mutMotif:Six2(Homeobox)|GGATTATATTTC|13|-,start:-110,end:42,		TCTTTTTATTAGTTAACTGTAATACCTGACCTATATCTGGCAGGACTCTTTAGAGAGGTAGCTGAAGCTGCTGTTATGACCACTAGAGGGAAGAAGATACCTGTGGAGCTAATGGTCCAAGATGGTGGAGCCCCAAGCAAGGAAGTTGTTAAG	AACAATACCGC	GGTAACCGGTCCAGCTCATCTTTTTATTAGTTAACTGTAATACCTGACCTATATCTGGCAGGACTCTTTAGAGAGGTAGCTGAAGCTGCTGTTATGACCACTAGAGGGAAGAAGATACCTGTGGAGCTAATGGTCCAAGATGGTGGAGCCCCAAGCAAGGAAGTTGTTAAGAACAATACCGCAGATCGGAAGAGCACACG	200
Celeb_HBE1-HS5neg_mutMotif_TATA-Box_TBP__BCrep1	chr11	5291375	5291527	-	end:42,mutMotif:TATA-Box(TBP)|CTCTTTAGAGAG|45|+,start:-110,motif:CTCF(Zf)|TGACCACTAGAGGGAAGAAG|76|-/Six2(Homeobox)|GGATTATATTTC|13|-/YY1(Zf)|CAAGATGGTGGA|117|+,tssPos:5291417,tssOffset:110,		TCTTTTTATTAGTGGATTATATTTCCTGACCTATATCTGGCAGGATAACTGTAATACGTAGCTGAAGCTGCTGTTATGACCACTAGAGGGAAGAAGATACCTGTGGAGCTAATGGTCCAAGATGGTGGAGCCCCAAGCAAGGAAGTTGTTAAG	CACACGGTAGG	GGTAACCGGTCCAGCTCATCTTTTTATTAGTGGATTATATTTCCTGACCTATATCTGGCAGGATAACTGTAATACGTAGCTGAAGCTGCTGTTATGACCACTAGAGGGAAGAAGATACCTGTGGAGCTAATGGTCCAAGATGGTGGAGCCCCAAGCAAGGAAGTTGTTAAGCACACGGTAGGAGATCGGAAGAGCACACG	200
Celeb_HBE1-HS5neg_mutMotif_TATA-Box_TBP__BCrep2	chr11	5291375	5291527	-	motif:CTCF(Zf)|TGACCACTAGAGGGAAGAAG|76|-/Six2(Homeobox)|GGATTATATTTC|13|-/YY1(Zf)|CAAGATGGTGGA|117|+,tssPos:5291417,tssOffset:110,mutMotif:TATA-Box(TBP)|CTCTTTAGAGAG|45|+,start:-110,end:42,		TCTTTTTATTAGTGGATTATATTTCCTGACCTATATCTGGCAGGATAACTGTAATACGTAGCTGAAGCTGCTGTTATGACCACTAGAGGGAAGAAGATACCTGTGGAGCTAATGGTCCAAGATGGTGGAGCCCCAAGCAAGGAAGTTGTTAAG	TACGCCTCCTT	GGTAACCGGTCCAGCTCATCTTTTTATTAGTGGATTATATTTCCTGACCTATATCTGGCAGGATAACTGTAATACGTAGCTGAAGCTGCTGTTATGACCACTAGAGGGAAGAAGATACCTGTGGAGCTAATGGTCCAAGATGGTGGAGCCCCAAGCAAGGAAGTTGTTAAGTACGCCTCCTTAGATCGGAAGAGCACACG	200
Celeb_HBE1-HS5neg_mutMotif_TATA-Box_TBP__BCrep3	chr11	5291375	5291527	-	end:42,tssOffset:110,motif:CTCF(Zf)|TGACCACTAGAGGGAAGAAG|76|-/Six2(Homeobox)|GGATTATATTTC|13|-/YY1(Zf)|CAAGATGGTGGA|117|+,tssPos:5291417,start:-110,mutMotif:TATA-Box(TBP)|CTCTTTAGAGAG|45|+,		TCTTTTTATTAGTGGATTATATTTCCTGACCTATATCTGGCAGGATAACTGTAATACGTAGCTGAAGCTGCTGTTATGACCACTAGAGGGAAGAAGATACCTGTGGAGCTAATGGTCCAAGATGGTGGAGCCCCAAGCAAGGAAGTTGTTAAG	CCTGATGACGA	GGTAACCGGTCCAGCTCATCTTTTTATTAGTGGATTATATTTCCTGACCTATATCTGGCAGGATAACTGTAATACGTAGCTGAAGCTGCTGTTATGACCACTAGAGGGAAGAAGATACCTGTGGAGCTAATGGTCCAAGATGGTGGAGCCCCAAGCAAGGAAGTTGTTAAGCCTGATGACGAAGATCGGAAGAGCACACG	200
Celeb_HBE1-HS5neg_mutMotif_TATA-Box_TBP__BCrep4	chr11	5291375	5291527	-	end:42,motif:CTCF(Zf)|TGACCACTAGAGGGAAGAAG|76|-/Six2(Homeobox)|GGATTATATTTC|13|-/YY1(Zf)|CAAGATGGTGGA|117|+,tssOffset:110,tssPos:5291417,mutMotif:TATA-Box(TBP)|CTCTTTAGAGAG|45|+,start:-110,		TCTTTTTATTAGTGGATTATATTTCCTGACCTATATCTGGCAGGATAACTGTAATACGTAGCTGAAGCTGCTGTTATGACCACTAGAGGGAAGAAGATACCTGTGGAGCTAATGGTCCAAGATGGTGGAGCCCCAAGCAAGGAAGTTGTTAAG	ACTGATAGGAC	GGTAACCGGTCCAGCTCATCTTTTTATTAGTGGATTATATTTCCTGACCTATATCTGGCAGGATAACTGTAATACGTAGCTGAAGCTGCTGTTATGACCACTAGAGGGAAGAAGATACCTGTGGAGCTAATGGTCCAAGATGGTGGAGCCCCAAGCAAGGAAGTTGTTAAGACTGATAGGACAGATCGGAAGAGCACACG	200
Celeb_HBE1-HS5neg_mutMotif_YY1_Zf__BCrep1	chr11	5291375	5291527	-	start:-110,mutMotif:YY1(Zf)|CAAGATGGTGGA|117|+,tssPos:5291417,motif:CTCF(Zf)|TGACCACTAGAGGGAAGAAG|76|-/Six2(Homeobox)|GGATTATATTTC|13|-/TATA-Box(TBP)|CTCTTTAGAGAG|45|+,tssOffset:110,end:42,		TCTTTTTATTAGTGGATTATATTTCCTGACCTATATCTGGCAGGACTCTTTAGAGAGGTAGCTGAAGCTGCTGTTATGACCACTAGAGGGAAGAAGATACCTGTGGAGCTAATGGTCTAACTGTAATACGCCCCAAGCAAGGAAGTTGTTAAG	ATCCAAGTAGC	GGTAACCGGTCCAGCTCATCTTTTTATTAGTGGATTATATTTCCTGACCTATATCTGGCAGGACTCTTTAGAGAGGTAGCTGAAGCTGCTGTTATGACCACTAGAGGGAAGAAGATACCTGTGGAGCTAATGGTCTAACTGTAATACGCCCCAAGCAAGGAAGTTGTTAAGATCCAAGTAGCAGATCGGAAGAGCACACG	200
Celeb_HBE1-HS5neg_mutMotif_YY1_Zf__BCrep2	chr11	5291375	5291527	-	end:42,tssPos:5291417,motif:CTCF(Zf)|TGACCACTAGAGGGAAGAAG|76|-/Six2(Homeobox)|GGATTATATTTC|13|-/TATA-Box(TBP)|CTCTTTAGAGAG|45|+,tssOffset:110,mutMotif:YY1(Zf)|CAAGATGGTGGA|117|+,start:-110,		TCTTTTTATTAGTGGATTATATTTCCTGACCTATATCTGGCAGGACTCTTTAGAGAGGTAGCTGAAGCTGCTGTTATGACCACTAGAGGGAAGAAGATACCTGTGGAGCTAATGGTCTAACTGTAATACGCCCCAAGCAAGGAAGTTGTTAAG	CGATACACCGG	GGTAACCGGTCCAGCTCATCTTTTTATTAGTGGATTATATTTCCTGACCTATATCTGGCAGGACTCTTTAGAGAGGTAGCTGAAGCTGCTGTTATGACCACTAGAGGGAAGAAGATACCTGTGGAGCTAATGGTCTAACTGTAATACGCCCCAAGCAAGGAAGTTGTTAAGCGATACACCGGAGATCGGAAGAGCACACG	200
Celeb_HBE1-HS5neg_mutMotif_YY1_Zf__BCrep3	chr11	5291375	5291527	-	motif:CTCF(Zf)|TGACCACTAGAGGGAAGAAG|76|-/Six2(Homeobox)|GGATTATATTTC|13|-/TATA-Box(TBP)|CTCTTTAGAGAG|45|+,tssPos:5291417,tssOffset:110,mutMotif:YY1(Zf)|CAAGATGGTGGA|117|+,start:-110,end:42,		TCTTTTTATTAGTGGATTATATTTCCTGACCTATATCTGGCAGGACTCTTTAGAGAGGTAGCTGAAGCTGCTGTTATGACCACTAGAGGGAAGAAGATACCTGTGGAGCTAATGGTCTAACTGTAATACGCCCCAAGCAAGGAAGTTGTTAAG	CAACATTCGCA	GGTAACCGGTCCAGCTCATCTTTTTATTAGTGGATTATATTTCCTGACCTATATCTGGCAGGACTCTTTAGAGAGGTAGCTGAAGCTGCTGTTATGACCACTAGAGGGAAGAAGATACCTGTGGAGCTAATGGTCTAACTGTAATACGCCCCAAGCAAGGAAGTTGTTAAGCAACATTCGCAAGATCGGAAGAGCACACG	200
Celeb_HBE1-HS5neg_mutMotif_YY1_Zf__BCrep4	chr11	5291375	5291527	-	tssOffset:110,motif:CTCF(Zf)|TGACCACTAGAGGGAAGAAG|76|-/Six2(Homeobox)|GGATTATATTTC|13|-/TATA-Box(TBP)|CTCTTTAGAGAG|45|+,tssPos:5291417,start:-110,mutMotif:YY1(Zf)|CAAGATGGTGGA|117|+,end:42,		TCTTTTTATTAGTGGATTATATTTCCTGACCTATATCTGGCAGGACTCTTTAGAGAGGTAGCTGAAGCTGCTGTTATGACCACTAGAGGGAAGAAGATACCTGTGGAGCTAATGGTCTAACTGTAATACGCCCCAAGCAAGGAAGTTGTTAAG	ATCTGTGCTGG	GGTAACCGGTCCAGCTCATCTTTTTATTAGTGGATTATATTTCCTGACCTATATCTGGCAGGACTCTTTAGAGAGGTAGCTGAAGCTGCTGTTATGACCACTAGAGGGAAGAAGATACCTGTGGAGCTAATGGTCTAACTGTAATACGCCCCAAGCAAGGAAGTTGTTAAGATCTGTGCTGGAGATCGGAAGAGCACACG	200
Celeb_HBE1-promoter_mutMotif_CDX4_Homeobox__BCrep1	chr11	5269903	5270055	-	end:42,mutMotif:CDX4(Homeobox)|GGCAGTAAAGAA|71|+,start:-110,motif:NFY(CCAAT)|GACCAATGAC|25|+,tssPos:5269945,tssOffset:110,		CCCCTGAGGGACACAGGTCAGCCTTGACCAATGACTTTTAAGTACCATGGAGAACAGGGGGCCAGAACTTCTAACTGTAATACTAAAAGGCCAGACAGAGAGGCAGCAGCACATATCTGCTTCCGACACAGCTGCAATCACTAGCAAGCTCTC	TCACGAACTTG	GGTAACCGGTCCAGCTCACCCCTGAGGGACACAGGTCAGCCTTGACCAATGACTTTTAAGTACCATGGAGAACAGGGGGCCAGAACTTCTAACTGTAATACTAAAAGGCCAGACAGAGAGGCAGCAGCACATATCTGCTTCCGACACAGCTGCAATCACTAGCAAGCTCTCTCACGAACTTGAGATCGGAAGAGCACACG	200
Celeb_HBE1-promoter_mutMotif_CDX4_Homeobox__BCrep2	chr11	5269903	5270055	-	end:42,mutMotif:CDX4(Homeobox)|GGCAGTAAAGAA|71|+,start:-110,motif:NFY(CCAAT)|GACCAATGAC|25|+,tssOffset:110,tssPos:5269945,		CCCCTGAGGGACACAGGTCAGCCTTGACCAATGACTTTTAAGTACCATGGAGAACAGGGGGCCAGAACTTCTAACTGTAATACTAAAAGGCCAGACAGAGAGGCAGCAGCACATATCTGCTTCCGACACAGCTGCAATCACTAGCAAGCTCTC	CGGACCACGAA	GGTAACCGGTCCAGCTCACCCCTGAGGGACACAGGTCAGCCTTGACCAATGACTTTTAAGTACCATGGAGAACAGGGGGCCAGAACTTCTAACTGTAATACTAAAAGGCCAGACAGAGAGGCAGCAGCACATATCTGCTTCCGACACAGCTGCAATCACTAGCAAGCTCTCCGGACCACGAAAGATCGGAAGAGCACACG	200
Celeb_HBE1-promoter_mutMotif_CDX4_Homeobox__BCrep3	chr11	5269903	5270055	-	start:-110,mutMotif:CDX4(Homeobox)|GGCAGTAAAGAA|71|+,motif:NFY(CCAAT)|GACCAATGAC|25|+,tssPos:5269945,tssOffset:110,end:42,		CCCCTGAGGGACACAGGTCAGCCTTGACCAATGACTTTTAAGTACCATGGAGAACAGGGGGCCAGAACTTCTAACTGTAATACTAAAAGGCCAGACAGAGAGGCAGCAGCACATATCTGCTTCCGACACAGCTGCAATCACTAGCAAGCTCTC	TTCCTTAACGG	GGTAACCGGTCCAGCTCACCCCTGAGGGACACAGGTCAGCCTTGACCAATGACTTTTAAGTACCATGGAGAACAGGGGGCCAGAACTTCTAACTGTAATACTAAAAGGCCAGACAGAGAGGCAGCAGCACATATCTGCTTCCGACACAGCTGCAATCACTAGCAAGCTCTCTTCCTTAACGGAGATCGGAAGAGCACACG	200
Celeb_HBE1-promoter_mutMotif_CDX4_Homeobox__BCrep4	chr11	5269903	5270055	-	start:-110,mutMotif:CDX4(Homeobox)|GGCAGTAAAGAA|71|+,motif:NFY(CCAAT)|GACCAATGAC|25|+,tssPos:5269945,tssOffset:110,end:42,		CCCCTGAGGGACACAGGTCAGCCTTGACCAATGACTTTTAAGTACCATGGAGAACAGGGGGCCAGAACTTCTAACTGTAATACTAAAAGGCCAGACAGAGAGGCAGCAGCACATATCTGCTTCCGACACAGCTGCAATCACTAGCAAGCTCTC	CTATAACTACC	GGTAACCGGTCCAGCTCACCCCTGAGGGACACAGGTCAGCCTTGACCAATGACTTTTAAGTACCATGGAGAACAGGGGGCCAGAACTTCTAACTGTAATACTAAAAGGCCAGACAGAGAGGCAGCAGCACATATCTGCTTCCGACACAGCTGCAATCACTAGCAAGCTCTCCTATAACTACCAGATCGGAAGAGCACACG	200
Celeb_HBE1-promoter_mutMotif_Ctrl_BCrep1	chr11	5269903	5270055	-	end:42,tssPos:5269945,motif:NFY(CCAAT)|GACCAATGAC|25|+/CDX4(Homeobox)|GGCAGTAAAGAA|71|+,tssOffset:110,start:-110,		CCCCTGAGGGACACAGGTCAGCCTTGACCAATGACTTTTAAGTACCATGGAGAACAGGGGGCCAGAACTTCGGCAGTAAAGAATAAAAGGCCAGACAGAGAGGCAGCAGCACATATCTGCTTCCGACACAGCTGCAATCACTAGCAAGCTCTC	CGTAGTAGCGA	GGTAACCGGTCCAGCTCACCCCTGAGGGACACAGGTCAGCCTTGACCAATGACTTTTAAGTACCATGGAGAACAGGGGGCCAGAACTTCGGCAGTAAAGAATAAAAGGCCAGACAGAGAGGCAGCAGCACATATCTGCTTCCGACACAGCTGCAATCACTAGCAAGCTCTCCGTAGTAGCGAAGATCGGAAGAGCACACG	200
Celeb_HBE1-promoter_mutMotif_Ctrl_BCrep2	chr11	5269903	5270055	-	tssPos:5269945,motif:NFY(CCAAT)|GACCAATGAC|25|+/CDX4(Homeobox)|GGCAGTAAAGAA|71|+,tssOffset:110,start:-110,end:42,		CCCCTGAGGGACACAGGTCAGCCTTGACCAATGACTTTTAAGTACCATGGAGAACAGGGGGCCAGAACTTCGGCAGTAAAGAATAAAAGGCCAGACAGAGAGGCAGCAGCACATATCTGCTTCCGACACAGCTGCAATCACTAGCAAGCTCTC	CAGAACGTGCG	GGTAACCGGTCCAGCTCACCCCTGAGGGACACAGGTCAGCCTTGACCAATGACTTTTAAGTACCATGGAGAACAGGGGGCCAGAACTTCGGCAGTAAAGAATAAAAGGCCAGACAGAGAGGCAGCAGCACATATCTGCTTCCGACACAGCTGCAATCACTAGCAAGCTCTCCAGAACGTGCGAGATCGGAAGAGCACACG	200
Celeb_HBE1-promoter_mutMotif_Ctrl_BCrep3	chr11	5269903	5270055	-	start:-110,motif:NFY(CCAAT)|GACCAATGAC|25|+/CDX4(Homeobox)|GGCAGTAAAGAA|71|+,tssOffset:110,tssPos:5269945,end:42,		CCCCTGAGGGACACAGGTCAGCCTTGACCAATGACTTTTAAGTACCATGGAGAACAGGGGGCCAGAACTTCGGCAGTAAAGAATAAAAGGCCAGACAGAGAGGCAGCAGCACATATCTGCTTCCGACACAGCTGCAATCACTAGCAAGCTCTC	AATCTCCATGA	GGTAACCGGTCCAGCTCACCCCTGAGGGACACAGGTCAGCCTTGACCAATGACTTTTAAGTACCATGGAGAACAGGGGGCCAGAACTTCGGCAGTAAAGAATAAAAGGCCAGACAGAGAGGCAGCAGCACATATCTGCTTCCGACACAGCTGCAATCACTAGCAAGCTCTCAATCTCCATGAAGATCGGAAGAGCACACG	200
Celeb_HBE1-promoter_mutMotif_Ctrl_BCrep4	chr11	5269903	5270055	-	start:-110,motif:NFY(CCAAT)|GACCAATGAC|25|+/CDX4(Homeobox)|GGCAGTAAAGAA|71|+,tssOffset:110,tssPos:5269945,end:42,		CCCCTGAGGGACACAGGTCAGCCTTGACCAATGACTTTTAAGTACCATGGAGAACAGGGGGCCAGAACTTCGGCAGTAAAGAATAAAAGGCCAGACAGAGAGGCAGCAGCACATATCTGCTTCCGACACAGCTGCAATCACTAGCAAGCTCTC	CCACTTGCTAC	GGTAACCGGTCCAGCTCACCCCTGAGGGACACAGGTCAGCCTTGACCAATGACTTTTAAGTACCATGGAGAACAGGGGGCCAGAACTTCGGCAGTAAAGAATAAAAGGCCAGACAGAGAGGCAGCAGCACATATCTGCTTCCGACACAGCTGCAATCACTAGCAAGCTCTCCCACTTGCTACAGATCGGAAGAGCACACG	200
Celeb_HBE1-promoter_mutMotif_NFY_CCAAT__BCrep1	chr11	5269903	5270055	-	end:42,start:-110,mutMotif:NFY(CCAAT)|GACCAATGAC|25|+,tssOffset:110,motif:CDX4(Homeobox)|GGCAGTAAAGAA|71|+,tssPos:5269945,		CCCCTGAGGGACACAGGTCAGCCTTTAACTGTAATTTTTAAGTACCATGGAGAACAGGGGGCCAGAACTTCGGCAGTAAAGAATAAAAGGCCAGACAGAGAGGCAGCAGCACATATCTGCTTCCGACACAGCTGCAATCACTAGCAAGCTCTC	AGGATGATAAG	GGTAACCGGTCCAGCTCACCCCTGAGGGACACAGGTCAGCCTTTAACTGTAATTTTTAAGTACCATGGAGAACAGGGGGCCAGAACTTCGGCAGTAAAGAATAAAAGGCCAGACAGAGAGGCAGCAGCACATATCTGCTTCCGACACAGCTGCAATCACTAGCAAGCTCTCAGGATGATAAGAGATCGGAAGAGCACACG	200
Celeb_HBE1-promoter_mutMotif_NFY_CCAAT__BCrep2	chr11	5269903	5270055	-	end:42,start:-110,mutMotif:NFY(CCAAT)|GACCAATGAC|25|+,motif:CDX4(Homeobox)|GGCAGTAAAGAA|71|+,tssOffset:110,tssPos:5269945,		CCCCTGAGGGACACAGGTCAGCCTTTAACTGTAATTTTTAAGTACCATGGAGAACAGGGGGCCAGAACTTCGGCAGTAAAGAATAAAAGGCCAGACAGAGAGGCAGCAGCACATATCTGCTTCCGACACAGCTGCAATCACTAGCAAGCTCTC	TGGACGAGGAC	GGTAACCGGTCCAGCTCACCCCTGAGGGACACAGGTCAGCCTTTAACTGTAATTTTTAAGTACCATGGAGAACAGGGGGCCAGAACTTCGGCAGTAAAGAATAAAAGGCCAGACAGAGAGGCAGCAGCACATATCTGCTTCCGACACAGCTGCAATCACTAGCAAGCTCTCTGGACGAGGACAGATCGGAAGAGCACACG	200
Celeb_HBE1-promoter_mutMotif_NFY_CCAAT__BCrep3	chr11	5269903	5270055	-	motif:CDX4(Homeobox)|GGCAGTAAAGAA|71|+,tssPos:5269945,tssOffset:110,start:-110,mutMotif:NFY(CCAAT)|GACCAATGAC|25|+,end:42,		CCCCTGAGGGACACAGGTCAGCCTTTAACTGTAATTTTTAAGTACCATGGAGAACAGGGGGCCAGAACTTCGGCAGTAAAGAATAAAAGGCCAGACAGAGAGGCAGCAGCACATATCTGCTTCCGACACAGCTGCAATCACTAGCAAGCTCTC	GTCACTGCGTC	GGTAACCGGTCCAGCTCACCCCTGAGGGACACAGGTCAGCCTTTAACTGTAATTTTTAAGTACCATGGAGAACAGGGGGCCAGAACTTCGGCAGTAAAGAATAAAAGGCCAGACAGAGAGGCAGCAGCACATATCTGCTTCCGACACAGCTGCAATCACTAGCAAGCTCTCGTCACTGCGTCAGATCGGAAGAGCACACG	200
Celeb_HBE1-promoter_mutMotif_NFY_CCAAT__BCrep4	chr11	5269903	5270055	-	tssOffset:110,motif:CDX4(Homeobox)|GGCAGTAAAGAA|71|+,tssPos:5269945,start:-110,mutMotif:NFY(CCAAT)|GACCAATGAC|25|+,end:42,		CCCCTGAGGGACACAGGTCAGCCTTTAACTGTAATTTTTAAGTACCATGGAGAACAGGGGGCCAGAACTTCGGCAGTAAAGAATAAAAGGCCAGACAGAGAGGCAGCAGCACATATCTGCTTCCGACACAGCTGCAATCACTAGCAAGCTCTC	TACTGACGCAA	GGTAACCGGTCCAGCTCACCCCTGAGGGACACAGGTCAGCCTTTAACTGTAATTTTTAAGTACCATGGAGAACAGGGGGCCAGAACTTCGGCAGTAAAGAATAAAAGGCCAGACAGAGAGGCAGCAGCACATATCTGCTTCCGACACAGCTGCAATCACTAGCAAGCTCTCTACTGACGCAAAGATCGGAAGAGCACACG	200
Celeb_HBG2-promoter_mutMotif_Ctrl_BCrep1	chr11	5254739	5254891	-	end:42,tssOffset:110,tssPos:5254781,start:-110,		AGCCTTGACAAGGCAAACTTGACCAATAGTCTTAGAGTATCCAGTGAGGCCAGGGGCCGGCGGCTGGCTAGGGATGAAGAATAAAAGGAAGCACCCTTCAGCAGTTCCACACACTCGCTTCTGGAACGTCTGAGGTTATCAATAAGCTCCTAG	ATCCACGCCAA	GGTAACCGGTCCAGCTCAAGCCTTGACAAGGCAAACTTGACCAATAGTCTTAGAGTATCCAGTGAGGCCAGGGGCCGGCGGCTGGCTAGGGATGAAGAATAAAAGGAAGCACCCTTCAGCAGTTCCACACACTCGCTTCTGGAACGTCTGAGGTTATCAATAAGCTCCTAGATCCACGCCAAAGATCGGAAGAGCACACG	200
Celeb_HBG2-promoter_mutMotif_Ctrl_BCrep2	chr11	5254739	5254891	-	start:-110,tssPos:5254781,tssOffset:110,end:42,		AGCCTTGACAAGGCAAACTTGACCAATAGTCTTAGAGTATCCAGTGAGGCCAGGGGCCGGCGGCTGGCTAGGGATGAAGAATAAAAGGAAGCACCCTTCAGCAGTTCCACACACTCGCTTCTGGAACGTCTGAGGTTATCAATAAGCTCCTAG	ACTTCGACGGT	GGTAACCGGTCCAGCTCAAGCCTTGACAAGGCAAACTTGACCAATAGTCTTAGAGTATCCAGTGAGGCCAGGGGCCGGCGGCTGGCTAGGGATGAAGAATAAAAGGAAGCACCCTTCAGCAGTTCCACACACTCGCTTCTGGAACGTCTGAGGTTATCAATAAGCTCCTAGACTTCGACGGTAGATCGGAAGAGCACACG	200
Celeb_HBG2-promoter_mutMotif_Ctrl_BCrep3	chr11	5254739	5254891	-	start:-110,tssOffset:110,tssPos:5254781,end:42,		AGCCTTGACAAGGCAAACTTGACCAATAGTCTTAGAGTATCCAGTGAGGCCAGGGGCCGGCGGCTGGCTAGGGATGAAGAATAAAAGGAAGCACCCTTCAGCAGTTCCACACACTCGCTTCTGGAACGTCTGAGGTTATCAATAAGCTCCTAG	CCATTCGTGCA	GGTAACCGGTCCAGCTCAAGCCTTGACAAGGCAAACTTGACCAATAGTCTTAGAGTATCCAGTGAGGCCAGGGGCCGGCGGCTGGCTAGGGATGAAGAATAAAAGGAAGCACCCTTCAGCAGTTCCACACACTCGCTTCTGGAACGTCTGAGGTTATCAATAAGCTCCTAGCCATTCGTGCAAGATCGGAAGAGCACACG	200
Celeb_HBG2-promoter_mutMotif_Ctrl_BCrep4	chr11	5254739	5254891	-	end:42,start:-110,tssPos:5254781,tssOffset:110,		AGCCTTGACAAGGCAAACTTGACCAATAGTCTTAGAGTATCCAGTGAGGCCAGGGGCCGGCGGCTGGCTAGGGATGAAGAATAAAAGGAAGCACCCTTCAGCAGTTCCACACACTCGCTTCTGGAACGTCTGAGGTTATCAATAAGCTCCTAG	AACTCGGACGG	GGTAACCGGTCCAGCTCAAGCCTTGACAAGGCAAACTTGACCAATAGTCTTAGAGTATCCAGTGAGGCCAGGGGCCGGCGGCTGGCTAGGGATGAAGAATAAAAGGAAGCACCCTTCAGCAGTTCCACACACTCGCTTCTGGAACGTCTGAGGTTATCAATAAGCTCCTAGAACTCGGACGGAGATCGGAAGAGCACACG	200
Celeb_HBQ_mutMotif_CTCF_Zf__BCrep1	chr16	180368	180520	+	mutMotif:CTCF(Zf)|GCGGCGCCCCCTGGAGGCCG|33|+,start:-110,motif:NRF1(NRF)|CCGCGCAGGCGC|70|+/NRF1(NRF)|GCGCAGGCGCAG|72|-,tssPos:180478,tssOffset:110,end:42,		AGGCCCTGGACCCCCGGGCGGCGAAGCTGCGGCTAACTGTAATACCTCCTGAACGGGACCCCTGGCCGGTCCGCGCAGGCGCAGCGGGGTCGCAGGGCGCGGCGGGTTCCAGCGCGGGGATGGCGCTGTCCGCGGAGGACCGGGCGCTGGTGC	AACAGGAGAGG	GGTAACCGGTCCAGCTCAAGGCCCTGGACCCCCGGGCGGCGAAGCTGCGGCTAACTGTAATACCTCCTGAACGGGACCCCTGGCCGGTCCGCGCAGGCGCAGCGGGGTCGCAGGGCGCGGCGGGTTCCAGCGCGGGGATGGCGCTGTCCGCGGAGGACCGGGCGCTGGTGCAACAGGAGAGGAGATCGGAAGAGCACACG	200
Celeb_HBQ_mutMotif_CTCF_Zf__BCrep2	chr16	180368	180520	+	end:42,motif:NRF1(NRF)|CCGCGCAGGCGC|70|+/NRF1(NRF)|GCGCAGGCGCAG|72|-,tssOffset:110,tssPos:180478,mutMotif:CTCF(Zf)|GCGGCGCCCCCTGGAGGCCG|33|+,start:-110,		AGGCCCTGGACCCCCGGGCGGCGAAGCTGCGGCTAACTGTAATACCTCCTGAACGGGACCCCTGGCCGGTCCGCGCAGGCGCAGCGGGGTCGCAGGGCGCGGCGGGTTCCAGCGCGGGGATGGCGCTGTCCGCGGAGGACCGGGCGCTGGTGC	CACATCCTTAA	GGTAACCGGTCCAGCTCAAGGCCCTGGACCCCCGGGCGGCGAAGCTGCGGCTAACTGTAATACCTCCTGAACGGGACCCCTGGCCGGTCCGCGCAGGCGCAGCGGGGTCGCAGGGCGCGGCGGGTTCCAGCGCGGGGATGGCGCTGTCCGCGGAGGACCGGGCGCTGGTGCCACATCCTTAAAGATCGGAAGAGCACACG	200
Celeb_HBQ_mutMotif_CTCF_Zf__BCrep3	chr16	180368	180520	+	end:42,mutMotif:CTCF(Zf)|GCGGCGCCCCCTGGAGGCCG|33|+,start:-110,tssPos:180478,motif:NRF1(NRF)|CCGCGCAGGCGC|70|+/NRF1(NRF)|GCGCAGGCGCAG|72|-,tssOffset:110,		AGGCCCTGGACCCCCGGGCGGCGAAGCTGCGGCTAACTGTAATACCTCCTGAACGGGACCCCTGGCCGGTCCGCGCAGGCGCAGCGGGGTCGCAGGGCGCGGCGGGTTCCAGCGCGGGGATGGCGCTGTCCGCGGAGGACCGGGCGCTGGTGC	AATTGGACAGT	GGTAACCGGTCCAGCTCAAGGCCCTGGACCCCCGGGCGGCGAAGCTGCGGCTAACTGTAATACCTCCTGAACGGGACCCCTGGCCGGTCCGCGCAGGCGCAGCGGGGTCGCAGGGCGCGGCGGGTTCCAGCGCGGGGATGGCGCTGTCCGCGGAGGACCGGGCGCTGGTGCAATTGGACAGTAGATCGGAAGAGCACACG	200
Celeb_HBQ_mutMotif_CTCF_Zf__BCrep4	chr16	180368	180520	+	end:42,tssPos:180478,motif:NRF1(NRF)|CCGCGCAGGCGC|70|+/NRF1(NRF)|GCGCAGGCGCAG|72|-,tssOffset:110,start:-110,mutMotif:CTCF(Zf)|GCGGCGCCCCCTGGAGGCCG|33|+,		AGGCCCTGGACCCCCGGGCGGCGAAGCTGCGGCTAACTGTAATACCTCCTGAACGGGACCCCTGGCCGGTCCGCGCAGGCGCAGCGGGGTCGCAGGGCGCGGCGGGTTCCAGCGCGGGGATGGCGCTGTCCGCGGAGGACCGGGCGCTGGTGC	TTAATTGGACC	GGTAACCGGTCCAGCTCAAGGCCCTGGACCCCCGGGCGGCGAAGCTGCGGCTAACTGTAATACCTCCTGAACGGGACCCCTGGCCGGTCCGCGCAGGCGCAGCGGGGTCGCAGGGCGCGGCGGGTTCCAGCGCGGGGATGGCGCTGTCCGCGGAGGACCGGGCGCTGGTGCTTAATTGGACCAGATCGGAAGAGCACACG	200
Celeb_HBQ_mutMotif_Ctrl_BCrep1	chr16	180368	180520	+	end:42,motif:CTCF(Zf)|GCGGCGCCCCCTGGAGGCCG|33|+/NRF1(NRF)|CCGCGCAGGCGC|70|+/NRF1(NRF)|GCGCAGGCGCAG|72|-,tssOffset:110,tssPos:180478,start:-110,		AGGCCCTGGACCCCCGGGCGGCGAAGCTGCGGCGCGGCGCCCCCTGGAGGCCGCGGGACCCCTGGCCGGTCCGCGCAGGCGCAGCGGGGTCGCAGGGCGCGGCGGGTTCCAGCGCGGGGATGGCGCTGTCCGCGGAGGACCGGGCGCTGGTGC	CTGGATCACGG	GGTAACCGGTCCAGCTCAAGGCCCTGGACCCCCGGGCGGCGAAGCTGCGGCGCGGCGCCCCCTGGAGGCCGCGGGACCCCTGGCCGGTCCGCGCAGGCGCAGCGGGGTCGCAGGGCGCGGCGGGTTCCAGCGCGGGGATGGCGCTGTCCGCGGAGGACCGGGCGCTGGTGCCTGGATCACGGAGATCGGAAGAGCACACG	200
Celeb_HBQ_mutMotif_Ctrl_BCrep2	chr16	180368	180520	+	end:42,motif:CTCF(Zf)|GCGGCGCCCCCTGGAGGCCG|33|+/NRF1(NRF)|CCGCGCAGGCGC|70|+/NRF1(NRF)|GCGCAGGCGCAG|72|-,tssOffset:110,tssPos:180478,start:-110,		AGGCCCTGGACCCCCGGGCGGCGAAGCTGCGGCGCGGCGCCCCCTGGAGGCCGCGGGACCCCTGGCCGGTCCGCGCAGGCGCAGCGGGGTCGCAGGGCGCGGCGGGTTCCAGCGCGGGGATGGCGCTGTCCGCGGAGGACCGGGCGCTGGTGC	AACTCCTCTAA	GGTAACCGGTCCAGCTCAAGGCCCTGGACCCCCGGGCGGCGAAGCTGCGGCGCGGCGCCCCCTGGAGGCCGCGGGACCCCTGGCCGGTCCGCGCAGGCGCAGCGGGGTCGCAGGGCGCGGCGGGTTCCAGCGCGGGGATGGCGCTGTCCGCGGAGGACCGGGCGCTGGTGCAACTCCTCTAAAGATCGGAAGAGCACACG	200
Celeb_HBQ_mutMotif_Ctrl_BCrep3	chr16	180368	180520	+	start:-110,tssPos:180478,motif:CTCF(Zf)|GCGGCGCCCCCTGGAGGCCG|33|+/NRF1(NRF)|CCGCGCAGGCGC|70|+/NRF1(NRF)|GCGCAGGCGCAG|72|-,tssOffset:110,end:42,		AGGCCCTGGACCCCCGGGCGGCGAAGCTGCGGCGCGGCGCCCCCTGGAGGCCGCGGGACCCCTGGCCGGTCCGCGCAGGCGCAGCGGGGTCGCAGGGCGCGGCGGGTTCCAGCGCGGGGATGGCGCTGTCCGCGGAGGACCGGGCGCTGGTGC	GAAGGTAGATA	GGTAACCGGTCCAGCTCAAGGCCCTGGACCCCCGGGCGGCGAAGCTGCGGCGCGGCGCCCCCTGGAGGCCGCGGGACCCCTGGCCGGTCCGCGCAGGCGCAGCGGGGTCGCAGGGCGCGGCGGGTTCCAGCGCGGGGATGGCGCTGTCCGCGGAGGACCGGGCGCTGGTGCGAAGGTAGATAAGATCGGAAGAGCACACG	200
Celeb_HBQ_mutMotif_Ctrl_BCrep4	chr16	180368	180520	+	tssOffset:110,motif:CTCF(Zf)|GCGGCGCCCCCTGGAGGCCG|33|+/NRF1(NRF)|CCGCGCAGGCGC|70|+/NRF1(NRF)|GCGCAGGCGCAG|72|-,tssPos:180478,start:-110,end:42,		AGGCCCTGGACCCCCGGGCGGCGAAGCTGCGGCGCGGCGCCCCCTGGAGGCCGCGGGACCCCTGGCCGGTCCGCGCAGGCGCAGCGGGGTCGCAGGGCGCGGCGGGTTCCAGCGCGGGGATGGCGCTGTCCGCGGAGGACCGGGCGCTGGTGC	ACGTGGTCAAC	GGTAACCGGTCCAGCTCAAGGCCCTGGACCCCCGGGCGGCGAAGCTGCGGCGCGGCGCCCCCTGGAGGCCGCGGGACCCCTGGCCGGTCCGCGCAGGCGCAGCGGGGTCGCAGGGCGCGGCGGGTTCCAGCGCGGGGATGGCGCTGTCCGCGGAGGACCGGGCGCTGGTGCACGTGGTCAACAGATCGGAAGAGCACACG	200
Celeb_HBQ_mutMotif_NRF1_NRF__BCrep1	chr16	180368	180520	+	end:42,tssOffset:110,motif:CTCF(Zf)|GCGGCGCCCCCTGGAGGCCG|33|+,tssPos:180478,start:-110,mutMotif:NRF1(NRF)|CCGCGCAGGCGC|70|+/NRF1(NRF)|GCGCAGGCGCAG|72|-,		AGGCCCTGGACCCCCGGGCGGCGAAGCTGCGGCGCGGCGCCCCCTGGAGGCCGCGGGACCCCTGGCCGGTTATAACTGTAATACCGGGGTCGCAGGGCGCGGCGGGTTCCAGCGCGGGGATGGCGCTGTCCGCGGAGGACCGGGCGCTGGTGC	CCAGAAGATAA	GGTAACCGGTCCAGCTCAAGGCCCTGGACCCCCGGGCGGCGAAGCTGCGGCGCGGCGCCCCCTGGAGGCCGCGGGACCCCTGGCCGGTTATAACTGTAATACCGGGGTCGCAGGGCGCGGCGGGTTCCAGCGCGGGGATGGCGCTGTCCGCGGAGGACCGGGCGCTGGTGCCCAGAAGATAAAGATCGGAAGAGCACACG	200
Celeb_HBQ_mutMotif_NRF1_NRF__BCrep2	chr16	180368	180520	+	tssPos:180478,motif:CTCF(Zf)|GCGGCGCCCCCTGGAGGCCG|33|+,tssOffset:110,start:-110,mutMotif:NRF1(NRF)|CCGCGCAGGCGC|70|+/NRF1(NRF)|GCGCAGGCGCAG|72|-,end:42,		AGGCCCTGGACCCCCGGGCGGCGAAGCTGCGGCGCGGCGCCCCCTGGAGGCCGCGGGACCCCTGGCCGGTTATAACTGTAATACCGGGGTCGCAGGGCGCGGCGGGTTCCAGCGCGGGGATGGCGCTGTCCGCGGAGGACCGGGCGCTGGTGC	ACCTCACTCCA	GGTAACCGGTCCAGCTCAAGGCCCTGGACCCCCGGGCGGCGAAGCTGCGGCGCGGCGCCCCCTGGAGGCCGCGGGACCCCTGGCCGGTTATAACTGTAATACCGGGGTCGCAGGGCGCGGCGGGTTCCAGCGCGGGGATGGCGCTGTCCGCGGAGGACCGGGCGCTGGTGCACCTCACTCCAAGATCGGAAGAGCACACG	200
Celeb_HBQ_mutMotif_NRF1_NRF__BCrep3	chr16	180368	180520	+	mutMotif:NRF1(NRF)|CCGCGCAGGCGC|70|+/NRF1(NRF)|GCGCAGGCGCAG|72|-,start:-110,motif:CTCF(Zf)|GCGGCGCCCCCTGGAGGCCG|33|+,tssOffset:110,tssPos:180478,end:42,		AGGCCCTGGACCCCCGGGCGGCGAAGCTGCGGCGCGGCGCCCCCTGGAGGCCGCGGGACCCCTGGCCGGTTATAACTGTAATACCGGGGTCGCAGGGCGCGGCGGGTTCCAGCGCGGGGATGGCGCTGTCCGCGGAGGACCGGGCGCTGGTGC	CACTGGAACGG	GGTAACCGGTCCAGCTCAAGGCCCTGGACCCCCGGGCGGCGAAGCTGCGGCGCGGCGCCCCCTGGAGGCCGCGGGACCCCTGGCCGGTTATAACTGTAATACCGGGGTCGCAGGGCGCGGCGGGTTCCAGCGCGGGGATGGCGCTGTCCGCGGAGGACCGGGCGCTGGTGCCACTGGAACGGAGATCGGAAGAGCACACG	200
Celeb_HBQ_mutMotif_NRF1_NRF__BCrep4	chr16	180368	180520	+	end:42,mutMotif:NRF1(NRF)|CCGCGCAGGCGC|70|+/NRF1(NRF)|GCGCAGGCGCAG|72|-,start:-110,tssOffset:110,motif:CTCF(Zf)|GCGGCGCCCCCTGGAGGCCG|33|+,tssPos:180478,		AGGCCCTGGACCCCCGGGCGGCGAAGCTGCGGCGCGGCGCCCCCTGGAGGCCGCGGGACCCCTGGCCGGTTATAACTGTAATACCGGGGTCGCAGGGCGCGGCGGGTTCCAGCGCGGGGATGGCGCTGTCCGCGGAGGACCGGGCGCTGGTGC	AAGAACCGTGT	GGTAACCGGTCCAGCTCAAGGCCCTGGACCCCCGGGCGGCGAAGCTGCGGCGCGGCGCCCCCTGGAGGCCGCGGGACCCCTGGCCGGTTATAACTGTAATACCGGGGTCGCAGGGCGCGGCGGGTTCCAGCGCGGGGATGGCGCTGTCCGCGGAGGACCGGGCGCTGGTGCAAGAACCGTGTAGATCGGAAGAGCACACG	200
Celeb_HBZ_mutMotif_Ctrl_BCrep1	chr16	152745	152897	+	start:-110,motif:NFY(CCAAT)|GACCAATGGC|43|+/TATA-Box(TBP)|CTGTATATAAGG|77|-/Gata1(Zf)|CTGATAAGAA|2|+/SpliceDonor|CCCTCACCTG|34|-,tssPos:152855,tssOffset:110,end:42,		ATCTGATAAGAAACACCACCCCTGCAGCCCCCTCCCCTCACCTGACCAATGGCCACAGCCTGGCTGGGCCCAGCTCCCTGTATATAAGGGGACCCTGGGGGCTGAGCACTACCAAGGCCAGTCCTGAGCAGGCCCAACTCCAGTGCAGCTGCC	GTTCGGAGCGT	GGTAACCGGTCCAGCTCAATCTGATAAGAAACACCACCCCTGCAGCCCCCTCCCCTCACCTGACCAATGGCCACAGCCTGGCTGGGCCCAGCTCCCTGTATATAAGGGGACCCTGGGGGCTGAGCACTACCAAGGCCAGTCCTGAGCAGGCCCAACTCCAGTGCAGCTGCCGTTCGGAGCGTAGATCGGAAGAGCACACG	200
Celeb_HBZ_mutMotif_Ctrl_BCrep2	chr16	152745	152897	+	end:42,motif:NFY(CCAAT)|GACCAATGGC|43|+/TATA-Box(TBP)|CTGTATATAAGG|77|-/Gata1(Zf)|CTGATAAGAA|2|+/SpliceDonor|CCCTCACCTG|34|-,tssPos:152855,tssOffset:110,start:-110,		ATCTGATAAGAAACACCACCCCTGCAGCCCCCTCCCCTCACCTGACCAATGGCCACAGCCTGGCTGGGCCCAGCTCCCTGTATATAAGGGGACCCTGGGGGCTGAGCACTACCAAGGCCAGTCCTGAGCAGGCCCAACTCCAGTGCAGCTGCC	TCAAGCTGGTG	GGTAACCGGTCCAGCTCAATCTGATAAGAAACACCACCCCTGCAGCCCCCTCCCCTCACCTGACCAATGGCCACAGCCTGGCTGGGCCCAGCTCCCTGTATATAAGGGGACCCTGGGGGCTGAGCACTACCAAGGCCAGTCCTGAGCAGGCCCAACTCCAGTGCAGCTGCCTCAAGCTGGTGAGATCGGAAGAGCACACG	200
Celeb_HBZ_mutMotif_Ctrl_BCrep3	chr16	152745	152897	+	tssPos:152855,motif:NFY(CCAAT)|GACCAATGGC|43|+/TATA-Box(TBP)|CTGTATATAAGG|77|-/Gata1(Zf)|CTGATAAGAA|2|+/SpliceDonor|CCCTCACCTG|34|-,tssOffset:110,start:-110,end:42,		ATCTGATAAGAAACACCACCCCTGCAGCCCCCTCCCCTCACCTGACCAATGGCCACAGCCTGGCTGGGCCCAGCTCCCTGTATATAAGGGGACCCTGGGGGCTGAGCACTACCAAGGCCAGTCCTGAGCAGGCCCAACTCCAGTGCAGCTGCC	CACCACATCGG	GGTAACCGGTCCAGCTCAATCTGATAAGAAACACCACCCCTGCAGCCCCCTCCCCTCACCTGACCAATGGCCACAGCCTGGCTGGGCCCAGCTCCCTGTATATAAGGGGACCCTGGGGGCTGAGCACTACCAAGGCCAGTCCTGAGCAGGCCCAACTCCAGTGCAGCTGCCCACCACATCGGAGATCGGAAGAGCACACG	200
Celeb_HBZ_mutMotif_Ctrl_BCrep4	chr16	152745	152897	+	tssPos:152855,motif:NFY(CCAAT)|GACCAATGGC|43|+/TATA-Box(TBP)|CTGTATATAAGG|77|-/Gata1(Zf)|CTGATAAGAA|2|+/SpliceDonor|CCCTCACCTG|34|-,tssOffset:110,start:-110,end:42,		ATCTGATAAGAAACACCACCCCTGCAGCCCCCTCCCCTCACCTGACCAATGGCCACAGCCTGGCTGGGCCCAGCTCCCTGTATATAAGGGGACCCTGGGGGCTGAGCACTACCAAGGCCAGTCCTGAGCAGGCCCAACTCCAGTGCAGCTGCC	CATGCCTTAAT	GGTAACCGGTCCAGCTCAATCTGATAAGAAACACCACCCCTGCAGCCCCCTCCCCTCACCTGACCAATGGCCACAGCCTGGCTGGGCCCAGCTCCCTGTATATAAGGGGACCCTGGGGGCTGAGCACTACCAAGGCCAGTCCTGAGCAGGCCCAACTCCAGTGCAGCTGCCCATGCCTTAATAGATCGGAAGAGCACACG	200
Celeb_HBZ_mutMotif_Gata1_Zf__BCrep1	chr16	152745	152897	+	tssOffset:110,motif:NFY(CCAAT)|GACCAATGGC|43|+/TATA-Box(TBP)|CTGTATATAAGG|77|-/SpliceDonor|CCCTCACCTG|34|-,tssPos:152855,start:-110,mutMotif:Gata1(Zf)|CTGATAAGAA|2|+,end:42,		ATTAACTGTAATACACCACCCCTGCAGCCCCCTCCCCTCACCTGACCAATGGCCACAGCCTGGCTGGGCCCAGCTCCCTGTATATAAGGGGACCCTGGGGGCTGAGCACTACCAAGGCCAGTCCTGAGCAGGCCCAACTCCAGTGCAGCTGCC	CTCTAATTGTG	GGTAACCGGTCCAGCTCAATTAACTGTAATACACCACCCCTGCAGCCCCCTCCCCTCACCTGACCAATGGCCACAGCCTGGCTGGGCCCAGCTCCCTGTATATAAGGGGACCCTGGGGGCTGAGCACTACCAAGGCCAGTCCTGAGCAGGCCCAACTCCAGTGCAGCTGCCCTCTAATTGTGAGATCGGAAGAGCACACG	200
Celeb_HBZ_mutMotif_Gata1_Zf__BCrep2	chr16	152745	152897	+	mutMotif:Gata1(Zf)|CTGATAAGAA|2|+,start:-110,tssPos:152855,motif:NFY(CCAAT)|GACCAATGGC|43|+/TATA-Box(TBP)|CTGTATATAAGG|77|-/SpliceDonor|CCCTCACCTG|34|-,tssOffset:110,end:42,		ATTAACTGTAATACACCACCCCTGCAGCCCCCTCCCCTCACCTGACCAATGGCCACAGCCTGGCTGGGCCCAGCTCCCTGTATATAAGGGGACCCTGGGGGCTGAGCACTACCAAGGCCAGTCCTGAGCAGGCCCAACTCCAGTGCAGCTGCC	GGAATAGCGCC	GGTAACCGGTCCAGCTCAATTAACTGTAATACACCACCCCTGCAGCCCCCTCCCCTCACCTGACCAATGGCCACAGCCTGGCTGGGCCCAGCTCCCTGTATATAAGGGGACCCTGGGGGCTGAGCACTACCAAGGCCAGTCCTGAGCAGGCCCAACTCCAGTGCAGCTGCCGGAATAGCGCCAGATCGGAAGAGCACACG	200
Celeb_HBZ_mutMotif_Gata1_Zf__BCrep3	chr16	152745	152897	+	end:42,motif:NFY(CCAAT)|GACCAATGGC|43|+/TATA-Box(TBP)|CTGTATATAAGG|77|-/SpliceDonor|CCCTCACCTG|34|-,tssOffset:110,tssPos:152855,mutMotif:Gata1(Zf)|CTGATAAGAA|2|+,start:-110,		ATTAACTGTAATACACCACCCCTGCAGCCCCCTCCCCTCACCTGACCAATGGCCACAGCCTGGCTGGGCCCAGCTCCCTGTATATAAGGGGACCCTGGGGGCTGAGCACTACCAAGGCCAGTCCTGAGCAGGCCCAACTCCAGTGCAGCTGCC	GTTCTGGTTGG	GGTAACCGGTCCAGCTCAATTAACTGTAATACACCACCCCTGCAGCCCCCTCCCCTCACCTGACCAATGGCCACAGCCTGGCTGGGCCCAGCTCCCTGTATATAAGGGGACCCTGGGGGCTGAGCACTACCAAGGCCAGTCCTGAGCAGGCCCAACTCCAGTGCAGCTGCCGTTCTGGTTGGAGATCGGAAGAGCACACG	200
Celeb_HBZ_mutMotif_Gata1_Zf__BCrep4	chr16	152745	152897	+	end:42,tssOffset:110,motif:NFY(CCAAT)|GACCAATGGC|43|+/TATA-Box(TBP)|CTGTATATAAGG|77|-/SpliceDonor|CCCTCACCTG|34|-,tssPos:152855,start:-110,mutMotif:Gata1(Zf)|CTGATAAGAA|2|+,		ATTAACTGTAATACACCACCCCTGCAGCCCCCTCCCCTCACCTGACCAATGGCCACAGCCTGGCTGGGCCCAGCTCCCTGTATATAAGGGGACCCTGGGGGCTGAGCACTACCAAGGCCAGTCCTGAGCAGGCCCAACTCCAGTGCAGCTGCC	TCCTAACGACC	GGTAACCGGTCCAGCTCAATTAACTGTAATACACCACCCCTGCAGCCCCCTCCCCTCACCTGACCAATGGCCACAGCCTGGCTGGGCCCAGCTCCCTGTATATAAGGGGACCCTGGGGGCTGAGCACTACCAAGGCCAGTCCTGAGCAGGCCCAACTCCAGTGCAGCTGCCTCCTAACGACCAGATCGGAAGAGCACACG	200
Celeb_HBZ_mutMotif_NFY_CCAAT__BCrep1	chr16	152745	152897	+	mutMotif:NFY(CCAAT)|GACCAATGGC|43|+,start:-110,motif:TATA-Box(TBP)|CTGTATATAAGG|77|-/Gata1(Zf)|CTGATAAGAA|2|+/SpliceDonor|CCCTCACCTG|34|-,tssPos:152855,tssOffset:110,end:42,		ATCTGATAAGAAACACCACCCCTGCAGCCCCCTCCCCTCACCTTAACTGTAATCACAGCCTGGCTGGGCCCAGCTCCCTGTATATAAGGGGACCCTGGGGGCTGAGCACTACCAAGGCCAGTCCTGAGCAGGCCCAACTCCAGTGCAGCTGCC	AGGTCTTGCTC	GGTAACCGGTCCAGCTCAATCTGATAAGAAACACCACCCCTGCAGCCCCCTCCCCTCACCTTAACTGTAATCACAGCCTGGCTGGGCCCAGCTCCCTGTATATAAGGGGACCCTGGGGGCTGAGCACTACCAAGGCCAGTCCTGAGCAGGCCCAACTCCAGTGCAGCTGCCAGGTCTTGCTCAGATCGGAAGAGCACACG	200
Celeb_HBZ_mutMotif_NFY_CCAAT__BCrep2	chr16	152745	152897	+	end:42,tssOffset:110,motif:TATA-Box(TBP)|CTGTATATAAGG|77|-/Gata1(Zf)|CTGATAAGAA|2|+/SpliceDonor|CCCTCACCTG|34|-,tssPos:152855,mutMotif:NFY(CCAAT)|GACCAATGGC|43|+,start:-110,		ATCTGATAAGAAACACCACCCCTGCAGCCCCCTCCCCTCACCTTAACTGTAATCACAGCCTGGCTGGGCCCAGCTCCCTGTATATAAGGGGACCCTGGGGGCTGAGCACTACCAAGGCCAGTCCTGAGCAGGCCCAACTCCAGTGCAGCTGCC	ATCGAGCCACT	GGTAACCGGTCCAGCTCAATCTGATAAGAAACACCACCCCTGCAGCCCCCTCCCCTCACCTTAACTGTAATCACAGCCTGGCTGGGCCCAGCTCCCTGTATATAAGGGGACCCTGGGGGCTGAGCACTACCAAGGCCAGTCCTGAGCAGGCCCAACTCCAGTGCAGCTGCCATCGAGCCACTAGATCGGAAGAGCACACG	200
Celeb_HBZ_mutMotif_NFY_CCAAT__BCrep3	chr16	152745	152897	+	end:42,tssPos:152855,motif:TATA-Box(TBP)|CTGTATATAAGG|77|-/Gata1(Zf)|CTGATAAGAA|2|+/SpliceDonor|CCCTCACCTG|34|-,tssOffset:110,mutMotif:NFY(CCAAT)|GACCAATGGC|43|+,start:-110,		ATCTGATAAGAAACACCACCCCTGCAGCCCCCTCCCCTCACCTTAACTGTAATCACAGCCTGGCTGGGCCCAGCTCCCTGTATATAAGGGGACCCTGGGGGCTGAGCACTACCAAGGCCAGTCCTGAGCAGGCCCAACTCCAGTGCAGCTGCC	GTTCTCATTCA	GGTAACCGGTCCAGCTCAATCTGATAAGAAACACCACCCCTGCAGCCCCCTCCCCTCACCTTAACTGTAATCACAGCCTGGCTGGGCCCAGCTCCCTGTATATAAGGGGACCCTGGGGGCTGAGCACTACCAAGGCCAGTCCTGAGCAGGCCCAACTCCAGTGCAGCTGCCGTTCTCATTCAAGATCGGAAGAGCACACG	200
Celeb_HBZ_mutMotif_NFY_CCAAT__BCrep4	chr16	152745	152897	+	motif:TATA-Box(TBP)|CTGTATATAAGG|77|-/Gata1(Zf)|CTGATAAGAA|2|+/SpliceDonor|CCCTCACCTG|34|-,tssOffset:110,tssPos:152855,mutMotif:NFY(CCAAT)|GACCAATGGC|43|+,start:-110,end:42,		ATCTGATAAGAAACACCACCCCTGCAGCCCCCTCCCCTCACCTTAACTGTAATCACAGCCTGGCTGGGCCCAGCTCCCTGTATATAAGGGGACCCTGGGGGCTGAGCACTACCAAGGCCAGTCCTGAGCAGGCCCAACTCCAGTGCAGCTGCC	GAGACGCAGAA	GGTAACCGGTCCAGCTCAATCTGATAAGAAACACCACCCCTGCAGCCCCCTCCCCTCACCTTAACTGTAATCACAGCCTGGCTGGGCCCAGCTCCCTGTATATAAGGGGACCCTGGGGGCTGAGCACTACCAAGGCCAGTCCTGAGCAGGCCCAACTCCAGTGCAGCTGCCGAGACGCAGAAAGATCGGAAGAGCACACG	200
Celeb_HBZ_mutMotif_TATA-Box_TBP__BCrep1	chr16	152745	152897	+	motif:NFY(CCAAT)|GACCAATGGC|43|+/Gata1(Zf)|CTGATAAGAA|2|+/SpliceDonor|CCCTCACCTG|34|-,tssOffset:110,tssPos:152855,mutMotif:TATA-Box(TBP)|CTGTATATAAGG|77|-,start:-110,end:42,		ATCTGATAAGAAACACCACCCCTGCAGCCCCCTCCCCTCACCTGACCAATGGCCACAGCCTGGCTGGGCCCAGCTCCTAACTGTAATACGGACCCTGGGGGCTGAGCACTACCAAGGCCAGTCCTGAGCAGGCCCAACTCCAGTGCAGCTGCC	CGTGATGACTC	GGTAACCGGTCCAGCTCAATCTGATAAGAAACACCACCCCTGCAGCCCCCTCCCCTCACCTGACCAATGGCCACAGCCTGGCTGGGCCCAGCTCCTAACTGTAATACGGACCCTGGGGGCTGAGCACTACCAAGGCCAGTCCTGAGCAGGCCCAACTCCAGTGCAGCTGCCCGTGATGACTCAGATCGGAAGAGCACACG	200
Celeb_HBZ_mutMotif_TATA-Box_TBP__BCrep2	chr16	152745	152897	+	start:-110,mutMotif:TATA-Box(TBP)|CTGTATATAAGG|77|-,tssPos:152855,motif:NFY(CCAAT)|GACCAATGGC|43|+/Gata1(Zf)|CTGATAAGAA|2|+/SpliceDonor|CCCTCACCTG|34|-,tssOffset:110,end:42,		ATCTGATAAGAAACACCACCCCTGCAGCCCCCTCCCCTCACCTGACCAATGGCCACAGCCTGGCTGGGCCCAGCTCCTAACTGTAATACGGACCCTGGGGGCTGAGCACTACCAAGGCCAGTCCTGAGCAGGCCCAACTCCAGTGCAGCTGCC	TACGCGGTTGG	GGTAACCGGTCCAGCTCAATCTGATAAGAAACACCACCCCTGCAGCCCCCTCCCCTCACCTGACCAATGGCCACAGCCTGGCTGGGCCCAGCTCCTAACTGTAATACGGACCCTGGGGGCTGAGCACTACCAAGGCCAGTCCTGAGCAGGCCCAACTCCAGTGCAGCTGCCTACGCGGTTGGAGATCGGAAGAGCACACG	200
Celeb_HBZ_mutMotif_TATA-Box_TBP__BCrep3	chr16	152745	152897	+	motif:NFY(CCAAT)|GACCAATGGC|43|+/Gata1(Zf)|CTGATAAGAA|2|+/SpliceDonor|CCCTCACCTG|34|-,tssPos:152855,tssOffset:110,mutMotif:TATA-Box(TBP)|CTGTATATAAGG|77|-,start:-110,end:42,		ATCTGATAAGAAACACCACCCCTGCAGCCCCCTCCCCTCACCTGACCAATGGCCACAGCCTGGCTGGGCCCAGCTCCTAACTGTAATACGGACCCTGGGGGCTGAGCACTACCAAGGCCAGTCCTGAGCAGGCCCAACTCCAGTGCAGCTGCC	GAACTGGTGGA	GGTAACCGGTCCAGCTCAATCTGATAAGAAACACCACCCCTGCAGCCCCCTCCCCTCACCTGACCAATGGCCACAGCCTGGCTGGGCCCAGCTCCTAACTGTAATACGGACCCTGGGGGCTGAGCACTACCAAGGCCAGTCCTGAGCAGGCCCAACTCCAGTGCAGCTGCCGAACTGGTGGAAGATCGGAAGAGCACACG	200
Celeb_HBZ_mutMotif_TATA-Box_TBP__BCrep4	chr16	152745	152897	+	end:42,motif:NFY(CCAAT)|GACCAATGGC|43|+/Gata1(Zf)|CTGATAAGAA|2|+/SpliceDonor|CCCTCACCTG|34|-,tssOffset:110,tssPos:152855,start:-110,mutMotif:TATA-Box(TBP)|CTGTATATAAGG|77|-,		ATCTGATAAGAAACACCACCCCTGCAGCCCCCTCCCCTCACCTGACCAATGGCCACAGCCTGGCTGGGCCCAGCTCCTAACTGTAATACGGACCCTGGGGGCTGAGCACTACCAAGGCCAGTCCTGAGCAGGCCCAACTCCAGTGCAGCTGCC	ACGAACAGTCC	GGTAACCGGTCCAGCTCAATCTGATAAGAAACACCACCCCTGCAGCCCCCTCCCCTCACCTGACCAATGGCCACAGCCTGGCTGGGCCCAGCTCCTAACTGTAATACGGACCCTGGGGGCTGAGCACTACCAAGGCCAGTCCTGAGCAGGCCCAACTCCAGTGCAGCTGCCACGAACAGTCCAGATCGGAAGAGCACACG	200
Celeb_JUN_mutMotif_CRE_bZIP__BCrep1	chr1	58784001	58784153	-	end:42,start:-110,mutMotif:CRE(bZIP)|GGGTGACATCAT|36|+/CRE(bZIP)|GTGACATCATGG|38|-,motif:NFY(CCAAT)|AGCCAATGGG|17|+/NFIL3(bZIP)|TTGGGGTGACATCAT|33|-/Gata1(Zf)|CAGATAAGTG|75|+,tssPos:58784043,tssOffset:110,		CCCCTGAGAGCGACGCGAGCCAATGGGAAGGCCTTGTATAACTGTAATACGCTATTTTTAGGGGTTGACTGGTAGCAGATAAGTGTTGAGCTCGGGCTGGATAAGGGCTCAGAGTTGCACTGAGTGTGGCTGAAGCAGCGAGGCGGGAGTGGA	TGGTATGGTGG	GGTAACCGGTCCAGCTCACCCCTGAGAGCGACGCGAGCCAATGGGAAGGCCTTGTATAACTGTAATACGCTATTTTTAGGGGTTGACTGGTAGCAGATAAGTGTTGAGCTCGGGCTGGATAAGGGCTCAGAGTTGCACTGAGTGTGGCTGAAGCAGCGAGGCGGGAGTGGATGGTATGGTGGAGATCGGAAGAGCACACG	200
Celeb_JUN_mutMotif_CRE_bZIP__BCrep2	chr1	58784001	58784153	-	mutMotif:CRE(bZIP)|GGGTGACATCAT|36|+/CRE(bZIP)|GTGACATCATGG|38|-,start:-110,tssOffset:110,motif:NFY(CCAAT)|AGCCAATGGG|17|+/NFIL3(bZIP)|TTGGGGTGACATCAT|33|-/Gata1(Zf)|CAGATAAGTG|75|+,tssPos:58784043,end:42,		CCCCTGAGAGCGACGCGAGCCAATGGGAAGGCCTTGTATAACTGTAATACGCTATTTTTAGGGGTTGACTGGTAGCAGATAAGTGTTGAGCTCGGGCTGGATAAGGGCTCAGAGTTGCACTGAGTGTGGCTGAAGCAGCGAGGCGGGAGTGGA	CCTTGCTTCAT	GGTAACCGGTCCAGCTCACCCCTGAGAGCGACGCGAGCCAATGGGAAGGCCTTGTATAACTGTAATACGCTATTTTTAGGGGTTGACTGGTAGCAGATAAGTGTTGAGCTCGGGCTGGATAAGGGCTCAGAGTTGCACTGAGTGTGGCTGAAGCAGCGAGGCGGGAGTGGACCTTGCTTCATAGATCGGAAGAGCACACG	200
Celeb_JUN_mutMotif_CRE_bZIP__BCrep3	chr1	58784001	58784153	-	end:42,start:-110,mutMotif:CRE(bZIP)|GGGTGACATCAT|36|+/CRE(bZIP)|GTGACATCATGG|38|-,tssPos:58784043,motif:NFY(CCAAT)|AGCCAATGGG|17|+/NFIL3(bZIP)|TTGGGGTGACATCAT|33|-/Gata1(Zf)|CAGATAAGTG|75|+,tssOffset:110,		CCCCTGAGAGCGACGCGAGCCAATGGGAAGGCCTTGTATAACTGTAATACGCTATTTTTAGGGGTTGACTGGTAGCAGATAAGTGTTGAGCTCGGGCTGGATAAGGGCTCAGAGTTGCACTGAGTGTGGCTGAAGCAGCGAGGCGGGAGTGGA	AAGGTCTACAC	GGTAACCGGTCCAGCTCACCCCTGAGAGCGACGCGAGCCAATGGGAAGGCCTTGTATAACTGTAATACGCTATTTTTAGGGGTTGACTGGTAGCAGATAAGTGTTGAGCTCGGGCTGGATAAGGGCTCAGAGTTGCACTGAGTGTGGCTGAAGCAGCGAGGCGGGAGTGGAAAGGTCTACACAGATCGGAAGAGCACACG	200
Celeb_JUN_mutMotif_CRE_bZIP__BCrep4	chr1	58784001	58784153	-	end:42,mutMotif:CRE(bZIP)|GGGTGACATCAT|36|+/CRE(bZIP)|GTGACATCATGG|38|-,start:-110,tssPos:58784043,motif:NFY(CCAAT)|AGCCAATGGG|17|+/NFIL3(bZIP)|TTGGGGTGACATCAT|33|-/Gata1(Zf)|CAGATAAGTG|75|+,tssOffset:110,		CCCCTGAGAGCGACGCGAGCCAATGGGAAGGCCTTGTATAACTGTAATACGCTATTTTTAGGGGTTGACTGGTAGCAGATAAGTGTTGAGCTCGGGCTGGATAAGGGCTCAGAGTTGCACTGAGTGTGGCTGAAGCAGCGAGGCGGGAGTGGA	GGTAACTATCC	GGTAACCGGTCCAGCTCACCCCTGAGAGCGACGCGAGCCAATGGGAAGGCCTTGTATAACTGTAATACGCTATTTTTAGGGGTTGACTGGTAGCAGATAAGTGTTGAGCTCGGGCTGGATAAGGGCTCAGAGTTGCACTGAGTGTGGCTGAAGCAGCGAGGCGGGAGTGGAGGTAACTATCCAGATCGGAAGAGCACACG	200
Celeb_JUN_mutMotif_Ctrl_BCrep1	chr1	58784001	58784153	-	motif:NFY(CCAAT)|AGCCAATGGG|17|+/CRE(bZIP)|GGGTGACATCAT|36|+/CRE(bZIP)|GTGACATCATGG|38|-/NFIL3(bZIP)|TTGGGGTGACATCAT|33|-/Gata1(Zf)|CAGATAAGTG|75|+,tssOffset:110,tssPos:58784043,start:-110,end:42,		CCCCTGAGAGCGACGCGAGCCAATGGGAAGGCCTTGGGGTGACATCATGGGCTATTTTTAGGGGTTGACTGGTAGCAGATAAGTGTTGAGCTCGGGCTGGATAAGGGCTCAGAGTTGCACTGAGTGTGGCTGAAGCAGCGAGGCGGGAGTGGA	GTTAGTATGAC	GGTAACCGGTCCAGCTCACCCCTGAGAGCGACGCGAGCCAATGGGAAGGCCTTGGGGTGACATCATGGGCTATTTTTAGGGGTTGACTGGTAGCAGATAAGTGTTGAGCTCGGGCTGGATAAGGGCTCAGAGTTGCACTGAGTGTGGCTGAAGCAGCGAGGCGGGAGTGGAGTTAGTATGACAGATCGGAAGAGCACACG	200
Celeb_JUN_mutMotif_Ctrl_BCrep2	chr1	58784001	58784153	-	end:42,start:-110,tssPos:58784043,motif:NFY(CCAAT)|AGCCAATGGG|17|+/CRE(bZIP)|GGGTGACATCAT|36|+/CRE(bZIP)|GTGACATCATGG|38|-/NFIL3(bZIP)|TTGGGGTGACATCAT|33|-/Gata1(Zf)|CAGATAAGTG|75|+,tssOffset:110,		CCCCTGAGAGCGACGCGAGCCAATGGGAAGGCCTTGGGGTGACATCATGGGCTATTTTTAGGGGTTGACTGGTAGCAGATAAGTGTTGAGCTCGGGCTGGATAAGGGCTCAGAGTTGCACTGAGTGTGGCTGAAGCAGCGAGGCGGGAGTGGA	TGGTGTTAGGA	GGTAACCGGTCCAGCTCACCCCTGAGAGCGACGCGAGCCAATGGGAAGGCCTTGGGGTGACATCATGGGCTATTTTTAGGGGTTGACTGGTAGCAGATAAGTGTTGAGCTCGGGCTGGATAAGGGCTCAGAGTTGCACTGAGTGTGGCTGAAGCAGCGAGGCGGGAGTGGATGGTGTTAGGAAGATCGGAAGAGCACACG	200
Celeb_JUN_mutMotif_Ctrl_BCrep3	chr1	58784001	58784153	-	tssPos:58784043,motif:NFY(CCAAT)|AGCCAATGGG|17|+/CRE(bZIP)|GGGTGACATCAT|36|+/CRE(bZIP)|GTGACATCATGG|38|-/NFIL3(bZIP)|TTGGGGTGACATCAT|33|-/Gata1(Zf)|CAGATAAGTG|75|+,tssOffset:110,start:-110,end:42,		CCCCTGAGAGCGACGCGAGCCAATGGGAAGGCCTTGGGGTGACATCATGGGCTATTTTTAGGGGTTGACTGGTAGCAGATAAGTGTTGAGCTCGGGCTGGATAAGGGCTCAGAGTTGCACTGAGTGTGGCTGAAGCAGCGAGGCGGGAGTGGA	CCGAAGGAAGG	GGTAACCGGTCCAGCTCACCCCTGAGAGCGACGCGAGCCAATGGGAAGGCCTTGGGGTGACATCATGGGCTATTTTTAGGGGTTGACTGGTAGCAGATAAGTGTTGAGCTCGGGCTGGATAAGGGCTCAGAGTTGCACTGAGTGTGGCTGAAGCAGCGAGGCGGGAGTGGACCGAAGGAAGGAGATCGGAAGAGCACACG	200
Celeb_JUN_mutMotif_Ctrl_BCrep4	chr1	58784001	58784153	-	end:42,start:-110,motif:NFY(CCAAT)|AGCCAATGGG|17|+/CRE(bZIP)|GGGTGACATCAT|36|+/CRE(bZIP)|GTGACATCATGG|38|-/NFIL3(bZIP)|TTGGGGTGACATCAT|33|-/Gata1(Zf)|CAGATAAGTG|75|+,tssPos:58784043,tssOffset:110,		CCCCTGAGAGCGACGCGAGCCAATGGGAAGGCCTTGGGGTGACATCATGGGCTATTTTTAGGGGTTGACTGGTAGCAGATAAGTGTTGAGCTCGGGCTGGATAAGGGCTCAGAGTTGCACTGAGTGTGGCTGAAGCAGCGAGGCGGGAGTGGA	CGCGACGGTAA	GGTAACCGGTCCAGCTCACCCCTGAGAGCGACGCGAGCCAATGGGAAGGCCTTGGGGTGACATCATGGGCTATTTTTAGGGGTTGACTGGTAGCAGATAAGTGTTGAGCTCGGGCTGGATAAGGGCTCAGAGTTGCACTGAGTGTGGCTGAAGCAGCGAGGCGGGAGTGGACGCGACGGTAAAGATCGGAAGAGCACACG	200
Celeb_JUN_mutMotif_Gata1_Zf__BCrep1	chr1	58784001	58784153	-	end:42,motif:NFY(CCAAT)|AGCCAATGGG|17|+/CRE(bZIP)|GGGTGACATCAT|36|+/CRE(bZIP)|GTGACATCATGG|38|-/NFIL3(bZIP)|TTGGGGTGACATCAT|33|-,tssOffset:110,tssPos:58784043,mutMotif:Gata1(Zf)|CAGATAAGTG|75|+,start:-110,		CCCCTGAGAGCGACGCGAGCCAATGGGAAGGCCTTGGGGTGACATCATGGGCTATTTTTAGGGGTTGACTGGTAGTAACTGTAATTTGAGCTCGGGCTGGATAAGGGCTCAGAGTTGCACTGAGTGTGGCTGAAGCAGCGAGGCGGGAGTGGA	GTAGAACACGT	GGTAACCGGTCCAGCTCACCCCTGAGAGCGACGCGAGCCAATGGGAAGGCCTTGGGGTGACATCATGGGCTATTTTTAGGGGTTGACTGGTAGTAACTGTAATTTGAGCTCGGGCTGGATAAGGGCTCAGAGTTGCACTGAGTGTGGCTGAAGCAGCGAGGCGGGAGTGGAGTAGAACACGTAGATCGGAAGAGCACACG	200
Celeb_JUN_mutMotif_Gata1_Zf__BCrep2	chr1	58784001	58784153	-	tssOffset:110,motif:NFY(CCAAT)|AGCCAATGGG|17|+/CRE(bZIP)|GGGTGACATCAT|36|+/CRE(bZIP)|GTGACATCATGG|38|-/NFIL3(bZIP)|TTGGGGTGACATCAT|33|-,tssPos:58784043,mutMotif:Gata1(Zf)|CAGATAAGTG|75|+,start:-110,end:42,		CCCCTGAGAGCGACGCGAGCCAATGGGAAGGCCTTGGGGTGACATCATGGGCTATTTTTAGGGGTTGACTGGTAGTAACTGTAATTTGAGCTCGGGCTGGATAAGGGCTCAGAGTTGCACTGAGTGTGGCTGAAGCAGCGAGGCGGGAGTGGA	TGTACCACGAC	GGTAACCGGTCCAGCTCACCCCTGAGAGCGACGCGAGCCAATGGGAAGGCCTTGGGGTGACATCATGGGCTATTTTTAGGGGTTGACTGGTAGTAACTGTAATTTGAGCTCGGGCTGGATAAGGGCTCAGAGTTGCACTGAGTGTGGCTGAAGCAGCGAGGCGGGAGTGGATGTACCACGACAGATCGGAAGAGCACACG	200
Celeb_JUN_mutMotif_Gata1_Zf__BCrep3	chr1	58784001	58784153	-	end:42,motif:NFY(CCAAT)|AGCCAATGGG|17|+/CRE(bZIP)|GGGTGACATCAT|36|+/CRE(bZIP)|GTGACATCATGG|38|-/NFIL3(bZIP)|TTGGGGTGACATCAT|33|-,tssOffset:110,tssPos:58784043,mutMotif:Gata1(Zf)|CAGATAAGTG|75|+,start:-110,		CCCCTGAGAGCGACGCGAGCCAATGGGAAGGCCTTGGGGTGACATCATGGGCTATTTTTAGGGGTTGACTGGTAGTAACTGTAATTTGAGCTCGGGCTGGATAAGGGCTCAGAGTTGCACTGAGTGTGGCTGAAGCAGCGAGGCGGGAGTGGA	ACTGGTACGTC	GGTAACCGGTCCAGCTCACCCCTGAGAGCGACGCGAGCCAATGGGAAGGCCTTGGGGTGACATCATGGGCTATTTTTAGGGGTTGACTGGTAGTAACTGTAATTTGAGCTCGGGCTGGATAAGGGCTCAGAGTTGCACTGAGTGTGGCTGAAGCAGCGAGGCGGGAGTGGAACTGGTACGTCAGATCGGAAGAGCACACG	200
Celeb_JUN_mutMotif_Gata1_Zf__BCrep4	chr1	58784001	58784153	-	end:42,motif:NFY(CCAAT)|AGCCAATGGG|17|+/CRE(bZIP)|GGGTGACATCAT|36|+/CRE(bZIP)|GTGACATCATGG|38|-/NFIL3(bZIP)|TTGGGGTGACATCAT|33|-,tssPos:58784043,tssOffset:110,mutMotif:Gata1(Zf)|CAGATAAGTG|75|+,start:-110,		CCCCTGAGAGCGACGCGAGCCAATGGGAAGGCCTTGGGGTGACATCATGGGCTATTTTTAGGGGTTGACTGGTAGTAACTGTAATTTGAGCTCGGGCTGGATAAGGGCTCAGAGTTGCACTGAGTGTGGCTGAAGCAGCGAGGCGGGAGTGGA	ATTCGTATAGC	GGTAACCGGTCCAGCTCACCCCTGAGAGCGACGCGAGCCAATGGGAAGGCCTTGGGGTGACATCATGGGCTATTTTTAGGGGTTGACTGGTAGTAACTGTAATTTGAGCTCGGGCTGGATAAGGGCTCAGAGTTGCACTGAGTGTGGCTGAAGCAGCGAGGCGGGAGTGGAATTCGTATAGCAGATCGGAAGAGCACACG	200
Celeb_JUN_mutMotif_NFIL3_bZIP__BCrep1	chr1	58784001	58784153	-	mutMotif:NFIL3(bZIP)|TTGGGGTGACATCAT|33|-,start:-110,motif:NFY(CCAAT)|AGCCAATGGG|17|+/CRE(bZIP)|GGGTGACATCAT|36|+/CRE(bZIP)|GTGACATCATGG|38|-/Gata1(Zf)|CAGATAAGTG|75|+,tssPos:58784043,tssOffset:110,end:42,		CCCCTGAGAGCGACGCGAGCCAATGGGAAGGCCTAACTGTAATACCTCGGGCTATTTTTAGGGGTTGACTGGTAGCAGATAAGTGTTGAGCTCGGGCTGGATAAGGGCTCAGAGTTGCACTGAGTGTGGCTGAAGCAGCGAGGCGGGAGTGGA	CCAACAATATC	GGTAACCGGTCCAGCTCACCCCTGAGAGCGACGCGAGCCAATGGGAAGGCCTAACTGTAATACCTCGGGCTATTTTTAGGGGTTGACTGGTAGCAGATAAGTGTTGAGCTCGGGCTGGATAAGGGCTCAGAGTTGCACTGAGTGTGGCTGAAGCAGCGAGGCGGGAGTGGACCAACAATATCAGATCGGAAGAGCACACG	200
Celeb_JUN_mutMotif_NFIL3_bZIP__BCrep2	chr1	58784001	58784153	-	tssOffset:110,motif:NFY(CCAAT)|AGCCAATGGG|17|+/CRE(bZIP)|GGGTGACATCAT|36|+/CRE(bZIP)|GTGACATCATGG|38|-/Gata1(Zf)|CAGATAAGTG|75|+,tssPos:58784043,start:-110,mutMotif:NFIL3(bZIP)|TTGGGGTGACATCAT|33|-,end:42,		CCCCTGAGAGCGACGCGAGCCAATGGGAAGGCCTAACTGTAATACCTCGGGCTATTTTTAGGGGTTGACTGGTAGCAGATAAGTGTTGAGCTCGGGCTGGATAAGGGCTCAGAGTTGCACTGAGTGTGGCTGAAGCAGCGAGGCGGGAGTGGA	ATAGTGCTTGC	GGTAACCGGTCCAGCTCACCCCTGAGAGCGACGCGAGCCAATGGGAAGGCCTAACTGTAATACCTCGGGCTATTTTTAGGGGTTGACTGGTAGCAGATAAGTGTTGAGCTCGGGCTGGATAAGGGCTCAGAGTTGCACTGAGTGTGGCTGAAGCAGCGAGGCGGGAGTGGAATAGTGCTTGCAGATCGGAAGAGCACACG	200
Celeb_JUN_mutMotif_NFIL3_bZIP__BCrep3	chr1	58784001	58784153	-	end:42,motif:NFY(CCAAT)|AGCCAATGGG|17|+/CRE(bZIP)|GGGTGACATCAT|36|+/CRE(bZIP)|GTGACATCATGG|38|-/Gata1(Zf)|CAGATAAGTG|75|+,tssPos:58784043,tssOffset:110,start:-110,mutMotif:NFIL3(bZIP)|TTGGGGTGACATCAT|33|-,		CCCCTGAGAGCGACGCGAGCCAATGGGAAGGCCTAACTGTAATACCTCGGGCTATTTTTAGGGGTTGACTGGTAGCAGATAAGTGTTGAGCTCGGGCTGGATAAGGGCTCAGAGTTGCACTGAGTGTGGCTGAAGCAGCGAGGCGGGAGTGGA	AGCTGCCGACT	GGTAACCGGTCCAGCTCACCCCTGAGAGCGACGCGAGCCAATGGGAAGGCCTAACTGTAATACCTCGGGCTATTTTTAGGGGTTGACTGGTAGCAGATAAGTGTTGAGCTCGGGCTGGATAAGGGCTCAGAGTTGCACTGAGTGTGGCTGAAGCAGCGAGGCGGGAGTGGAAGCTGCCGACTAGATCGGAAGAGCACACG	200
Celeb_JUN_mutMotif_NFIL3_bZIP__BCrep4	chr1	58784001	58784153	-	tssPos:58784043,motif:NFY(CCAAT)|AGCCAATGGG|17|+/CRE(bZIP)|GGGTGACATCAT|36|+/CRE(bZIP)|GTGACATCATGG|38|-/Gata1(Zf)|CAGATAAGTG|75|+,tssOffset:110,start:-110,mutMotif:NFIL3(bZIP)|TTGGGGTGACATCAT|33|-,end:42,		CCCCTGAGAGCGACGCGAGCCAATGGGAAGGCCTAACTGTAATACCTCGGGCTATTTTTAGGGGTTGACTGGTAGCAGATAAGTGTTGAGCTCGGGCTGGATAAGGGCTCAGAGTTGCACTGAGTGTGGCTGAAGCAGCGAGGCGGGAGTGGA	TCTCCACTCTG	GGTAACCGGTCCAGCTCACCCCTGAGAGCGACGCGAGCCAATGGGAAGGCCTAACTGTAATACCTCGGGCTATTTTTAGGGGTTGACTGGTAGCAGATAAGTGTTGAGCTCGGGCTGGATAAGGGCTCAGAGTTGCACTGAGTGTGGCTGAAGCAGCGAGGCGGGAGTGGATCTCCACTCTGAGATCGGAAGAGCACACG	200
Celeb_JUN_mutMotif_NFY_CCAAT__BCrep1	chr1	58784001	58784153	-	motif:CRE(bZIP)|GGGTGACATCAT|36|+/CRE(bZIP)|GTGACATCATGG|38|-/NFIL3(bZIP)|TTGGGGTGACATCAT|33|-/Gata1(Zf)|CAGATAAGTG|75|+,tssPos:58784043,tssOffset:110,mutMotif:NFY(CCAAT)|AGCCAATGGG|17|+,start:-110,end:42,		CCCCTGAGAGCGACGCGTAACTGTAATAAGGCCTTGGGGTGACATCATGGGCTATTTTTAGGGGTTGACTGGTAGCAGATAAGTGTTGAGCTCGGGCTGGATAAGGGCTCAGAGTTGCACTGAGTGTGGCTGAAGCAGCGAGGCGGGAGTGGA	CCGGAGATGCT	GGTAACCGGTCCAGCTCACCCCTGAGAGCGACGCGTAACTGTAATAAGGCCTTGGGGTGACATCATGGGCTATTTTTAGGGGTTGACTGGTAGCAGATAAGTGTTGAGCTCGGGCTGGATAAGGGCTCAGAGTTGCACTGAGTGTGGCTGAAGCAGCGAGGCGGGAGTGGACCGGAGATGCTAGATCGGAAGAGCACACG	200
Celeb_JUN_mutMotif_NFY_CCAAT__BCrep2	chr1	58784001	58784153	-	tssPos:58784043,motif:CRE(bZIP)|GGGTGACATCAT|36|+/CRE(bZIP)|GTGACATCATGG|38|-/NFIL3(bZIP)|TTGGGGTGACATCAT|33|-/Gata1(Zf)|CAGATAAGTG|75|+,tssOffset:110,start:-110,mutMotif:NFY(CCAAT)|AGCCAATGGG|17|+,end:42,		CCCCTGAGAGCGACGCGTAACTGTAATAAGGCCTTGGGGTGACATCATGGGCTATTTTTAGGGGTTGACTGGTAGCAGATAAGTGTTGAGCTCGGGCTGGATAAGGGCTCAGAGTTGCACTGAGTGTGGCTGAAGCAGCGAGGCGGGAGTGGA	CGAAGAGTACG	GGTAACCGGTCCAGCTCACCCCTGAGAGCGACGCGTAACTGTAATAAGGCCTTGGGGTGACATCATGGGCTATTTTTAGGGGTTGACTGGTAGCAGATAAGTGTTGAGCTCGGGCTGGATAAGGGCTCAGAGTTGCACTGAGTGTGGCTGAAGCAGCGAGGCGGGAGTGGACGAAGAGTACGAGATCGGAAGAGCACACG	200
Celeb_JUN_mutMotif_NFY_CCAAT__BCrep3	chr1	58784001	58784153	-	tssPos:58784043,motif:CRE(bZIP)|GGGTGACATCAT|36|+/CRE(bZIP)|GTGACATCATGG|38|-/NFIL3(bZIP)|TTGGGGTGACATCAT|33|-/Gata1(Zf)|CAGATAAGTG|75|+,tssOffset:110,start:-110,mutMotif:NFY(CCAAT)|AGCCAATGGG|17|+,end:42,		CCCCTGAGAGCGACGCGTAACTGTAATAAGGCCTTGGGGTGACATCATGGGCTATTTTTAGGGGTTGACTGGTAGCAGATAAGTGTTGAGCTCGGGCTGGATAAGGGCTCAGAGTTGCACTGAGTGTGGCTGAAGCAGCGAGGCGGGAGTGGA	CGCAGACACTT	GGTAACCGGTCCAGCTCACCCCTGAGAGCGACGCGTAACTGTAATAAGGCCTTGGGGTGACATCATGGGCTATTTTTAGGGGTTGACTGGTAGCAGATAAGTGTTGAGCTCGGGCTGGATAAGGGCTCAGAGTTGCACTGAGTGTGGCTGAAGCAGCGAGGCGGGAGTGGACGCAGACACTTAGATCGGAAGAGCACACG	200
Celeb_JUN_mutMotif_NFY_CCAAT__BCrep4	chr1	58784001	58784153	-	motif:CRE(bZIP)|GGGTGACATCAT|36|+/CRE(bZIP)|GTGACATCATGG|38|-/NFIL3(bZIP)|TTGGGGTGACATCAT|33|-/Gata1(Zf)|CAGATAAGTG|75|+,tssPos:58784043,tssOffset:110,start:-110,mutMotif:NFY(CCAAT)|AGCCAATGGG|17|+,end:42,		CCCCTGAGAGCGACGCGTAACTGTAATAAGGCCTTGGGGTGACATCATGGGCTATTTTTAGGGGTTGACTGGTAGCAGATAAGTGTTGAGCTCGGGCTGGATAAGGGCTCAGAGTTGCACTGAGTGTGGCTGAAGCAGCGAGGCGGGAGTGGA	GAAGCCAATCC	GGTAACCGGTCCAGCTCACCCCTGAGAGCGACGCGTAACTGTAATAAGGCCTTGGGGTGACATCATGGGCTATTTTTAGGGGTTGACTGGTAGCAGATAAGTGTTGAGCTCGGGCTGGATAAGGGCTCAGAGTTGCACTGAGTGTGGCTGAAGCAGCGAGGCGGGAGTGGAGAAGCCAATCCAGATCGGAAGAGCACACG	200
Celeb_NPRL3-anti_mutMotif_Ctrl_BCrep1	chr16	138674	138826	+	end:42,start:-110,tssOffset:110,motif:NRF1(NRF)|CGGCGCAGGCGC|44|+/NRF1(NRF)|AGGCGCAGGCGC|50|+/NRF1(NRF)|AGGCGCAGGCGC|56|+/NRF1(NRF)|ATGCGCAGGCGC|78|+/NRF1(NRF)|GCGCAGGCGCGG|80|-/NRF1(NRF)|GCGCAGGCGCAG|58|-/NRF1(NRF)|GCGCAGGCGCAG|52|-/NRF1(NRF)|GCGCAGGCGCAG|46|-,tssPos:138784,		GGCGACACCGTCCGGAGGAGGTGCTAAGGCGGCGGCCGGGAGAACGGCGCAGGCGCAGGCGCAGGCGCAGGCAGCGGAATGCGCAGGCGCGGGGCCTTCTGGAAGCCACCGAGTTCCGCGGTGCTGTCTGGAGCCGTACGGTTCGCGTTTGGG	GTCTCCATGCC	GGTAACCGGTCCAGCTCAGGCGACACCGTCCGGAGGAGGTGCTAAGGCGGCGGCCGGGAGAACGGCGCAGGCGCAGGCGCAGGCGCAGGCAGCGGAATGCGCAGGCGCGGGGCCTTCTGGAAGCCACCGAGTTCCGCGGTGCTGTCTGGAGCCGTACGGTTCGCGTTTGGGGTCTCCATGCCAGATCGGAAGAGCACACG	200
Celeb_NPRL3-anti_mutMotif_Ctrl_BCrep2	chr16	138674	138826	+	start:-110,motif:NRF1(NRF)|CGGCGCAGGCGC|44|+/NRF1(NRF)|AGGCGCAGGCGC|50|+/NRF1(NRF)|AGGCGCAGGCGC|56|+/NRF1(NRF)|ATGCGCAGGCGC|78|+/NRF1(NRF)|GCGCAGGCGCGG|80|-/NRF1(NRF)|GCGCAGGCGCAG|58|-/NRF1(NRF)|GCGCAGGCGCAG|52|-/NRF1(NRF)|GCGCAGGCGCAG|46|-,tssOffset:110,tssPos:138784,end:42,		GGCGACACCGTCCGGAGGAGGTGCTAAGGCGGCGGCCGGGAGAACGGCGCAGGCGCAGGCGCAGGCGCAGGCAGCGGAATGCGCAGGCGCGGGGCCTTCTGGAAGCCACCGAGTTCCGCGGTGCTGTCTGGAGCCGTACGGTTCGCGTTTGGG	CTATGACAGAT	GGTAACCGGTCCAGCTCAGGCGACACCGTCCGGAGGAGGTGCTAAGGCGGCGGCCGGGAGAACGGCGCAGGCGCAGGCGCAGGCGCAGGCAGCGGAATGCGCAGGCGCGGGGCCTTCTGGAAGCCACCGAGTTCCGCGGTGCTGTCTGGAGCCGTACGGTTCGCGTTTGGGCTATGACAGATAGATCGGAAGAGCACACG	200
Celeb_NPRL3-anti_mutMotif_Ctrl_BCrep3	chr16	138674	138826	+	end:42,start:-110,tssPos:138784,motif:NRF1(NRF)|CGGCGCAGGCGC|44|+/NRF1(NRF)|AGGCGCAGGCGC|50|+/NRF1(NRF)|AGGCGCAGGCGC|56|+/NRF1(NRF)|ATGCGCAGGCGC|78|+/NRF1(NRF)|GCGCAGGCGCGG|80|-/NRF1(NRF)|GCGCAGGCGCAG|58|-/NRF1(NRF)|GCGCAGGCGCAG|52|-/NRF1(NRF)|GCGCAGGCGCAG|46|-,tssOffset:110,		GGCGACACCGTCCGGAGGAGGTGCTAAGGCGGCGGCCGGGAGAACGGCGCAGGCGCAGGCGCAGGCGCAGGCAGCGGAATGCGCAGGCGCGGGGCCTTCTGGAAGCCACCGAGTTCCGCGGTGCTGTCTGGAGCCGTACGGTTCGCGTTTGGG	TTAACATTGCC	GGTAACCGGTCCAGCTCAGGCGACACCGTCCGGAGGAGGTGCTAAGGCGGCGGCCGGGAGAACGGCGCAGGCGCAGGCGCAGGCGCAGGCAGCGGAATGCGCAGGCGCGGGGCCTTCTGGAAGCCACCGAGTTCCGCGGTGCTGTCTGGAGCCGTACGGTTCGCGTTTGGGTTAACATTGCCAGATCGGAAGAGCACACG	200
Celeb_NPRL3-anti_mutMotif_Ctrl_BCrep4	chr16	138674	138826	+	start:-110,tssOffset:110,motif:NRF1(NRF)|CGGCGCAGGCGC|44|+/NRF1(NRF)|AGGCGCAGGCGC|50|+/NRF1(NRF)|AGGCGCAGGCGC|56|+/NRF1(NRF)|ATGCGCAGGCGC|78|+/NRF1(NRF)|GCGCAGGCGCGG|80|-/NRF1(NRF)|GCGCAGGCGCAG|58|-/NRF1(NRF)|GCGCAGGCGCAG|52|-/NRF1(NRF)|GCGCAGGCGCAG|46|-,tssPos:138784,end:42,		GGCGACACCGTCCGGAGGAGGTGCTAAGGCGGCGGCCGGGAGAACGGCGCAGGCGCAGGCGCAGGCGCAGGCAGCGGAATGCGCAGGCGCGGGGCCTTCTGGAAGCCACCGAGTTCCGCGGTGCTGTCTGGAGCCGTACGGTTCGCGTTTGGG	AGGTATCAATG	GGTAACCGGTCCAGCTCAGGCGACACCGTCCGGAGGAGGTGCTAAGGCGGCGGCCGGGAGAACGGCGCAGGCGCAGGCGCAGGCGCAGGCAGCGGAATGCGCAGGCGCGGGGCCTTCTGGAAGCCACCGAGTTCCGCGGTGCTGTCTGGAGCCGTACGGTTCGCGTTTGGGAGGTATCAATGAGATCGGAAGAGCACACG	200
Celeb_NPRL3-anti_mutMotif_NRF1_NRF__BCrep1	chr16	138674	138826	+	mutMotif:NRF1(NRF)|CGGCGCAGGCGC|44|+/NRF1(NRF)|AGGCGCAGGCGC|50|+/NRF1(NRF)|AGGCGCAGGCGC|56|+/NRF1(NRF)|ATGCGCAGGCGC|78|+/NRF1(NRF)|GCGCAGGCGCGG|80|-/NRF1(NRF)|GCGCAGGCGCAG|58|-/NRF1(NRF)|GCGCAGGCGCAG|52|-/NRF1(NRF)|GCGCAGGCGCAG|46|-,start:-110,tssPos:138784,tssOffset:110,end:42,		GGCGACACCGTCCGGAGGAGGTGCTAAGGCGGCGGCCGGGAGAATATAACTGTAATACTAATACTAATACGCAGCGGATATAACTGTAATACGGCCTTCTGGAAGCCACCGAGTTCCGCGGTGCTGTCTGGAGCCGTACGGTTCGCGTTTGGG	GAATGAGACAA	GGTAACCGGTCCAGCTCAGGCGACACCGTCCGGAGGAGGTGCTAAGGCGGCGGCCGGGAGAATATAACTGTAATACTAATACTAATACGCAGCGGATATAACTGTAATACGGCCTTCTGGAAGCCACCGAGTTCCGCGGTGCTGTCTGGAGCCGTACGGTTCGCGTTTGGGGAATGAGACAAAGATCGGAAGAGCACACG	200
Celeb_NPRL3-anti_mutMotif_NRF1_NRF__BCrep2	chr16	138674	138826	+	end:42,mutMotif:NRF1(NRF)|CGGCGCAGGCGC|44|+/NRF1(NRF)|AGGCGCAGGCGC|50|+/NRF1(NRF)|AGGCGCAGGCGC|56|+/NRF1(NRF)|ATGCGCAGGCGC|78|+/NRF1(NRF)|GCGCAGGCGCGG|80|-/NRF1(NRF)|GCGCAGGCGCAG|58|-/NRF1(NRF)|GCGCAGGCGCAG|52|-/NRF1(NRF)|GCGCAGGCGCAG|46|-,start:-110,tssPos:138784,tssOffset:110,		GGCGACACCGTCCGGAGGAGGTGCTAAGGCGGCGGCCGGGAGAATATAACTGTAATACTAATACTAATACGCAGCGGATATAACTGTAATACGGCCTTCTGGAAGCCACCGAGTTCCGCGGTGCTGTCTGGAGCCGTACGGTTCGCGTTTGGG	GGAACCGATAC	GGTAACCGGTCCAGCTCAGGCGACACCGTCCGGAGGAGGTGCTAAGGCGGCGGCCGGGAGAATATAACTGTAATACTAATACTAATACGCAGCGGATATAACTGTAATACGGCCTTCTGGAAGCCACCGAGTTCCGCGGTGCTGTCTGGAGCCGTACGGTTCGCGTTTGGGGGAACCGATACAGATCGGAAGAGCACACG	200
Celeb_NPRL3-anti_mutMotif_NRF1_NRF__BCrep3	chr16	138674	138826	+	start:-110,mutMotif:NRF1(NRF)|CGGCGCAGGCGC|44|+/NRF1(NRF)|AGGCGCAGGCGC|50|+/NRF1(NRF)|AGGCGCAGGCGC|56|+/NRF1(NRF)|ATGCGCAGGCGC|78|+/NRF1(NRF)|GCGCAGGCGCGG|80|-/NRF1(NRF)|GCGCAGGCGCAG|58|-/NRF1(NRF)|GCGCAGGCGCAG|52|-/NRF1(NRF)|GCGCAGGCGCAG|46|-,tssOffset:110,tssPos:138784,end:42,		GGCGACACCGTCCGGAGGAGGTGCTAAGGCGGCGGCCGGGAGAATATAACTGTAATACTAATACTAATACGCAGCGGATATAACTGTAATACGGCCTTCTGGAAGCCACCGAGTTCCGCGGTGCTGTCTGGAGCCGTACGGTTCGCGTTTGGG	GGTACGTGTCA	GGTAACCGGTCCAGCTCAGGCGACACCGTCCGGAGGAGGTGCTAAGGCGGCGGCCGGGAGAATATAACTGTAATACTAATACTAATACGCAGCGGATATAACTGTAATACGGCCTTCTGGAAGCCACCGAGTTCCGCGGTGCTGTCTGGAGCCGTACGGTTCGCGTTTGGGGGTACGTGTCAAGATCGGAAGAGCACACG	200
Celeb_NPRL3-anti_mutMotif_NRF1_NRF__BCrep4	chr16	138674	138826	+	end:42,mutMotif:NRF1(NRF)|CGGCGCAGGCGC|44|+/NRF1(NRF)|AGGCGCAGGCGC|50|+/NRF1(NRF)|AGGCGCAGGCGC|56|+/NRF1(NRF)|ATGCGCAGGCGC|78|+/NRF1(NRF)|GCGCAGGCGCGG|80|-/NRF1(NRF)|GCGCAGGCGCAG|58|-/NRF1(NRF)|GCGCAGGCGCAG|52|-/NRF1(NRF)|GCGCAGGCGCAG|46|-,start:-110,tssPos:138784,tssOffset:110,		GGCGACACCGTCCGGAGGAGGTGCTAAGGCGGCGGCCGGGAGAATATAACTGTAATACTAATACTAATACGCAGCGGATATAACTGTAATACGGCCTTCTGGAAGCCACCGAGTTCCGCGGTGCTGTCTGGAGCCGTACGGTTCGCGTTTGGG	TCGTCATGCGC	GGTAACCGGTCCAGCTCAGGCGACACCGTCCGGAGGAGGTGCTAAGGCGGCGGCCGGGAGAATATAACTGTAATACTAATACTAATACGCAGCGGATATAACTGTAATACGGCCTTCTGGAAGCCACCGAGTTCCGCGGTGCTGTCTGGAGCCGTACGGTTCGCGTTTGGGTCGTCATGCGCAGATCGGAAGAGCACACG	200
Celeb_NPRL3-enh1neg_mutMotif_Ctrl_BCrep1	chr16	113334	113486	-	end:42,tssOffset:110,motif:Stat3(Stat)|CTGCTGGGAA|120|+,tssPos:113376,start:-110,		TCTTGTTCCTGAGAGCCTCCTGCACTGTCCTTTGACCCAGTCATCATGGTTGCAGAAGGAGCTCTTGGGCAGAGATATGGGCCTGGAGCCTGCTGGTTTTCTTGTTAACCAGTGTGACTTCTGCTGGGAAGAGCTTCTCATCCTTCAGGACCA	CAGATTATTCC	GGTAACCGGTCCAGCTCATCTTGTTCCTGAGAGCCTCCTGCACTGTCCTTTGACCCAGTCATCATGGTTGCAGAAGGAGCTCTTGGGCAGAGATATGGGCCTGGAGCCTGCTGGTTTTCTTGTTAACCAGTGTGACTTCTGCTGGGAAGAGCTTCTCATCCTTCAGGACCACAGATTATTCCAGATCGGAAGAGCACACG	200
Celeb_NPRL3-enh1neg_mutMotif_Ctrl_BCrep2	chr16	113334	113486	-	end:42,tssPos:113376,motif:Stat3(Stat)|CTGCTGGGAA|120|+,tssOffset:110,start:-110,		TCTTGTTCCTGAGAGCCTCCTGCACTGTCCTTTGACCCAGTCATCATGGTTGCAGAAGGAGCTCTTGGGCAGAGATATGGGCCTGGAGCCTGCTGGTTTTCTTGTTAACCAGTGTGACTTCTGCTGGGAAGAGCTTCTCATCCTTCAGGACCA	CAGGAGTGTAT	GGTAACCGGTCCAGCTCATCTTGTTCCTGAGAGCCTCCTGCACTGTCCTTTGACCCAGTCATCATGGTTGCAGAAGGAGCTCTTGGGCAGAGATATGGGCCTGGAGCCTGCTGGTTTTCTTGTTAACCAGTGTGACTTCTGCTGGGAAGAGCTTCTCATCCTTCAGGACCACAGGAGTGTATAGATCGGAAGAGCACACG	200
Celeb_NPRL3-enh1neg_mutMotif_Ctrl_BCrep3	chr16	113334	113486	-	end:42,tssPos:113376,motif:Stat3(Stat)|CTGCTGGGAA|120|+,tssOffset:110,start:-110,		TCTTGTTCCTGAGAGCCTCCTGCACTGTCCTTTGACCCAGTCATCATGGTTGCAGAAGGAGCTCTTGGGCAGAGATATGGGCCTGGAGCCTGCTGGTTTTCTTGTTAACCAGTGTGACTTCTGCTGGGAAGAGCTTCTCATCCTTCAGGACCA	AAGACCTCGAA	GGTAACCGGTCCAGCTCATCTTGTTCCTGAGAGCCTCCTGCACTGTCCTTTGACCCAGTCATCATGGTTGCAGAAGGAGCTCTTGGGCAGAGATATGGGCCTGGAGCCTGCTGGTTTTCTTGTTAACCAGTGTGACTTCTGCTGGGAAGAGCTTCTCATCCTTCAGGACCAAAGACCTCGAAAGATCGGAAGAGCACACG	200
Celeb_NPRL3-enh1neg_mutMotif_Ctrl_BCrep4	chr16	113334	113486	-	end:42,start:-110,tssOffset:110,motif:Stat3(Stat)|CTGCTGGGAA|120|+,tssPos:113376,		TCTTGTTCCTGAGAGCCTCCTGCACTGTCCTTTGACCCAGTCATCATGGTTGCAGAAGGAGCTCTTGGGCAGAGATATGGGCCTGGAGCCTGCTGGTTTTCTTGTTAACCAGTGTGACTTCTGCTGGGAAGAGCTTCTCATCCTTCAGGACCA	AGAGCGGAATA	GGTAACCGGTCCAGCTCATCTTGTTCCTGAGAGCCTCCTGCACTGTCCTTTGACCCAGTCATCATGGTTGCAGAAGGAGCTCTTGGGCAGAGATATGGGCCTGGAGCCTGCTGGTTTTCTTGTTAACCAGTGTGACTTCTGCTGGGAAGAGCTTCTCATCCTTCAGGACCAAGAGCGGAATAAGATCGGAAGAGCACACG	200
Celeb_NPRL3-enh1neg_mutMotif_Stat3_Stat__BCrep1	chr16	113334	113486	-	end:42,tssPos:113376,tssOffset:110,start:-110,mutMotif:Stat3(Stat)|CTGCTGGGAA|120|+,		TCTTGTTCCTGAGAGCCTCCTGCACTGTCCTTTGACCCAGTCATCATGGTTGCAGAAGGAGCTCTTGGGCAGAGATATGGGCCTGGAGCCTGCTGGTTTTCTTGTTAACCAGTGTGACTTTAACTGTAATGAGCTTCTCATCCTTCAGGACCA	AACAAGAATCG	GGTAACCGGTCCAGCTCATCTTGTTCCTGAGAGCCTCCTGCACTGTCCTTTGACCCAGTCATCATGGTTGCAGAAGGAGCTCTTGGGCAGAGATATGGGCCTGGAGCCTGCTGGTTTTCTTGTTAACCAGTGTGACTTTAACTGTAATGAGCTTCTCATCCTTCAGGACCAAACAAGAATCGAGATCGGAAGAGCACACG	200
Celeb_NPRL3-enh1neg_mutMotif_Stat3_Stat__BCrep2	chr16	113334	113486	-	tssOffset:110,tssPos:113376,start:-110,mutMotif:Stat3(Stat)|CTGCTGGGAA|120|+,end:42,		TCTTGTTCCTGAGAGCCTCCTGCACTGTCCTTTGACCCAGTCATCATGGTTGCAGAAGGAGCTCTTGGGCAGAGATATGGGCCTGGAGCCTGCTGGTTTTCTTGTTAACCAGTGTGACTTTAACTGTAATGAGCTTCTCATCCTTCAGGACCA	GAACTTAACGA	GGTAACCGGTCCAGCTCATCTTGTTCCTGAGAGCCTCCTGCACTGTCCTTTGACCCAGTCATCATGGTTGCAGAAGGAGCTCTTGGGCAGAGATATGGGCCTGGAGCCTGCTGGTTTTCTTGTTAACCAGTGTGACTTTAACTGTAATGAGCTTCTCATCCTTCAGGACCAGAACTTAACGAAGATCGGAAGAGCACACG	200
Celeb_NPRL3-enh1neg_mutMotif_Stat3_Stat__BCrep3	chr16	113334	113486	-	mutMotif:Stat3(Stat)|CTGCTGGGAA|120|+,start:-110,tssPos:113376,tssOffset:110,end:42,		TCTTGTTCCTGAGAGCCTCCTGCACTGTCCTTTGACCCAGTCATCATGGTTGCAGAAGGAGCTCTTGGGCAGAGATATGGGCCTGGAGCCTGCTGGTTTTCTTGTTAACCAGTGTGACTTTAACTGTAATGAGCTTCTCATCCTTCAGGACCA	AACCACGACGG	GGTAACCGGTCCAGCTCATCTTGTTCCTGAGAGCCTCCTGCACTGTCCTTTGACCCAGTCATCATGGTTGCAGAAGGAGCTCTTGGGCAGAGATATGGGCCTGGAGCCTGCTGGTTTTCTTGTTAACCAGTGTGACTTTAACTGTAATGAGCTTCTCATCCTTCAGGACCAAACCACGACGGAGATCGGAAGAGCACACG	200
Celeb_NPRL3-enh1neg_mutMotif_Stat3_Stat__BCrep4	chr16	113334	113486	-	end:42,tssPos:113376,tssOffset:110,mutMotif:Stat3(Stat)|CTGCTGGGAA|120|+,start:-110,		TCTTGTTCCTGAGAGCCTCCTGCACTGTCCTTTGACCCAGTCATCATGGTTGCAGAAGGAGCTCTTGGGCAGAGATATGGGCCTGGAGCCTGCTGGTTTTCTTGTTAACCAGTGTGACTTTAACTGTAATGAGCTTCTCATCCTTCAGGACCA	AACGATCCTGT	GGTAACCGGTCCAGCTCATCTTGTTCCTGAGAGCCTCCTGCACTGTCCTTTGACCCAGTCATCATGGTTGCAGAAGGAGCTCTTGGGCAGAGATATGGGCCTGGAGCCTGCTGGTTTTCTTGTTAACCAGTGTGACTTTAACTGTAATGAGCTTCTCATCCTTCAGGACCAAACGATCCTGTAGATCGGAAGAGCACACG	200
Celeb_NPRL3-enh1pos_mutMotif_Ctrl_BCrep1	chr16	113682	113834	+	end:42,start:-110,tssOffset:110,tssPos:113792,		GACAAGGGAAAGGGGTGAATGGTACTGCTGATTACAACCTCTGGTGCTGCCTCCCCCTCCTGTTTATCTGAGAGGGAAGGCCATGCCCAAAGTGTTCACAGCCAGGCTTCAGGGGCAAAGCCTGACCCAGACAGTAAATACGTTCTTCATCTG	GCTCTACTTCA	GGTAACCGGTCCAGCTCAGACAAGGGAAAGGGGTGAATGGTACTGCTGATTACAACCTCTGGTGCTGCCTCCCCCTCCTGTTTATCTGAGAGGGAAGGCCATGCCCAAAGTGTTCACAGCCAGGCTTCAGGGGCAAAGCCTGACCCAGACAGTAAATACGTTCTTCATCTGGCTCTACTTCAAGATCGGAAGAGCACACG	200
Celeb_NPRL3-enh1pos_mutMotif_Ctrl_BCrep2	chr16	113682	113834	+	tssOffset:110,tssPos:113792,start:-110,end:42,		GACAAGGGAAAGGGGTGAATGGTACTGCTGATTACAACCTCTGGTGCTGCCTCCCCCTCCTGTTTATCTGAGAGGGAAGGCCATGCCCAAAGTGTTCACAGCCAGGCTTCAGGGGCAAAGCCTGACCCAGACAGTAAATACGTTCTTCATCTG	GGTCACAGTCG	GGTAACCGGTCCAGCTCAGACAAGGGAAAGGGGTGAATGGTACTGCTGATTACAACCTCTGGTGCTGCCTCCCCCTCCTGTTTATCTGAGAGGGAAGGCCATGCCCAAAGTGTTCACAGCCAGGCTTCAGGGGCAAAGCCTGACCCAGACAGTAAATACGTTCTTCATCTGGGTCACAGTCGAGATCGGAAGAGCACACG	200
Celeb_NPRL3-enh1pos_mutMotif_Ctrl_BCrep3	chr16	113682	113834	+	start:-110,tssPos:113792,tssOffset:110,end:42,		GACAAGGGAAAGGGGTGAATGGTACTGCTGATTACAACCTCTGGTGCTGCCTCCCCCTCCTGTTTATCTGAGAGGGAAGGCCATGCCCAAAGTGTTCACAGCCAGGCTTCAGGGGCAAAGCCTGACCCAGACAGTAAATACGTTCTTCATCTG	AGGACTCTGAT	GGTAACCGGTCCAGCTCAGACAAGGGAAAGGGGTGAATGGTACTGCTGATTACAACCTCTGGTGCTGCCTCCCCCTCCTGTTTATCTGAGAGGGAAGGCCATGCCCAAAGTGTTCACAGCCAGGCTTCAGGGGCAAAGCCTGACCCAGACAGTAAATACGTTCTTCATCTGAGGACTCTGATAGATCGGAAGAGCACACG	200
Celeb_NPRL3-enh1pos_mutMotif_Ctrl_BCrep4	chr16	113682	113834	+	start:-110,tssPos:113792,tssOffset:110,end:42,		GACAAGGGAAAGGGGTGAATGGTACTGCTGATTACAACCTCTGGTGCTGCCTCCCCCTCCTGTTTATCTGAGAGGGAAGGCCATGCCCAAAGTGTTCACAGCCAGGCTTCAGGGGCAAAGCCTGACCCAGACAGTAAATACGTTCTTCATCTG	ATCGTTGAGAC	GGTAACCGGTCCAGCTCAGACAAGGGAAAGGGGTGAATGGTACTGCTGATTACAACCTCTGGTGCTGCCTCCCCCTCCTGTTTATCTGAGAGGGAAGGCCATGCCCAAAGTGTTCACAGCCAGGCTTCAGGGGCAAAGCCTGACCCAGACAGTAAATACGTTCTTCATCTGATCGTTGAGACAGATCGGAAGAGCACACG	200
Celeb_NPRL3-enh2pos_mutMotif_Ctrl_BCrep1	chr16	120025	120177	+	end:42,motif:Gata1(Zf)|CTCTTATCTC|64|-/Meis1(Homeobox)|GAGTGTCACC|28|+/Meis1(Homeobox)|AGTGTCACCT|29|-,tssPos:120135,tssOffset:110,start:-110,		CCTCCTGCCTGGGGAGATCTGGATAAGGGAGTGTCACCTGCAGGGGTGCTGTGGGTGGTGCTGACTCTTATCTCAGAGTCCAGGGCTCTGAGGGCCTCCGCTCTAGAAACACAAATGTACTACCTCTGATCTGGACCCAGAAGAGAGAGAAGT	AGCCGTAATCC	GGTAACCGGTCCAGCTCACCTCCTGCCTGGGGAGATCTGGATAAGGGAGTGTCACCTGCAGGGGTGCTGTGGGTGGTGCTGACTCTTATCTCAGAGTCCAGGGCTCTGAGGGCCTCCGCTCTAGAAACACAAATGTACTACCTCTGATCTGGACCCAGAAGAGAGAGAAGTAGCCGTAATCCAGATCGGAAGAGCACACG	200
Celeb_NPRL3-enh2pos_mutMotif_Ctrl_BCrep2	chr16	120025	120177	+	start:-110,motif:Gata1(Zf)|CTCTTATCTC|64|-/Meis1(Homeobox)|GAGTGTCACC|28|+/Meis1(Homeobox)|AGTGTCACCT|29|-,tssPos:120135,tssOffset:110,end:42,		CCTCCTGCCTGGGGAGATCTGGATAAGGGAGTGTCACCTGCAGGGGTGCTGTGGGTGGTGCTGACTCTTATCTCAGAGTCCAGGGCTCTGAGGGCCTCCGCTCTAGAAACACAAATGTACTACCTCTGATCTGGACCCAGAAGAGAGAGAAGT	CTGTAGCCAAT	GGTAACCGGTCCAGCTCACCTCCTGCCTGGGGAGATCTGGATAAGGGAGTGTCACCTGCAGGGGTGCTGTGGGTGGTGCTGACTCTTATCTCAGAGTCCAGGGCTCTGAGGGCCTCCGCTCTAGAAACACAAATGTACTACCTCTGATCTGGACCCAGAAGAGAGAGAAGTCTGTAGCCAATAGATCGGAAGAGCACACG	200
Celeb_NPRL3-enh2pos_mutMotif_Ctrl_BCrep3	chr16	120025	120177	+	start:-110,tssOffset:110,motif:Gata1(Zf)|CTCTTATCTC|64|-/Meis1(Homeobox)|GAGTGTCACC|28|+/Meis1(Homeobox)|AGTGTCACCT|29|-,tssPos:120135,end:42,		CCTCCTGCCTGGGGAGATCTGGATAAGGGAGTGTCACCTGCAGGGGTGCTGTGGGTGGTGCTGACTCTTATCTCAGAGTCCAGGGCTCTGAGGGCCTCCGCTCTAGAAACACAAATGTACTACCTCTGATCTGGACCCAGAAGAGAGAGAAGT	GGTTGTCCAGG	GGTAACCGGTCCAGCTCACCTCCTGCCTGGGGAGATCTGGATAAGGGAGTGTCACCTGCAGGGGTGCTGTGGGTGGTGCTGACTCTTATCTCAGAGTCCAGGGCTCTGAGGGCCTCCGCTCTAGAAACACAAATGTACTACCTCTGATCTGGACCCAGAAGAGAGAGAAGTGGTTGTCCAGGAGATCGGAAGAGCACACG	200
Celeb_NPRL3-enh2pos_mutMotif_Ctrl_BCrep4	chr16	120025	120177	+	end:42,motif:Gata1(Zf)|CTCTTATCTC|64|-/Meis1(Homeobox)|GAGTGTCACC|28|+/Meis1(Homeobox)|AGTGTCACCT|29|-,tssPos:120135,tssOffset:110,start:-110,		CCTCCTGCCTGGGGAGATCTGGATAAGGGAGTGTCACCTGCAGGGGTGCTGTGGGTGGTGCTGACTCTTATCTCAGAGTCCAGGGCTCTGAGGGCCTCCGCTCTAGAAACACAAATGTACTACCTCTGATCTGGACCCAGAAGAGAGAGAAGT	CGTCAAGATGT	GGTAACCGGTCCAGCTCACCTCCTGCCTGGGGAGATCTGGATAAGGGAGTGTCACCTGCAGGGGTGCTGTGGGTGGTGCTGACTCTTATCTCAGAGTCCAGGGCTCTGAGGGCCTCCGCTCTAGAAACACAAATGTACTACCTCTGATCTGGACCCAGAAGAGAGAGAAGTCGTCAAGATGTAGATCGGAAGAGCACACG	200
Celeb_NPRL3-enh2pos_mutMotif_Gata1_Zf__BCrep1	chr16	120025	120177	+	start:-110,mutMotif:Gata1(Zf)|CTCTTATCTC|64|-,motif:Meis1(Homeobox)|GAGTGTCACC|28|+/Meis1(Homeobox)|AGTGTCACCT|29|-,tssOffset:110,tssPos:120135,end:42,		CCTCCTGCCTGGGGAGATCTGGATAAGGGAGTGTCACCTGCAGGGGTGCTGTGGGTGGTGCTGATAACTGTAATAGAGTCCAGGGCTCTGAGGGCCTCCGCTCTAGAAACACAAATGTACTACCTCTGATCTGGACCCAGAAGAGAGAGAAGT	CGAGGTCTGAG	GGTAACCGGTCCAGCTCACCTCCTGCCTGGGGAGATCTGGATAAGGGAGTGTCACCTGCAGGGGTGCTGTGGGTGGTGCTGATAACTGTAATAGAGTCCAGGGCTCTGAGGGCCTCCGCTCTAGAAACACAAATGTACTACCTCTGATCTGGACCCAGAAGAGAGAGAAGTCGAGGTCTGAGAGATCGGAAGAGCACACG	200
Celeb_NPRL3-enh2pos_mutMotif_Gata1_Zf__BCrep2	chr16	120025	120177	+	end:42,motif:Meis1(Homeobox)|GAGTGTCACC|28|+/Meis1(Homeobox)|AGTGTCACCT|29|-,tssPos:120135,tssOffset:110,start:-110,mutMotif:Gata1(Zf)|CTCTTATCTC|64|-,		CCTCCTGCCTGGGGAGATCTGGATAAGGGAGTGTCACCTGCAGGGGTGCTGTGGGTGGTGCTGATAACTGTAATAGAGTCCAGGGCTCTGAGGGCCTCCGCTCTAGAAACACAAATGTACTACCTCTGATCTGGACCCAGAAGAGAGAGAAGT	TCCATTACTAC	GGTAACCGGTCCAGCTCACCTCCTGCCTGGGGAGATCTGGATAAGGGAGTGTCACCTGCAGGGGTGCTGTGGGTGGTGCTGATAACTGTAATAGAGTCCAGGGCTCTGAGGGCCTCCGCTCTAGAAACACAAATGTACTACCTCTGATCTGGACCCAGAAGAGAGAGAAGTTCCATTACTACAGATCGGAAGAGCACACG	200
Celeb_NPRL3-enh2pos_mutMotif_Gata1_Zf__BCrep3	chr16	120025	120177	+	end:42,motif:Meis1(Homeobox)|GAGTGTCACC|28|+/Meis1(Homeobox)|AGTGTCACCT|29|-,tssPos:120135,tssOffset:110,start:-110,mutMotif:Gata1(Zf)|CTCTTATCTC|64|-,		CCTCCTGCCTGGGGAGATCTGGATAAGGGAGTGTCACCTGCAGGGGTGCTGTGGGTGGTGCTGATAACTGTAATAGAGTCCAGGGCTCTGAGGGCCTCCGCTCTAGAAACACAAATGTACTACCTCTGATCTGGACCCAGAAGAGAGAGAAGT	CATCCAAGCGA	GGTAACCGGTCCAGCTCACCTCCTGCCTGGGGAGATCTGGATAAGGGAGTGTCACCTGCAGGGGTGCTGTGGGTGGTGCTGATAACTGTAATAGAGTCCAGGGCTCTGAGGGCCTCCGCTCTAGAAACACAAATGTACTACCTCTGATCTGGACCCAGAAGAGAGAGAAGTCATCCAAGCGAAGATCGGAAGAGCACACG	200
Celeb_NPRL3-enh2pos_mutMotif_Gata1_Zf__BCrep4	chr16	120025	120177	+	end:42,mutMotif:Gata1(Zf)|CTCTTATCTC|64|-,start:-110,tssPos:120135,motif:Meis1(Homeobox)|GAGTGTCACC|28|+/Meis1(Homeobox)|AGTGTCACCT|29|-,tssOffset:110,		CCTCCTGCCTGGGGAGATCTGGATAAGGGAGTGTCACCTGCAGGGGTGCTGTGGGTGGTGCTGATAACTGTAATAGAGTCCAGGGCTCTGAGGGCCTCCGCTCTAGAAACACAAATGTACTACCTCTGATCTGGACCCAGAAGAGAGAGAAGT	TATGCCAACAG	GGTAACCGGTCCAGCTCACCTCCTGCCTGGGGAGATCTGGATAAGGGAGTGTCACCTGCAGGGGTGCTGTGGGTGGTGCTGATAACTGTAATAGAGTCCAGGGCTCTGAGGGCCTCCGCTCTAGAAACACAAATGTACTACCTCTGATCTGGACCCAGAAGAGAGAGAAGTTATGCCAACAGAGATCGGAAGAGCACACG	200
Celeb_NPRL3-enh2pos_mutMotif_Meis1_Homeobox__BCrep1	chr16	120025	120177	+	tssPos:120135,motif:Gata1(Zf)|CTCTTATCTC|64|-,tssOffset:110,mutMotif:Meis1(Homeobox)|GAGTGTCACC|28|+/Meis1(Homeobox)|AGTGTCACCT|29|-,start:-110,end:42,		CCTCCTGCCTGGGGAGATCTGGATAAGGTTAACTGTAATGCAGGGGTGCTGTGGGTGGTGCTGACTCTTATCTCAGAGTCCAGGGCTCTGAGGGCCTCCGCTCTAGAAACACAAATGTACTACCTCTGATCTGGACCCAGAAGAGAGAGAAGT	CTATCCAAGAA	GGTAACCGGTCCAGCTCACCTCCTGCCTGGGGAGATCTGGATAAGGTTAACTGTAATGCAGGGGTGCTGTGGGTGGTGCTGACTCTTATCTCAGAGTCCAGGGCTCTGAGGGCCTCCGCTCTAGAAACACAAATGTACTACCTCTGATCTGGACCCAGAAGAGAGAGAAGTCTATCCAAGAAAGATCGGAAGAGCACACG	200
Celeb_NPRL3-enh2pos_mutMotif_Meis1_Homeobox__BCrep2	chr16	120025	120177	+	tssOffset:110,motif:Gata1(Zf)|CTCTTATCTC|64|-,tssPos:120135,mutMotif:Meis1(Homeobox)|GAGTGTCACC|28|+/Meis1(Homeobox)|AGTGTCACCT|29|-,start:-110,end:42,		CCTCCTGCCTGGGGAGATCTGGATAAGGTTAACTGTAATGCAGGGGTGCTGTGGGTGGTGCTGACTCTTATCTCAGAGTCCAGGGCTCTGAGGGCCTCCGCTCTAGAAACACAAATGTACTACCTCTGATCTGGACCCAGAAGAGAGAGAAGT	ATGGTATCAGG	GGTAACCGGTCCAGCTCACCTCCTGCCTGGGGAGATCTGGATAAGGTTAACTGTAATGCAGGGGTGCTGTGGGTGGTGCTGACTCTTATCTCAGAGTCCAGGGCTCTGAGGGCCTCCGCTCTAGAAACACAAATGTACTACCTCTGATCTGGACCCAGAAGAGAGAGAAGTATGGTATCAGGAGATCGGAAGAGCACACG	200
Celeb_NPRL3-enh2pos_mutMotif_Meis1_Homeobox__BCrep3	chr16	120025	120177	+	end:42,mutMotif:Meis1(Homeobox)|GAGTGTCACC|28|+/Meis1(Homeobox)|AGTGTCACCT|29|-,start:-110,motif:Gata1(Zf)|CTCTTATCTC|64|-,tssOffset:110,tssPos:120135,		CCTCCTGCCTGGGGAGATCTGGATAAGGTTAACTGTAATGCAGGGGTGCTGTGGGTGGTGCTGACTCTTATCTCAGAGTCCAGGGCTCTGAGGGCCTCCGCTCTAGAAACACAAATGTACTACCTCTGATCTGGACCCAGAAGAGAGAGAAGT	TGATGGAGCGC	GGTAACCGGTCCAGCTCACCTCCTGCCTGGGGAGATCTGGATAAGGTTAACTGTAATGCAGGGGTGCTGTGGGTGGTGCTGACTCTTATCTCAGAGTCCAGGGCTCTGAGGGCCTCCGCTCTAGAAACACAAATGTACTACCTCTGATCTGGACCCAGAAGAGAGAGAAGTTGATGGAGCGCAGATCGGAAGAGCACACG	200
Celeb_NPRL3-enh2pos_mutMotif_Meis1_Homeobox__BCrep4	chr16	120025	120177	+	start:-110,mutMotif:Meis1(Homeobox)|GAGTGTCACC|28|+/Meis1(Homeobox)|AGTGTCACCT|29|-,motif:Gata1(Zf)|CTCTTATCTC|64|-,tssPos:120135,tssOffset:110,end:42,		CCTCCTGCCTGGGGAGATCTGGATAAGGTTAACTGTAATGCAGGGGTGCTGTGGGTGGTGCTGACTCTTATCTCAGAGTCCAGGGCTCTGAGGGCCTCCGCTCTAGAAACACAAATGTACTACCTCTGATCTGGACCCAGAAGAGAGAGAAGT	ATGACTCTTCT	GGTAACCGGTCCAGCTCACCTCCTGCCTGGGGAGATCTGGATAAGGTTAACTGTAATGCAGGGGTGCTGTGGGTGGTGCTGACTCTTATCTCAGAGTCCAGGGCTCTGAGGGCCTCCGCTCTAGAAACACAAATGTACTACCTCTGATCTGGACCCAGAAGAGAGAGAAGTATGACTCTTCTAGATCGGAAGAGCACACG	200
Celeb_NPRL3-enh3neg_mutMotif_CTCF_Zf__BCrep1	chr16	143115	143267	-	start:-110,mutMotif:CTCF(Zf)|CCTCCTGCAGATGGCGGTGG|46|-,motif:p63(p53)|AGGGCAGGCCCAGGCTGGGA|119|+/p63(p53)|GGCAGGCCCAGGCTGGGAGG|121|-/Gata1(Zf)|CCGATAAGGC|95|+/SpliceDonor|CAGGCAAGTC|7|+,tssPos:143157,tssOffset:110,end:42,		AGGTGTCCAGGCAAGTCCCAGATAGCGTCTGTGAACCCCACCCGGCTAACTGTAATACCTCCTGAACCCTTTGAGGCCCAGACCAAGTGGCAGGACCGATAAGGCCTCCTATCCTGCCAAGGGCAGGCCCAGGCTGGGAGGAAGGGTCAGGGG	CACGCAGACTC	GGTAACCGGTCCAGCTCAAGGTGTCCAGGCAAGTCCCAGATAGCGTCTGTGAACCCCACCCGGCTAACTGTAATACCTCCTGAACCCTTTGAGGCCCAGACCAAGTGGCAGGACCGATAAGGCCTCCTATCCTGCCAAGGGCAGGCCCAGGCTGGGAGGAAGGGTCAGGGGCACGCAGACTCAGATCGGAAGAGCACACG	200
Celeb_NPRL3-enh3neg_mutMotif_CTCF_Zf__BCrep2	chr16	143115	143267	-	end:42,mutMotif:CTCF(Zf)|CCTCCTGCAGATGGCGGTGG|46|-,start:-110,tssOffset:110,motif:p63(p53)|AGGGCAGGCCCAGGCTGGGA|119|+/p63(p53)|GGCAGGCCCAGGCTGGGAGG|121|-/Gata1(Zf)|CCGATAAGGC|95|+/SpliceDonor|CAGGCAAGTC|7|+,tssPos:143157,		AGGTGTCCAGGCAAGTCCCAGATAGCGTCTGTGAACCCCACCCGGCTAACTGTAATACCTCCTGAACCCTTTGAGGCCCAGACCAAGTGGCAGGACCGATAAGGCCTCCTATCCTGCCAAGGGCAGGCCCAGGCTGGGAGGAAGGGTCAGGGG	GTCTCTGTATA	GGTAACCGGTCCAGCTCAAGGTGTCCAGGCAAGTCCCAGATAGCGTCTGTGAACCCCACCCGGCTAACTGTAATACCTCCTGAACCCTTTGAGGCCCAGACCAAGTGGCAGGACCGATAAGGCCTCCTATCCTGCCAAGGGCAGGCCCAGGCTGGGAGGAAGGGTCAGGGGGTCTCTGTATAAGATCGGAAGAGCACACG	200
Celeb_NPRL3-enh3neg_mutMotif_CTCF_Zf__BCrep3	chr16	143115	143267	-	motif:p63(p53)|AGGGCAGGCCCAGGCTGGGA|119|+/p63(p53)|GGCAGGCCCAGGCTGGGAGG|121|-/Gata1(Zf)|CCGATAAGGC|95|+/SpliceDonor|CAGGCAAGTC|7|+,tssOffset:110,tssPos:143157,start:-110,mutMotif:CTCF(Zf)|CCTCCTGCAGATGGCGGTGG|46|-,end:42,		AGGTGTCCAGGCAAGTCCCAGATAGCGTCTGTGAACCCCACCCGGCTAACTGTAATACCTCCTGAACCCTTTGAGGCCCAGACCAAGTGGCAGGACCGATAAGGCCTCCTATCCTGCCAAGGGCAGGCCCAGGCTGGGAGGAAGGGTCAGGGG	TTGGATTAGGA	GGTAACCGGTCCAGCTCAAGGTGTCCAGGCAAGTCCCAGATAGCGTCTGTGAACCCCACCCGGCTAACTGTAATACCTCCTGAACCCTTTGAGGCCCAGACCAAGTGGCAGGACCGATAAGGCCTCCTATCCTGCCAAGGGCAGGCCCAGGCTGGGAGGAAGGGTCAGGGGTTGGATTAGGAAGATCGGAAGAGCACACG	200
Celeb_NPRL3-enh3neg_mutMotif_CTCF_Zf__BCrep4	chr16	143115	143267	-	start:-110,mutMotif:CTCF(Zf)|CCTCCTGCAGATGGCGGTGG|46|-,tssPos:143157,motif:p63(p53)|AGGGCAGGCCCAGGCTGGGA|119|+/p63(p53)|GGCAGGCCCAGGCTGGGAGG|121|-/Gata1(Zf)|CCGATAAGGC|95|+/SpliceDonor|CAGGCAAGTC|7|+,tssOffset:110,end:42,		AGGTGTCCAGGCAAGTCCCAGATAGCGTCTGTGAACCCCACCCGGCTAACTGTAATACCTCCTGAACCCTTTGAGGCCCAGACCAAGTGGCAGGACCGATAAGGCCTCCTATCCTGCCAAGGGCAGGCCCAGGCTGGGAGGAAGGGTCAGGGG	GTTACCATCCT	GGTAACCGGTCCAGCTCAAGGTGTCCAGGCAAGTCCCAGATAGCGTCTGTGAACCCCACCCGGCTAACTGTAATACCTCCTGAACCCTTTGAGGCCCAGACCAAGTGGCAGGACCGATAAGGCCTCCTATCCTGCCAAGGGCAGGCCCAGGCTGGGAGGAAGGGTCAGGGGGTTACCATCCTAGATCGGAAGAGCACACG	200
Celeb_NPRL3-enh3neg_mutMotif_Ctrl_BCrep1	chr16	143115	143267	-	end:42,tssPos:143157,motif:CTCF(Zf)|CCTCCTGCAGATGGCGGTGG|46|-/p63(p53)|AGGGCAGGCCCAGGCTGGGA|119|+/p63(p53)|GGCAGGCCCAGGCTGGGAGG|121|-/Gata1(Zf)|CCGATAAGGC|95|+/SpliceDonor|CAGGCAAGTC|7|+,tssOffset:110,start:-110,		AGGTGTCCAGGCAAGTCCCAGATAGCGTCTGTGAACCCCACCCGGCCCTCCTGCAGATGGCGGTGGCCCTTTGAGGCCCAGACCAAGTGGCAGGACCGATAAGGCCTCCTATCCTGCCAAGGGCAGGCCCAGGCTGGGAGGAAGGGTCAGGGG	ACCGCAACGTC	GGTAACCGGTCCAGCTCAAGGTGTCCAGGCAAGTCCCAGATAGCGTCTGTGAACCCCACCCGGCCCTCCTGCAGATGGCGGTGGCCCTTTGAGGCCCAGACCAAGTGGCAGGACCGATAAGGCCTCCTATCCTGCCAAGGGCAGGCCCAGGCTGGGAGGAAGGGTCAGGGGACCGCAACGTCAGATCGGAAGAGCACACG	200
Celeb_NPRL3-enh3neg_mutMotif_Ctrl_BCrep2	chr16	143115	143267	-	start:-110,tssPos:143157,motif:CTCF(Zf)|CCTCCTGCAGATGGCGGTGG|46|-/p63(p53)|AGGGCAGGCCCAGGCTGGGA|119|+/p63(p53)|GGCAGGCCCAGGCTGGGAGG|121|-/Gata1(Zf)|CCGATAAGGC|95|+/SpliceDonor|CAGGCAAGTC|7|+,tssOffset:110,end:42,		AGGTGTCCAGGCAAGTCCCAGATAGCGTCTGTGAACCCCACCCGGCCCTCCTGCAGATGGCGGTGGCCCTTTGAGGCCCAGACCAAGTGGCAGGACCGATAAGGCCTCCTATCCTGCCAAGGGCAGGCCCAGGCTGGGAGGAAGGGTCAGGGG	CTCAGTACAAT	GGTAACCGGTCCAGCTCAAGGTGTCCAGGCAAGTCCCAGATAGCGTCTGTGAACCCCACCCGGCCCTCCTGCAGATGGCGGTGGCCCTTTGAGGCCCAGACCAAGTGGCAGGACCGATAAGGCCTCCTATCCTGCCAAGGGCAGGCCCAGGCTGGGAGGAAGGGTCAGGGGCTCAGTACAATAGATCGGAAGAGCACACG	200
Celeb_NPRL3-enh3neg_mutMotif_Ctrl_BCrep3	chr16	143115	143267	-	start:-110,motif:CTCF(Zf)|CCTCCTGCAGATGGCGGTGG|46|-/p63(p53)|AGGGCAGGCCCAGGCTGGGA|119|+/p63(p53)|GGCAGGCCCAGGCTGGGAGG|121|-/Gata1(Zf)|CCGATAAGGC|95|+/SpliceDonor|CAGGCAAGTC|7|+,tssOffset:110,tssPos:143157,end:42,		AGGTGTCCAGGCAAGTCCCAGATAGCGTCTGTGAACCCCACCCGGCCCTCCTGCAGATGGCGGTGGCCCTTTGAGGCCCAGACCAAGTGGCAGGACCGATAAGGCCTCCTATCCTGCCAAGGGCAGGCCCAGGCTGGGAGGAAGGGTCAGGGG	GAGAGCTGTAA	GGTAACCGGTCCAGCTCAAGGTGTCCAGGCAAGTCCCAGATAGCGTCTGTGAACCCCACCCGGCCCTCCTGCAGATGGCGGTGGCCCTTTGAGGCCCAGACCAAGTGGCAGGACCGATAAGGCCTCCTATCCTGCCAAGGGCAGGCCCAGGCTGGGAGGAAGGGTCAGGGGGAGAGCTGTAAAGATCGGAAGAGCACACG	200
Celeb_NPRL3-enh3neg_mutMotif_Ctrl_BCrep4	chr16	143115	143267	-	start:-110,tssOffset:110,motif:CTCF(Zf)|CCTCCTGCAGATGGCGGTGG|46|-/p63(p53)|AGGGCAGGCCCAGGCTGGGA|119|+/p63(p53)|GGCAGGCCCAGGCTGGGAGG|121|-/Gata1(Zf)|CCGATAAGGC|95|+/SpliceDonor|CAGGCAAGTC|7|+,tssPos:143157,end:42,		AGGTGTCCAGGCAAGTCCCAGATAGCGTCTGTGAACCCCACCCGGCCCTCCTGCAGATGGCGGTGGCCCTTTGAGGCCCAGACCAAGTGGCAGGACCGATAAGGCCTCCTATCCTGCCAAGGGCAGGCCCAGGCTGGGAGGAAGGGTCAGGGG	AATCTTCTCGG	GGTAACCGGTCCAGCTCAAGGTGTCCAGGCAAGTCCCAGATAGCGTCTGTGAACCCCACCCGGCCCTCCTGCAGATGGCGGTGGCCCTTTGAGGCCCAGACCAAGTGGCAGGACCGATAAGGCCTCCTATCCTGCCAAGGGCAGGCCCAGGCTGGGAGGAAGGGTCAGGGGAATCTTCTCGGAGATCGGAAGAGCACACG	200
Celeb_NPRL3-enh3neg_mutMotif_Gata1_Zf__BCrep1	chr16	143115	143267	-	motif:CTCF(Zf)|CCTCCTGCAGATGGCGGTGG|46|-/p63(p53)|AGGGCAGGCCCAGGCTGGGA|119|+/p63(p53)|GGCAGGCCCAGGCTGGGAGG|121|-/SpliceDonor|CAGGCAAGTC|7|+,tssPos:143157,tssOffset:110,start:-110,mutMotif:Gata1(Zf)|CCGATAAGGC|95|+,end:42,		AGGTGTCCAGGCAAGTCCCAGATAGCGTCTGTGAACCCCACCCGGCCCTCCTGCAGATGGCGGTGGCCCTTTGAGGCCCAGACCAAGTGGCAGGATAACTGTAATCTCCTATCCTGCCAAGGGCAGGCCCAGGCTGGGAGGAAGGGTCAGGGG	CGGAGAATCGT	GGTAACCGGTCCAGCTCAAGGTGTCCAGGCAAGTCCCAGATAGCGTCTGTGAACCCCACCCGGCCCTCCTGCAGATGGCGGTGGCCCTTTGAGGCCCAGACCAAGTGGCAGGATAACTGTAATCTCCTATCCTGCCAAGGGCAGGCCCAGGCTGGGAGGAAGGGTCAGGGGCGGAGAATCGTAGATCGGAAGAGCACACG	200
Celeb_NPRL3-enh3neg_mutMotif_Gata1_Zf__BCrep2	chr16	143115	143267	-	tssPos:143157,motif:CTCF(Zf)|CCTCCTGCAGATGGCGGTGG|46|-/p63(p53)|AGGGCAGGCCCAGGCTGGGA|119|+/p63(p53)|GGCAGGCCCAGGCTGGGAGG|121|-/SpliceDonor|CAGGCAAGTC|7|+,tssOffset:110,start:-110,mutMotif:Gata1(Zf)|CCGATAAGGC|95|+,end:42,		AGGTGTCCAGGCAAGTCCCAGATAGCGTCTGTGAACCCCACCCGGCCCTCCTGCAGATGGCGGTGGCCCTTTGAGGCCCAGACCAAGTGGCAGGATAACTGTAATCTCCTATCCTGCCAAGGGCAGGCCCAGGCTGGGAGGAAGGGTCAGGGG	ACGCTCTCGGT	GGTAACCGGTCCAGCTCAAGGTGTCCAGGCAAGTCCCAGATAGCGTCTGTGAACCCCACCCGGCCCTCCTGCAGATGGCGGTGGCCCTTTGAGGCCCAGACCAAGTGGCAGGATAACTGTAATCTCCTATCCTGCCAAGGGCAGGCCCAGGCTGGGAGGAAGGGTCAGGGGACGCTCTCGGTAGATCGGAAGAGCACACG	200
Celeb_NPRL3-enh3neg_mutMotif_Gata1_Zf__BCrep3	chr16	143115	143267	-	end:42,mutMotif:Gata1(Zf)|CCGATAAGGC|95|+,start:-110,motif:CTCF(Zf)|CCTCCTGCAGATGGCGGTGG|46|-/p63(p53)|AGGGCAGGCCCAGGCTGGGA|119|+/p63(p53)|GGCAGGCCCAGGCTGGGAGG|121|-/SpliceDonor|CAGGCAAGTC|7|+,tssOffset:110,tssPos:143157,		AGGTGTCCAGGCAAGTCCCAGATAGCGTCTGTGAACCCCACCCGGCCCTCCTGCAGATGGCGGTGGCCCTTTGAGGCCCAGACCAAGTGGCAGGATAACTGTAATCTCCTATCCTGCCAAGGGCAGGCCCAGGCTGGGAGGAAGGGTCAGGGG	TACTTCAGCCA	GGTAACCGGTCCAGCTCAAGGTGTCCAGGCAAGTCCCAGATAGCGTCTGTGAACCCCACCCGGCCCTCCTGCAGATGGCGGTGGCCCTTTGAGGCCCAGACCAAGTGGCAGGATAACTGTAATCTCCTATCCTGCCAAGGGCAGGCCCAGGCTGGGAGGAAGGGTCAGGGGTACTTCAGCCAAGATCGGAAGAGCACACG	200
Celeb_NPRL3-enh3neg_mutMotif_Gata1_Zf__BCrep4	chr16	143115	143267	-	motif:CTCF(Zf)|CCTCCTGCAGATGGCGGTGG|46|-/p63(p53)|AGGGCAGGCCCAGGCTGGGA|119|+/p63(p53)|GGCAGGCCCAGGCTGGGAGG|121|-/SpliceDonor|CAGGCAAGTC|7|+,tssPos:143157,tssOffset:110,mutMotif:Gata1(Zf)|CCGATAAGGC|95|+,start:-110,end:42,		AGGTGTCCAGGCAAGTCCCAGATAGCGTCTGTGAACCCCACCCGGCCCTCCTGCAGATGGCGGTGGCCCTTTGAGGCCCAGACCAAGTGGCAGGATAACTGTAATCTCCTATCCTGCCAAGGGCAGGCCCAGGCTGGGAGGAAGGGTCAGGGG	TCTGTGATACT	GGTAACCGGTCCAGCTCAAGGTGTCCAGGCAAGTCCCAGATAGCGTCTGTGAACCCCACCCGGCCCTCCTGCAGATGGCGGTGGCCCTTTGAGGCCCAGACCAAGTGGCAGGATAACTGTAATCTCCTATCCTGCCAAGGGCAGGCCCAGGCTGGGAGGAAGGGTCAGGGGTCTGTGATACTAGATCGGAAGAGCACACG	200
Celeb_NPRL3-enh3neg_mutMotif_p63_p53__BCrep1	chr16	143115	143267	-	start:-110,mutMotif:p63(p53)|AGGGCAGGCCCAGGCTGGGA|119|+/p63(p53)|GGCAGGCCCAGGCTGGGAGG|121|-,tssPos:143157,motif:CTCF(Zf)|CCTCCTGCAGATGGCGGTGG|46|-/Gata1(Zf)|CCGATAAGGC|95|+/SpliceDonor|CAGGCAAGTC|7|+,tssOffset:110,end:42,		AGGTGTCCAGGCAAGTCCCAGATAGCGTCTGTGAACCCCACCCGGCCCTCCTGCAGATGGCGGTGGCCCTTTGAGGCCCAGACCAAGTGGCAGGACCGATAAGGCCTCCTATCCTGCCATATAACTGTAATACCTCCTGAAAAGGGTCAGGGG	TACCTTACGTT	GGTAACCGGTCCAGCTCAAGGTGTCCAGGCAAGTCCCAGATAGCGTCTGTGAACCCCACCCGGCCCTCCTGCAGATGGCGGTGGCCCTTTGAGGCCCAGACCAAGTGGCAGGACCGATAAGGCCTCCTATCCTGCCATATAACTGTAATACCTCCTGAAAAGGGTCAGGGGTACCTTACGTTAGATCGGAAGAGCACACG	200
Celeb_NPRL3-enh3neg_mutMotif_p63_p53__BCrep2	chr16	143115	143267	-	tssPos:143157,motif:CTCF(Zf)|CCTCCTGCAGATGGCGGTGG|46|-/Gata1(Zf)|CCGATAAGGC|95|+/SpliceDonor|CAGGCAAGTC|7|+,tssOffset:110,mutMotif:p63(p53)|AGGGCAGGCCCAGGCTGGGA|119|+/p63(p53)|GGCAGGCCCAGGCTGGGAGG|121|-,start:-110,end:42,		AGGTGTCCAGGCAAGTCCCAGATAGCGTCTGTGAACCCCACCCGGCCCTCCTGCAGATGGCGGTGGCCCTTTGAGGCCCAGACCAAGTGGCAGGACCGATAAGGCCTCCTATCCTGCCATATAACTGTAATACCTCCTGAAAAGGGTCAGGGG	AACGAGGAATA	GGTAACCGGTCCAGCTCAAGGTGTCCAGGCAAGTCCCAGATAGCGTCTGTGAACCCCACCCGGCCCTCCTGCAGATGGCGGTGGCCCTTTGAGGCCCAGACCAAGTGGCAGGACCGATAAGGCCTCCTATCCTGCCATATAACTGTAATACCTCCTGAAAAGGGTCAGGGGAACGAGGAATAAGATCGGAAGAGCACACG	200
Celeb_NPRL3-enh3neg_mutMotif_p63_p53__BCrep3	chr16	143115	143267	-	mutMotif:p63(p53)|AGGGCAGGCCCAGGCTGGGA|119|+/p63(p53)|GGCAGGCCCAGGCTGGGAGG|121|-,start:-110,motif:CTCF(Zf)|CCTCCTGCAGATGGCGGTGG|46|-/Gata1(Zf)|CCGATAAGGC|95|+/SpliceDonor|CAGGCAAGTC|7|+,tssPos:143157,tssOffset:110,end:42,		AGGTGTCCAGGCAAGTCCCAGATAGCGTCTGTGAACCCCACCCGGCCCTCCTGCAGATGGCGGTGGCCCTTTGAGGCCCAGACCAAGTGGCAGGACCGATAAGGCCTCCTATCCTGCCATATAACTGTAATACCTCCTGAAAAGGGTCAGGGG	TCCGCAAGCCA	GGTAACCGGTCCAGCTCAAGGTGTCCAGGCAAGTCCCAGATAGCGTCTGTGAACCCCACCCGGCCCTCCTGCAGATGGCGGTGGCCCTTTGAGGCCCAGACCAAGTGGCAGGACCGATAAGGCCTCCTATCCTGCCATATAACTGTAATACCTCCTGAAAAGGGTCAGGGGTCCGCAAGCCAAGATCGGAAGAGCACACG	200
Celeb_NPRL3-enh3neg_mutMotif_p63_p53__BCrep4	chr16	143115	143267	-	mutMotif:p63(p53)|AGGGCAGGCCCAGGCTGGGA|119|+/p63(p53)|GGCAGGCCCAGGCTGGGAGG|121|-,start:-110,motif:CTCF(Zf)|CCTCCTGCAGATGGCGGTGG|46|-/Gata1(Zf)|CCGATAAGGC|95|+/SpliceDonor|CAGGCAAGTC|7|+,tssOffset:110,tssPos:143157,end:42,		AGGTGTCCAGGCAAGTCCCAGATAGCGTCTGTGAACCCCACCCGGCCCTCCTGCAGATGGCGGTGGCCCTTTGAGGCCCAGACCAAGTGGCAGGACCGATAAGGCCTCCTATCCTGCCATATAACTGTAATACCTCCTGAAAAGGGTCAGGGG	CAAGACAAGAA	GGTAACCGGTCCAGCTCAAGGTGTCCAGGCAAGTCCCAGATAGCGTCTGTGAACCCCACCCGGCCCTCCTGCAGATGGCGGTGGCCCTTTGAGGCCCAGACCAAGTGGCAGGACCGATAAGGCCTCCTATCCTGCCATATAACTGTAATACCTCCTGAAAAGGGTCAGGGGCAAGACAAGAAAGATCGGAAGAGCACACG	200
Celeb_NPRL3-enh3pos_mutMotif_CTCF_Zf__BCrep1	chr16	143128	143280	+	end:42,start:-110,mutMotif:CTCF(Zf)|CCACCGCCATCTGCAGGAGG|74|+,motif:p63(p53)|TCCCAGCCTGGGCCTGCCCT|1|-/Gata1(Zf)|GCCTTATCGG|35|-/SpliceDonor|GACTTGCCTG|123|-,tssPos:143238,tssOffset:110,		CTCCCAGCCTGGGCCTGCCCTTGGCAGGATAGGAGGCCTTATCGGTCCTGCCACTTGGTCTGGGCCTCAAAGGGTAACTGTAATACCTCCTGAAGCCGGGTGGGGTTCACAGACGCTATCTGGGACTTGCCTGGACACCTCCACCTTCTCAGC	CACACAATTAC	GGTAACCGGTCCAGCTCACTCCCAGCCTGGGCCTGCCCTTGGCAGGATAGGAGGCCTTATCGGTCCTGCCACTTGGTCTGGGCCTCAAAGGGTAACTGTAATACCTCCTGAAGCCGGGTGGGGTTCACAGACGCTATCTGGGACTTGCCTGGACACCTCCACCTTCTCAGCCACACAATTACAGATCGGAAGAGCACACG	200
Celeb_NPRL3-enh3pos_mutMotif_CTCF_Zf__BCrep2	chr16	143128	143280	+	end:42,tssOffset:110,motif:p63(p53)|TCCCAGCCTGGGCCTGCCCT|1|-/Gata1(Zf)|GCCTTATCGG|35|-/SpliceDonor|GACTTGCCTG|123|-,tssPos:143238,mutMotif:CTCF(Zf)|CCACCGCCATCTGCAGGAGG|74|+,start:-110,		CTCCCAGCCTGGGCCTGCCCTTGGCAGGATAGGAGGCCTTATCGGTCCTGCCACTTGGTCTGGGCCTCAAAGGGTAACTGTAATACCTCCTGAAGCCGGGTGGGGTTCACAGACGCTATCTGGGACTTGCCTGGACACCTCCACCTTCTCAGC	AGGACCGTAGG	GGTAACCGGTCCAGCTCACTCCCAGCCTGGGCCTGCCCTTGGCAGGATAGGAGGCCTTATCGGTCCTGCCACTTGGTCTGGGCCTCAAAGGGTAACTGTAATACCTCCTGAAGCCGGGTGGGGTTCACAGACGCTATCTGGGACTTGCCTGGACACCTCCACCTTCTCAGCAGGACCGTAGGAGATCGGAAGAGCACACG	200
Celeb_NPRL3-enh3pos_mutMotif_CTCF_Zf__BCrep3	chr16	143128	143280	+	tssPos:143238,motif:p63(p53)|TCCCAGCCTGGGCCTGCCCT|1|-/Gata1(Zf)|GCCTTATCGG|35|-/SpliceDonor|GACTTGCCTG|123|-,tssOffset:110,mutMotif:CTCF(Zf)|CCACCGCCATCTGCAGGAGG|74|+,start:-110,end:42,		CTCCCAGCCTGGGCCTGCCCTTGGCAGGATAGGAGGCCTTATCGGTCCTGCCACTTGGTCTGGGCCTCAAAGGGTAACTGTAATACCTCCTGAAGCCGGGTGGGGTTCACAGACGCTATCTGGGACTTGCCTGGACACCTCCACCTTCTCAGC	CTCCAATTAGG	GGTAACCGGTCCAGCTCACTCCCAGCCTGGGCCTGCCCTTGGCAGGATAGGAGGCCTTATCGGTCCTGCCACTTGGTCTGGGCCTCAAAGGGTAACTGTAATACCTCCTGAAGCCGGGTGGGGTTCACAGACGCTATCTGGGACTTGCCTGGACACCTCCACCTTCTCAGCCTCCAATTAGGAGATCGGAAGAGCACACG	200
Celeb_NPRL3-enh3pos_mutMotif_CTCF_Zf__BCrep4	chr16	143128	143280	+	motif:p63(p53)|TCCCAGCCTGGGCCTGCCCT|1|-/Gata1(Zf)|GCCTTATCGG|35|-/SpliceDonor|GACTTGCCTG|123|-,tssPos:143238,tssOffset:110,start:-110,mutMotif:CTCF(Zf)|CCACCGCCATCTGCAGGAGG|74|+,end:42,		CTCCCAGCCTGGGCCTGCCCTTGGCAGGATAGGAGGCCTTATCGGTCCTGCCACTTGGTCTGGGCCTCAAAGGGTAACTGTAATACCTCCTGAAGCCGGGTGGGGTTCACAGACGCTATCTGGGACTTGCCTGGACACCTCCACCTTCTCAGC	GAATGTTAAGG	GGTAACCGGTCCAGCTCACTCCCAGCCTGGGCCTGCCCTTGGCAGGATAGGAGGCCTTATCGGTCCTGCCACTTGGTCTGGGCCTCAAAGGGTAACTGTAATACCTCCTGAAGCCGGGTGGGGTTCACAGACGCTATCTGGGACTTGCCTGGACACCTCCACCTTCTCAGCGAATGTTAAGGAGATCGGAAGAGCACACG	200
Celeb_NPRL3-enh3pos_mutMotif_Ctrl_BCrep1	chr16	143128	143280	+	end:42,motif:CTCF(Zf)|CCACCGCCATCTGCAGGAGG|74|+/p63(p53)|TCCCAGCCTGGGCCTGCCCT|1|-/Gata1(Zf)|GCCTTATCGG|35|-/SpliceDonor|GACTTGCCTG|123|-,tssOffset:110,tssPos:143238,start:-110,		CTCCCAGCCTGGGCCTGCCCTTGGCAGGATAGGAGGCCTTATCGGTCCTGCCACTTGGTCTGGGCCTCAAAGGGCCACCGCCATCTGCAGGAGGGCCGGGTGGGGTTCACAGACGCTATCTGGGACTTGCCTGGACACCTCCACCTTCTCAGC	ATGAGCGTTGG	GGTAACCGGTCCAGCTCACTCCCAGCCTGGGCCTGCCCTTGGCAGGATAGGAGGCCTTATCGGTCCTGCCACTTGGTCTGGGCCTCAAAGGGCCACCGCCATCTGCAGGAGGGCCGGGTGGGGTTCACAGACGCTATCTGGGACTTGCCTGGACACCTCCACCTTCTCAGCATGAGCGTTGGAGATCGGAAGAGCACACG	200
Celeb_NPRL3-enh3pos_mutMotif_Ctrl_BCrep2	chr16	143128	143280	+	end:42,start:-110,tssPos:143238,motif:CTCF(Zf)|CCACCGCCATCTGCAGGAGG|74|+/p63(p53)|TCCCAGCCTGGGCCTGCCCT|1|-/Gata1(Zf)|GCCTTATCGG|35|-/SpliceDonor|GACTTGCCTG|123|-,tssOffset:110,		CTCCCAGCCTGGGCCTGCCCTTGGCAGGATAGGAGGCCTTATCGGTCCTGCCACTTGGTCTGGGCCTCAAAGGGCCACCGCCATCTGCAGGAGGGCCGGGTGGGGTTCACAGACGCTATCTGGGACTTGCCTGGACACCTCCACCTTCTCAGC	CTTCACTTGTC	GGTAACCGGTCCAGCTCACTCCCAGCCTGGGCCTGCCCTTGGCAGGATAGGAGGCCTTATCGGTCCTGCCACTTGGTCTGGGCCTCAAAGGGCCACCGCCATCTGCAGGAGGGCCGGGTGGGGTTCACAGACGCTATCTGGGACTTGCCTGGACACCTCCACCTTCTCAGCCTTCACTTGTCAGATCGGAAGAGCACACG	200
Celeb_NPRL3-enh3pos_mutMotif_Ctrl_BCrep3	chr16	143128	143280	+	start:-110,motif:CTCF(Zf)|CCACCGCCATCTGCAGGAGG|74|+/p63(p53)|TCCCAGCCTGGGCCTGCCCT|1|-/Gata1(Zf)|GCCTTATCGG|35|-/SpliceDonor|GACTTGCCTG|123|-,tssPos:143238,tssOffset:110,end:42,		CTCCCAGCCTGGGCCTGCCCTTGGCAGGATAGGAGGCCTTATCGGTCCTGCCACTTGGTCTGGGCCTCAAAGGGCCACCGCCATCTGCAGGAGGGCCGGGTGGGGTTCACAGACGCTATCTGGGACTTGCCTGGACACCTCCACCTTCTCAGC	AGCGACTGAAT	GGTAACCGGTCCAGCTCACTCCCAGCCTGGGCCTGCCCTTGGCAGGATAGGAGGCCTTATCGGTCCTGCCACTTGGTCTGGGCCTCAAAGGGCCACCGCCATCTGCAGGAGGGCCGGGTGGGGTTCACAGACGCTATCTGGGACTTGCCTGGACACCTCCACCTTCTCAGCAGCGACTGAATAGATCGGAAGAGCACACG	200
Celeb_NPRL3-enh3pos_mutMotif_Ctrl_BCrep4	chr16	143128	143280	+	end:42,motif:CTCF(Zf)|CCACCGCCATCTGCAGGAGG|74|+/p63(p53)|TCCCAGCCTGGGCCTGCCCT|1|-/Gata1(Zf)|GCCTTATCGG|35|-/SpliceDonor|GACTTGCCTG|123|-,tssOffset:110,tssPos:143238,start:-110,		CTCCCAGCCTGGGCCTGCCCTTGGCAGGATAGGAGGCCTTATCGGTCCTGCCACTTGGTCTGGGCCTCAAAGGGCCACCGCCATCTGCAGGAGGGCCGGGTGGGGTTCACAGACGCTATCTGGGACTTGCCTGGACACCTCCACCTTCTCAGC	CCTATCTCGCC	GGTAACCGGTCCAGCTCACTCCCAGCCTGGGCCTGCCCTTGGCAGGATAGGAGGCCTTATCGGTCCTGCCACTTGGTCTGGGCCTCAAAGGGCCACCGCCATCTGCAGGAGGGCCGGGTGGGGTTCACAGACGCTATCTGGGACTTGCCTGGACACCTCCACCTTCTCAGCCCTATCTCGCCAGATCGGAAGAGCACACG	200
Celeb_NPRL3-enh3pos_mutMotif_Gata1_Zf__BCrep1	chr16	143128	143280	+	end:42,tssPos:143238,motif:CTCF(Zf)|CCACCGCCATCTGCAGGAGG|74|+/p63(p53)|TCCCAGCCTGGGCCTGCCCT|1|-/SpliceDonor|GACTTGCCTG|123|-,tssOffset:110,start:-110,mutMotif:Gata1(Zf)|GCCTTATCGG|35|-,		CTCCCAGCCTGGGCCTGCCCTTGGCAGGATAGGAGTAACTGTAATTCCTGCCACTTGGTCTGGGCCTCAAAGGGCCACCGCCATCTGCAGGAGGGCCGGGTGGGGTTCACAGACGCTATCTGGGACTTGCCTGGACACCTCCACCTTCTCAGC	GTCAACTACGG	GGTAACCGGTCCAGCTCACTCCCAGCCTGGGCCTGCCCTTGGCAGGATAGGAGTAACTGTAATTCCTGCCACTTGGTCTGGGCCTCAAAGGGCCACCGCCATCTGCAGGAGGGCCGGGTGGGGTTCACAGACGCTATCTGGGACTTGCCTGGACACCTCCACCTTCTCAGCGTCAACTACGGAGATCGGAAGAGCACACG	200
Celeb_NPRL3-enh3pos_mutMotif_Gata1_Zf__BCrep2	chr16	143128	143280	+	motif:CTCF(Zf)|CCACCGCCATCTGCAGGAGG|74|+/p63(p53)|TCCCAGCCTGGGCCTGCCCT|1|-/SpliceDonor|GACTTGCCTG|123|-,tssPos:143238,tssOffset:110,mutMotif:Gata1(Zf)|GCCTTATCGG|35|-,start:-110,end:42,		CTCCCAGCCTGGGCCTGCCCTTGGCAGGATAGGAGTAACTGTAATTCCTGCCACTTGGTCTGGGCCTCAAAGGGCCACCGCCATCTGCAGGAGGGCCGGGTGGGGTTCACAGACGCTATCTGGGACTTGCCTGGACACCTCCACCTTCTCAGC	TAATGTCGCTT	GGTAACCGGTCCAGCTCACTCCCAGCCTGGGCCTGCCCTTGGCAGGATAGGAGTAACTGTAATTCCTGCCACTTGGTCTGGGCCTCAAAGGGCCACCGCCATCTGCAGGAGGGCCGGGTGGGGTTCACAGACGCTATCTGGGACTTGCCTGGACACCTCCACCTTCTCAGCTAATGTCGCTTAGATCGGAAGAGCACACG	200
Celeb_NPRL3-enh3pos_mutMotif_Gata1_Zf__BCrep3	chr16	143128	143280	+	end:42,motif:CTCF(Zf)|CCACCGCCATCTGCAGGAGG|74|+/p63(p53)|TCCCAGCCTGGGCCTGCCCT|1|-/SpliceDonor|GACTTGCCTG|123|-,tssOffset:110,tssPos:143238,start:-110,mutMotif:Gata1(Zf)|GCCTTATCGG|35|-,		CTCCCAGCCTGGGCCTGCCCTTGGCAGGATAGGAGTAACTGTAATTCCTGCCACTTGGTCTGGGCCTCAAAGGGCCACCGCCATCTGCAGGAGGGCCGGGTGGGGTTCACAGACGCTATCTGGGACTTGCCTGGACACCTCCACCTTCTCAGC	GTTGTCGCATA	GGTAACCGGTCCAGCTCACTCCCAGCCTGGGCCTGCCCTTGGCAGGATAGGAGTAACTGTAATTCCTGCCACTTGGTCTGGGCCTCAAAGGGCCACCGCCATCTGCAGGAGGGCCGGGTGGGGTTCACAGACGCTATCTGGGACTTGCCTGGACACCTCCACCTTCTCAGCGTTGTCGCATAAGATCGGAAGAGCACACG	200
Celeb_NPRL3-enh3pos_mutMotif_Gata1_Zf__BCrep4	chr16	143128	143280	+	tssOffset:110,motif:CTCF(Zf)|CCACCGCCATCTGCAGGAGG|74|+/p63(p53)|TCCCAGCCTGGGCCTGCCCT|1|-/SpliceDonor|GACTTGCCTG|123|-,tssPos:143238,mutMotif:Gata1(Zf)|GCCTTATCGG|35|-,start:-110,end:42,		CTCCCAGCCTGGGCCTGCCCTTGGCAGGATAGGAGTAACTGTAATTCCTGCCACTTGGTCTGGGCCTCAAAGGGCCACCGCCATCTGCAGGAGGGCCGGGTGGGGTTCACAGACGCTATCTGGGACTTGCCTGGACACCTCCACCTTCTCAGC	TGAGAGCTACG	GGTAACCGGTCCAGCTCACTCCCAGCCTGGGCCTGCCCTTGGCAGGATAGGAGTAACTGTAATTCCTGCCACTTGGTCTGGGCCTCAAAGGGCCACCGCCATCTGCAGGAGGGCCGGGTGGGGTTCACAGACGCTATCTGGGACTTGCCTGGACACCTCCACCTTCTCAGCTGAGAGCTACGAGATCGGAAGAGCACACG	200
Celeb_NPRL3-enh3pos_mutMotif_p63_p53__BCrep1	chr16	143128	143280	+	mutMotif:p63(p53)|TCCCAGCCTGGGCCTGCCCT|1|-,start:-110,tssPos:143238,motif:CTCF(Zf)|CCACCGCCATCTGCAGGAGG|74|+/Gata1(Zf)|GCCTTATCGG|35|-/SpliceDonor|GACTTGCCTG|123|-,tssOffset:110,end:42,		CTAACTGTAATACCTCCTGAATGGCAGGATAGGAGGCCTTATCGGTCCTGCCACTTGGTCTGGGCCTCAAAGGGCCACCGCCATCTGCAGGAGGGCCGGGTGGGGTTCACAGACGCTATCTGGGACTTGCCTGGACACCTCCACCTTCTCAGC	CACCTCTTATT	GGTAACCGGTCCAGCTCACTAACTGTAATACCTCCTGAATGGCAGGATAGGAGGCCTTATCGGTCCTGCCACTTGGTCTGGGCCTCAAAGGGCCACCGCCATCTGCAGGAGGGCCGGGTGGGGTTCACAGACGCTATCTGGGACTTGCCTGGACACCTCCACCTTCTCAGCCACCTCTTATTAGATCGGAAGAGCACACG	200
Celeb_NPRL3-enh3pos_mutMotif_p63_p53__BCrep2	chr16	143128	143280	+	end:42,tssPos:143238,motif:CTCF(Zf)|CCACCGCCATCTGCAGGAGG|74|+/Gata1(Zf)|GCCTTATCGG|35|-/SpliceDonor|GACTTGCCTG|123|-,tssOffset:110,mutMotif:p63(p53)|TCCCAGCCTGGGCCTGCCCT|1|-,start:-110,		CTAACTGTAATACCTCCTGAATGGCAGGATAGGAGGCCTTATCGGTCCTGCCACTTGGTCTGGGCCTCAAAGGGCCACCGCCATCTGCAGGAGGGCCGGGTGGGGTTCACAGACGCTATCTGGGACTTGCCTGGACACCTCCACCTTCTCAGC	AACCACCACTC	GGTAACCGGTCCAGCTCACTAACTGTAATACCTCCTGAATGGCAGGATAGGAGGCCTTATCGGTCCTGCCACTTGGTCTGGGCCTCAAAGGGCCACCGCCATCTGCAGGAGGGCCGGGTGGGGTTCACAGACGCTATCTGGGACTTGCCTGGACACCTCCACCTTCTCAGCAACCACCACTCAGATCGGAAGAGCACACG	200
Celeb_NPRL3-enh3pos_mutMotif_p63_p53__BCrep3	chr16	143128	143280	+	end:42,tssOffset:110,motif:CTCF(Zf)|CCACCGCCATCTGCAGGAGG|74|+/Gata1(Zf)|GCCTTATCGG|35|-/SpliceDonor|GACTTGCCTG|123|-,tssPos:143238,mutMotif:p63(p53)|TCCCAGCCTGGGCCTGCCCT|1|-,start:-110,		CTAACTGTAATACCTCCTGAATGGCAGGATAGGAGGCCTTATCGGTCCTGCCACTTGGTCTGGGCCTCAAAGGGCCACCGCCATCTGCAGGAGGGCCGGGTGGGGTTCACAGACGCTATCTGGGACTTGCCTGGACACCTCCACCTTCTCAGC	CGGAATCGACC	GGTAACCGGTCCAGCTCACTAACTGTAATACCTCCTGAATGGCAGGATAGGAGGCCTTATCGGTCCTGCCACTTGGTCTGGGCCTCAAAGGGCCACCGCCATCTGCAGGAGGGCCGGGTGGGGTTCACAGACGCTATCTGGGACTTGCCTGGACACCTCCACCTTCTCAGCCGGAATCGACCAGATCGGAAGAGCACACG	200
Celeb_NPRL3-enh3pos_mutMotif_p63_p53__BCrep4	chr16	143128	143280	+	mutMotif:p63(p53)|TCCCAGCCTGGGCCTGCCCT|1|-,start:-110,tssPos:143238,motif:CTCF(Zf)|CCACCGCCATCTGCAGGAGG|74|+/Gata1(Zf)|GCCTTATCGG|35|-/SpliceDonor|GACTTGCCTG|123|-,tssOffset:110,end:42,		CTAACTGTAATACCTCCTGAATGGCAGGATAGGAGGCCTTATCGGTCCTGCCACTTGGTCTGGGCCTCAAAGGGCCACCGCCATCTGCAGGAGGGCCGGGTGGGGTTCACAGACGCTATCTGGGACTTGCCTGGACACCTCCACCTTCTCAGC	CTATTGTTACC	GGTAACCGGTCCAGCTCACTAACTGTAATACCTCCTGAATGGCAGGATAGGAGGCCTTATCGGTCCTGCCACTTGGTCTGGGCCTCAAAGGGCCACCGCCATCTGCAGGAGGGCCGGGTGGGGTTCACAGACGCTATCTGGGACTTGCCTGGACACCTCCACCTTCTCAGCCTATTGTTACCAGATCGGAAGAGCACACG	200
Celeb_NPRL3_mutMotif_Ctrl_BCrep1	chr16	138630	138782	-	end:42,start:-110,motif:NRF1(NRF)|CCGCGCCTGCGC|17|+/NRF1(NRF)|CTGCGCCTGCGC|39|+/NRF1(NRF)|CTGCGCCTGCGC|45|+/NRF1(NRF)|CTGCGCCTGCGC|51|+/NRF1(NRF)|GCGCCTGCGCCG|53|-/NRF1(NRF)|GCGCCTGCGCCT|47|-/NRF1(NRF)|GCGCCTGCGCCT|41|-/NRF1(NRF)|GCGCCTGCGCAT|19|-/Usf2(bHLH)|GGCACGTGGG|132|+,tssOffset:110,tssPos:138672,		GTGGCTTCCAGAAGGCCCCGCGCCTGCGCATTCCGCTGCCTGCGCCTGCGCCTGCGCCTGCGCCGTTCTCCCGGCCGCCGCCTTAGCACCTCCTCCGGACGGTGTCGCCGAAGTCTCGCGAGCCCGGAGCGTGGCACGTGGGTTGGTAACTGT	TTCCGAGACGC	GGTAACCGGTCCAGCTCAGTGGCTTCCAGAAGGCCCCGCGCCTGCGCATTCCGCTGCCTGCGCCTGCGCCTGCGCCTGCGCCGTTCTCCCGGCCGCCGCCTTAGCACCTCCTCCGGACGGTGTCGCCGAAGTCTCGCGAGCCCGGAGCGTGGCACGTGGGTTGGTAACTGTTTCCGAGACGCAGATCGGAAGAGCACACG	200
Celeb_NPRL3_mutMotif_Ctrl_BCrep2	chr16	138630	138782	-	motif:NRF1(NRF)|CCGCGCCTGCGC|17|+/NRF1(NRF)|CTGCGCCTGCGC|39|+/NRF1(NRF)|CTGCGCCTGCGC|45|+/NRF1(NRF)|CTGCGCCTGCGC|51|+/NRF1(NRF)|GCGCCTGCGCCG|53|-/NRF1(NRF)|GCGCCTGCGCCT|47|-/NRF1(NRF)|GCGCCTGCGCCT|41|-/NRF1(NRF)|GCGCCTGCGCAT|19|-/Usf2(bHLH)|GGCACGTGGG|132|+,tssOffset:110,tssPos:138672,start:-110,end:42,		GTGGCTTCCAGAAGGCCCCGCGCCTGCGCATTCCGCTGCCTGCGCCTGCGCCTGCGCCTGCGCCGTTCTCCCGGCCGCCGCCTTAGCACCTCCTCCGGACGGTGTCGCCGAAGTCTCGCGAGCCCGGAGCGTGGCACGTGGGTTGGTAACTGT	GCGGTCATCAA	GGTAACCGGTCCAGCTCAGTGGCTTCCAGAAGGCCCCGCGCCTGCGCATTCCGCTGCCTGCGCCTGCGCCTGCGCCTGCGCCGTTCTCCCGGCCGCCGCCTTAGCACCTCCTCCGGACGGTGTCGCCGAAGTCTCGCGAGCCCGGAGCGTGGCACGTGGGTTGGTAACTGTGCGGTCATCAAAGATCGGAAGAGCACACG	200
Celeb_NPRL3_mutMotif_Ctrl_BCrep3	chr16	138630	138782	-	start:-110,motif:NRF1(NRF)|CCGCGCCTGCGC|17|+/NRF1(NRF)|CTGCGCCTGCGC|39|+/NRF1(NRF)|CTGCGCCTGCGC|45|+/NRF1(NRF)|CTGCGCCTGCGC|51|+/NRF1(NRF)|GCGCCTGCGCCG|53|-/NRF1(NRF)|GCGCCTGCGCCT|47|-/NRF1(NRF)|GCGCCTGCGCCT|41|-/NRF1(NRF)|GCGCCTGCGCAT|19|-/Usf2(bHLH)|GGCACGTGGG|132|+,tssPos:138672,tssOffset:110,end:42,		GTGGCTTCCAGAAGGCCCCGCGCCTGCGCATTCCGCTGCCTGCGCCTGCGCCTGCGCCTGCGCCGTTCTCCCGGCCGCCGCCTTAGCACCTCCTCCGGACGGTGTCGCCGAAGTCTCGCGAGCCCGGAGCGTGGCACGTGGGTTGGTAACTGT	AGTAACCATAG	GGTAACCGGTCCAGCTCAGTGGCTTCCAGAAGGCCCCGCGCCTGCGCATTCCGCTGCCTGCGCCTGCGCCTGCGCCTGCGCCGTTCTCCCGGCCGCCGCCTTAGCACCTCCTCCGGACGGTGTCGCCGAAGTCTCGCGAGCCCGGAGCGTGGCACGTGGGTTGGTAACTGTAGTAACCATAGAGATCGGAAGAGCACACG	200
Celeb_NPRL3_mutMotif_Ctrl_BCrep4	chr16	138630	138782	-	start:-110,tssPos:138672,motif:NRF1(NRF)|CCGCGCCTGCGC|17|+/NRF1(NRF)|CTGCGCCTGCGC|39|+/NRF1(NRF)|CTGCGCCTGCGC|45|+/NRF1(NRF)|CTGCGCCTGCGC|51|+/NRF1(NRF)|GCGCCTGCGCCG|53|-/NRF1(NRF)|GCGCCTGCGCCT|47|-/NRF1(NRF)|GCGCCTGCGCCT|41|-/NRF1(NRF)|GCGCCTGCGCAT|19|-/Usf2(bHLH)|GGCACGTGGG|132|+,tssOffset:110,end:42,		GTGGCTTCCAGAAGGCCCCGCGCCTGCGCATTCCGCTGCCTGCGCCTGCGCCTGCGCCTGCGCCGTTCTCCCGGCCGCCGCCTTAGCACCTCCTCCGGACGGTGTCGCCGAAGTCTCGCGAGCCCGGAGCGTGGCACGTGGGTTGGTAACTGT	TCACACGAACG	GGTAACCGGTCCAGCTCAGTGGCTTCCAGAAGGCCCCGCGCCTGCGCATTCCGCTGCCTGCGCCTGCGCCTGCGCCTGCGCCGTTCTCCCGGCCGCCGCCTTAGCACCTCCTCCGGACGGTGTCGCCGAAGTCTCGCGAGCCCGGAGCGTGGCACGTGGGTTGGTAACTGTTCACACGAACGAGATCGGAAGAGCACACG	200
Celeb_NPRL3_mutMotif_NRF1_NRF__BCrep1	chr16	138630	138782	-	end:42,tssOffset:110,motif:Usf2(bHLH)|GGCACGTGGG|132|+,tssPos:138672,mutMotif:NRF1(NRF)|CCGCGCCTGCGC|17|+/NRF1(NRF)|CTGCGCCTGCGC|39|+/NRF1(NRF)|CTGCGCCTGCGC|45|+/NRF1(NRF)|CTGCGCCTGCGC|51|+/NRF1(NRF)|GCGCCTGCGCCG|53|-/NRF1(NRF)|GCGCCTGCGCCT|47|-/NRF1(NRF)|GCGCCTGCGCCT|41|-/NRF1(NRF)|GCGCCTGCGCAT|19|-,start:-110,		GTGGCTTCCAGAAGGCCTATAACTGTAATACTCCGCTGCTATAACTGTAATACTAATACTAATACTTCTCCCGGCCGCCGCCTTAGCACCTCCTCCGGACGGTGTCGCCGAAGTCTCGCGAGCCCGGAGCGTGGCACGTGGGTTGGTAACTGT	CTTCGGTACGG	GGTAACCGGTCCAGCTCAGTGGCTTCCAGAAGGCCTATAACTGTAATACTCCGCTGCTATAACTGTAATACTAATACTAATACTTCTCCCGGCCGCCGCCTTAGCACCTCCTCCGGACGGTGTCGCCGAAGTCTCGCGAGCCCGGAGCGTGGCACGTGGGTTGGTAACTGTCTTCGGTACGGAGATCGGAAGAGCACACG	200
Celeb_NPRL3_mutMotif_NRF1_NRF__BCrep2	chr16	138630	138782	-	end:42,tssPos:138672,motif:Usf2(bHLH)|GGCACGTGGG|132|+,tssOffset:110,start:-110,mutMotif:NRF1(NRF)|CCGCGCCTGCGC|17|+/NRF1(NRF)|CTGCGCCTGCGC|39|+/NRF1(NRF)|CTGCGCCTGCGC|45|+/NRF1(NRF)|CTGCGCCTGCGC|51|+/NRF1(NRF)|GCGCCTGCGCCG|53|-/NRF1(NRF)|GCGCCTGCGCCT|47|-/NRF1(NRF)|GCGCCTGCGCCT|41|-/NRF1(NRF)|GCGCCTGCGCAT|19|-,		GTGGCTTCCAGAAGGCCTATAACTGTAATACTCCGCTGCTATAACTGTAATACTAATACTAATACTTCTCCCGGCCGCCGCCTTAGCACCTCCTCCGGACGGTGTCGCCGAAGTCTCGCGAGCCCGGAGCGTGGCACGTGGGTTGGTAACTGT	GGTGTGGACTA	GGTAACCGGTCCAGCTCAGTGGCTTCCAGAAGGCCTATAACTGTAATACTCCGCTGCTATAACTGTAATACTAATACTAATACTTCTCCCGGCCGCCGCCTTAGCACCTCCTCCGGACGGTGTCGCCGAAGTCTCGCGAGCCCGGAGCGTGGCACGTGGGTTGGTAACTGTGGTGTGGACTAAGATCGGAAGAGCACACG	200
Celeb_NPRL3_mutMotif_NRF1_NRF__BCrep3	chr16	138630	138782	-	tssPos:138672,motif:Usf2(bHLH)|GGCACGTGGG|132|+,tssOffset:110,start:-110,mutMotif:NRF1(NRF)|CCGCGCCTGCGC|17|+/NRF1(NRF)|CTGCGCCTGCGC|39|+/NRF1(NRF)|CTGCGCCTGCGC|45|+/NRF1(NRF)|CTGCGCCTGCGC|51|+/NRF1(NRF)|GCGCCTGCGCCG|53|-/NRF1(NRF)|GCGCCTGCGCCT|47|-/NRF1(NRF)|GCGCCTGCGCCT|41|-/NRF1(NRF)|GCGCCTGCGCAT|19|-,end:42,		GTGGCTTCCAGAAGGCCTATAACTGTAATACTCCGCTGCTATAACTGTAATACTAATACTAATACTTCTCCCGGCCGCCGCCTTAGCACCTCCTCCGGACGGTGTCGCCGAAGTCTCGCGAGCCCGGAGCGTGGCACGTGGGTTGGTAACTGT	GCTTCTTGAGG	GGTAACCGGTCCAGCTCAGTGGCTTCCAGAAGGCCTATAACTGTAATACTCCGCTGCTATAACTGTAATACTAATACTAATACTTCTCCCGGCCGCCGCCTTAGCACCTCCTCCGGACGGTGTCGCCGAAGTCTCGCGAGCCCGGAGCGTGGCACGTGGGTTGGTAACTGTGCTTCTTGAGGAGATCGGAAGAGCACACG	200
Celeb_NPRL3_mutMotif_NRF1_NRF__BCrep4	chr16	138630	138782	-	start:-110,mutMotif:NRF1(NRF)|CCGCGCCTGCGC|17|+/NRF1(NRF)|CTGCGCCTGCGC|39|+/NRF1(NRF)|CTGCGCCTGCGC|45|+/NRF1(NRF)|CTGCGCCTGCGC|51|+/NRF1(NRF)|GCGCCTGCGCCG|53|-/NRF1(NRF)|GCGCCTGCGCCT|47|-/NRF1(NRF)|GCGCCTGCGCCT|41|-/NRF1(NRF)|GCGCCTGCGCAT|19|-,motif:Usf2(bHLH)|GGCACGTGGG|132|+,tssOffset:110,tssPos:138672,end:42,		GTGGCTTCCAGAAGGCCTATAACTGTAATACTCCGCTGCTATAACTGTAATACTAATACTAATACTTCTCCCGGCCGCCGCCTTAGCACCTCCTCCGGACGGTGTCGCCGAAGTCTCGCGAGCCCGGAGCGTGGCACGTGGGTTGGTAACTGT	ATACTCGAATC	GGTAACCGGTCCAGCTCAGTGGCTTCCAGAAGGCCTATAACTGTAATACTCCGCTGCTATAACTGTAATACTAATACTAATACTTCTCCCGGCCGCCGCCTTAGCACCTCCTCCGGACGGTGTCGCCGAAGTCTCGCGAGCCCGGAGCGTGGCACGTGGGTTGGTAACTGTATACTCGAATCAGATCGGAAGAGCACACG	200
Celeb_NPRL3_mutMotif_Usf2_bHLH__BCrep1	chr16	138630	138782	-	end:42,mutMotif:Usf2(bHLH)|GGCACGTGGG|132|+,start:-110,motif:NRF1(NRF)|CCGCGCCTGCGC|17|+/NRF1(NRF)|CTGCGCCTGCGC|39|+/NRF1(NRF)|CTGCGCCTGCGC|45|+/NRF1(NRF)|CTGCGCCTGCGC|51|+/NRF1(NRF)|GCGCCTGCGCCG|53|-/NRF1(NRF)|GCGCCTGCGCCT|47|-/NRF1(NRF)|GCGCCTGCGCCT|41|-/NRF1(NRF)|GCGCCTGCGCAT|19|-,tssPos:138672,tssOffset:110,		GTGGCTTCCAGAAGGCCCCGCGCCTGCGCATTCCGCTGCCTGCGCCTGCGCCTGCGCCTGCGCCGTTCTCCCGGCCGCCGCCTTAGCACCTCCTCCGGACGGTGTCGCCGAAGTCTCGCGAGCCCGGAGCGTTAACTGTAATTTGGTAACTGT	CTACACGACCA	GGTAACCGGTCCAGCTCAGTGGCTTCCAGAAGGCCCCGCGCCTGCGCATTCCGCTGCCTGCGCCTGCGCCTGCGCCTGCGCCGTTCTCCCGGCCGCCGCCTTAGCACCTCCTCCGGACGGTGTCGCCGAAGTCTCGCGAGCCCGGAGCGTTAACTGTAATTTGGTAACTGTCTACACGACCAAGATCGGAAGAGCACACG	200
Celeb_NPRL3_mutMotif_Usf2_bHLH__BCrep2	chr16	138630	138782	-	motif:NRF1(NRF)|CCGCGCCTGCGC|17|+/NRF1(NRF)|CTGCGCCTGCGC|39|+/NRF1(NRF)|CTGCGCCTGCGC|45|+/NRF1(NRF)|CTGCGCCTGCGC|51|+/NRF1(NRF)|GCGCCTGCGCCG|53|-/NRF1(NRF)|GCGCCTGCGCCT|47|-/NRF1(NRF)|GCGCCTGCGCCT|41|-/NRF1(NRF)|GCGCCTGCGCAT|19|-,tssOffset:110,tssPos:138672,mutMotif:Usf2(bHLH)|GGCACGTGGG|132|+,start:-110,end:42,		GTGGCTTCCAGAAGGCCCCGCGCCTGCGCATTCCGCTGCCTGCGCCTGCGCCTGCGCCTGCGCCGTTCTCCCGGCCGCCGCCTTAGCACCTCCTCCGGACGGTGTCGCCGAAGTCTCGCGAGCCCGGAGCGTTAACTGTAATTTGGTAACTGT	TTCAGGATACT	GGTAACCGGTCCAGCTCAGTGGCTTCCAGAAGGCCCCGCGCCTGCGCATTCCGCTGCCTGCGCCTGCGCCTGCGCCTGCGCCGTTCTCCCGGCCGCCGCCTTAGCACCTCCTCCGGACGGTGTCGCCGAAGTCTCGCGAGCCCGGAGCGTTAACTGTAATTTGGTAACTGTTTCAGGATACTAGATCGGAAGAGCACACG	200
Celeb_NPRL3_mutMotif_Usf2_bHLH__BCrep3	chr16	138630	138782	-	mutMotif:Usf2(bHLH)|GGCACGTGGG|132|+,start:-110,tssOffset:110,motif:NRF1(NRF)|CCGCGCCTGCGC|17|+/NRF1(NRF)|CTGCGCCTGCGC|39|+/NRF1(NRF)|CTGCGCCTGCGC|45|+/NRF1(NRF)|CTGCGCCTGCGC|51|+/NRF1(NRF)|GCGCCTGCGCCG|53|-/NRF1(NRF)|GCGCCTGCGCCT|47|-/NRF1(NRF)|GCGCCTGCGCCT|41|-/NRF1(NRF)|GCGCCTGCGCAT|19|-,tssPos:138672,end:42,		GTGGCTTCCAGAAGGCCCCGCGCCTGCGCATTCCGCTGCCTGCGCCTGCGCCTGCGCCTGCGCCGTTCTCCCGGCCGCCGCCTTAGCACCTCCTCCGGACGGTGTCGCCGAAGTCTCGCGAGCCCGGAGCGTTAACTGTAATTTGGTAACTGT	CAAGTGTGTTC	GGTAACCGGTCCAGCTCAGTGGCTTCCAGAAGGCCCCGCGCCTGCGCATTCCGCTGCCTGCGCCTGCGCCTGCGCCTGCGCCGTTCTCCCGGCCGCCGCCTTAGCACCTCCTCCGGACGGTGTCGCCGAAGTCTCGCGAGCCCGGAGCGTTAACTGTAATTTGGTAACTGTCAAGTGTGTTCAGATCGGAAGAGCACACG	200
Celeb_NPRL3_mutMotif_Usf2_bHLH__BCrep4	chr16	138630	138782	-	end:42,start:-110,mutMotif:Usf2(bHLH)|GGCACGTGGG|132|+,motif:NRF1(NRF)|CCGCGCCTGCGC|17|+/NRF1(NRF)|CTGCGCCTGCGC|39|+/NRF1(NRF)|CTGCGCCTGCGC|45|+/NRF1(NRF)|CTGCGCCTGCGC|51|+/NRF1(NRF)|GCGCCTGCGCCG|53|-/NRF1(NRF)|GCGCCTGCGCCT|47|-/NRF1(NRF)|GCGCCTGCGCCT|41|-/NRF1(NRF)|GCGCCTGCGCAT|19|-,tssOffset:110,tssPos:138672,		GTGGCTTCCAGAAGGCCCCGCGCCTGCGCATTCCGCTGCCTGCGCCTGCGCCTGCGCCTGCGCCGTTCTCCCGGCCGCCGCCTTAGCACCTCCTCCGGACGGTGTCGCCGAAGTCTCGCGAGCCCGGAGCGTTAACTGTAATTTGGTAACTGT	TAGGAACAAGT	GGTAACCGGTCCAGCTCAGTGGCTTCCAGAAGGCCCCGCGCCTGCGCATTCCGCTGCCTGCGCCTGCGCCTGCGCCTGCGCCGTTCTCCCGGCCGCCGCCTTAGCACCTCCTCCGGACGGTGTCGCCGAAGTCTCGCGAGCCCGGAGCGTTAACTGTAATTTGGTAACTGTTAGGAACAAGTAGATCGGAAGAGCACACG	200
Celeb_RPLP1_mutMotif_Ctrl_BCrep1	chr15	69452710	69452862	+	end:42,start:-110,motif:NFY(CCAAT)|CCGATTGGTC|60|-/NRF1(NRF)|GTGCGCAGGCGC|5|+/NRF1(NRF)|GCGCAGGCGCCT|7|-,tssOffset:110,tssPos:69452820,		GCGCAGTGCGCAGGCGCCTTCAGTGGGTCCTGGGTCCGCCTCTTCCGCCCGGTGCGGGCGCCGATTGGTCCGCGTGGACACATAAGAGGCTGCGTATAGGCGCGAGAGCCCCTTTCCTCAGCTGCCGCCAAGGTGCTCGGTCCTTCCGAGGAA	ATATTGAGTGG	GGTAACCGGTCCAGCTCAGCGCAGTGCGCAGGCGCCTTCAGTGGGTCCTGGGTCCGCCTCTTCCGCCCGGTGCGGGCGCCGATTGGTCCGCGTGGACACATAAGAGGCTGCGTATAGGCGCGAGAGCCCCTTTCCTCAGCTGCCGCCAAGGTGCTCGGTCCTTCCGAGGAAATATTGAGTGGAGATCGGAAGAGCACACG	200
Celeb_RPLP1_mutMotif_Ctrl_BCrep2	chr15	69452710	69452862	+	tssPos:69452820,motif:NFY(CCAAT)|CCGATTGGTC|60|-/NRF1(NRF)|GTGCGCAGGCGC|5|+/NRF1(NRF)|GCGCAGGCGCCT|7|-,tssOffset:110,start:-110,end:42,		GCGCAGTGCGCAGGCGCCTTCAGTGGGTCCTGGGTCCGCCTCTTCCGCCCGGTGCGGGCGCCGATTGGTCCGCGTGGACACATAAGAGGCTGCGTATAGGCGCGAGAGCCCCTTTCCTCAGCTGCCGCCAAGGTGCTCGGTCCTTCCGAGGAA	TTGGTGTTGTG	GGTAACCGGTCCAGCTCAGCGCAGTGCGCAGGCGCCTTCAGTGGGTCCTGGGTCCGCCTCTTCCGCCCGGTGCGGGCGCCGATTGGTCCGCGTGGACACATAAGAGGCTGCGTATAGGCGCGAGAGCCCCTTTCCTCAGCTGCCGCCAAGGTGCTCGGTCCTTCCGAGGAATTGGTGTTGTGAGATCGGAAGAGCACACG	200
Celeb_RPLP1_mutMotif_Ctrl_BCrep3	chr15	69452710	69452862	+	motif:NFY(CCAAT)|CCGATTGGTC|60|-/NRF1(NRF)|GTGCGCAGGCGC|5|+/NRF1(NRF)|GCGCAGGCGCCT|7|-,tssPos:69452820,tssOffset:110,start:-110,end:42,		GCGCAGTGCGCAGGCGCCTTCAGTGGGTCCTGGGTCCGCCTCTTCCGCCCGGTGCGGGCGCCGATTGGTCCGCGTGGACACATAAGAGGCTGCGTATAGGCGCGAGAGCCCCTTTCCTCAGCTGCCGCCAAGGTGCTCGGTCCTTCCGAGGAA	AGCGAGCCGAT	GGTAACCGGTCCAGCTCAGCGCAGTGCGCAGGCGCCTTCAGTGGGTCCTGGGTCCGCCTCTTCCGCCCGGTGCGGGCGCCGATTGGTCCGCGTGGACACATAAGAGGCTGCGTATAGGCGCGAGAGCCCCTTTCCTCAGCTGCCGCCAAGGTGCTCGGTCCTTCCGAGGAAAGCGAGCCGATAGATCGGAAGAGCACACG	200
Celeb_RPLP1_mutMotif_Ctrl_BCrep4	chr15	69452710	69452862	+	start:-110,tssOffset:110,motif:NFY(CCAAT)|CCGATTGGTC|60|-/NRF1(NRF)|GTGCGCAGGCGC|5|+/NRF1(NRF)|GCGCAGGCGCCT|7|-,tssPos:69452820,end:42,		GCGCAGTGCGCAGGCGCCTTCAGTGGGTCCTGGGTCCGCCTCTTCCGCCCGGTGCGGGCGCCGATTGGTCCGCGTGGACACATAAGAGGCTGCGTATAGGCGCGAGAGCCCCTTTCCTCAGCTGCCGCCAAGGTGCTCGGTCCTTCCGAGGAA	AGCTGCGAGAG	GGTAACCGGTCCAGCTCAGCGCAGTGCGCAGGCGCCTTCAGTGGGTCCTGGGTCCGCCTCTTCCGCCCGGTGCGGGCGCCGATTGGTCCGCGTGGACACATAAGAGGCTGCGTATAGGCGCGAGAGCCCCTTTCCTCAGCTGCCGCCAAGGTGCTCGGTCCTTCCGAGGAAAGCTGCGAGAGAGATCGGAAGAGCACACG	200
Celeb_RPLP1_mutMotif_NFY_CCAAT__BCrep1	chr15	69452710	69452862	+	end:42,motif:NRF1(NRF)|GTGCGCAGGCGC|5|+/NRF1(NRF)|GCGCAGGCGCCT|7|-,tssPos:69452820,tssOffset:110,mutMotif:NFY(CCAAT)|CCGATTGGTC|60|-,start:-110,		GCGCAGTGCGCAGGCGCCTTCAGTGGGTCCTGGGTCCGCCTCTTCCGCCCGGTGCGGGCGTAACTGTAATCGCGTGGACACATAAGAGGCTGCGTATAGGCGCGAGAGCCCCTTTCCTCAGCTGCCGCCAAGGTGCTCGGTCCTTCCGAGGAA	TAGATCCTTCA	GGTAACCGGTCCAGCTCAGCGCAGTGCGCAGGCGCCTTCAGTGGGTCCTGGGTCCGCCTCTTCCGCCCGGTGCGGGCGTAACTGTAATCGCGTGGACACATAAGAGGCTGCGTATAGGCGCGAGAGCCCCTTTCCTCAGCTGCCGCCAAGGTGCTCGGTCCTTCCGAGGAATAGATCCTTCAAGATCGGAAGAGCACACG	200
Celeb_RPLP1_mutMotif_NFY_CCAAT__BCrep2	chr15	69452710	69452862	+	mutMotif:NFY(CCAAT)|CCGATTGGTC|60|-,start:-110,motif:NRF1(NRF)|GTGCGCAGGCGC|5|+/NRF1(NRF)|GCGCAGGCGCCT|7|-,tssPos:69452820,tssOffset:110,end:42,		GCGCAGTGCGCAGGCGCCTTCAGTGGGTCCTGGGTCCGCCTCTTCCGCCCGGTGCGGGCGTAACTGTAATCGCGTGGACACATAAGAGGCTGCGTATAGGCGCGAGAGCCCCTTTCCTCAGCTGCCGCCAAGGTGCTCGGTCCTTCCGAGGAA	GCGACCAGTTC	GGTAACCGGTCCAGCTCAGCGCAGTGCGCAGGCGCCTTCAGTGGGTCCTGGGTCCGCCTCTTCCGCCCGGTGCGGGCGTAACTGTAATCGCGTGGACACATAAGAGGCTGCGTATAGGCGCGAGAGCCCCTTTCCTCAGCTGCCGCCAAGGTGCTCGGTCCTTCCGAGGAAGCGACCAGTTCAGATCGGAAGAGCACACG	200
Celeb_RPLP1_mutMotif_NFY_CCAAT__BCrep3	chr15	69452710	69452862	+	end:42,tssPos:69452820,motif:NRF1(NRF)|GTGCGCAGGCGC|5|+/NRF1(NRF)|GCGCAGGCGCCT|7|-,tssOffset:110,mutMotif:NFY(CCAAT)|CCGATTGGTC|60|-,start:-110,		GCGCAGTGCGCAGGCGCCTTCAGTGGGTCCTGGGTCCGCCTCTTCCGCCCGGTGCGGGCGTAACTGTAATCGCGTGGACACATAAGAGGCTGCGTATAGGCGCGAGAGCCCCTTTCCTCAGCTGCCGCCAAGGTGCTCGGTCCTTCCGAGGAA	CTATTAAGTCG	GGTAACCGGTCCAGCTCAGCGCAGTGCGCAGGCGCCTTCAGTGGGTCCTGGGTCCGCCTCTTCCGCCCGGTGCGGGCGTAACTGTAATCGCGTGGACACATAAGAGGCTGCGTATAGGCGCGAGAGCCCCTTTCCTCAGCTGCCGCCAAGGTGCTCGGTCCTTCCGAGGAACTATTAAGTCGAGATCGGAAGAGCACACG	200
Celeb_RPLP1_mutMotif_NFY_CCAAT__BCrep4	chr15	69452710	69452862	+	tssPos:69452820,motif:NRF1(NRF)|GTGCGCAGGCGC|5|+/NRF1(NRF)|GCGCAGGCGCCT|7|-,tssOffset:110,mutMotif:NFY(CCAAT)|CCGATTGGTC|60|-,start:-110,end:42,		GCGCAGTGCGCAGGCGCCTTCAGTGGGTCCTGGGTCCGCCTCTTCCGCCCGGTGCGGGCGTAACTGTAATCGCGTGGACACATAAGAGGCTGCGTATAGGCGCGAGAGCCCCTTTCCTCAGCTGCCGCCAAGGTGCTCGGTCCTTCCGAGGAA	CCATAGACTCG	GGTAACCGGTCCAGCTCAGCGCAGTGCGCAGGCGCCTTCAGTGGGTCCTGGGTCCGCCTCTTCCGCCCGGTGCGGGCGTAACTGTAATCGCGTGGACACATAAGAGGCTGCGTATAGGCGCGAGAGCCCCTTTCCTCAGCTGCCGCCAAGGTGCTCGGTCCTTCCGAGGAACCATAGACTCGAGATCGGAAGAGCACACG	200
Celeb_RPLP1_mutMotif_NRF1_NRF__BCrep1	chr15	69452710	69452862	+	mutMotif:NRF1(NRF)|GTGCGCAGGCGC|5|+/NRF1(NRF)|GCGCAGGCGCCT|7|-,start:-110,motif:NFY(CCAAT)|CCGATTGGTC|60|-,tssOffset:110,tssPos:69452820,end:42,		GCGCATATAACTGTAATACTCAGTGGGTCCTGGGTCCGCCTCTTCCGCCCGGTGCGGGCGCCGATTGGTCCGCGTGGACACATAAGAGGCTGCGTATAGGCGCGAGAGCCCCTTTCCTCAGCTGCCGCCAAGGTGCTCGGTCCTTCCGAGGAA	GTCTTACCGAA	GGTAACCGGTCCAGCTCAGCGCATATAACTGTAATACTCAGTGGGTCCTGGGTCCGCCTCTTCCGCCCGGTGCGGGCGCCGATTGGTCCGCGTGGACACATAAGAGGCTGCGTATAGGCGCGAGAGCCCCTTTCCTCAGCTGCCGCCAAGGTGCTCGGTCCTTCCGAGGAAGTCTTACCGAAAGATCGGAAGAGCACACG	200
Celeb_RPLP1_mutMotif_NRF1_NRF__BCrep2	chr15	69452710	69452862	+	tssPos:69452820,motif:NFY(CCAAT)|CCGATTGGTC|60|-,tssOffset:110,mutMotif:NRF1(NRF)|GTGCGCAGGCGC|5|+/NRF1(NRF)|GCGCAGGCGCCT|7|-,start:-110,end:42,		GCGCATATAACTGTAATACTCAGTGGGTCCTGGGTCCGCCTCTTCCGCCCGGTGCGGGCGCCGATTGGTCCGCGTGGACACATAAGAGGCTGCGTATAGGCGCGAGAGCCCCTTTCCTCAGCTGCCGCCAAGGTGCTCGGTCCTTCCGAGGAA	ATTGTCGGATC	GGTAACCGGTCCAGCTCAGCGCATATAACTGTAATACTCAGTGGGTCCTGGGTCCGCCTCTTCCGCCCGGTGCGGGCGCCGATTGGTCCGCGTGGACACATAAGAGGCTGCGTATAGGCGCGAGAGCCCCTTTCCTCAGCTGCCGCCAAGGTGCTCGGTCCTTCCGAGGAAATTGTCGGATCAGATCGGAAGAGCACACG	200
Celeb_RPLP1_mutMotif_NRF1_NRF__BCrep3	chr15	69452710	69452862	+	end:42,motif:NFY(CCAAT)|CCGATTGGTC|60|-,tssPos:69452820,tssOffset:110,mutMotif:NRF1(NRF)|GTGCGCAGGCGC|5|+/NRF1(NRF)|GCGCAGGCGCCT|7|-,start:-110,		GCGCATATAACTGTAATACTCAGTGGGTCCTGGGTCCGCCTCTTCCGCCCGGTGCGGGCGCCGATTGGTCCGCGTGGACACATAAGAGGCTGCGTATAGGCGCGAGAGCCCCTTTCCTCAGCTGCCGCCAAGGTGCTCGGTCCTTCCGAGGAA	GCAAGATATGG	GGTAACCGGTCCAGCTCAGCGCATATAACTGTAATACTCAGTGGGTCCTGGGTCCGCCTCTTCCGCCCGGTGCGGGCGCCGATTGGTCCGCGTGGACACATAAGAGGCTGCGTATAGGCGCGAGAGCCCCTTTCCTCAGCTGCCGCCAAGGTGCTCGGTCCTTCCGAGGAAGCAAGATATGGAGATCGGAAGAGCACACG	200
Celeb_RPLP1_mutMotif_NRF1_NRF__BCrep4	chr15	69452710	69452862	+	tssOffset:110,motif:NFY(CCAAT)|CCGATTGGTC|60|-,tssPos:69452820,start:-110,mutMotif:NRF1(NRF)|GTGCGCAGGCGC|5|+/NRF1(NRF)|GCGCAGGCGCCT|7|-,end:42,		GCGCATATAACTGTAATACTCAGTGGGTCCTGGGTCCGCCTCTTCCGCCCGGTGCGGGCGCCGATTGGTCCGCGTGGACACATAAGAGGCTGCGTATAGGCGCGAGAGCCCCTTTCCTCAGCTGCCGCCAAGGTGCTCGGTCCTTCCGAGGAA	AACAGATTCAC	GGTAACCGGTCCAGCTCAGCGCATATAACTGTAATACTCAGTGGGTCCTGGGTCCGCCTCTTCCGCCCGGTGCGGGCGCCGATTGGTCCGCGTGGACACATAAGAGGCTGCGTATAGGCGCGAGAGCCCCTTTCCTCAGCTGCCGCCAAGGTGCTCGGTCCTTCCGAGGAAAACAGATTCACAGATCGGAAGAGCACACG	200
Celeb_SF3B1_mutMotif_Ctrl_BCrep1	chr2	197434986	197435138	-	end:42,tssPos:197435028,motif:Elk1(ETS)|AGCGGAAGTT|88|-/NRF1(NRF)|TGGCGCACGCGC|33|+/NRF1(NRF)|GCGCACGCGCAG|35|-/Usf2(bHLH)|GTCACGTGTC|0|+/Meis1(Homeobox)|ACGTGTCACC|3|+/Meis1(Homeobox)|CGTGTCACCC|4|-,tssOffset:110,start:-110,		GTCACGTGTCACCCGACGGAGCGCGCTCCCGTTTGGCGCACGCGCAGAGTGCAGCCCCCAGCTATTTTTCTCCGTGGCGGCGGCGACGAGCGGAAGTTCTTGGGAGCGCCAGTTCCGTCTGTGTGTTCGAGTGGACAAAATGGCGAAGATCGC	TACACTAGCAC	GGTAACCGGTCCAGCTCAGTCACGTGTCACCCGACGGAGCGCGCTCCCGTTTGGCGCACGCGCAGAGTGCAGCCCCCAGCTATTTTTCTCCGTGGCGGCGGCGACGAGCGGAAGTTCTTGGGAGCGCCAGTTCCGTCTGTGTGTTCGAGTGGACAAAATGGCGAAGATCGCTACACTAGCACAGATCGGAAGAGCACACG	200
Celeb_SF3B1_mutMotif_Ctrl_BCrep2	chr2	197434986	197435138	-	end:42,motif:Elk1(ETS)|AGCGGAAGTT|88|-/NRF1(NRF)|TGGCGCACGCGC|33|+/NRF1(NRF)|GCGCACGCGCAG|35|-/Usf2(bHLH)|GTCACGTGTC|0|+/Meis1(Homeobox)|ACGTGTCACC|3|+/Meis1(Homeobox)|CGTGTCACCC|4|-,tssOffset:110,tssPos:197435028,start:-110,		GTCACGTGTCACCCGACGGAGCGCGCTCCCGTTTGGCGCACGCGCAGAGTGCAGCCCCCAGCTATTTTTCTCCGTGGCGGCGGCGACGAGCGGAAGTTCTTGGGAGCGCCAGTTCCGTCTGTGTGTTCGAGTGGACAAAATGGCGAAGATCGC	AAGAGACGAGG	GGTAACCGGTCCAGCTCAGTCACGTGTCACCCGACGGAGCGCGCTCCCGTTTGGCGCACGCGCAGAGTGCAGCCCCCAGCTATTTTTCTCCGTGGCGGCGGCGACGAGCGGAAGTTCTTGGGAGCGCCAGTTCCGTCTGTGTGTTCGAGTGGACAAAATGGCGAAGATCGCAAGAGACGAGGAGATCGGAAGAGCACACG	200
Celeb_SF3B1_mutMotif_Ctrl_BCrep3	chr2	197434986	197435138	-	tssPos:197435028,motif:Elk1(ETS)|AGCGGAAGTT|88|-/NRF1(NRF)|TGGCGCACGCGC|33|+/NRF1(NRF)|GCGCACGCGCAG|35|-/Usf2(bHLH)|GTCACGTGTC|0|+/Meis1(Homeobox)|ACGTGTCACC|3|+/Meis1(Homeobox)|CGTGTCACCC|4|-,tssOffset:110,start:-110,end:42,		GTCACGTGTCACCCGACGGAGCGCGCTCCCGTTTGGCGCACGCGCAGAGTGCAGCCCCCAGCTATTTTTCTCCGTGGCGGCGGCGACGAGCGGAAGTTCTTGGGAGCGCCAGTTCCGTCTGTGTGTTCGAGTGGACAAAATGGCGAAGATCGC	ACGCCTATTGG	GGTAACCGGTCCAGCTCAGTCACGTGTCACCCGACGGAGCGCGCTCCCGTTTGGCGCACGCGCAGAGTGCAGCCCCCAGCTATTTTTCTCCGTGGCGGCGGCGACGAGCGGAAGTTCTTGGGAGCGCCAGTTCCGTCTGTGTGTTCGAGTGGACAAAATGGCGAAGATCGCACGCCTATTGGAGATCGGAAGAGCACACG	200
Celeb_SF3B1_mutMotif_Ctrl_BCrep4	chr2	197434986	197435138	-	end:42,tssOffset:110,motif:Elk1(ETS)|AGCGGAAGTT|88|-/NRF1(NRF)|TGGCGCACGCGC|33|+/NRF1(NRF)|GCGCACGCGCAG|35|-/Usf2(bHLH)|GTCACGTGTC|0|+/Meis1(Homeobox)|ACGTGTCACC|3|+/Meis1(Homeobox)|CGTGTCACCC|4|-,tssPos:197435028,start:-110,		GTCACGTGTCACCCGACGGAGCGCGCTCCCGTTTGGCGCACGCGCAGAGTGCAGCCCCCAGCTATTTTTCTCCGTGGCGGCGGCGACGAGCGGAAGTTCTTGGGAGCGCCAGTTCCGTCTGTGTGTTCGAGTGGACAAAATGGCGAAGATCGC	GACAACGAATT	GGTAACCGGTCCAGCTCAGTCACGTGTCACCCGACGGAGCGCGCTCCCGTTTGGCGCACGCGCAGAGTGCAGCCCCCAGCTATTTTTCTCCGTGGCGGCGGCGACGAGCGGAAGTTCTTGGGAGCGCCAGTTCCGTCTGTGTGTTCGAGTGGACAAAATGGCGAAGATCGCGACAACGAATTAGATCGGAAGAGCACACG	200
Celeb_SF3B1_mutMotif_Elk1_ETS__BCrep1	chr2	197434986	197435138	-	tssPos:197435028,motif:NRF1(NRF)|TGGCGCACGCGC|33|+/NRF1(NRF)|GCGCACGCGCAG|35|-/Usf2(bHLH)|GTCACGTGTC|0|+/Meis1(Homeobox)|ACGTGTCACC|3|+/Meis1(Homeobox)|CGTGTCACCC|4|-,tssOffset:110,mutMotif:Elk1(ETS)|AGCGGAAGTT|88|-,start:-110,end:42,		GTCACGTGTCACCCGACGGAGCGCGCTCCCGTTTGGCGCACGCGCAGAGTGCAGCCCCCAGCTATTTTTCTCCGTGGCGGCGGCGACGTAACTGTAATCTTGGGAGCGCCAGTTCCGTCTGTGTGTTCGAGTGGACAAAATGGCGAAGATCGC	TACCAGAGACC	GGTAACCGGTCCAGCTCAGTCACGTGTCACCCGACGGAGCGCGCTCCCGTTTGGCGCACGCGCAGAGTGCAGCCCCCAGCTATTTTTCTCCGTGGCGGCGGCGACGTAACTGTAATCTTGGGAGCGCCAGTTCCGTCTGTGTGTTCGAGTGGACAAAATGGCGAAGATCGCTACCAGAGACCAGATCGGAAGAGCACACG	200
Celeb_SF3B1_mutMotif_Elk1_ETS__BCrep2	chr2	197434986	197435138	-	end:42,tssOffset:110,motif:NRF1(NRF)|TGGCGCACGCGC|33|+/NRF1(NRF)|GCGCACGCGCAG|35|-/Usf2(bHLH)|GTCACGTGTC|0|+/Meis1(Homeobox)|ACGTGTCACC|3|+/Meis1(Homeobox)|CGTGTCACCC|4|-,tssPos:197435028,mutMotif:Elk1(ETS)|AGCGGAAGTT|88|-,start:-110,		GTCACGTGTCACCCGACGGAGCGCGCTCCCGTTTGGCGCACGCGCAGAGTGCAGCCCCCAGCTATTTTTCTCCGTGGCGGCGGCGACGTAACTGTAATCTTGGGAGCGCCAGTTCCGTCTGTGTGTTCGAGTGGACAAAATGGCGAAGATCGC	CAGCTCTAGGT	GGTAACCGGTCCAGCTCAGTCACGTGTCACCCGACGGAGCGCGCTCCCGTTTGGCGCACGCGCAGAGTGCAGCCCCCAGCTATTTTTCTCCGTGGCGGCGGCGACGTAACTGTAATCTTGGGAGCGCCAGTTCCGTCTGTGTGTTCGAGTGGACAAAATGGCGAAGATCGCCAGCTCTAGGTAGATCGGAAGAGCACACG	200
Celeb_SF3B1_mutMotif_Elk1_ETS__BCrep3	chr2	197434986	197435138	-	end:42,mutMotif:Elk1(ETS)|AGCGGAAGTT|88|-,start:-110,motif:NRF1(NRF)|TGGCGCACGCGC|33|+/NRF1(NRF)|GCGCACGCGCAG|35|-/Usf2(bHLH)|GTCACGTGTC|0|+/Meis1(Homeobox)|ACGTGTCACC|3|+/Meis1(Homeobox)|CGTGTCACCC|4|-,tssOffset:110,tssPos:197435028,		GTCACGTGTCACCCGACGGAGCGCGCTCCCGTTTGGCGCACGCGCAGAGTGCAGCCCCCAGCTATTTTTCTCCGTGGCGGCGGCGACGTAACTGTAATCTTGGGAGCGCCAGTTCCGTCTGTGTGTTCGAGTGGACAAAATGGCGAAGATCGC	GGTAAGTCAGG	GGTAACCGGTCCAGCTCAGTCACGTGTCACCCGACGGAGCGCGCTCCCGTTTGGCGCACGCGCAGAGTGCAGCCCCCAGCTATTTTTCTCCGTGGCGGCGGCGACGTAACTGTAATCTTGGGAGCGCCAGTTCCGTCTGTGTGTTCGAGTGGACAAAATGGCGAAGATCGCGGTAAGTCAGGAGATCGGAAGAGCACACG	200
Celeb_SF3B1_mutMotif_Elk1_ETS__BCrep4	chr2	197434986	197435138	-	end:42,start:-110,mutMotif:Elk1(ETS)|AGCGGAAGTT|88|-,motif:NRF1(NRF)|TGGCGCACGCGC|33|+/NRF1(NRF)|GCGCACGCGCAG|35|-/Usf2(bHLH)|GTCACGTGTC|0|+/Meis1(Homeobox)|ACGTGTCACC|3|+/Meis1(Homeobox)|CGTGTCACCC|4|-,tssPos:197435028,tssOffset:110,		GTCACGTGTCACCCGACGGAGCGCGCTCCCGTTTGGCGCACGCGCAGAGTGCAGCCCCCAGCTATTTTTCTCCGTGGCGGCGGCGACGTAACTGTAATCTTGGGAGCGCCAGTTCCGTCTGTGTGTTCGAGTGGACAAAATGGCGAAGATCGC	AGCCGTGCCAA	GGTAACCGGTCCAGCTCAGTCACGTGTCACCCGACGGAGCGCGCTCCCGTTTGGCGCACGCGCAGAGTGCAGCCCCCAGCTATTTTTCTCCGTGGCGGCGGCGACGTAACTGTAATCTTGGGAGCGCCAGTTCCGTCTGTGTGTTCGAGTGGACAAAATGGCGAAGATCGCAGCCGTGCCAAAGATCGGAAGAGCACACG	200
Celeb_SF3B1_mutMotif_Meis1_Homeobox__BCrep1	chr2	197434986	197435138	-	end:42,mutMotif:Meis1(Homeobox)|ACGTGTCACC|3|+/Meis1(Homeobox)|CGTGTCACCC|4|-,start:-110,motif:Elk1(ETS)|AGCGGAAGTT|88|-/NRF1(NRF)|TGGCGCACGCGC|33|+/NRF1(NRF)|GCGCACGCGCAG|35|-/Usf2(bHLH)|GTCACGTGTC|0|+,tssOffset:110,tssPos:197435028,		GTCTTAACTGTAATGACGGAGCGCGCTCCCGTTTGGCGCACGCGCAGAGTGCAGCCCCCAGCTATTTTTCTCCGTGGCGGCGGCGACGAGCGGAAGTTCTTGGGAGCGCCAGTTCCGTCTGTGTGTTCGAGTGGACAAAATGGCGAAGATCGC	CCGTTACCGCA	GGTAACCGGTCCAGCTCAGTCTTAACTGTAATGACGGAGCGCGCTCCCGTTTGGCGCACGCGCAGAGTGCAGCCCCCAGCTATTTTTCTCCGTGGCGGCGGCGACGAGCGGAAGTTCTTGGGAGCGCCAGTTCCGTCTGTGTGTTCGAGTGGACAAAATGGCGAAGATCGCCCGTTACCGCAAGATCGGAAGAGCACACG	200
Celeb_SF3B1_mutMotif_Meis1_Homeobox__BCrep2	chr2	197434986	197435138	-	end:42,motif:Elk1(ETS)|AGCGGAAGTT|88|-/NRF1(NRF)|TGGCGCACGCGC|33|+/NRF1(NRF)|GCGCACGCGCAG|35|-/Usf2(bHLH)|GTCACGTGTC|0|+,tssOffset:110,tssPos:197435028,mutMotif:Meis1(Homeobox)|ACGTGTCACC|3|+/Meis1(Homeobox)|CGTGTCACCC|4|-,start:-110,		GTCTTAACTGTAATGACGGAGCGCGCTCCCGTTTGGCGCACGCGCAGAGTGCAGCCCCCAGCTATTTTTCTCCGTGGCGGCGGCGACGAGCGGAAGTTCTTGGGAGCGCCAGTTCCGTCTGTGTGTTCGAGTGGACAAAATGGCGAAGATCGC	TTCGTCCGCTG	GGTAACCGGTCCAGCTCAGTCTTAACTGTAATGACGGAGCGCGCTCCCGTTTGGCGCACGCGCAGAGTGCAGCCCCCAGCTATTTTTCTCCGTGGCGGCGGCGACGAGCGGAAGTTCTTGGGAGCGCCAGTTCCGTCTGTGTGTTCGAGTGGACAAAATGGCGAAGATCGCTTCGTCCGCTGAGATCGGAAGAGCACACG	200
Celeb_SF3B1_mutMotif_Meis1_Homeobox__BCrep3	chr2	197434986	197435138	-	end:42,tssOffset:110,motif:Elk1(ETS)|AGCGGAAGTT|88|-/NRF1(NRF)|TGGCGCACGCGC|33|+/NRF1(NRF)|GCGCACGCGCAG|35|-/Usf2(bHLH)|GTCACGTGTC|0|+,tssPos:197435028,start:-110,mutMotif:Meis1(Homeobox)|ACGTGTCACC|3|+/Meis1(Homeobox)|CGTGTCACCC|4|-,		GTCTTAACTGTAATGACGGAGCGCGCTCCCGTTTGGCGCACGCGCAGAGTGCAGCCCCCAGCTATTTTTCTCCGTGGCGGCGGCGACGAGCGGAAGTTCTTGGGAGCGCCAGTTCCGTCTGTGTGTTCGAGTGGACAAAATGGCGAAGATCGC	ATACGCCGCTT	GGTAACCGGTCCAGCTCAGTCTTAACTGTAATGACGGAGCGCGCTCCCGTTTGGCGCACGCGCAGAGTGCAGCCCCCAGCTATTTTTCTCCGTGGCGGCGGCGACGAGCGGAAGTTCTTGGGAGCGCCAGTTCCGTCTGTGTGTTCGAGTGGACAAAATGGCGAAGATCGCATACGCCGCTTAGATCGGAAGAGCACACG	200
Celeb_SF3B1_mutMotif_Meis1_Homeobox__BCrep4	chr2	197434986	197435138	-	motif:Elk1(ETS)|AGCGGAAGTT|88|-/NRF1(NRF)|TGGCGCACGCGC|33|+/NRF1(NRF)|GCGCACGCGCAG|35|-/Usf2(bHLH)|GTCACGTGTC|0|+,tssPos:197435028,tssOffset:110,mutMotif:Meis1(Homeobox)|ACGTGTCACC|3|+/Meis1(Homeobox)|CGTGTCACCC|4|-,start:-110,end:42,		GTCTTAACTGTAATGACGGAGCGCGCTCCCGTTTGGCGCACGCGCAGAGTGCAGCCCCCAGCTATTTTTCTCCGTGGCGGCGGCGACGAGCGGAAGTTCTTGGGAGCGCCAGTTCCGTCTGTGTGTTCGAGTGGACAAAATGGCGAAGATCGC	GAGAAGCGGAC	GGTAACCGGTCCAGCTCAGTCTTAACTGTAATGACGGAGCGCGCTCCCGTTTGGCGCACGCGCAGAGTGCAGCCCCCAGCTATTTTTCTCCGTGGCGGCGGCGACGAGCGGAAGTTCTTGGGAGCGCCAGTTCCGTCTGTGTGTTCGAGTGGACAAAATGGCGAAGATCGCGAGAAGCGGACAGATCGGAAGAGCACACG	200
Celeb_SF3B1_mutMotif_NRF1_NRF__BCrep1	chr2	197434986	197435138	-	end:42,start:-110,mutMotif:NRF1(NRF)|TGGCGCACGCGC|33|+/NRF1(NRF)|GCGCACGCGCAG|35|-,motif:Elk1(ETS)|AGCGGAAGTT|88|-/Usf2(bHLH)|GTCACGTGTC|0|+/Meis1(Homeobox)|ACGTGTCACC|3|+/Meis1(Homeobox)|CGTGTCACCC|4|-,tssPos:197435028,tssOffset:110,		GTCACGTGTCACCCGACGGAGCGCGCTCCCGTTTATAACTGTAATACAGTGCAGCCCCCAGCTATTTTTCTCCGTGGCGGCGGCGACGAGCGGAAGTTCTTGGGAGCGCCAGTTCCGTCTGTGTGTTCGAGTGGACAAAATGGCGAAGATCGC	TGAGCTGGTTG	GGTAACCGGTCCAGCTCAGTCACGTGTCACCCGACGGAGCGCGCTCCCGTTTATAACTGTAATACAGTGCAGCCCCCAGCTATTTTTCTCCGTGGCGGCGGCGACGAGCGGAAGTTCTTGGGAGCGCCAGTTCCGTCTGTGTGTTCGAGTGGACAAAATGGCGAAGATCGCTGAGCTGGTTGAGATCGGAAGAGCACACG	200
Celeb_SF3B1_mutMotif_NRF1_NRF__BCrep2	chr2	197434986	197435138	-	end:42,start:-110,mutMotif:NRF1(NRF)|TGGCGCACGCGC|33|+/NRF1(NRF)|GCGCACGCGCAG|35|-,tssOffset:110,motif:Elk1(ETS)|AGCGGAAGTT|88|-/Usf2(bHLH)|GTCACGTGTC|0|+/Meis1(Homeobox)|ACGTGTCACC|3|+/Meis1(Homeobox)|CGTGTCACCC|4|-,tssPos:197435028,		GTCACGTGTCACCCGACGGAGCGCGCTCCCGTTTATAACTGTAATACAGTGCAGCCCCCAGCTATTTTTCTCCGTGGCGGCGGCGACGAGCGGAAGTTCTTGGGAGCGCCAGTTCCGTCTGTGTGTTCGAGTGGACAAAATGGCGAAGATCGC	AAGTCTCATAC	GGTAACCGGTCCAGCTCAGTCACGTGTCACCCGACGGAGCGCGCTCCCGTTTATAACTGTAATACAGTGCAGCCCCCAGCTATTTTTCTCCGTGGCGGCGGCGACGAGCGGAAGTTCTTGGGAGCGCCAGTTCCGTCTGTGTGTTCGAGTGGACAAAATGGCGAAGATCGCAAGTCTCATACAGATCGGAAGAGCACACG	200
Celeb_SF3B1_mutMotif_NRF1_NRF__BCrep3	chr2	197434986	197435138	-	motif:Elk1(ETS)|AGCGGAAGTT|88|-/Usf2(bHLH)|GTCACGTGTC|0|+/Meis1(Homeobox)|ACGTGTCACC|3|+/Meis1(Homeobox)|CGTGTCACCC|4|-,tssOffset:110,tssPos:197435028,mutMotif:NRF1(NRF)|TGGCGCACGCGC|33|+/NRF1(NRF)|GCGCACGCGCAG|35|-,start:-110,end:42,		GTCACGTGTCACCCGACGGAGCGCGCTCCCGTTTATAACTGTAATACAGTGCAGCCCCCAGCTATTTTTCTCCGTGGCGGCGGCGACGAGCGGAAGTTCTTGGGAGCGCCAGTTCCGTCTGTGTGTTCGAGTGGACAAAATGGCGAAGATCGC	CGCGCATGTGA	GGTAACCGGTCCAGCTCAGTCACGTGTCACCCGACGGAGCGCGCTCCCGTTTATAACTGTAATACAGTGCAGCCCCCAGCTATTTTTCTCCGTGGCGGCGGCGACGAGCGGAAGTTCTTGGGAGCGCCAGTTCCGTCTGTGTGTTCGAGTGGACAAAATGGCGAAGATCGCCGCGCATGTGAAGATCGGAAGAGCACACG	200
Celeb_SF3B1_mutMotif_NRF1_NRF__BCrep4	chr2	197434986	197435138	-	end:42,tssOffset:110,motif:Elk1(ETS)|AGCGGAAGTT|88|-/Usf2(bHLH)|GTCACGTGTC|0|+/Meis1(Homeobox)|ACGTGTCACC|3|+/Meis1(Homeobox)|CGTGTCACCC|4|-,tssPos:197435028,start:-110,mutMotif:NRF1(NRF)|TGGCGCACGCGC|33|+/NRF1(NRF)|GCGCACGCGCAG|35|-,		GTCACGTGTCACCCGACGGAGCGCGCTCCCGTTTATAACTGTAATACAGTGCAGCCCCCAGCTATTTTTCTCCGTGGCGGCGGCGACGAGCGGAAGTTCTTGGGAGCGCCAGTTCCGTCTGTGTGTTCGAGTGGACAAAATGGCGAAGATCGC	GTCCAAGCTCA	GGTAACCGGTCCAGCTCAGTCACGTGTCACCCGACGGAGCGCGCTCCCGTTTATAACTGTAATACAGTGCAGCCCCCAGCTATTTTTCTCCGTGGCGGCGGCGACGAGCGGAAGTTCTTGGGAGCGCCAGTTCCGTCTGTGTGTTCGAGTGGACAAAATGGCGAAGATCGCGTCCAAGCTCAAGATCGGAAGAGCACACG	200
Celeb_SF3B1_mutMotif_Usf2_bHLH__BCrep1	chr2	197434986	197435138	-	mutMotif:Usf2(bHLH)|GTCACGTGTC|0|+,start:-110,tssOffset:110,motif:Elk1(ETS)|AGCGGAAGTT|88|-/NRF1(NRF)|TGGCGCACGCGC|33|+/NRF1(NRF)|GCGCACGCGCAG|35|-/Meis1(Homeobox)|ACGTGTCACC|3|+/Meis1(Homeobox)|CGTGTCACCC|4|-,tssPos:197435028,end:42,		TAACTGTAATACCCGACGGAGCGCGCTCCCGTTTGGCGCACGCGCAGAGTGCAGCCCCCAGCTATTTTTCTCCGTGGCGGCGGCGACGAGCGGAAGTTCTTGGGAGCGCCAGTTCCGTCTGTGTGTTCGAGTGGACAAAATGGCGAAGATCGC	GAGAGTGCAGG	GGTAACCGGTCCAGCTCATAACTGTAATACCCGACGGAGCGCGCTCCCGTTTGGCGCACGCGCAGAGTGCAGCCCCCAGCTATTTTTCTCCGTGGCGGCGGCGACGAGCGGAAGTTCTTGGGAGCGCCAGTTCCGTCTGTGTGTTCGAGTGGACAAAATGGCGAAGATCGCGAGAGTGCAGGAGATCGGAAGAGCACACG	200
Celeb_SF3B1_mutMotif_Usf2_bHLH__BCrep2	chr2	197434986	197435138	-	end:42,mutMotif:Usf2(bHLH)|GTCACGTGTC|0|+,start:-110,tssPos:197435028,motif:Elk1(ETS)|AGCGGAAGTT|88|-/NRF1(NRF)|TGGCGCACGCGC|33|+/NRF1(NRF)|GCGCACGCGCAG|35|-/Meis1(Homeobox)|ACGTGTCACC|3|+/Meis1(Homeobox)|CGTGTCACCC|4|-,tssOffset:110,		TAACTGTAATACCCGACGGAGCGCGCTCCCGTTTGGCGCACGCGCAGAGTGCAGCCCCCAGCTATTTTTCTCCGTGGCGGCGGCGACGAGCGGAAGTTCTTGGGAGCGCCAGTTCCGTCTGTGTGTTCGAGTGGACAAAATGGCGAAGATCGC	ACTTACCGATC	GGTAACCGGTCCAGCTCATAACTGTAATACCCGACGGAGCGCGCTCCCGTTTGGCGCACGCGCAGAGTGCAGCCCCCAGCTATTTTTCTCCGTGGCGGCGGCGACGAGCGGAAGTTCTTGGGAGCGCCAGTTCCGTCTGTGTGTTCGAGTGGACAAAATGGCGAAGATCGCACTTACCGATCAGATCGGAAGAGCACACG	200
Celeb_SF3B1_mutMotif_Usf2_bHLH__BCrep3	chr2	197434986	197435138	-	motif:Elk1(ETS)|AGCGGAAGTT|88|-/NRF1(NRF)|TGGCGCACGCGC|33|+/NRF1(NRF)|GCGCACGCGCAG|35|-/Meis1(Homeobox)|ACGTGTCACC|3|+/Meis1(Homeobox)|CGTGTCACCC|4|-,tssOffset:110,tssPos:197435028,mutMotif:Usf2(bHLH)|GTCACGTGTC|0|+,start:-110,end:42,		TAACTGTAATACCCGACGGAGCGCGCTCCCGTTTGGCGCACGCGCAGAGTGCAGCCCCCAGCTATTTTTCTCCGTGGCGGCGGCGACGAGCGGAAGTTCTTGGGAGCGCCAGTTCCGTCTGTGTGTTCGAGTGGACAAAATGGCGAAGATCGC	CGGAGTCAGCT	GGTAACCGGTCCAGCTCATAACTGTAATACCCGACGGAGCGCGCTCCCGTTTGGCGCACGCGCAGAGTGCAGCCCCCAGCTATTTTTCTCCGTGGCGGCGGCGACGAGCGGAAGTTCTTGGGAGCGCCAGTTCCGTCTGTGTGTTCGAGTGGACAAAATGGCGAAGATCGCCGGAGTCAGCTAGATCGGAAGAGCACACG	200
Celeb_SF3B1_mutMotif_Usf2_bHLH__BCrep4	chr2	197434986	197435138	-	motif:Elk1(ETS)|AGCGGAAGTT|88|-/NRF1(NRF)|TGGCGCACGCGC|33|+/NRF1(NRF)|GCGCACGCGCAG|35|-/Meis1(Homeobox)|ACGTGTCACC|3|+/Meis1(Homeobox)|CGTGTCACCC|4|-,tssOffset:110,tssPos:197435028,mutMotif:Usf2(bHLH)|GTCACGTGTC|0|+,start:-110,end:42,		TAACTGTAATACCCGACGGAGCGCGCTCCCGTTTGGCGCACGCGCAGAGTGCAGCCCCCAGCTATTTTTCTCCGTGGCGGCGGCGACGAGCGGAAGTTCTTGGGAGCGCCAGTTCCGTCTGTGTGTTCGAGTGGACAAAATGGCGAAGATCGC	AGGTATGTGCG	GGTAACCGGTCCAGCTCATAACTGTAATACCCGACGGAGCGCGCTCCCGTTTGGCGCACGCGCAGAGTGCAGCCCCCAGCTATTTTTCTCCGTGGCGGCGGCGACGAGCGGAAGTTCTTGGGAGCGCCAGTTCCGTCTGTGTGTTCGAGTGGACAAAATGGCGAAGATCGCAGGTATGTGCGAGATCGGAAGAGCACACG	200
Celeb_TERT_mutMotif_Ctrl_BCrep1	chr5	1295024	1295176	-	start:-110,motif:Sp1(Zf)|GACCCCGCCCCG|18|+/Sp1(Zf)|GGCCCCGCCCTC|99|+,tssPos:1295066,tssOffset:110,end:42,		CTCCGCCTCCTCCGCGCGGACCCCGCCCCGTCCCGACCCCTCCCGGGTCCCCGGCCCAGCCCCCTCCGGGCCCTCCCAGCCCCTCCCCTTCCTTTCCGCGGCCCCGCCCTCTCCTCGCGGCGCGAGTTTCAGGCAGCGCTGCGTCCTGCTGCG	GGAGTGCATCT	GGTAACCGGTCCAGCTCACTCCGCCTCCTCCGCGCGGACCCCGCCCCGTCCCGACCCCTCCCGGGTCCCCGGCCCAGCCCCCTCCGGGCCCTCCCAGCCCCTCCCCTTCCTTTCCGCGGCCCCGCCCTCTCCTCGCGGCGCGAGTTTCAGGCAGCGCTGCGTCCTGCTGCGGGAGTGCATCTAGATCGGAAGAGCACACG	200
Celeb_TERT_mutMotif_Ctrl_BCrep2	chr5	1295024	1295176	-	start:-110,motif:Sp1(Zf)|GACCCCGCCCCG|18|+/Sp1(Zf)|GGCCCCGCCCTC|99|+,tssOffset:110,tssPos:1295066,end:42,		CTCCGCCTCCTCCGCGCGGACCCCGCCCCGTCCCGACCCCTCCCGGGTCCCCGGCCCAGCCCCCTCCGGGCCCTCCCAGCCCCTCCCCTTCCTTTCCGCGGCCCCGCCCTCTCCTCGCGGCGCGAGTTTCAGGCAGCGCTGCGTCCTGCTGCG	CACGTACCACT	GGTAACCGGTCCAGCTCACTCCGCCTCCTCCGCGCGGACCCCGCCCCGTCCCGACCCCTCCCGGGTCCCCGGCCCAGCCCCCTCCGGGCCCTCCCAGCCCCTCCCCTTCCTTTCCGCGGCCCCGCCCTCTCCTCGCGGCGCGAGTTTCAGGCAGCGCTGCGTCCTGCTGCGCACGTACCACTAGATCGGAAGAGCACACG	200
Celeb_TERT_mutMotif_Ctrl_BCrep3	chr5	1295024	1295176	-	end:42,start:-110,motif:Sp1(Zf)|GACCCCGCCCCG|18|+/Sp1(Zf)|GGCCCCGCCCTC|99|+,tssOffset:110,tssPos:1295066,		CTCCGCCTCCTCCGCGCGGACCCCGCCCCGTCCCGACCCCTCCCGGGTCCCCGGCCCAGCCCCCTCCGGGCCCTCCCAGCCCCTCCCCTTCCTTTCCGCGGCCCCGCCCTCTCCTCGCGGCGCGAGTTTCAGGCAGCGCTGCGTCCTGCTGCG	TTGGTTCTAAG	GGTAACCGGTCCAGCTCACTCCGCCTCCTCCGCGCGGACCCCGCCCCGTCCCGACCCCTCCCGGGTCCCCGGCCCAGCCCCCTCCGGGCCCTCCCAGCCCCTCCCCTTCCTTTCCGCGGCCCCGCCCTCTCCTCGCGGCGCGAGTTTCAGGCAGCGCTGCGTCCTGCTGCGTTGGTTCTAAGAGATCGGAAGAGCACACG	200
Celeb_TERT_mutMotif_Ctrl_BCrep4	chr5	1295024	1295176	-	motif:Sp1(Zf)|GACCCCGCCCCG|18|+/Sp1(Zf)|GGCCCCGCCCTC|99|+,tssOffset:110,tssPos:1295066,start:-110,end:42,		CTCCGCCTCCTCCGCGCGGACCCCGCCCCGTCCCGACCCCTCCCGGGTCCCCGGCCCAGCCCCCTCCGGGCCCTCCCAGCCCCTCCCCTTCCTTTCCGCGGCCCCGCCCTCTCCTCGCGGCGCGAGTTTCAGGCAGCGCTGCGTCCTGCTGCG	GGTACAACAAT	GGTAACCGGTCCAGCTCACTCCGCCTCCTCCGCGCGGACCCCGCCCCGTCCCGACCCCTCCCGGGTCCCCGGCCCAGCCCCCTCCGGGCCCTCCCAGCCCCTCCCCTTCCTTTCCGCGGCCCCGCCCTCTCCTCGCGGCGCGAGTTTCAGGCAGCGCTGCGTCCTGCTGCGGGTACAACAATAGATCGGAAGAGCACACG	200
Celeb_TERT_mutMotif_Sp1_Zf__BCrep1	chr5	1295024	1295176	-	tssOffset:110,tssPos:1295066,mutMotif:Sp1(Zf)|GACCCCGCCCCG|18|+/Sp1(Zf)|GGCCCCGCCCTC|99|+,start:-110,end:42,		CTCCGCCTCCTCCGCGCGTAACTGTAATACTCCCGACCCCTCCCGGGTCCCCGGCCCAGCCCCCTCCGGGCCCTCCCAGCCCCTCCCCTTCCTTTCCGCTAACTGTAATACTCCTCGCGGCGCGAGTTTCAGGCAGCGCTGCGTCCTGCTGCG	CTTCGTAGTGG	GGTAACCGGTCCAGCTCACTCCGCCTCCTCCGCGCGTAACTGTAATACTCCCGACCCCTCCCGGGTCCCCGGCCCAGCCCCCTCCGGGCCCTCCCAGCCCCTCCCCTTCCTTTCCGCTAACTGTAATACTCCTCGCGGCGCGAGTTTCAGGCAGCGCTGCGTCCTGCTGCGCTTCGTAGTGGAGATCGGAAGAGCACACG	200
Celeb_TERT_mutMotif_Sp1_Zf__BCrep2	chr5	1295024	1295176	-	mutMotif:Sp1(Zf)|GACCCCGCCCCG|18|+/Sp1(Zf)|GGCCCCGCCCTC|99|+,start:-110,tssOffset:110,tssPos:1295066,end:42,		CTCCGCCTCCTCCGCGCGTAACTGTAATACTCCCGACCCCTCCCGGGTCCCCGGCCCAGCCCCCTCCGGGCCCTCCCAGCCCCTCCCCTTCCTTTCCGCTAACTGTAATACTCCTCGCGGCGCGAGTTTCAGGCAGCGCTGCGTCCTGCTGCG	GAACGAAGCGC	GGTAACCGGTCCAGCTCACTCCGCCTCCTCCGCGCGTAACTGTAATACTCCCGACCCCTCCCGGGTCCCCGGCCCAGCCCCCTCCGGGCCCTCCCAGCCCCTCCCCTTCCTTTCCGCTAACTGTAATACTCCTCGCGGCGCGAGTTTCAGGCAGCGCTGCGTCCTGCTGCGGAACGAAGCGCAGATCGGAAGAGCACACG	200
Celeb_TERT_mutMotif_Sp1_Zf__BCrep3	chr5	1295024	1295176	-	end:42,mutMotif:Sp1(Zf)|GACCCCGCCCCG|18|+/Sp1(Zf)|GGCCCCGCCCTC|99|+,start:-110,tssPos:1295066,tssOffset:110,		CTCCGCCTCCTCCGCGCGTAACTGTAATACTCCCGACCCCTCCCGGGTCCCCGGCCCAGCCCCCTCCGGGCCCTCCCAGCCCCTCCCCTTCCTTTCCGCTAACTGTAATACTCCTCGCGGCGCGAGTTTCAGGCAGCGCTGCGTCCTGCTGCG	ACCGTAGCCTC	GGTAACCGGTCCAGCTCACTCCGCCTCCTCCGCGCGTAACTGTAATACTCCCGACCCCTCCCGGGTCCCCGGCCCAGCCCCCTCCGGGCCCTCCCAGCCCCTCCCCTTCCTTTCCGCTAACTGTAATACTCCTCGCGGCGCGAGTTTCAGGCAGCGCTGCGTCCTGCTGCGACCGTAGCCTCAGATCGGAAGAGCACACG	200
Celeb_TERT_mutMotif_Sp1_Zf__BCrep4	chr5	1295024	1295176	-	end:42,mutMotif:Sp1(Zf)|GACCCCGCCCCG|18|+/Sp1(Zf)|GGCCCCGCCCTC|99|+,start:-110,tssOffset:110,tssPos:1295066,		CTCCGCCTCCTCCGCGCGTAACTGTAATACTCCCGACCCCTCCCGGGTCCCCGGCCCAGCCCCCTCCGGGCCCTCCCAGCCCCTCCCCTTCCTTTCCGCTAACTGTAATACTCCTCGCGGCGCGAGTTTCAGGCAGCGCTGCGTCCTGCTGCG	ACCAATGACGA	GGTAACCGGTCCAGCTCACTCCGCCTCCTCCGCGCGTAACTGTAATACTCCCGACCCCTCCCGGGTCCCCGGCCCAGCCCCCTCCGGGCCCTCCCAGCCCCTCCCCTTCCTTTCCGCTAACTGTAATACTCCTCGCGGCGCGAGTTTCAGGCAGCGCTGCGTCCTGCTGCGACCAATGACGAAGATCGGAAGAGCACACG	200
GWAS_TSS-chr10:119651337-119651487_+_SNV_Ctrl_BCrep1	chr10	119651302	119651454	+	end:42,start:-110,motif:Sp1(Zf)|GGCCCCGCCCCC|13|+/AP-1(bZIP)|ATGACTCAGG|58|+/AP-1(bZIP)|GATGACTCAG|57|-,tssPos:119651412,tssOffset:110,		GCGAGCGGGCCGAGGCCCCGCCCCCGCTCCTCTGCCCCGCCCGCCGCGATTATAGCCGATGACTCAGGGCGGAGCTCCGCATCCAACCCCGGGCCGCGGCCAACTTCTCTGGACTGGACCAGAAGTTTCTAGCCGGCCAGTTGCTACCTCCCT	AGAAGGAGTGG	GGTAACCGGTCCAGCTCAGCGAGCGGGCCGAGGCCCCGCCCCCGCTCCTCTGCCCCGCCCGCCGCGATTATAGCCGATGACTCAGGGCGGAGCTCCGCATCCAACCCCGGGCCGCGGCCAACTTCTCTGGACTGGACCAGAAGTTTCTAGCCGGCCAGTTGCTACCTCCCTAGAAGGAGTGGAGATCGGAAGAGCACACG	200
GWAS_TSS-chr10:119651337-119651487_+_SNV_Ctrl_BCrep2	chr10	119651302	119651454	+	motif:Sp1(Zf)|GGCCCCGCCCCC|13|+/AP-1(bZIP)|ATGACTCAGG|58|+/AP-1(bZIP)|GATGACTCAG|57|-,tssPos:119651412,tssOffset:110,start:-110,end:42,		GCGAGCGGGCCGAGGCCCCGCCCCCGCTCCTCTGCCCCGCCCGCCGCGATTATAGCCGATGACTCAGGGCGGAGCTCCGCATCCAACCCCGGGCCGCGGCCAACTTCTCTGGACTGGACCAGAAGTTTCTAGCCGGCCAGTTGCTACCTCCCT	AGCAAGGTCCG	GGTAACCGGTCCAGCTCAGCGAGCGGGCCGAGGCCCCGCCCCCGCTCCTCTGCCCCGCCCGCCGCGATTATAGCCGATGACTCAGGGCGGAGCTCCGCATCCAACCCCGGGCCGCGGCCAACTTCTCTGGACTGGACCAGAAGTTTCTAGCCGGCCAGTTGCTACCTCCCTAGCAAGGTCCGAGATCGGAAGAGCACACG	200
GWAS_TSS-chr10:119651337-119651487_+_SNV_Ctrl_BCrep3	chr10	119651302	119651454	+	end:42,motif:Sp1(Zf)|GGCCCCGCCCCC|13|+/AP-1(bZIP)|ATGACTCAGG|58|+/AP-1(bZIP)|GATGACTCAG|57|-,tssPos:119651412,tssOffset:110,start:-110,		GCGAGCGGGCCGAGGCCCCGCCCCCGCTCCTCTGCCCCGCCCGCCGCGATTATAGCCGATGACTCAGGGCGGAGCTCCGCATCCAACCCCGGGCCGCGGCCAACTTCTCTGGACTGGACCAGAAGTTTCTAGCCGGCCAGTTGCTACCTCCCT	GGTATAGCAAG	GGTAACCGGTCCAGCTCAGCGAGCGGGCCGAGGCCCCGCCCCCGCTCCTCTGCCCCGCCCGCCGCGATTATAGCCGATGACTCAGGGCGGAGCTCCGCATCCAACCCCGGGCCGCGGCCAACTTCTCTGGACTGGACCAGAAGTTTCTAGCCGGCCAGTTGCTACCTCCCTGGTATAGCAAGAGATCGGAAGAGCACACG	200
GWAS_TSS-chr10:119651337-119651487_+_SNV_Ctrl_BCrep4	chr10	119651302	119651454	+	tssOffset:110,motif:Sp1(Zf)|GGCCCCGCCCCC|13|+/AP-1(bZIP)|ATGACTCAGG|58|+/AP-1(bZIP)|GATGACTCAG|57|-,tssPos:119651412,start:-110,end:42,		GCGAGCGGGCCGAGGCCCCGCCCCCGCTCCTCTGCCCCGCCCGCCGCGATTATAGCCGATGACTCAGGGCGGAGCTCCGCATCCAACCCCGGGCCGCGGCCAACTTCTCTGGACTGGACCAGAAGTTTCTAGCCGGCCAGTTGCTACCTCCCT	ACGCCAATAGT	GGTAACCGGTCCAGCTCAGCGAGCGGGCCGAGGCCCCGCCCCCGCTCCTCTGCCCCGCCCGCCGCGATTATAGCCGATGACTCAGGGCGGAGCTCCGCATCCAACCCCGGGCCGCGGCCAACTTCTCTGGACTGGACCAGAAGTTTCTAGCCGGCCAGTTGCTACCTCCCTACGCCAATAGTAGATCGGAAGAGCACACG	200
GWAS_TSS-chr10:119651337-119651487_+_SNV_Mut_rs144814361-T_BCrep1	chr10	119651302	119651454	+	start:-110,motif:Sp1(Zf)|GGCCCCGCCCCC|13|+/AP-1(bZIP)|ATGACTCAGG|58|+/AP-1(bZIP)|GATGACTCAG|57|-,tssOffset:110,tssPos:119651412,oligo:rs144814361-T|T|103|+,end:42,		GCGAGCGGGCCGAGGCCCCGCCCCCGCTCCTCTGCCCCGCCCGCCGCGATTATAGCCGATGACTCAGGGCGGAGCTCCGCATCCAACCCCGGGCCGCGGCCAATTTCTCTGGACTGGACCAGAAGTTTCTAGCCGGCCAGTTGCTACCTCCCT	GAGAGACCGAA	GGTAACCGGTCCAGCTCAGCGAGCGGGCCGAGGCCCCGCCCCCGCTCCTCTGCCCCGCCCGCCGCGATTATAGCCGATGACTCAGGGCGGAGCTCCGCATCCAACCCCGGGCCGCGGCCAATTTCTCTGGACTGGACCAGAAGTTTCTAGCCGGCCAGTTGCTACCTCCCTGAGAGACCGAAAGATCGGAAGAGCACACG	200
GWAS_TSS-chr10:119651337-119651487_+_SNV_Mut_rs144814361-T_BCrep2	chr10	119651302	119651454	+	end:42,oligo:rs144814361-T|T|103|+,tssOffset:110,motif:Sp1(Zf)|GGCCCCGCCCCC|13|+/AP-1(bZIP)|ATGACTCAGG|58|+/AP-1(bZIP)|GATGACTCAG|57|-,tssPos:119651412,start:-110,		GCGAGCGGGCCGAGGCCCCGCCCCCGCTCCTCTGCCCCGCCCGCCGCGATTATAGCCGATGACTCAGGGCGGAGCTCCGCATCCAACCCCGGGCCGCGGCCAATTTCTCTGGACTGGACCAGAAGTTTCTAGCCGGCCAGTTGCTACCTCCCT	TATCCTCGTTA	GGTAACCGGTCCAGCTCAGCGAGCGGGCCGAGGCCCCGCCCCCGCTCCTCTGCCCCGCCCGCCGCGATTATAGCCGATGACTCAGGGCGGAGCTCCGCATCCAACCCCGGGCCGCGGCCAATTTCTCTGGACTGGACCAGAAGTTTCTAGCCGGCCAGTTGCTACCTCCCTTATCCTCGTTAAGATCGGAAGAGCACACG	200
GWAS_TSS-chr10:119651337-119651487_+_SNV_Mut_rs144814361-T_BCrep3	chr10	119651302	119651454	+	oligo:rs144814361-T|T|103|+,end:42,start:-110,motif:Sp1(Zf)|GGCCCCGCCCCC|13|+/AP-1(bZIP)|ATGACTCAGG|58|+/AP-1(bZIP)|GATGACTCAG|57|-,tssOffset:110,tssPos:119651412,		GCGAGCGGGCCGAGGCCCCGCCCCCGCTCCTCTGCCCCGCCCGCCGCGATTATAGCCGATGACTCAGGGCGGAGCTCCGCATCCAACCCCGGGCCGCGGCCAATTTCTCTGGACTGGACCAGAAGTTTCTAGCCGGCCAGTTGCTACCTCCCT	TTAACTTCTGG	GGTAACCGGTCCAGCTCAGCGAGCGGGCCGAGGCCCCGCCCCCGCTCCTCTGCCCCGCCCGCCGCGATTATAGCCGATGACTCAGGGCGGAGCTCCGCATCCAACCCCGGGCCGCGGCCAATTTCTCTGGACTGGACCAGAAGTTTCTAGCCGGCCAGTTGCTACCTCCCTTTAACTTCTGGAGATCGGAAGAGCACACG	200
GWAS_TSS-chr10:119651337-119651487_+_SNV_Mut_rs144814361-T_BCrep4	chr10	119651302	119651454	+	end:42,oligo:rs144814361-T|T|103|+,start:-110,tssOffset:110,motif:Sp1(Zf)|GGCCCCGCCCCC|13|+/AP-1(bZIP)|ATGACTCAGG|58|+/AP-1(bZIP)|GATGACTCAG|57|-,tssPos:119651412,		GCGAGCGGGCCGAGGCCCCGCCCCCGCTCCTCTGCCCCGCCCGCCGCGATTATAGCCGATGACTCAGGGCGGAGCTCCGCATCCAACCCCGGGCCGCGGCCAATTTCTCTGGACTGGACCAGAAGTTTCTAGCCGGCCAGTTGCTACCTCCCT	ACATGCACAAG	GGTAACCGGTCCAGCTCAGCGAGCGGGCCGAGGCCCCGCCCCCGCTCCTCTGCCCCGCCCGCCGCGATTATAGCCGATGACTCAGGGCGGAGCTCCGCATCCAACCCCGGGCCGCGGCCAATTTCTCTGGACTGGACCAGAAGTTTCTAGCCGGCCAGTTGCTACCTCCCTACATGCACAAGAGATCGGAAGAGCACACG	200
GWAS_TSS-chr11:10455065-10455215_-_SNV_Ctrl_BCrep1	chr11	10455098	10455250	-	end:42,start:-110,tssPos:10455140,motif:PSE(SNAPc)|AAATAACCATGAGCAAAATG|48|+,tssOffset:110,		ACAGACACATAGCCTCCCAGTGACTTAGGCAAATCCTGTGGTCCTGGGAAATAACCATGAGCAAAATGGCTATTTCTGTGGTGCTGTTGAAATCCTGGGGAGAAGAGCTCAGGAAGGATGGGTCAGTTGTTTACCGGGAGGCTAGCTGTAACC	GTACATGGACC	GGTAACCGGTCCAGCTCAACAGACACATAGCCTCCCAGTGACTTAGGCAAATCCTGTGGTCCTGGGAAATAACCATGAGCAAAATGGCTATTTCTGTGGTGCTGTTGAAATCCTGGGGAGAAGAGCTCAGGAAGGATGGGTCAGTTGTTTACCGGGAGGCTAGCTGTAACCGTACATGGACCAGATCGGAAGAGCACACG	200
GWAS_TSS-chr11:10455065-10455215_-_SNV_Ctrl_BCrep2	chr11	10455098	10455250	-	end:42,motif:PSE(SNAPc)|AAATAACCATGAGCAAAATG|48|+,tssOffset:110,tssPos:10455140,start:-110,		ACAGACACATAGCCTCCCAGTGACTTAGGCAAATCCTGTGGTCCTGGGAAATAACCATGAGCAAAATGGCTATTTCTGTGGTGCTGTTGAAATCCTGGGGAGAAGAGCTCAGGAAGGATGGGTCAGTTGTTTACCGGGAGGCTAGCTGTAACC	TAGCTCGAAGG	GGTAACCGGTCCAGCTCAACAGACACATAGCCTCCCAGTGACTTAGGCAAATCCTGTGGTCCTGGGAAATAACCATGAGCAAAATGGCTATTTCTGTGGTGCTGTTGAAATCCTGGGGAGAAGAGCTCAGGAAGGATGGGTCAGTTGTTTACCGGGAGGCTAGCTGTAACCTAGCTCGAAGGAGATCGGAAGAGCACACG	200
GWAS_TSS-chr11:10455065-10455215_-_SNV_Ctrl_BCrep3	chr11	10455098	10455250	-	end:42,start:-110,tssOffset:110,motif:PSE(SNAPc)|AAATAACCATGAGCAAAATG|48|+,tssPos:10455140,		ACAGACACATAGCCTCCCAGTGACTTAGGCAAATCCTGTGGTCCTGGGAAATAACCATGAGCAAAATGGCTATTTCTGTGGTGCTGTTGAAATCCTGGGGAGAAGAGCTCAGGAAGGATGGGTCAGTTGTTTACCGGGAGGCTAGCTGTAACC	TTACGCAGATG	GGTAACCGGTCCAGCTCAACAGACACATAGCCTCCCAGTGACTTAGGCAAATCCTGTGGTCCTGGGAAATAACCATGAGCAAAATGGCTATTTCTGTGGTGCTGTTGAAATCCTGGGGAGAAGAGCTCAGGAAGGATGGGTCAGTTGTTTACCGGGAGGCTAGCTGTAACCTTACGCAGATGAGATCGGAAGAGCACACG	200
GWAS_TSS-chr11:10455065-10455215_-_SNV_Ctrl_BCrep4	chr11	10455098	10455250	-	start:-110,tssOffset:110,motif:PSE(SNAPc)|AAATAACCATGAGCAAAATG|48|+,tssPos:10455140,end:42,		ACAGACACATAGCCTCCCAGTGACTTAGGCAAATCCTGTGGTCCTGGGAAATAACCATGAGCAAAATGGCTATTTCTGTGGTGCTGTTGAAATCCTGGGGAGAAGAGCTCAGGAAGGATGGGTCAGTTGTTTACCGGGAGGCTAGCTGTAACC	AACAATCTCCA	GGTAACCGGTCCAGCTCAACAGACACATAGCCTCCCAGTGACTTAGGCAAATCCTGTGGTCCTGGGAAATAACCATGAGCAAAATGGCTATTTCTGTGGTGCTGTTGAAATCCTGGGGAGAAGAGCTCAGGAAGGATGGGTCAGTTGTTTACCGGGAGGCTAGCTGTAACCAACAATCTCCAAGATCGGAAGAGCACACG	200
GWAS_TSS-chr11:10455065-10455215_-_SNV_Mut_rs899013-G_BCrep1	chr11	10455098	10455250	-	oligo:rs899013-G|G|108|-,end:42,start:-110,motif:PSE(SNAPc)|AAATAACCATGAGCAAAATG|48|+,tssOffset:110,tssPos:10455140,		ACAGACACATAGCCTCCCAGTGACTTAGGCAAATCCTGTGGTCCTGGGAAATAACCATGAGCAAAATGGCTATTTCTGTGGTGCTGTTGAAATCCTGGGGAGAAGAGCGCAGGAAGGATGGGTCAGTTGTTTACCGGGAGGCTAGCTGTAACC	AATAAGAAGCC	GGTAACCGGTCCAGCTCAACAGACACATAGCCTCCCAGTGACTTAGGCAAATCCTGTGGTCCTGGGAAATAACCATGAGCAAAATGGCTATTTCTGTGGTGCTGTTGAAATCCTGGGGAGAAGAGCGCAGGAAGGATGGGTCAGTTGTTTACCGGGAGGCTAGCTGTAACCAATAAGAAGCCAGATCGGAAGAGCACACG	200
GWAS_TSS-chr11:10455065-10455215_-_SNV_Mut_rs899013-G_BCrep2	chr11	10455098	10455250	-	start:-110,tssPos:10455140,motif:PSE(SNAPc)|AAATAACCATGAGCAAAATG|48|+,tssOffset:110,oligo:rs899013-G|G|108|-,end:42,		ACAGACACATAGCCTCCCAGTGACTTAGGCAAATCCTGTGGTCCTGGGAAATAACCATGAGCAAAATGGCTATTTCTGTGGTGCTGTTGAAATCCTGGGGAGAAGAGCGCAGGAAGGATGGGTCAGTTGTTTACCGGGAGGCTAGCTGTAACC	CGGTCCTTCCT	GGTAACCGGTCCAGCTCAACAGACACATAGCCTCCCAGTGACTTAGGCAAATCCTGTGGTCCTGGGAAATAACCATGAGCAAAATGGCTATTTCTGTGGTGCTGTTGAAATCCTGGGGAGAAGAGCGCAGGAAGGATGGGTCAGTTGTTTACCGGGAGGCTAGCTGTAACCCGGTCCTTCCTAGATCGGAAGAGCACACG	200
GWAS_TSS-chr11:10455065-10455215_-_SNV_Mut_rs899013-G_BCrep3	chr11	10455098	10455250	-	start:-110,motif:PSE(SNAPc)|AAATAACCATGAGCAAAATG|48|+,tssPos:10455140,tssOffset:110,oligo:rs899013-G|G|108|-,end:42,		ACAGACACATAGCCTCCCAGTGACTTAGGCAAATCCTGTGGTCCTGGGAAATAACCATGAGCAAAATGGCTATTTCTGTGGTGCTGTTGAAATCCTGGGGAGAAGAGCGCAGGAAGGATGGGTCAGTTGTTTACCGGGAGGCTAGCTGTAACC	GGTAGCGTAGC	GGTAACCGGTCCAGCTCAACAGACACATAGCCTCCCAGTGACTTAGGCAAATCCTGTGGTCCTGGGAAATAACCATGAGCAAAATGGCTATTTCTGTGGTGCTGTTGAAATCCTGGGGAGAAGAGCGCAGGAAGGATGGGTCAGTTGTTTACCGGGAGGCTAGCTGTAACCGGTAGCGTAGCAGATCGGAAGAGCACACG	200
GWAS_TSS-chr11:10455065-10455215_-_SNV_Mut_rs899013-G_BCrep4	chr11	10455098	10455250	-	oligo:rs899013-G|G|108|-,end:42,tssPos:10455140,motif:PSE(SNAPc)|AAATAACCATGAGCAAAATG|48|+,tssOffset:110,start:-110,		ACAGACACATAGCCTCCCAGTGACTTAGGCAAATCCTGTGGTCCTGGGAAATAACCATGAGCAAAATGGCTATTTCTGTGGTGCTGTTGAAATCCTGGGGAGAAGAGCGCAGGAAGGATGGGTCAGTTGTTTACCGGGAGGCTAGCTGTAACC	TTAAGGTCAGG	GGTAACCGGTCCAGCTCAACAGACACATAGCCTCCCAGTGACTTAGGCAAATCCTGTGGTCCTGGGAAATAACCATGAGCAAAATGGCTATTTCTGTGGTGCTGTTGAAATCCTGGGGAGAAGAGCGCAGGAAGGATGGGTCAGTTGTTTACCGGGAGGCTAGCTGTAACCTTAAGGTCAGGAGATCGGAAGAGCACACG	200
GWAS_TSS-chr11:129895482-129895632_-_SNV_Ctrl_BCrep1	chr11	129895515	129895667	-	start:-110,tssOffset:110,motif:Sp1(Zf)|GGCCCCGCCCCG|7|+/Sp1(Zf)|GGCCCCGCCCCG|29|+/Sp1(Zf)|TGCCCCGCCCCT|44|+/NRF1(NRF)|GCGCAGGCCCAG|62|-,tssPos:129895557,end:42,		CCGCTGTGGCCCCGCCCCGGCACCCTCCAGGCCCCGCCCCGCGCTGCCCCGCCCCTTCCGCCGCGCAGGCCCAGAGCGTGCGCGCACCCAGACTCCTTGCGGGAGCGAGTGCGTCTGGGAGCCCGCGGCCGGAGAAGGGCTGCGGGTTAGGGG	GACGAGAGATC	GGTAACCGGTCCAGCTCACCGCTGTGGCCCCGCCCCGGCACCCTCCAGGCCCCGCCCCGCGCTGCCCCGCCCCTTCCGCCGCGCAGGCCCAGAGCGTGCGCGCACCCAGACTCCTTGCGGGAGCGAGTGCGTCTGGGAGCCCGCGGCCGGAGAAGGGCTGCGGGTTAGGGGGACGAGAGATCAGATCGGAAGAGCACACG	200
GWAS_TSS-chr11:129895482-129895632_-_SNV_Ctrl_BCrep2	chr11	129895515	129895667	-	start:-110,motif:Sp1(Zf)|GGCCCCGCCCCG|7|+/Sp1(Zf)|GGCCCCGCCCCG|29|+/Sp1(Zf)|TGCCCCGCCCCT|44|+/NRF1(NRF)|GCGCAGGCCCAG|62|-,tssPos:129895557,tssOffset:110,end:42,		CCGCTGTGGCCCCGCCCCGGCACCCTCCAGGCCCCGCCCCGCGCTGCCCCGCCCCTTCCGCCGCGCAGGCCCAGAGCGTGCGCGCACCCAGACTCCTTGCGGGAGCGAGTGCGTCTGGGAGCCCGCGGCCGGAGAAGGGCTGCGGGTTAGGGG	GAATTATGACG	GGTAACCGGTCCAGCTCACCGCTGTGGCCCCGCCCCGGCACCCTCCAGGCCCCGCCCCGCGCTGCCCCGCCCCTTCCGCCGCGCAGGCCCAGAGCGTGCGCGCACCCAGACTCCTTGCGGGAGCGAGTGCGTCTGGGAGCCCGCGGCCGGAGAAGGGCTGCGGGTTAGGGGGAATTATGACGAGATCGGAAGAGCACACG	200
GWAS_TSS-chr11:129895482-129895632_-_SNV_Ctrl_BCrep3	chr11	129895515	129895667	-	end:42,motif:Sp1(Zf)|GGCCCCGCCCCG|7|+/Sp1(Zf)|GGCCCCGCCCCG|29|+/Sp1(Zf)|TGCCCCGCCCCT|44|+/NRF1(NRF)|GCGCAGGCCCAG|62|-,tssPos:129895557,tssOffset:110,start:-110,		CCGCTGTGGCCCCGCCCCGGCACCCTCCAGGCCCCGCCCCGCGCTGCCCCGCCCCTTCCGCCGCGCAGGCCCAGAGCGTGCGCGCACCCAGACTCCTTGCGGGAGCGAGTGCGTCTGGGAGCCCGCGGCCGGAGAAGGGCTGCGGGTTAGGGG	CGTCTATATGA	GGTAACCGGTCCAGCTCACCGCTGTGGCCCCGCCCCGGCACCCTCCAGGCCCCGCCCCGCGCTGCCCCGCCCCTTCCGCCGCGCAGGCCCAGAGCGTGCGCGCACCCAGACTCCTTGCGGGAGCGAGTGCGTCTGGGAGCCCGCGGCCGGAGAAGGGCTGCGGGTTAGGGGCGTCTATATGAAGATCGGAAGAGCACACG	200
GWAS_TSS-chr11:129895482-129895632_-_SNV_Ctrl_BCrep4	chr11	129895515	129895667	-	end:42,start:-110,tssPos:129895557,motif:Sp1(Zf)|GGCCCCGCCCCG|7|+/Sp1(Zf)|GGCCCCGCCCCG|29|+/Sp1(Zf)|TGCCCCGCCCCT|44|+/NRF1(NRF)|GCGCAGGCCCAG|62|-,tssOffset:110,		CCGCTGTGGCCCCGCCCCGGCACCCTCCAGGCCCCGCCCCGCGCTGCCCCGCCCCTTCCGCCGCGCAGGCCCAGAGCGTGCGCGCACCCAGACTCCTTGCGGGAGCGAGTGCGTCTGGGAGCCCGCGGCCGGAGAAGGGCTGCGGGTTAGGGG	AGTCACAACGC	GGTAACCGGTCCAGCTCACCGCTGTGGCCCCGCCCCGGCACCCTCCAGGCCCCGCCCCGCGCTGCCCCGCCCCTTCCGCCGCGCAGGCCCAGAGCGTGCGCGCACCCAGACTCCTTGCGGGAGCGAGTGCGTCTGGGAGCCCGCGGCCGGAGAAGGGCTGCGGGTTAGGGGAGTCACAACGCAGATCGGAAGAGCACACG	200
GWAS_TSS-chr11:129895482-129895632_-_SNV_Mut_rs3108962-G_BCrep1	chr11	129895515	129895667	-	end:42,oligo:rs3108962-G|G|109|-,motif:Sp1(Zf)|GGCCCCGCCCCG|7|+/Sp1(Zf)|GGCCCCGCCCCG|29|+/Sp1(Zf)|TGCCCCGCCCCT|44|+/NRF1(NRF)|GCGCAGGCCCAG|62|-,tssOffset:110,tssPos:129895557,start:-110,		CCGCTGTGGCCCCGCCCCGGCACCCTCCAGGCCCCGCCCCGCGCTGCCCCGCCCCTTCCGCCGCGCAGGCCCAGAGCGTGCGCGCACCCAGACTCCTTGCGGGAGCGAGGGCGTCTGGGAGCCCGCGGCCGGAGAAGGGCTGCGGGTTAGGGG	GAGGAGTCGCT	GGTAACCGGTCCAGCTCACCGCTGTGGCCCCGCCCCGGCACCCTCCAGGCCCCGCCCCGCGCTGCCCCGCCCCTTCCGCCGCGCAGGCCCAGAGCGTGCGCGCACCCAGACTCCTTGCGGGAGCGAGGGCGTCTGGGAGCCCGCGGCCGGAGAAGGGCTGCGGGTTAGGGGGAGGAGTCGCTAGATCGGAAGAGCACACG	200
GWAS_TSS-chr11:129895482-129895632_-_SNV_Mut_rs3108962-G_BCrep2	chr11	129895515	129895667	-	oligo:rs3108962-G|G|109|-,end:42,tssPos:129895557,motif:Sp1(Zf)|GGCCCCGCCCCG|7|+/Sp1(Zf)|GGCCCCGCCCCG|29|+/Sp1(Zf)|TGCCCCGCCCCT|44|+/NRF1(NRF)|GCGCAGGCCCAG|62|-,tssOffset:110,start:-110,		CCGCTGTGGCCCCGCCCCGGCACCCTCCAGGCCCCGCCCCGCGCTGCCCCGCCCCTTCCGCCGCGCAGGCCCAGAGCGTGCGCGCACCCAGACTCCTTGCGGGAGCGAGGGCGTCTGGGAGCCCGCGGCCGGAGAAGGGCTGCGGGTTAGGGG	CTAAGAGGTTC	GGTAACCGGTCCAGCTCACCGCTGTGGCCCCGCCCCGGCACCCTCCAGGCCCCGCCCCGCGCTGCCCCGCCCCTTCCGCCGCGCAGGCCCAGAGCGTGCGCGCACCCAGACTCCTTGCGGGAGCGAGGGCGTCTGGGAGCCCGCGGCCGGAGAAGGGCTGCGGGTTAGGGGCTAAGAGGTTCAGATCGGAAGAGCACACG	200
GWAS_TSS-chr11:129895482-129895632_-_SNV_Mut_rs3108962-G_BCrep3	chr11	129895515	129895667	-	end:42,oligo:rs3108962-G|G|109|-,start:-110,tssOffset:110,motif:Sp1(Zf)|GGCCCCGCCCCG|7|+/Sp1(Zf)|GGCCCCGCCCCG|29|+/Sp1(Zf)|TGCCCCGCCCCT|44|+/NRF1(NRF)|GCGCAGGCCCAG|62|-,tssPos:129895557,		CCGCTGTGGCCCCGCCCCGGCACCCTCCAGGCCCCGCCCCGCGCTGCCCCGCCCCTTCCGCCGCGCAGGCCCAGAGCGTGCGCGCACCCAGACTCCTTGCGGGAGCGAGGGCGTCTGGGAGCCCGCGGCCGGAGAAGGGCTGCGGGTTAGGGG	GGTACATGATT	GGTAACCGGTCCAGCTCACCGCTGTGGCCCCGCCCCGGCACCCTCCAGGCCCCGCCCCGCGCTGCCCCGCCCCTTCCGCCGCGCAGGCCCAGAGCGTGCGCGCACCCAGACTCCTTGCGGGAGCGAGGGCGTCTGGGAGCCCGCGGCCGGAGAAGGGCTGCGGGTTAGGGGGGTACATGATTAGATCGGAAGAGCACACG	200
GWAS_TSS-chr11:129895482-129895632_-_SNV_Mut_rs3108962-G_BCrep4	chr11	129895515	129895667	-	end:42,oligo:rs3108962-G|G|109|-,start:-110,motif:Sp1(Zf)|GGCCCCGCCCCG|7|+/Sp1(Zf)|GGCCCCGCCCCG|29|+/Sp1(Zf)|TGCCCCGCCCCT|44|+/NRF1(NRF)|GCGCAGGCCCAG|62|-,tssOffset:110,tssPos:129895557,		CCGCTGTGGCCCCGCCCCGGCACCCTCCAGGCCCCGCCCCGCGCTGCCCCGCCCCTTCCGCCGCGCAGGCCCAGAGCGTGCGCGCACCCAGACTCCTTGCGGGAGCGAGGGCGTCTGGGAGCCCGCGGCCGGAGAAGGGCTGCGGGTTAGGGG	TGTAGCAACCA	GGTAACCGGTCCAGCTCACCGCTGTGGCCCCGCCCCGGCACCCTCCAGGCCCCGCCCCGCGCTGCCCCGCCCCTTCCGCCGCGCAGGCCCAGAGCGTGCGCGCACCCAGACTCCTTGCGGGAGCGAGGGCGTCTGGGAGCCCGCGGCCGGAGAAGGGCTGCGGGTTAGGGGTGTAGCAACCAAGATCGGAAGAGCACACG	200
GWAS_TSS-chr11:61792524-61792674_-_SNV_Ctrl_BCrep1	chr11	61792557	61792709	-	end:42,start:-110,tssPos:61792599,motif:Elk1(ETS)|CTTTTCCGGT|69|+/Elk1(ETS)|TTCTTCCGGT|108|+/Ronin(THAP)|GACTACAAGTCCCTCAATGC|28|+/PU.1(ETS)|CACTTCCTTT|63|-,tssOffset:110,		CCTGCTCCCTCTACACCCGAAATCGCAGGACTACAAGTCCCTCAATGCCACTTGCGCCGGAGGCACTTCCTTTTCCGGTTGTGCTAGGCGCCTGCTCCTGCCGACGTGTTCTTCCGGTGGCGGAGCGGCGGATTAGCCTTCGCGGGGCAAAAT	TACGTCTACAA	GGTAACCGGTCCAGCTCACCTGCTCCCTCTACACCCGAAATCGCAGGACTACAAGTCCCTCAATGCCACTTGCGCCGGAGGCACTTCCTTTTCCGGTTGTGCTAGGCGCCTGCTCCTGCCGACGTGTTCTTCCGGTGGCGGAGCGGCGGATTAGCCTTCGCGGGGCAAAATTACGTCTACAAAGATCGGAAGAGCACACG	200
GWAS_TSS-chr11:61792524-61792674_-_SNV_Ctrl_BCrep2	chr11	61792557	61792709	-	motif:Elk1(ETS)|CTTTTCCGGT|69|+/Elk1(ETS)|TTCTTCCGGT|108|+/Ronin(THAP)|GACTACAAGTCCCTCAATGC|28|+/PU.1(ETS)|CACTTCCTTT|63|-,tssPos:61792599,tssOffset:110,start:-110,end:42,		CCTGCTCCCTCTACACCCGAAATCGCAGGACTACAAGTCCCTCAATGCCACTTGCGCCGGAGGCACTTCCTTTTCCGGTTGTGCTAGGCGCCTGCTCCTGCCGACGTGTTCTTCCGGTGGCGGAGCGGCGGATTAGCCTTCGCGGGGCAAAAT	ATCGGTTACGC	GGTAACCGGTCCAGCTCACCTGCTCCCTCTACACCCGAAATCGCAGGACTACAAGTCCCTCAATGCCACTTGCGCCGGAGGCACTTCCTTTTCCGGTTGTGCTAGGCGCCTGCTCCTGCCGACGTGTTCTTCCGGTGGCGGAGCGGCGGATTAGCCTTCGCGGGGCAAAATATCGGTTACGCAGATCGGAAGAGCACACG	200
GWAS_TSS-chr11:61792524-61792674_-_SNV_Ctrl_BCrep3	chr11	61792557	61792709	-	start:-110,tssOffset:110,motif:Elk1(ETS)|CTTTTCCGGT|69|+/Elk1(ETS)|TTCTTCCGGT|108|+/Ronin(THAP)|GACTACAAGTCCCTCAATGC|28|+/PU.1(ETS)|CACTTCCTTT|63|-,tssPos:61792599,end:42,		CCTGCTCCCTCTACACCCGAAATCGCAGGACTACAAGTCCCTCAATGCCACTTGCGCCGGAGGCACTTCCTTTTCCGGTTGTGCTAGGCGCCTGCTCCTGCCGACGTGTTCTTCCGGTGGCGGAGCGGCGGATTAGCCTTCGCGGGGCAAAAT	GCCGTCCAGTA	GGTAACCGGTCCAGCTCACCTGCTCCCTCTACACCCGAAATCGCAGGACTACAAGTCCCTCAATGCCACTTGCGCCGGAGGCACTTCCTTTTCCGGTTGTGCTAGGCGCCTGCTCCTGCCGACGTGTTCTTCCGGTGGCGGAGCGGCGGATTAGCCTTCGCGGGGCAAAATGCCGTCCAGTAAGATCGGAAGAGCACACG	200
GWAS_TSS-chr11:61792524-61792674_-_SNV_Ctrl_BCrep4	chr11	61792557	61792709	-	end:42,start:-110,motif:Elk1(ETS)|CTTTTCCGGT|69|+/Elk1(ETS)|TTCTTCCGGT|108|+/Ronin(THAP)|GACTACAAGTCCCTCAATGC|28|+/PU.1(ETS)|CACTTCCTTT|63|-,tssOffset:110,tssPos:61792599,		CCTGCTCCCTCTACACCCGAAATCGCAGGACTACAAGTCCCTCAATGCCACTTGCGCCGGAGGCACTTCCTTTTCCGGTTGTGCTAGGCGCCTGCTCCTGCCGACGTGTTCTTCCGGTGGCGGAGCGGCGGATTAGCCTTCGCGGGGCAAAAT	TTGTATGCAGT	GGTAACCGGTCCAGCTCACCTGCTCCCTCTACACCCGAAATCGCAGGACTACAAGTCCCTCAATGCCACTTGCGCCGGAGGCACTTCCTTTTCCGGTTGTGCTAGGCGCCTGCTCCTGCCGACGTGTTCTTCCGGTGGCGGAGCGGCGGATTAGCCTTCGCGGGGCAAAATTTGTATGCAGTAGATCGGAAGAGCACACG	200
GWAS_TSS-chr11:61792524-61792674_-_SNV_Mut_rs174538-A_BCrep1	chr11	61792557	61792709	-	oligo:rs174538-A|A|100|-,end:42,start:-110,tssOffset:110,motif:Elk1(ETS)|CTTTTCCGGT|69|+/Elk1(ETS)|TTCTTCCGGT|108|+/Ronin(THAP)|GACTACAAGTCCCTCAATGC|28|+/PU.1(ETS)|CACTTCCTTT|63|-,tssPos:61792599,		CCTGCTCCCTCTACACCCGAAATCGCAGGACTACAAGTCCCTCAATGCCACTTGCGCCGGAGGCACTTCCTTTTCCGGTTGTGCTAGGCGCCTGCTCCTGACGACGTGTTCTTCCGGTGGCGGAGCGGCGGATTAGCCTTCGCGGGGCAAAAT	GAGCCACAGAC	GGTAACCGGTCCAGCTCACCTGCTCCCTCTACACCCGAAATCGCAGGACTACAAGTCCCTCAATGCCACTTGCGCCGGAGGCACTTCCTTTTCCGGTTGTGCTAGGCGCCTGCTCCTGACGACGTGTTCTTCCGGTGGCGGAGCGGCGGATTAGCCTTCGCGGGGCAAAATGAGCCACAGACAGATCGGAAGAGCACACG	200
GWAS_TSS-chr11:61792524-61792674_-_SNV_Mut_rs174538-A_BCrep2	chr11	61792557	61792709	-	end:42,oligo:rs174538-A|A|100|-,tssOffset:110,motif:Elk1(ETS)|CTTTTCCGGT|69|+/Elk1(ETS)|TTCTTCCGGT|108|+/Ronin(THAP)|GACTACAAGTCCCTCAATGC|28|+/PU.1(ETS)|CACTTCCTTT|63|-,tssPos:61792599,start:-110,		CCTGCTCCCTCTACACCCGAAATCGCAGGACTACAAGTCCCTCAATGCCACTTGCGCCGGAGGCACTTCCTTTTCCGGTTGTGCTAGGCGCCTGCTCCTGACGACGTGTTCTTCCGGTGGCGGAGCGGCGGATTAGCCTTCGCGGGGCAAAAT	CGAGAGACTGG	GGTAACCGGTCCAGCTCACCTGCTCCCTCTACACCCGAAATCGCAGGACTACAAGTCCCTCAATGCCACTTGCGCCGGAGGCACTTCCTTTTCCGGTTGTGCTAGGCGCCTGCTCCTGACGACGTGTTCTTCCGGTGGCGGAGCGGCGGATTAGCCTTCGCGGGGCAAAATCGAGAGACTGGAGATCGGAAGAGCACACG	200
GWAS_TSS-chr11:61792524-61792674_-_SNV_Mut_rs174538-A_BCrep3	chr11	61792557	61792709	-	start:-110,tssPos:61792599,motif:Elk1(ETS)|CTTTTCCGGT|69|+/Elk1(ETS)|TTCTTCCGGT|108|+/Ronin(THAP)|GACTACAAGTCCCTCAATGC|28|+/PU.1(ETS)|CACTTCCTTT|63|-,tssOffset:110,oligo:rs174538-A|A|100|-,end:42,		CCTGCTCCCTCTACACCCGAAATCGCAGGACTACAAGTCCCTCAATGCCACTTGCGCCGGAGGCACTTCCTTTTCCGGTTGTGCTAGGCGCCTGCTCCTGACGACGTGTTCTTCCGGTGGCGGAGCGGCGGATTAGCCTTCGCGGGGCAAAAT	ACTACCTGGAG	GGTAACCGGTCCAGCTCACCTGCTCCCTCTACACCCGAAATCGCAGGACTACAAGTCCCTCAATGCCACTTGCGCCGGAGGCACTTCCTTTTCCGGTTGTGCTAGGCGCCTGCTCCTGACGACGTGTTCTTCCGGTGGCGGAGCGGCGGATTAGCCTTCGCGGGGCAAAATACTACCTGGAGAGATCGGAAGAGCACACG	200
GWAS_TSS-chr11:61792524-61792674_-_SNV_Mut_rs174538-A_BCrep4	chr11	61792557	61792709	-	oligo:rs174538-A|A|100|-,end:42,motif:Elk1(ETS)|CTTTTCCGGT|69|+/Elk1(ETS)|TTCTTCCGGT|108|+/Ronin(THAP)|GACTACAAGTCCCTCAATGC|28|+/PU.1(ETS)|CACTTCCTTT|63|-,tssOffset:110,tssPos:61792599,start:-110,		CCTGCTCCCTCTACACCCGAAATCGCAGGACTACAAGTCCCTCAATGCCACTTGCGCCGGAGGCACTTCCTTTTCCGGTTGTGCTAGGCGCCTGCTCCTGACGACGTGTTCTTCCGGTGGCGGAGCGGCGGATTAGCCTTCGCGGGGCAAAAT	AGCGACCTTCT	GGTAACCGGTCCAGCTCACCTGCTCCCTCTACACCCGAAATCGCAGGACTACAAGTCCCTCAATGCCACTTGCGCCGGAGGCACTTCCTTTTCCGGTTGTGCTAGGCGCCTGCTCCTGACGACGTGTTCTTCCGGTGGCGGAGCGGCGGATTAGCCTTCGCGGGGCAAAATAGCGACCTTCTAGATCGGAAGAGCACACG	200
GWAS_TSS-chr12:120725642-120725792_-_SNV_Ctrl_BCrep1	chr12	120725675	120725827	-	end:42,start:-110,motif:Sp1(Zf)|GGGGGCGGGGCC|77|-/Sp1(Zf)|GGGGGCGGGACC|6|-,tssPos:120725717,tssOffset:110,		GTGCTGGGGGGCGGGACCCGGGACAGAGGCCACGCCCGTAGGGCCTCGGGAGCGGGGCCGAGGTGCGCTCGCGGCCAGGGGGCGGGGCCTCCAGTGGTCCCTCCCAAGGCGAGGAACCGACGCTCGACTGCGCGCGCGGTCGGTCAGCTGGCT	AATACGAACGA	GGTAACCGGTCCAGCTCAGTGCTGGGGGGCGGGACCCGGGACAGAGGCCACGCCCGTAGGGCCTCGGGAGCGGGGCCGAGGTGCGCTCGCGGCCAGGGGGCGGGGCCTCCAGTGGTCCCTCCCAAGGCGAGGAACCGACGCTCGACTGCGCGCGCGGTCGGTCAGCTGGCTAATACGAACGAAGATCGGAAGAGCACACG	200
GWAS_TSS-chr12:120725642-120725792_-_SNV_Ctrl_BCrep2	chr12	120725675	120725827	-	motif:Sp1(Zf)|GGGGGCGGGGCC|77|-/Sp1(Zf)|GGGGGCGGGACC|6|-,tssOffset:110,tssPos:120725717,start:-110,end:42,		GTGCTGGGGGGCGGGACCCGGGACAGAGGCCACGCCCGTAGGGCCTCGGGAGCGGGGCCGAGGTGCGCTCGCGGCCAGGGGGCGGGGCCTCCAGTGGTCCCTCCCAAGGCGAGGAACCGACGCTCGACTGCGCGCGCGGTCGGTCAGCTGGCT	TCGCCTAACGT	GGTAACCGGTCCAGCTCAGTGCTGGGGGGCGGGACCCGGGACAGAGGCCACGCCCGTAGGGCCTCGGGAGCGGGGCCGAGGTGCGCTCGCGGCCAGGGGGCGGGGCCTCCAGTGGTCCCTCCCAAGGCGAGGAACCGACGCTCGACTGCGCGCGCGGTCGGTCAGCTGGCTTCGCCTAACGTAGATCGGAAGAGCACACG	200
GWAS_TSS-chr12:120725642-120725792_-_SNV_Ctrl_BCrep3	chr12	120725675	120725827	-	end:42,start:-110,tssOffset:110,motif:Sp1(Zf)|GGGGGCGGGGCC|77|-/Sp1(Zf)|GGGGGCGGGACC|6|-,tssPos:120725717,		GTGCTGGGGGGCGGGACCCGGGACAGAGGCCACGCCCGTAGGGCCTCGGGAGCGGGGCCGAGGTGCGCTCGCGGCCAGGGGGCGGGGCCTCCAGTGGTCCCTCCCAAGGCGAGGAACCGACGCTCGACTGCGCGCGCGGTCGGTCAGCTGGCT	TATTACAGCTC	GGTAACCGGTCCAGCTCAGTGCTGGGGGGCGGGACCCGGGACAGAGGCCACGCCCGTAGGGCCTCGGGAGCGGGGCCGAGGTGCGCTCGCGGCCAGGGGGCGGGGCCTCCAGTGGTCCCTCCCAAGGCGAGGAACCGACGCTCGACTGCGCGCGCGGTCGGTCAGCTGGCTTATTACAGCTCAGATCGGAAGAGCACACG	200
GWAS_TSS-chr12:120725642-120725792_-_SNV_Ctrl_BCrep4	chr12	120725675	120725827	-	end:42,start:-110,tssOffset:110,motif:Sp1(Zf)|GGGGGCGGGGCC|77|-/Sp1(Zf)|GGGGGCGGGACC|6|-,tssPos:120725717,		GTGCTGGGGGGCGGGACCCGGGACAGAGGCCACGCCCGTAGGGCCTCGGGAGCGGGGCCGAGGTGCGCTCGCGGCCAGGGGGCGGGGCCTCCAGTGGTCCCTCCCAAGGCGAGGAACCGACGCTCGACTGCGCGCGCGGTCGGTCAGCTGGCT	ACTTGTATCTC	GGTAACCGGTCCAGCTCAGTGCTGGGGGGCGGGACCCGGGACAGAGGCCACGCCCGTAGGGCCTCGGGAGCGGGGCCGAGGTGCGCTCGCGGCCAGGGGGCGGGGCCTCCAGTGGTCCCTCCCAAGGCGAGGAACCGACGCTCGACTGCGCGCGCGGTCGGTCAGCTGGCTACTTGTATCTCAGATCGGAAGAGCACACG	200
GWAS_TSS-chr12:120725642-120725792_-_SNV_Mut_rs2239760-A_BCrep1	chr12	120725675	120725827	-	oligo:rs2239760-A|A|112|-,end:42,motif:Sp1(Zf)|GGGGGCGGGGCC|77|-/Sp1(Zf)|GGGGGCGGGACC|6|-,tssOffset:110,tssPos:120725717,start:-110,		GTGCTGGGGGGCGGGACCCGGGACAGAGGCCACGCCCGTAGGGCCTCGGGAGCGGGGCCGAGGTGCGCTCGCGGCCAGGGGGCGGGGCCTCCAGTGGTCCCTCCCAAGGCGAAGAACCGACGCTCGACTGCGCGCGCGGTCGGTCAGCTGGCT	AGCCATGTTGT	GGTAACCGGTCCAGCTCAGTGCTGGGGGGCGGGACCCGGGACAGAGGCCACGCCCGTAGGGCCTCGGGAGCGGGGCCGAGGTGCGCTCGCGGCCAGGGGGCGGGGCCTCCAGTGGTCCCTCCCAAGGCGAAGAACCGACGCTCGACTGCGCGCGCGGTCGGTCAGCTGGCTAGCCATGTTGTAGATCGGAAGAGCACACG	200
GWAS_TSS-chr12:120725642-120725792_-_SNV_Mut_rs2239760-A_BCrep2	chr12	120725675	120725827	-	oligo:rs2239760-A|A|112|-,end:42,motif:Sp1(Zf)|GGGGGCGGGGCC|77|-/Sp1(Zf)|GGGGGCGGGACC|6|-,tssPos:120725717,tssOffset:110,start:-110,		GTGCTGGGGGGCGGGACCCGGGACAGAGGCCACGCCCGTAGGGCCTCGGGAGCGGGGCCGAGGTGCGCTCGCGGCCAGGGGGCGGGGCCTCCAGTGGTCCCTCCCAAGGCGAAGAACCGACGCTCGACTGCGCGCGCGGTCGGTCAGCTGGCT	GCTTGGACGAG	GGTAACCGGTCCAGCTCAGTGCTGGGGGGCGGGACCCGGGACAGAGGCCACGCCCGTAGGGCCTCGGGAGCGGGGCCGAGGTGCGCTCGCGGCCAGGGGGCGGGGCCTCCAGTGGTCCCTCCCAAGGCGAAGAACCGACGCTCGACTGCGCGCGCGGTCGGTCAGCTGGCTGCTTGGACGAGAGATCGGAAGAGCACACG	200
GWAS_TSS-chr12:120725642-120725792_-_SNV_Mut_rs2239760-A_BCrep3	chr12	120725675	120725827	-	oligo:rs2239760-A|A|112|-,end:42,start:-110,motif:Sp1(Zf)|GGGGGCGGGGCC|77|-/Sp1(Zf)|GGGGGCGGGACC|6|-,tssOffset:110,tssPos:120725717,		GTGCTGGGGGGCGGGACCCGGGACAGAGGCCACGCCCGTAGGGCCTCGGGAGCGGGGCCGAGGTGCGCTCGCGGCCAGGGGGCGGGGCCTCCAGTGGTCCCTCCCAAGGCGAAGAACCGACGCTCGACTGCGCGCGCGGTCGGTCAGCTGGCT	GTCCTGCAATC	GGTAACCGGTCCAGCTCAGTGCTGGGGGGCGGGACCCGGGACAGAGGCCACGCCCGTAGGGCCTCGGGAGCGGGGCCGAGGTGCGCTCGCGGCCAGGGGGCGGGGCCTCCAGTGGTCCCTCCCAAGGCGAAGAACCGACGCTCGACTGCGCGCGCGGTCGGTCAGCTGGCTGTCCTGCAATCAGATCGGAAGAGCACACG	200
GWAS_TSS-chr12:120725642-120725792_-_SNV_Mut_rs2239760-A_BCrep4	chr12	120725675	120725827	-	tssPos:120725717,motif:Sp1(Zf)|GGGGGCGGGGCC|77|-/Sp1(Zf)|GGGGGCGGGACC|6|-,tssOffset:110,start:-110,end:42,oligo:rs2239760-A|A|112|-,		GTGCTGGGGGGCGGGACCCGGGACAGAGGCCACGCCCGTAGGGCCTCGGGAGCGGGGCCGAGGTGCGCTCGCGGCCAGGGGGCGGGGCCTCCAGTGGTCCCTCCCAAGGCGAAGAACCGACGCTCGACTGCGCGCGCGGTCGGTCAGCTGGCT	AGTTCGTGGTG	GGTAACCGGTCCAGCTCAGTGCTGGGGGGCGGGACCCGGGACAGAGGCCACGCCCGTAGGGCCTCGGGAGCGGGGCCGAGGTGCGCTCGCGGCCAGGGGGCGGGGCCTCCAGTGGTCCCTCCCAAGGCGAAGAACCGACGCTCGACTGCGCGCGCGGTCGGTCAGCTGGCTAGTTCGTGGTGAGATCGGAAGAGCACACG	200
GWAS_TSS-chr12:121812453-121812603_-_SNV_Ctrl_BCrep1	chr12	121812486	121812638	-	motif:NFY(CCAAT)|AGCCAATCAC|32|+,tssOffset:110,tssPos:121812528,start:-110,end:42,		CACACAGAGGGTTAACCCGGGCCGCCGCCGCCAGCCAATCACAGGGAGGCAGATCCTGCGCTCCAGCCCCGGCCGGCCCTGCCCCTCCCTCTGCCCAGCAGTCTCGGGGTGAGAAGCGGCAGGAATTTGCTGAGAACTGGGAGTCCAGCAGGC	TTGCAGTCCGG	GGTAACCGGTCCAGCTCACACACAGAGGGTTAACCCGGGCCGCCGCCGCCAGCCAATCACAGGGAGGCAGATCCTGCGCTCCAGCCCCGGCCGGCCCTGCCCCTCCCTCTGCCCAGCAGTCTCGGGGTGAGAAGCGGCAGGAATTTGCTGAGAACTGGGAGTCCAGCAGGCTTGCAGTCCGGAGATCGGAAGAGCACACG	200
GWAS_TSS-chr12:121812453-121812603_-_SNV_Ctrl_BCrep2	chr12	121812486	121812638	-	end:42,start:-110,motif:NFY(CCAAT)|AGCCAATCAC|32|+,tssOffset:110,tssPos:121812528,		CACACAGAGGGTTAACCCGGGCCGCCGCCGCCAGCCAATCACAGGGAGGCAGATCCTGCGCTCCAGCCCCGGCCGGCCCTGCCCCTCCCTCTGCCCAGCAGTCTCGGGGTGAGAAGCGGCAGGAATTTGCTGAGAACTGGGAGTCCAGCAGGC	ATAACAGCAAG	GGTAACCGGTCCAGCTCACACACAGAGGGTTAACCCGGGCCGCCGCCGCCAGCCAATCACAGGGAGGCAGATCCTGCGCTCCAGCCCCGGCCGGCCCTGCCCCTCCCTCTGCCCAGCAGTCTCGGGGTGAGAAGCGGCAGGAATTTGCTGAGAACTGGGAGTCCAGCAGGCATAACAGCAAGAGATCGGAAGAGCACACG	200
GWAS_TSS-chr12:121812453-121812603_-_SNV_Ctrl_BCrep3	chr12	121812486	121812638	-	end:42,motif:NFY(CCAAT)|AGCCAATCAC|32|+,tssOffset:110,tssPos:121812528,start:-110,		CACACAGAGGGTTAACCCGGGCCGCCGCCGCCAGCCAATCACAGGGAGGCAGATCCTGCGCTCCAGCCCCGGCCGGCCCTGCCCCTCCCTCTGCCCAGCAGTCTCGGGGTGAGAAGCGGCAGGAATTTGCTGAGAACTGGGAGTCCAGCAGGC	GTTACGGACCT	GGTAACCGGTCCAGCTCACACACAGAGGGTTAACCCGGGCCGCCGCCGCCAGCCAATCACAGGGAGGCAGATCCTGCGCTCCAGCCCCGGCCGGCCCTGCCCCTCCCTCTGCCCAGCAGTCTCGGGGTGAGAAGCGGCAGGAATTTGCTGAGAACTGGGAGTCCAGCAGGCGTTACGGACCTAGATCGGAAGAGCACACG	200
GWAS_TSS-chr12:121812453-121812603_-_SNV_Ctrl_BCrep4	chr12	121812486	121812638	-	start:-110,motif:NFY(CCAAT)|AGCCAATCAC|32|+,tssOffset:110,tssPos:121812528,end:42,		CACACAGAGGGTTAACCCGGGCCGCCGCCGCCAGCCAATCACAGGGAGGCAGATCCTGCGCTCCAGCCCCGGCCGGCCCTGCCCCTCCCTCTGCCCAGCAGTCTCGGGGTGAGAAGCGGCAGGAATTTGCTGAGAACTGGGAGTCCAGCAGGC	ACGCGCCTCAT	GGTAACCGGTCCAGCTCACACACAGAGGGTTAACCCGGGCCGCCGCCGCCAGCCAATCACAGGGAGGCAGATCCTGCGCTCCAGCCCCGGCCGGCCCTGCCCCTCCCTCTGCCCAGCAGTCTCGGGGTGAGAAGCGGCAGGAATTTGCTGAGAACTGGGAGTCCAGCAGGCACGCGCCTCATAGATCGGAAGAGCACACG	200
GWAS_TSS-chr12:121812453-121812603_-_SNV_Mut_rs2019562-T_BCrep1	chr12	121812486	121812638	-	end:42,oligo:rs2019562-T|T|53|-,start:-110,tssPos:121812528,motif:NFY(CCAAT)|AGCCAATCAC|32|+,tssOffset:110,		CACACAGAGGGTTAACCCGGGCCGCCGCCGCCAGCCAATCACAGGGAGGCAGATCCTGCGCTCCAGCCCCGGCCGGCCCTGCCCCTCCCTCTGCCCAGCAGTCTCGGGGTGAGAAGCGGCAGGAATTTGCTGAGAACTGGGAGTCCAGCAGGC	CGCTTAATCAA	GGTAACCGGTCCAGCTCACACACAGAGGGTTAACCCGGGCCGCCGCCGCCAGCCAATCACAGGGAGGCAGATCCTGCGCTCCAGCCCCGGCCGGCCCTGCCCCTCCCTCTGCCCAGCAGTCTCGGGGTGAGAAGCGGCAGGAATTTGCTGAGAACTGGGAGTCCAGCAGGCCGCTTAATCAAAGATCGGAAGAGCACACG	200
GWAS_TSS-chr12:121812453-121812603_-_SNV_Mut_rs2019562-T_BCrep2	chr12	121812486	121812638	-	oligo:rs2019562-T|T|53|-,end:42,motif:NFY(CCAAT)|AGCCAATCAC|32|+,tssOffset:110,tssPos:121812528,start:-110,		CACACAGAGGGTTAACCCGGGCCGCCGCCGCCAGCCAATCACAGGGAGGCAGATCCTGCGCTCCAGCCCCGGCCGGCCCTGCCCCTCCCTCTGCCCAGCAGTCTCGGGGTGAGAAGCGGCAGGAATTTGCTGAGAACTGGGAGTCCAGCAGGC	AACATGGATAC	GGTAACCGGTCCAGCTCACACACAGAGGGTTAACCCGGGCCGCCGCCGCCAGCCAATCACAGGGAGGCAGATCCTGCGCTCCAGCCCCGGCCGGCCCTGCCCCTCCCTCTGCCCAGCAGTCTCGGGGTGAGAAGCGGCAGGAATTTGCTGAGAACTGGGAGTCCAGCAGGCAACATGGATACAGATCGGAAGAGCACACG	200
GWAS_TSS-chr12:121812453-121812603_-_SNV_Mut_rs2019562-T_BCrep3	chr12	121812486	121812638	-	oligo:rs2019562-T|T|53|-,end:42,tssPos:121812528,motif:NFY(CCAAT)|AGCCAATCAC|32|+,tssOffset:110,start:-110,		CACACAGAGGGTTAACCCGGGCCGCCGCCGCCAGCCAATCACAGGGAGGCAGATCCTGCGCTCCAGCCCCGGCCGGCCCTGCCCCTCCCTCTGCCCAGCAGTCTCGGGGTGAGAAGCGGCAGGAATTTGCTGAGAACTGGGAGTCCAGCAGGC	AGCGATGCGGT	GGTAACCGGTCCAGCTCACACACAGAGGGTTAACCCGGGCCGCCGCCGCCAGCCAATCACAGGGAGGCAGATCCTGCGCTCCAGCCCCGGCCGGCCCTGCCCCTCCCTCTGCCCAGCAGTCTCGGGGTGAGAAGCGGCAGGAATTTGCTGAGAACTGGGAGTCCAGCAGGCAGCGATGCGGTAGATCGGAAGAGCACACG	200
GWAS_TSS-chr12:121812453-121812603_-_SNV_Mut_rs2019562-T_BCrep4	chr12	121812486	121812638	-	motif:NFY(CCAAT)|AGCCAATCAC|32|+,tssPos:121812528,tssOffset:110,start:-110,oligo:rs2019562-T|T|53|-,end:42,		CACACAGAGGGTTAACCCGGGCCGCCGCCGCCAGCCAATCACAGGGAGGCAGATCCTGCGCTCCAGCCCCGGCCGGCCCTGCCCCTCCCTCTGCCCAGCAGTCTCGGGGTGAGAAGCGGCAGGAATTTGCTGAGAACTGGGAGTCCAGCAGGC	CGCAGCTATGG	GGTAACCGGTCCAGCTCACACACAGAGGGTTAACCCGGGCCGCCGCCGCCAGCCAATCACAGGGAGGCAGATCCTGCGCTCCAGCCCCGGCCGGCCCTGCCCCTCCCTCTGCCCAGCAGTCTCGGGGTGAGAAGCGGCAGGAATTTGCTGAGAACTGGGAGTCCAGCAGGCCGCAGCTATGGAGATCGGAAGAGCACACG	200
GWAS_TSS-chr12:56042066-56042216_+_SNV_Ctrl_BCrep1	chr12	56042031	56042183	+	start:-110,tssOffset:110,motif:TATA-Box(TBP)|TGCTATATAGGA|78|-/SpliceDonor|AAAGTGAGTT|12|+/SpliceDonor|ATGGTGAGTC|136|+,tssPos:56042141,end:42,		GAATATTTGAGTAAAGTGAGTTGCCGTTCTTGAAGCCCGTCTCCTAAGGATTCTCCCGGTGTCCGCGTAGGGATCTCATGCTATATAGGAGGGCCCTGCCAGGCACCGTCTCCTCTCTCCGGTCCGTGCCTCCAAGATGGTGAGTCTTCTTGC	CTTGCCTGAAC	GGTAACCGGTCCAGCTCAGAATATTTGAGTAAAGTGAGTTGCCGTTCTTGAAGCCCGTCTCCTAAGGATTCTCCCGGTGTCCGCGTAGGGATCTCATGCTATATAGGAGGGCCCTGCCAGGCACCGTCTCCTCTCTCCGGTCCGTGCCTCCAAGATGGTGAGTCTTCTTGCCTTGCCTGAACAGATCGGAAGAGCACACG	200
GWAS_TSS-chr12:56042066-56042216_+_SNV_Ctrl_BCrep2	chr12	56042031	56042183	+	start:-110,motif:TATA-Box(TBP)|TGCTATATAGGA|78|-/SpliceDonor|AAAGTGAGTT|12|+/SpliceDonor|ATGGTGAGTC|136|+,tssOffset:110,tssPos:56042141,end:42,		GAATATTTGAGTAAAGTGAGTTGCCGTTCTTGAAGCCCGTCTCCTAAGGATTCTCCCGGTGTCCGCGTAGGGATCTCATGCTATATAGGAGGGCCCTGCCAGGCACCGTCTCCTCTCTCCGGTCCGTGCCTCCAAGATGGTGAGTCTTCTTGC	CTGAGATTCCT	GGTAACCGGTCCAGCTCAGAATATTTGAGTAAAGTGAGTTGCCGTTCTTGAAGCCCGTCTCCTAAGGATTCTCCCGGTGTCCGCGTAGGGATCTCATGCTATATAGGAGGGCCCTGCCAGGCACCGTCTCCTCTCTCCGGTCCGTGCCTCCAAGATGGTGAGTCTTCTTGCCTGAGATTCCTAGATCGGAAGAGCACACG	200
GWAS_TSS-chr12:56042066-56042216_+_SNV_Ctrl_BCrep3	chr12	56042031	56042183	+	end:42,motif:TATA-Box(TBP)|TGCTATATAGGA|78|-/SpliceDonor|AAAGTGAGTT|12|+/SpliceDonor|ATGGTGAGTC|136|+,tssOffset:110,tssPos:56042141,start:-110,		GAATATTTGAGTAAAGTGAGTTGCCGTTCTTGAAGCCCGTCTCCTAAGGATTCTCCCGGTGTCCGCGTAGGGATCTCATGCTATATAGGAGGGCCCTGCCAGGCACCGTCTCCTCTCTCCGGTCCGTGCCTCCAAGATGGTGAGTCTTCTTGC	GGAGGAGCCAT	GGTAACCGGTCCAGCTCAGAATATTTGAGTAAAGTGAGTTGCCGTTCTTGAAGCCCGTCTCCTAAGGATTCTCCCGGTGTCCGCGTAGGGATCTCATGCTATATAGGAGGGCCCTGCCAGGCACCGTCTCCTCTCTCCGGTCCGTGCCTCCAAGATGGTGAGTCTTCTTGCGGAGGAGCCATAGATCGGAAGAGCACACG	200
GWAS_TSS-chr12:56042066-56042216_+_SNV_Ctrl_BCrep4	chr12	56042031	56042183	+	end:42,tssOffset:110,motif:TATA-Box(TBP)|TGCTATATAGGA|78|-/SpliceDonor|AAAGTGAGTT|12|+/SpliceDonor|ATGGTGAGTC|136|+,tssPos:56042141,start:-110,		GAATATTTGAGTAAAGTGAGTTGCCGTTCTTGAAGCCCGTCTCCTAAGGATTCTCCCGGTGTCCGCGTAGGGATCTCATGCTATATAGGAGGGCCCTGCCAGGCACCGTCTCCTCTCTCCGGTCCGTGCCTCCAAGATGGTGAGTCTTCTTGC	TAAGCAGTACC	GGTAACCGGTCCAGCTCAGAATATTTGAGTAAAGTGAGTTGCCGTTCTTGAAGCCCGTCTCCTAAGGATTCTCCCGGTGTCCGCGTAGGGATCTCATGCTATATAGGAGGGCCCTGCCAGGCACCGTCTCCTCTCTCCGGTCCGTGCCTCCAAGATGGTGAGTCTTCTTGCTAAGCAGTACCAGATCGGAAGAGCACACG	200
GWAS_TSS-chr12:56042066-56042216_+_SNV_Mut_rs1131017-G_BCrep1	chr12	56042031	56042183	+	motif:TATA-Box(TBP)|TGCTATATAGGA|78|-/SpliceDonor|AAAGTGAGTT|12|+/SpliceDonor|ATGGTGAGTC|136|+,tssOffset:110,tssPos:56042141,start:-110,oligo:rs1131017-G|G|114|+,end:42,		GAATATTTGAGTAAAGTGAGTTGCCGTTCTTGAAGCCCGTCTCCTAAGGATTCTCCCGGTGTCCGCGTAGGGATCTCATGCTATATAGGAGGGCCCTGCCAGGCACCGTCTCCTGTCTCCGGTCCGTGCCTCCAAGATGGTGAGTCTTCTTGC	AACTTGCCTGC	GGTAACCGGTCCAGCTCAGAATATTTGAGTAAAGTGAGTTGCCGTTCTTGAAGCCCGTCTCCTAAGGATTCTCCCGGTGTCCGCGTAGGGATCTCATGCTATATAGGAGGGCCCTGCCAGGCACCGTCTCCTGTCTCCGGTCCGTGCCTCCAAGATGGTGAGTCTTCTTGCAACTTGCCTGCAGATCGGAAGAGCACACG	200
GWAS_TSS-chr12:56042066-56042216_+_SNV_Mut_rs1131017-G_BCrep2	chr12	56042031	56042183	+	end:42,oligo:rs1131017-G|G|114|+,start:-110,tssOffset:110,motif:TATA-Box(TBP)|TGCTATATAGGA|78|-/SpliceDonor|AAAGTGAGTT|12|+/SpliceDonor|ATGGTGAGTC|136|+,tssPos:56042141,		GAATATTTGAGTAAAGTGAGTTGCCGTTCTTGAAGCCCGTCTCCTAAGGATTCTCCCGGTGTCCGCGTAGGGATCTCATGCTATATAGGAGGGCCCTGCCAGGCACCGTCTCCTGTCTCCGGTCCGTGCCTCCAAGATGGTGAGTCTTCTTGC	CGTCTCGATAA	GGTAACCGGTCCAGCTCAGAATATTTGAGTAAAGTGAGTTGCCGTTCTTGAAGCCCGTCTCCTAAGGATTCTCCCGGTGTCCGCGTAGGGATCTCATGCTATATAGGAGGGCCCTGCCAGGCACCGTCTCCTGTCTCCGGTCCGTGCCTCCAAGATGGTGAGTCTTCTTGCCGTCTCGATAAAGATCGGAAGAGCACACG	200
GWAS_TSS-chr12:56042066-56042216_+_SNV_Mut_rs1131017-G_BCrep3	chr12	56042031	56042183	+	motif:TATA-Box(TBP)|TGCTATATAGGA|78|-/SpliceDonor|AAAGTGAGTT|12|+/SpliceDonor|ATGGTGAGTC|136|+,tssOffset:110,tssPos:56042141,start:-110,oligo:rs1131017-G|G|114|+,end:42,		GAATATTTGAGTAAAGTGAGTTGCCGTTCTTGAAGCCCGTCTCCTAAGGATTCTCCCGGTGTCCGCGTAGGGATCTCATGCTATATAGGAGGGCCCTGCCAGGCACCGTCTCCTGTCTCCGGTCCGTGCCTCCAAGATGGTGAGTCTTCTTGC	AACCGAATATC	GGTAACCGGTCCAGCTCAGAATATTTGAGTAAAGTGAGTTGCCGTTCTTGAAGCCCGTCTCCTAAGGATTCTCCCGGTGTCCGCGTAGGGATCTCATGCTATATAGGAGGGCCCTGCCAGGCACCGTCTCCTGTCTCCGGTCCGTGCCTCCAAGATGGTGAGTCTTCTTGCAACCGAATATCAGATCGGAAGAGCACACG	200
GWAS_TSS-chr12:56042066-56042216_+_SNV_Mut_rs1131017-G_BCrep4	chr12	56042031	56042183	+	oligo:rs1131017-G|G|114|+,end:42,start:-110,motif:TATA-Box(TBP)|TGCTATATAGGA|78|-/SpliceDonor|AAAGTGAGTT|12|+/SpliceDonor|ATGGTGAGTC|136|+,tssPos:56042141,tssOffset:110,		GAATATTTGAGTAAAGTGAGTTGCCGTTCTTGAAGCCCGTCTCCTAAGGATTCTCCCGGTGTCCGCGTAGGGATCTCATGCTATATAGGAGGGCCCTGCCAGGCACCGTCTCCTGTCTCCGGTCCGTGCCTCCAAGATGGTGAGTCTTCTTGC	TCAGGAAGAAT	GGTAACCGGTCCAGCTCAGAATATTTGAGTAAAGTGAGTTGCCGTTCTTGAAGCCCGTCTCCTAAGGATTCTCCCGGTGTCCGCGTAGGGATCTCATGCTATATAGGAGGGCCCTGCCAGGCACCGTCTCCTGTCTCCGGTCCGTGCCTCCAAGATGGTGAGTCTTCTTGCTCAGGAAGAATAGATCGGAAGAGCACACG	200
GWAS_TSS-chr13:46211307-46211457_+_SNV_Ctrl_BCrep1	chr13	46211272	46211424	+	end:42,tssOffset:110,motif:Meis1(Homeobox)|CGATGACAGT|121|+,tssPos:46211382,start:-110,		AATCTCCAGAGAAACACGCACATTTTTGCAAACACACACGATGTATCTATGACTGCACACACAGGTTCATCAACACCATGACAGAGGCGACACGTCACAATATGATAACCAGAACAGAGGACGATGACAGTGAGAAATGGGTTTCTTTTATGG	CCTCATCGTTG	GGTAACCGGTCCAGCTCAAATCTCCAGAGAAACACGCACATTTTTGCAAACACACACGATGTATCTATGACTGCACACACAGGTTCATCAACACCATGACAGAGGCGACACGTCACAATATGATAACCAGAACAGAGGACGATGACAGTGAGAAATGGGTTTCTTTTATGGCCTCATCGTTGAGATCGGAAGAGCACACG	200
GWAS_TSS-chr13:46211307-46211457_+_SNV_Ctrl_BCrep2	chr13	46211272	46211424	+	end:42,tssOffset:110,motif:Meis1(Homeobox)|CGATGACAGT|121|+,tssPos:46211382,start:-110,		AATCTCCAGAGAAACACGCACATTTTTGCAAACACACACGATGTATCTATGACTGCACACACAGGTTCATCAACACCATGACAGAGGCGACACGTCACAATATGATAACCAGAACAGAGGACGATGACAGTGAGAAATGGGTTTCTTTTATGG	CGGTACGACTC	GGTAACCGGTCCAGCTCAAATCTCCAGAGAAACACGCACATTTTTGCAAACACACACGATGTATCTATGACTGCACACACAGGTTCATCAACACCATGACAGAGGCGACACGTCACAATATGATAACCAGAACAGAGGACGATGACAGTGAGAAATGGGTTTCTTTTATGGCGGTACGACTCAGATCGGAAGAGCACACG	200
GWAS_TSS-chr13:46211307-46211457_+_SNV_Ctrl_BCrep3	chr13	46211272	46211424	+	end:42,motif:Meis1(Homeobox)|CGATGACAGT|121|+,tssPos:46211382,tssOffset:110,start:-110,		AATCTCCAGAGAAACACGCACATTTTTGCAAACACACACGATGTATCTATGACTGCACACACAGGTTCATCAACACCATGACAGAGGCGACACGTCACAATATGATAACCAGAACAGAGGACGATGACAGTGAGAAATGGGTTTCTTTTATGG	AATTCTCGTGA	GGTAACCGGTCCAGCTCAAATCTCCAGAGAAACACGCACATTTTTGCAAACACACACGATGTATCTATGACTGCACACACAGGTTCATCAACACCATGACAGAGGCGACACGTCACAATATGATAACCAGAACAGAGGACGATGACAGTGAGAAATGGGTTTCTTTTATGGAATTCTCGTGAAGATCGGAAGAGCACACG	200
GWAS_TSS-chr13:46211307-46211457_+_SNV_Ctrl_BCrep4	chr13	46211272	46211424	+	start:-110,motif:Meis1(Homeobox)|CGATGACAGT|121|+,tssPos:46211382,tssOffset:110,end:42,		AATCTCCAGAGAAACACGCACATTTTTGCAAACACACACGATGTATCTATGACTGCACACACAGGTTCATCAACACCATGACAGAGGCGACACGTCACAATATGATAACCAGAACAGAGGACGATGACAGTGAGAAATGGGTTTCTTTTATGG	TGGACACAGAG	GGTAACCGGTCCAGCTCAAATCTCCAGAGAAACACGCACATTTTTGCAAACACACACGATGTATCTATGACTGCACACACAGGTTCATCAACACCATGACAGAGGCGACACGTCACAATATGATAACCAGAACAGAGGACGATGACAGTGAGAAATGGGTTTCTTTTATGGTGGACACAGAGAGATCGGAAGAGCACACG	200
GWAS_TSS-chr13:46211307-46211457_+_SNV_Mut_rs912784-T_BCrep1	chr13	46211272	46211424	+	motif:Meis1(Homeobox)|CGATGACAGT|121|+,tssPos:46211382,tssOffset:110,start:-110,oligo:rs912784-T|T|114|+,end:42,		AATCTCCAGAGAAACACGCACATTTTTGCAAACACACACGATGTATCTATGACTGCACACACAGGTTCATCAACACCATGACAGAGGCGACACGTCACAATATGATAACCAGAATAGAGGACGATGACAGTGAGAAATGGGTTTCTTTTATGG	ATAGTGCGAGG	GGTAACCGGTCCAGCTCAAATCTCCAGAGAAACACGCACATTTTTGCAAACACACACGATGTATCTATGACTGCACACACAGGTTCATCAACACCATGACAGAGGCGACACGTCACAATATGATAACCAGAATAGAGGACGATGACAGTGAGAAATGGGTTTCTTTTATGGATAGTGCGAGGAGATCGGAAGAGCACACG	200
GWAS_TSS-chr13:46211307-46211457_+_SNV_Mut_rs912784-T_BCrep2	chr13	46211272	46211424	+	start:-110,motif:Meis1(Homeobox)|CGATGACAGT|121|+,tssOffset:110,tssPos:46211382,end:42,oligo:rs912784-T|T|114|+,		AATCTCCAGAGAAACACGCACATTTTTGCAAACACACACGATGTATCTATGACTGCACACACAGGTTCATCAACACCATGACAGAGGCGACACGTCACAATATGATAACCAGAATAGAGGACGATGACAGTGAGAAATGGGTTTCTTTTATGG	CTAGGACGGTA	GGTAACCGGTCCAGCTCAAATCTCCAGAGAAACACGCACATTTTTGCAAACACACACGATGTATCTATGACTGCACACACAGGTTCATCAACACCATGACAGAGGCGACACGTCACAATATGATAACCAGAATAGAGGACGATGACAGTGAGAAATGGGTTTCTTTTATGGCTAGGACGGTAAGATCGGAAGAGCACACG	200
GWAS_TSS-chr13:46211307-46211457_+_SNV_Mut_rs912784-T_BCrep3	chr13	46211272	46211424	+	oligo:rs912784-T|T|114|+,end:42,start:-110,tssPos:46211382,motif:Meis1(Homeobox)|CGATGACAGT|121|+,tssOffset:110,		AATCTCCAGAGAAACACGCACATTTTTGCAAACACACACGATGTATCTATGACTGCACACACAGGTTCATCAACACCATGACAGAGGCGACACGTCACAATATGATAACCAGAATAGAGGACGATGACAGTGAGAAATGGGTTTCTTTTATGG	GCTGCGCTACA	GGTAACCGGTCCAGCTCAAATCTCCAGAGAAACACGCACATTTTTGCAAACACACACGATGTATCTATGACTGCACACACAGGTTCATCAACACCATGACAGAGGCGACACGTCACAATATGATAACCAGAATAGAGGACGATGACAGTGAGAAATGGGTTTCTTTTATGGGCTGCGCTACAAGATCGGAAGAGCACACG	200
GWAS_TSS-chr13:46211307-46211457_+_SNV_Mut_rs912784-T_BCrep4	chr13	46211272	46211424	+	end:42,oligo:rs912784-T|T|114|+,motif:Meis1(Homeobox)|CGATGACAGT|121|+,tssOffset:110,tssPos:46211382,start:-110,		AATCTCCAGAGAAACACGCACATTTTTGCAAACACACACGATGTATCTATGACTGCACACACAGGTTCATCAACACCATGACAGAGGCGACACGTCACAATATGATAACCAGAATAGAGGACGATGACAGTGAGAAATGGGTTTCTTTTATGG	GTCGCCGTGAT	GGTAACCGGTCCAGCTCAAATCTCCAGAGAAACACGCACATTTTTGCAAACACACACGATGTATCTATGACTGCACACACAGGTTCATCAACACCATGACAGAGGCGACACGTCACAATATGATAACCAGAATAGAGGACGATGACAGTGAGAAATGGGTTTCTTTTATGGGTCGCCGTGATAGATCGGAAGAGCACACG	200
GWAS_TSS-chr14:34873447-34873597_-_SNV_Ctrl_BCrep1	chr14	34873480	34873632	-	end:42,start:-110,motif:Gata1(Zf)|TTGATAAGAA|105|+,tssOffset:110,tssPos:34873522,		TTGTTGGGGGAGGGGGTTAAGACAAGTTCAACTCCAGACTCAGCCAGGCGCCGCTTTATCCCCCTGCGCATGTGGGCTGCCTGACATGTGCCACTCGCTATTGTTTTGATAAGAACGCGGAGCTGCTGGTGTAGTTACAGCTCCTACATTTTC	GTCCGTCGAGA	GGTAACCGGTCCAGCTCATTGTTGGGGGAGGGGGTTAAGACAAGTTCAACTCCAGACTCAGCCAGGCGCCGCTTTATCCCCCTGCGCATGTGGGCTGCCTGACATGTGCCACTCGCTATTGTTTTGATAAGAACGCGGAGCTGCTGGTGTAGTTACAGCTCCTACATTTTCGTCCGTCGAGAAGATCGGAAGAGCACACG	200
GWAS_TSS-chr14:34873447-34873597_-_SNV_Ctrl_BCrep2	chr14	34873480	34873632	-	end:42,start:-110,motif:Gata1(Zf)|TTGATAAGAA|105|+,tssPos:34873522,tssOffset:110,		TTGTTGGGGGAGGGGGTTAAGACAAGTTCAACTCCAGACTCAGCCAGGCGCCGCTTTATCCCCCTGCGCATGTGGGCTGCCTGACATGTGCCACTCGCTATTGTTTTGATAAGAACGCGGAGCTGCTGGTGTAGTTACAGCTCCTACATTTTC	GTCTCTAGCGC	GGTAACCGGTCCAGCTCATTGTTGGGGGAGGGGGTTAAGACAAGTTCAACTCCAGACTCAGCCAGGCGCCGCTTTATCCCCCTGCGCATGTGGGCTGCCTGACATGTGCCACTCGCTATTGTTTTGATAAGAACGCGGAGCTGCTGGTGTAGTTACAGCTCCTACATTTTCGTCTCTAGCGCAGATCGGAAGAGCACACG	200
GWAS_TSS-chr14:34873447-34873597_-_SNV_Ctrl_BCrep3	chr14	34873480	34873632	-	end:42,start:-110,motif:Gata1(Zf)|TTGATAAGAA|105|+,tssOffset:110,tssPos:34873522,		TTGTTGGGGGAGGGGGTTAAGACAAGTTCAACTCCAGACTCAGCCAGGCGCCGCTTTATCCCCCTGCGCATGTGGGCTGCCTGACATGTGCCACTCGCTATTGTTTTGATAAGAACGCGGAGCTGCTGGTGTAGTTACAGCTCCTACATTTTC	TGGAGCGCAGT	GGTAACCGGTCCAGCTCATTGTTGGGGGAGGGGGTTAAGACAAGTTCAACTCCAGACTCAGCCAGGCGCCGCTTTATCCCCCTGCGCATGTGGGCTGCCTGACATGTGCCACTCGCTATTGTTTTGATAAGAACGCGGAGCTGCTGGTGTAGTTACAGCTCCTACATTTTCTGGAGCGCAGTAGATCGGAAGAGCACACG	200
GWAS_TSS-chr14:34873447-34873597_-_SNV_Ctrl_BCrep4	chr14	34873480	34873632	-	start:-110,motif:Gata1(Zf)|TTGATAAGAA|105|+,tssPos:34873522,tssOffset:110,end:42,		TTGTTGGGGGAGGGGGTTAAGACAAGTTCAACTCCAGACTCAGCCAGGCGCCGCTTTATCCCCCTGCGCATGTGGGCTGCCTGACATGTGCCACTCGCTATTGTTTTGATAAGAACGCGGAGCTGCTGGTGTAGTTACAGCTCCTACATTTTC	TGACATCCTCC	GGTAACCGGTCCAGCTCATTGTTGGGGGAGGGGGTTAAGACAAGTTCAACTCCAGACTCAGCCAGGCGCCGCTTTATCCCCCTGCGCATGTGGGCTGCCTGACATGTGCCACTCGCTATTGTTTTGATAAGAACGCGGAGCTGCTGGTGTAGTTACAGCTCCTACATTTTCTGACATCCTCCAGATCGGAAGAGCACACG	200
GWAS_TSS-chr14:34873447-34873597_-_SNV_Mut_rs80306194-C_BCrep1	chr14	34873480	34873632	-	end:42,oligo:rs80306194-C|C|99|-,motif:Gata1(Zf)|TTGATAAGAA|105|+,tssPos:34873522,tssOffset:110,start:-110,		TTGTTGGGGGAGGGGGTTAAGACAAGTTCAACTCCAGACTCAGCCAGGCGCCGCTTTATCCCCCTGCGCATGTGGGCTGCCTGACATGTGCCACTCGCTCTTGTTTTGATAAGAACGCGGAGCTGCTGGTGTAGTTACAGCTCCTACATTTTC	TCTATACTTGG	GGTAACCGGTCCAGCTCATTGTTGGGGGAGGGGGTTAAGACAAGTTCAACTCCAGACTCAGCCAGGCGCCGCTTTATCCCCCTGCGCATGTGGGCTGCCTGACATGTGCCACTCGCTCTTGTTTTGATAAGAACGCGGAGCTGCTGGTGTAGTTACAGCTCCTACATTTTCTCTATACTTGGAGATCGGAAGAGCACACG	200
GWAS_TSS-chr14:34873447-34873597_-_SNV_Mut_rs80306194-C_BCrep2	chr14	34873480	34873632	-	oligo:rs80306194-C|C|99|-,end:42,start:-110,motif:Gata1(Zf)|TTGATAAGAA|105|+,tssPos:34873522,tssOffset:110,		TTGTTGGGGGAGGGGGTTAAGACAAGTTCAACTCCAGACTCAGCCAGGCGCCGCTTTATCCCCCTGCGCATGTGGGCTGCCTGACATGTGCCACTCGCTCTTGTTTTGATAAGAACGCGGAGCTGCTGGTGTAGTTACAGCTCCTACATTTTC	GAGAATTGGAA	GGTAACCGGTCCAGCTCATTGTTGGGGGAGGGGGTTAAGACAAGTTCAACTCCAGACTCAGCCAGGCGCCGCTTTATCCCCCTGCGCATGTGGGCTGCCTGACATGTGCCACTCGCTCTTGTTTTGATAAGAACGCGGAGCTGCTGGTGTAGTTACAGCTCCTACATTTTCGAGAATTGGAAAGATCGGAAGAGCACACG	200
GWAS_TSS-chr14:34873447-34873597_-_SNV_Mut_rs80306194-C_BCrep3	chr14	34873480	34873632	-	oligo:rs80306194-C|C|99|-,end:42,motif:Gata1(Zf)|TTGATAAGAA|105|+,tssPos:34873522,tssOffset:110,start:-110,		TTGTTGGGGGAGGGGGTTAAGACAAGTTCAACTCCAGACTCAGCCAGGCGCCGCTTTATCCCCCTGCGCATGTGGGCTGCCTGACATGTGCCACTCGCTCTTGTTTTGATAAGAACGCGGAGCTGCTGGTGTAGTTACAGCTCCTACATTTTC	AAGAGTCGTAT	GGTAACCGGTCCAGCTCATTGTTGGGGGAGGGGGTTAAGACAAGTTCAACTCCAGACTCAGCCAGGCGCCGCTTTATCCCCCTGCGCATGTGGGCTGCCTGACATGTGCCACTCGCTCTTGTTTTGATAAGAACGCGGAGCTGCTGGTGTAGTTACAGCTCCTACATTTTCAAGAGTCGTATAGATCGGAAGAGCACACG	200
GWAS_TSS-chr14:34873447-34873597_-_SNV_Mut_rs80306194-C_BCrep4	chr14	34873480	34873632	-	oligo:rs80306194-C|C|99|-,end:42,motif:Gata1(Zf)|TTGATAAGAA|105|+,tssPos:34873522,tssOffset:110,start:-110,		TTGTTGGGGGAGGGGGTTAAGACAAGTTCAACTCCAGACTCAGCCAGGCGCCGCTTTATCCCCCTGCGCATGTGGGCTGCCTGACATGTGCCACTCGCTCTTGTTTTGATAAGAACGCGGAGCTGCTGGTGTAGTTACAGCTCCTACATTTTC	ATTGGAGTTAC	GGTAACCGGTCCAGCTCATTGTTGGGGGAGGGGGTTAAGACAAGTTCAACTCCAGACTCAGCCAGGCGCCGCTTTATCCCCCTGCGCATGTGGGCTGCCTGACATGTGCCACTCGCTCTTGTTTTGATAAGAACGCGGAGCTGCTGGTGTAGTTACAGCTCCTACATTTTCATTGGAGTTACAGATCGGAAGAGCACACG	200
GWAS_TSS-chr16:2215194-2215344_+_SNV_Ctrl_BCrep1	chr16	2215159	2215311	+	end:42,motif:Sp1(Zf)|ATGGGCGGGGCT|66|-/NFY(CCAAT)|TCCATTGGCC|40|-,tssPos:2215269,tssOffset:110,start:-110,		GACGAGGCCCTTCACGGAGTGACCCGGGCCAGGCCGGCTGTCCATTGGCCGGTCTCTCCCGCGGGCATGGGCGGGGCTCTCGCAGGAGCGCCGCGGGAGGGGGCCGGGGCACCTTCGTCGGCCGTGCCCGTGCCTCTGTGCCGTGGACGCGCT	ATCACTTGTTG	GGTAACCGGTCCAGCTCAGACGAGGCCCTTCACGGAGTGACCCGGGCCAGGCCGGCTGTCCATTGGCCGGTCTCTCCCGCGGGCATGGGCGGGGCTCTCGCAGGAGCGCCGCGGGAGGGGGCCGGGGCACCTTCGTCGGCCGTGCCCGTGCCTCTGTGCCGTGGACGCGCTATCACTTGTTGAGATCGGAAGAGCACACG	200
GWAS_TSS-chr16:2215194-2215344_+_SNV_Ctrl_BCrep2	chr16	2215159	2215311	+	tssOffset:110,motif:Sp1(Zf)|ATGGGCGGGGCT|66|-/NFY(CCAAT)|TCCATTGGCC|40|-,tssPos:2215269,start:-110,end:42,		GACGAGGCCCTTCACGGAGTGACCCGGGCCAGGCCGGCTGTCCATTGGCCGGTCTCTCCCGCGGGCATGGGCGGGGCTCTCGCAGGAGCGCCGCGGGAGGGGGCCGGGGCACCTTCGTCGGCCGTGCCCGTGCCTCTGTGCCGTGGACGCGCT	TGCTCAGTCGA	GGTAACCGGTCCAGCTCAGACGAGGCCCTTCACGGAGTGACCCGGGCCAGGCCGGCTGTCCATTGGCCGGTCTCTCCCGCGGGCATGGGCGGGGCTCTCGCAGGAGCGCCGCGGGAGGGGGCCGGGGCACCTTCGTCGGCCGTGCCCGTGCCTCTGTGCCGTGGACGCGCTTGCTCAGTCGAAGATCGGAAGAGCACACG	200
GWAS_TSS-chr16:2215194-2215344_+_SNV_Ctrl_BCrep3	chr16	2215159	2215311	+	tssOffset:110,motif:Sp1(Zf)|ATGGGCGGGGCT|66|-/NFY(CCAAT)|TCCATTGGCC|40|-,tssPos:2215269,start:-110,end:42,		GACGAGGCCCTTCACGGAGTGACCCGGGCCAGGCCGGCTGTCCATTGGCCGGTCTCTCCCGCGGGCATGGGCGGGGCTCTCGCAGGAGCGCCGCGGGAGGGGGCCGGGGCACCTTCGTCGGCCGTGCCCGTGCCTCTGTGCCGTGGACGCGCT	TCACTGGTAGC	GGTAACCGGTCCAGCTCAGACGAGGCCCTTCACGGAGTGACCCGGGCCAGGCCGGCTGTCCATTGGCCGGTCTCTCCCGCGGGCATGGGCGGGGCTCTCGCAGGAGCGCCGCGGGAGGGGGCCGGGGCACCTTCGTCGGCCGTGCCCGTGCCTCTGTGCCGTGGACGCGCTTCACTGGTAGCAGATCGGAAGAGCACACG	200
GWAS_TSS-chr16:2215194-2215344_+_SNV_Ctrl_BCrep4	chr16	2215159	2215311	+	end:42,tssPos:2215269,motif:Sp1(Zf)|ATGGGCGGGGCT|66|-/NFY(CCAAT)|TCCATTGGCC|40|-,tssOffset:110,start:-110,		GACGAGGCCCTTCACGGAGTGACCCGGGCCAGGCCGGCTGTCCATTGGCCGGTCTCTCCCGCGGGCATGGGCGGGGCTCTCGCAGGAGCGCCGCGGGAGGGGGCCGGGGCACCTTCGTCGGCCGTGCCCGTGCCTCTGTGCCGTGGACGCGCT	GGACGCCTGTT	GGTAACCGGTCCAGCTCAGACGAGGCCCTTCACGGAGTGACCCGGGCCAGGCCGGCTGTCCATTGGCCGGTCTCTCCCGCGGGCATGGGCGGGGCTCTCGCAGGAGCGCCGCGGGAGGGGGCCGGGGCACCTTCGTCGGCCGTGCCCGTGCCTCTGTGCCGTGGACGCGCTGGACGCCTGTTAGATCGGAAGAGCACACG	200
GWAS_TSS-chr16:2215194-2215344_+_SNV_Mut_rs77316573-T_BCrep1	chr16	2215159	2215311	+	oligo:rs77316573-T|T|111|+,end:42,tssOffset:110,motif:Sp1(Zf)|ATGGGCGGGGCT|66|-/NFY(CCAAT)|TCCATTGGCC|40|-,tssPos:2215269,start:-110,		GACGAGGCCCTTCACGGAGTGACCCGGGCCAGGCCGGCTGTCCATTGGCCGGTCTCTCCCGCGGGCATGGGCGGGGCTCTCGCAGGAGCGCCGCGGGAGGGGGCCGGGGCATCTTCGTCGGCCGTGCCCGTGCCTCTGTGCCGTGGACGCGCT	ACAACCGACTC	GGTAACCGGTCCAGCTCAGACGAGGCCCTTCACGGAGTGACCCGGGCCAGGCCGGCTGTCCATTGGCCGGTCTCTCCCGCGGGCATGGGCGGGGCTCTCGCAGGAGCGCCGCGGGAGGGGGCCGGGGCATCTTCGTCGGCCGTGCCCGTGCCTCTGTGCCGTGGACGCGCTACAACCGACTCAGATCGGAAGAGCACACG	200
GWAS_TSS-chr16:2215194-2215344_+_SNV_Mut_rs77316573-T_BCrep2	chr16	2215159	2215311	+	motif:Sp1(Zf)|ATGGGCGGGGCT|66|-/NFY(CCAAT)|TCCATTGGCC|40|-,tssOffset:110,tssPos:2215269,start:-110,end:42,oligo:rs77316573-T|T|111|+,		GACGAGGCCCTTCACGGAGTGACCCGGGCCAGGCCGGCTGTCCATTGGCCGGTCTCTCCCGCGGGCATGGGCGGGGCTCTCGCAGGAGCGCCGCGGGAGGGGGCCGGGGCATCTTCGTCGGCCGTGCCCGTGCCTCTGTGCCGTGGACGCGCT	ATGTGGTGTGA	GGTAACCGGTCCAGCTCAGACGAGGCCCTTCACGGAGTGACCCGGGCCAGGCCGGCTGTCCATTGGCCGGTCTCTCCCGCGGGCATGGGCGGGGCTCTCGCAGGAGCGCCGCGGGAGGGGGCCGGGGCATCTTCGTCGGCCGTGCCCGTGCCTCTGTGCCGTGGACGCGCTATGTGGTGTGAAGATCGGAAGAGCACACG	200
GWAS_TSS-chr16:2215194-2215344_+_SNV_Mut_rs77316573-T_BCrep3	chr16	2215159	2215311	+	end:42,oligo:rs77316573-T|T|111|+,start:-110,tssOffset:110,motif:Sp1(Zf)|ATGGGCGGGGCT|66|-/NFY(CCAAT)|TCCATTGGCC|40|-,tssPos:2215269,		GACGAGGCCCTTCACGGAGTGACCCGGGCCAGGCCGGCTGTCCATTGGCCGGTCTCTCCCGCGGGCATGGGCGGGGCTCTCGCAGGAGCGCCGCGGGAGGGGGCCGGGGCATCTTCGTCGGCCGTGCCCGTGCCTCTGTGCCGTGGACGCGCT	ACGCACGGAGT	GGTAACCGGTCCAGCTCAGACGAGGCCCTTCACGGAGTGACCCGGGCCAGGCCGGCTGTCCATTGGCCGGTCTCTCCCGCGGGCATGGGCGGGGCTCTCGCAGGAGCGCCGCGGGAGGGGGCCGGGGCATCTTCGTCGGCCGTGCCCGTGCCTCTGTGCCGTGGACGCGCTACGCACGGAGTAGATCGGAAGAGCACACG	200
GWAS_TSS-chr16:2215194-2215344_+_SNV_Mut_rs77316573-T_BCrep4	chr16	2215159	2215311	+	motif:Sp1(Zf)|ATGGGCGGGGCT|66|-/NFY(CCAAT)|TCCATTGGCC|40|-,tssPos:2215269,tssOffset:110,start:-110,oligo:rs77316573-T|T|111|+,end:42,		GACGAGGCCCTTCACGGAGTGACCCGGGCCAGGCCGGCTGTCCATTGGCCGGTCTCTCCCGCGGGCATGGGCGGGGCTCTCGCAGGAGCGCCGCGGGAGGGGGCCGGGGCATCTTCGTCGGCCGTGCCCGTGCCTCTGTGCCGTGGACGCGCT	CAGCATCTTCT	GGTAACCGGTCCAGCTCAGACGAGGCCCTTCACGGAGTGACCCGGGCCAGGCCGGCTGTCCATTGGCCGGTCTCTCCCGCGGGCATGGGCGGGGCTCTCGCAGGAGCGCCGCGGGAGGGGGCCGGGGCATCTTCGTCGGCCGTGCCCGTGCCTCTGTGCCGTGGACGCGCTCAGCATCTTCTAGATCGGAAGAGCACACG	200
GWAS_TSS-chr16:28846250-28846400_-_SNV_Ctrl_BCrep1	chr16	28846283	28846435	-	start:-110,motif:Elk1(ETS)|AACTTCCGCC|71|+/Elk1(ETS)|GCCGGAAGTG|78|-/E2F4(E2F)|CGCCGGAAGT|77|+,tssOffset:110,tssPos:28846325,end:42,		GCGCCCGACGTCGGCTGAGACGGCCATAGACACTGGCGGCTAGAGGGGCCCGGACTTGCCCTCCCAGCTCTAACTTCCGCCGGAAGTGCCTTCCAGCCGCAGGCGCCCTTCTTCTTCTGTGCGCTCGGGCTCCTGGTCCCGGCTCCCCGGTTA	GTGCATAAGGT	GGTAACCGGTCCAGCTCAGCGCCCGACGTCGGCTGAGACGGCCATAGACACTGGCGGCTAGAGGGGCCCGGACTTGCCCTCCCAGCTCTAACTTCCGCCGGAAGTGCCTTCCAGCCGCAGGCGCCCTTCTTCTTCTGTGCGCTCGGGCTCCTGGTCCCGGCTCCCCGGTTAGTGCATAAGGTAGATCGGAAGAGCACACG	200
GWAS_TSS-chr16:28846250-28846400_-_SNV_Ctrl_BCrep2	chr16	28846283	28846435	-	end:42,motif:Elk1(ETS)|AACTTCCGCC|71|+/Elk1(ETS)|GCCGGAAGTG|78|-/E2F4(E2F)|CGCCGGAAGT|77|+,tssOffset:110,tssPos:28846325,start:-110,		GCGCCCGACGTCGGCTGAGACGGCCATAGACACTGGCGGCTAGAGGGGCCCGGACTTGCCCTCCCAGCTCTAACTTCCGCCGGAAGTGCCTTCCAGCCGCAGGCGCCCTTCTTCTTCTGTGCGCTCGGGCTCCTGGTCCCGGCTCCCCGGTTA	TCACGCTCTTC	GGTAACCGGTCCAGCTCAGCGCCCGACGTCGGCTGAGACGGCCATAGACACTGGCGGCTAGAGGGGCCCGGACTTGCCCTCCCAGCTCTAACTTCCGCCGGAAGTGCCTTCCAGCCGCAGGCGCCCTTCTTCTTCTGTGCGCTCGGGCTCCTGGTCCCGGCTCCCCGGTTATCACGCTCTTCAGATCGGAAGAGCACACG	200
GWAS_TSS-chr16:28846250-28846400_-_SNV_Ctrl_BCrep3	chr16	28846283	28846435	-	end:42,motif:Elk1(ETS)|AACTTCCGCC|71|+/Elk1(ETS)|GCCGGAAGTG|78|-/E2F4(E2F)|CGCCGGAAGT|77|+,tssOffset:110,tssPos:28846325,start:-110,		GCGCCCGACGTCGGCTGAGACGGCCATAGACACTGGCGGCTAGAGGGGCCCGGACTTGCCCTCCCAGCTCTAACTTCCGCCGGAAGTGCCTTCCAGCCGCAGGCGCCCTTCTTCTTCTGTGCGCTCGGGCTCCTGGTCCCGGCTCCCCGGTTA	CCAGATGAATT	GGTAACCGGTCCAGCTCAGCGCCCGACGTCGGCTGAGACGGCCATAGACACTGGCGGCTAGAGGGGCCCGGACTTGCCCTCCCAGCTCTAACTTCCGCCGGAAGTGCCTTCCAGCCGCAGGCGCCCTTCTTCTTCTGTGCGCTCGGGCTCCTGGTCCCGGCTCCCCGGTTACCAGATGAATTAGATCGGAAGAGCACACG	200
GWAS_TSS-chr16:28846250-28846400_-_SNV_Ctrl_BCrep4	chr16	28846283	28846435	-	start:-110,tssOffset:110,motif:Elk1(ETS)|AACTTCCGCC|71|+/Elk1(ETS)|GCCGGAAGTG|78|-/E2F4(E2F)|CGCCGGAAGT|77|+,tssPos:28846325,end:42,		GCGCCCGACGTCGGCTGAGACGGCCATAGACACTGGCGGCTAGAGGGGCCCGGACTTGCCCTCCCAGCTCTAACTTCCGCCGGAAGTGCCTTCCAGCCGCAGGCGCCCTTCTTCTTCTGTGCGCTCGGGCTCCTGGTCCCGGCTCCCCGGTTA	CAAGAACTCGG	GGTAACCGGTCCAGCTCAGCGCCCGACGTCGGCTGAGACGGCCATAGACACTGGCGGCTAGAGGGGCCCGGACTTGCCCTCCCAGCTCTAACTTCCGCCGGAAGTGCCTTCCAGCCGCAGGCGCCCTTCTTCTTCTGTGCGCTCGGGCTCCTGGTCCCGGCTCCCCGGTTACAAGAACTCGGAGATCGGAAGAGCACACG	200
GWAS_TSS-chr16:28846250-28846400_-_SNV_Mut_rs7187776-G_BCrep1	chr16	28846283	28846435	-	oligo:rs7187776-G|G|111|-,end:42,motif:Elk1(ETS)|AACTTCCGCC|71|+/Elk1(ETS)|GCCGGAAGTG|78|-/E2F4(E2F)|CGCCGGAAGT|77|+,tssPos:28846325,tssOffset:110,start:-110,		GCGCCCGACGTCGGCTGAGACGGCCATAGACACTGGCGGCTAGAGGGGCCCGGACTTGCCCTCCCAGCTCTAACTTCCGCCGGAAGTGCCTTCCAGCCGCAGGCGCCCTTCGTCTTCTGTGCGCTCGGGCTCCTGGTCCCGGCTCCCCGGTTA	GTCCATCAGTG	GGTAACCGGTCCAGCTCAGCGCCCGACGTCGGCTGAGACGGCCATAGACACTGGCGGCTAGAGGGGCCCGGACTTGCCCTCCCAGCTCTAACTTCCGCCGGAAGTGCCTTCCAGCCGCAGGCGCCCTTCGTCTTCTGTGCGCTCGGGCTCCTGGTCCCGGCTCCCCGGTTAGTCCATCAGTGAGATCGGAAGAGCACACG	200
GWAS_TSS-chr16:28846250-28846400_-_SNV_Mut_rs7187776-G_BCrep2	chr16	28846283	28846435	-	end:42,oligo:rs7187776-G|G|111|-,motif:Elk1(ETS)|AACTTCCGCC|71|+/Elk1(ETS)|GCCGGAAGTG|78|-/E2F4(E2F)|CGCCGGAAGT|77|+,tssOffset:110,tssPos:28846325,start:-110,		GCGCCCGACGTCGGCTGAGACGGCCATAGACACTGGCGGCTAGAGGGGCCCGGACTTGCCCTCCCAGCTCTAACTTCCGCCGGAAGTGCCTTCCAGCCGCAGGCGCCCTTCGTCTTCTGTGCGCTCGGGCTCCTGGTCCCGGCTCCCCGGTTA	CAGTGCATAGC	GGTAACCGGTCCAGCTCAGCGCCCGACGTCGGCTGAGACGGCCATAGACACTGGCGGCTAGAGGGGCCCGGACTTGCCCTCCCAGCTCTAACTTCCGCCGGAAGTGCCTTCCAGCCGCAGGCGCCCTTCGTCTTCTGTGCGCTCGGGCTCCTGGTCCCGGCTCCCCGGTTACAGTGCATAGCAGATCGGAAGAGCACACG	200
GWAS_TSS-chr16:28846250-28846400_-_SNV_Mut_rs7187776-G_BCrep3	chr16	28846283	28846435	-	motif:Elk1(ETS)|AACTTCCGCC|71|+/Elk1(ETS)|GCCGGAAGTG|78|-/E2F4(E2F)|CGCCGGAAGT|77|+,tssPos:28846325,tssOffset:110,start:-110,end:42,oligo:rs7187776-G|G|111|-,		GCGCCCGACGTCGGCTGAGACGGCCATAGACACTGGCGGCTAGAGGGGCCCGGACTTGCCCTCCCAGCTCTAACTTCCGCCGGAAGTGCCTTCCAGCCGCAGGCGCCCTTCGTCTTCTGTGCGCTCGGGCTCCTGGTCCCGGCTCCCCGGTTA	GTCCGAGCGAT	GGTAACCGGTCCAGCTCAGCGCCCGACGTCGGCTGAGACGGCCATAGACACTGGCGGCTAGAGGGGCCCGGACTTGCCCTCCCAGCTCTAACTTCCGCCGGAAGTGCCTTCCAGCCGCAGGCGCCCTTCGTCTTCTGTGCGCTCGGGCTCCTGGTCCCGGCTCCCCGGTTAGTCCGAGCGATAGATCGGAAGAGCACACG	200
GWAS_TSS-chr16:28846250-28846400_-_SNV_Mut_rs7187776-G_BCrep4	chr16	28846283	28846435	-	end:42,oligo:rs7187776-G|G|111|-,start:-110,motif:Elk1(ETS)|AACTTCCGCC|71|+/Elk1(ETS)|GCCGGAAGTG|78|-/E2F4(E2F)|CGCCGGAAGT|77|+,tssOffset:110,tssPos:28846325,		GCGCCCGACGTCGGCTGAGACGGCCATAGACACTGGCGGCTAGAGGGGCCCGGACTTGCCCTCCCAGCTCTAACTTCCGCCGGAAGTGCCTTCCAGCCGCAGGCGCCCTTCGTCTTCTGTGCGCTCGGGCTCCTGGTCCCGGCTCCCCGGTTA	ACGGTAATCGG	GGTAACCGGTCCAGCTCAGCGCCCGACGTCGGCTGAGACGGCCATAGACACTGGCGGCTAGAGGGGCCCGGACTTGCCCTCCCAGCTCTAACTTCCGCCGGAAGTGCCTTCCAGCCGCAGGCGCCCTTCGTCTTCTGTGCGCTCGGGCTCCTGGTCCCGGCTCCCCGGTTAACGGTAATCGGAGATCGGAAGAGCACACG	200
GWAS_TSS-chr16:30123303-30123453_+_SNV_Ctrl_BCrep1	chr16	30123268	30123420	+	start:-110,tssOffset:110,motif:Sp1(Zf)|GGCCCCGCCCTT|41|+/CRE(bZIP)|CTGTCACGTGAC|78|+/CRE(bZIP)|GTCACGTGACCC|80|-/Usf2(bHLH)|GTCACGTGAC|80|+/Usf2(bHLH)|GTCACGTGAC|80|-/E2F4(E2F)|CCTTCCCGCC|1|-/Meis1(Homeobox)|GCCTGTCACC|12|+/Meis1(Homeobox)|AGCTGTCACG|76|+/Meis1(Homeobox)|GCTGTCACGT|77|-/Meis1(Homeobox)|CCTGTCACCC|13|-,tssPos:30123378,end:42,		CCCTTCCCGCCTGCCTGTCACCCGCAGGGCCGCGCGCGCCAGGCCCCGCCCTTGCCCCGGCCCCGCGTGGGCCTGGAGCTGTCACGTGACCCGCCCCGCGCGCGCCCGCCCTTCTTGCCCCAGGTTCGGGGGCCATGGGTCCCTGCGGGCTCC	GTTGGTGAGAA	GGTAACCGGTCCAGCTCACCCTTCCCGCCTGCCTGTCACCCGCAGGGCCGCGCGCGCCAGGCCCCGCCCTTGCCCCGGCCCCGCGTGGGCCTGGAGCTGTCACGTGACCCGCCCCGCGCGCGCCCGCCCTTCTTGCCCCAGGTTCGGGGGCCATGGGTCCCTGCGGGCTCCGTTGGTGAGAAAGATCGGAAGAGCACACG	200
GWAS_TSS-chr16:30123303-30123453_+_SNV_Ctrl_BCrep2	chr16	30123268	30123420	+	end:42,start:-110,motif:Sp1(Zf)|GGCCCCGCCCTT|41|+/CRE(bZIP)|CTGTCACGTGAC|78|+/CRE(bZIP)|GTCACGTGACCC|80|-/Usf2(bHLH)|GTCACGTGAC|80|+/Usf2(bHLH)|GTCACGTGAC|80|-/E2F4(E2F)|CCTTCCCGCC|1|-/Meis1(Homeobox)|GCCTGTCACC|12|+/Meis1(Homeobox)|AGCTGTCACG|76|+/Meis1(Homeobox)|GCTGTCACGT|77|-/Meis1(Homeobox)|CCTGTCACCC|13|-,tssOffset:110,tssPos:30123378,		CCCTTCCCGCCTGCCTGTCACCCGCAGGGCCGCGCGCGCCAGGCCCCGCCCTTGCCCCGGCCCCGCGTGGGCCTGGAGCTGTCACGTGACCCGCCCCGCGCGCGCCCGCCCTTCTTGCCCCAGGTTCGGGGGCCATGGGTCCCTGCGGGCTCC	TACCATAGCTT	GGTAACCGGTCCAGCTCACCCTTCCCGCCTGCCTGTCACCCGCAGGGCCGCGCGCGCCAGGCCCCGCCCTTGCCCCGGCCCCGCGTGGGCCTGGAGCTGTCACGTGACCCGCCCCGCGCGCGCCCGCCCTTCTTGCCCCAGGTTCGGGGGCCATGGGTCCCTGCGGGCTCCTACCATAGCTTAGATCGGAAGAGCACACG	200
GWAS_TSS-chr16:30123303-30123453_+_SNV_Ctrl_BCrep3	chr16	30123268	30123420	+	end:42,tssPos:30123378,motif:Sp1(Zf)|GGCCCCGCCCTT|41|+/CRE(bZIP)|CTGTCACGTGAC|78|+/CRE(bZIP)|GTCACGTGACCC|80|-/Usf2(bHLH)|GTCACGTGAC|80|+/Usf2(bHLH)|GTCACGTGAC|80|-/E2F4(E2F)|CCTTCCCGCC|1|-/Meis1(Homeobox)|GCCTGTCACC|12|+/Meis1(Homeobox)|AGCTGTCACG|76|+/Meis1(Homeobox)|GCTGTCACGT|77|-/Meis1(Homeobox)|CCTGTCACCC|13|-,tssOffset:110,start:-110,		CCCTTCCCGCCTGCCTGTCACCCGCAGGGCCGCGCGCGCCAGGCCCCGCCCTTGCCCCGGCCCCGCGTGGGCCTGGAGCTGTCACGTGACCCGCCCCGCGCGCGCCCGCCCTTCTTGCCCCAGGTTCGGGGGCCATGGGTCCCTGCGGGCTCC	ACATACGCGAG	GGTAACCGGTCCAGCTCACCCTTCCCGCCTGCCTGTCACCCGCAGGGCCGCGCGCGCCAGGCCCCGCCCTTGCCCCGGCCCCGCGTGGGCCTGGAGCTGTCACGTGACCCGCCCCGCGCGCGCCCGCCCTTCTTGCCCCAGGTTCGGGGGCCATGGGTCCCTGCGGGCTCCACATACGCGAGAGATCGGAAGAGCACACG	200
GWAS_TSS-chr16:30123303-30123453_+_SNV_Ctrl_BCrep4	chr16	30123268	30123420	+	end:42,tssOffset:110,motif:Sp1(Zf)|GGCCCCGCCCTT|41|+/CRE(bZIP)|CTGTCACGTGAC|78|+/CRE(bZIP)|GTCACGTGACCC|80|-/Usf2(bHLH)|GTCACGTGAC|80|+/Usf2(bHLH)|GTCACGTGAC|80|-/E2F4(E2F)|CCTTCCCGCC|1|-/Meis1(Homeobox)|GCCTGTCACC|12|+/Meis1(Homeobox)|AGCTGTCACG|76|+/Meis1(Homeobox)|GCTGTCACGT|77|-/Meis1(Homeobox)|CCTGTCACCC|13|-,tssPos:30123378,start:-110,		CCCTTCCCGCCTGCCTGTCACCCGCAGGGCCGCGCGCGCCAGGCCCCGCCCTTGCCCCGGCCCCGCGTGGGCCTGGAGCTGTCACGTGACCCGCCCCGCGCGCGCCCGCCCTTCTTGCCCCAGGTTCGGGGGCCATGGGTCCCTGCGGGCTCC	CGTCGCACAAG	GGTAACCGGTCCAGCTCACCCTTCCCGCCTGCCTGTCACCCGCAGGGCCGCGCGCGCCAGGCCCCGCCCTTGCCCCGGCCCCGCGTGGGCCTGGAGCTGTCACGTGACCCGCCCCGCGCGCGCCCGCCCTTCTTGCCCCAGGTTCGGGGGCCATGGGTCCCTGCGGGCTCCCGTCGCACAAGAGATCGGAAGAGCACACG	200
GWAS_TSS-chr16:30123303-30123453_+_SNV_Mut_rs28529403-C_BCrep1	chr16	30123268	30123420	+	start:-110,motif:Sp1(Zf)|GGCCCCGCCCTT|41|+/CRE(bZIP)|CTGTCACGTGAC|78|+/CRE(bZIP)|GTCACGTGACCC|80|-/Usf2(bHLH)|GTCACGTGAC|80|+/Usf2(bHLH)|GTCACGTGAC|80|-/E2F4(E2F)|CCTTCCCGCC|1|-/Meis1(Homeobox)|GCCTGTCACC|12|+/Meis1(Homeobox)|AGCTGTCACG|76|+/Meis1(Homeobox)|GCTGTCACGT|77|-/Meis1(Homeobox)|CCTGTCACCC|13|-,tssOffset:110,tssPos:30123378,oligo:rs28529403-C|C|67|+,end:42,		CCCTTCCCGCCTGCCTGTCACCCGCAGGGCCGCGCGCGCCAGGCCCCGCCCTTGCCCCGGCCCCGCGCGGGCCTGGAGCTGTCACGTGACCCGCCCCGCGCGCGCCCGCCCTTCTTGCCCCAGGTTCGGGGGCCATGGGTCCCTGCGGGCTCC	ATCGTGGTCTC	GGTAACCGGTCCAGCTCACCCTTCCCGCCTGCCTGTCACCCGCAGGGCCGCGCGCGCCAGGCCCCGCCCTTGCCCCGGCCCCGCGCGGGCCTGGAGCTGTCACGTGACCCGCCCCGCGCGCGCCCGCCCTTCTTGCCCCAGGTTCGGGGGCCATGGGTCCCTGCGGGCTCCATCGTGGTCTCAGATCGGAAGAGCACACG	200
GWAS_TSS-chr16:30123303-30123453_+_SNV_Mut_rs28529403-C_BCrep2	chr16	30123268	30123420	+	oligo:rs28529403-C|C|67|+,end:42,motif:Sp1(Zf)|GGCCCCGCCCTT|41|+/CRE(bZIP)|CTGTCACGTGAC|78|+/CRE(bZIP)|GTCACGTGACCC|80|-/Usf2(bHLH)|GTCACGTGAC|80|+/Usf2(bHLH)|GTCACGTGAC|80|-/E2F4(E2F)|CCTTCCCGCC|1|-/Meis1(Homeobox)|GCCTGTCACC|12|+/Meis1(Homeobox)|AGCTGTCACG|76|+/Meis1(Homeobox)|GCTGTCACGT|77|-/Meis1(Homeobox)|CCTGTCACCC|13|-,tssPos:30123378,tssOffset:110,start:-110,		CCCTTCCCGCCTGCCTGTCACCCGCAGGGCCGCGCGCGCCAGGCCCCGCCCTTGCCCCGGCCCCGCGCGGGCCTGGAGCTGTCACGTGACCCGCCCCGCGCGCGCCCGCCCTTCTTGCCCCAGGTTCGGGGGCCATGGGTCCCTGCGGGCTCC	ACTAGCACCAA	GGTAACCGGTCCAGCTCACCCTTCCCGCCTGCCTGTCACCCGCAGGGCCGCGCGCGCCAGGCCCCGCCCTTGCCCCGGCCCCGCGCGGGCCTGGAGCTGTCACGTGACCCGCCCCGCGCGCGCCCGCCCTTCTTGCCCCAGGTTCGGGGGCCATGGGTCCCTGCGGGCTCCACTAGCACCAAAGATCGGAAGAGCACACG	200
GWAS_TSS-chr16:30123303-30123453_+_SNV_Mut_rs28529403-C_BCrep3	chr16	30123268	30123420	+	oligo:rs28529403-C|C|67|+,end:42,start:-110,tssPos:30123378,motif:Sp1(Zf)|GGCCCCGCCCTT|41|+/CRE(bZIP)|CTGTCACGTGAC|78|+/CRE(bZIP)|GTCACGTGACCC|80|-/Usf2(bHLH)|GTCACGTGAC|80|+/Usf2(bHLH)|GTCACGTGAC|80|-/E2F4(E2F)|CCTTCCCGCC|1|-/Meis1(Homeobox)|GCCTGTCACC|12|+/Meis1(Homeobox)|AGCTGTCACG|76|+/Meis1(Homeobox)|GCTGTCACGT|77|-/Meis1(Homeobox)|CCTGTCACCC|13|-,tssOffset:110,		CCCTTCCCGCCTGCCTGTCACCCGCAGGGCCGCGCGCGCCAGGCCCCGCCCTTGCCCCGGCCCCGCGCGGGCCTGGAGCTGTCACGTGACCCGCCCCGCGCGCGCCCGCCCTTCTTGCCCCAGGTTCGGGGGCCATGGGTCCCTGCGGGCTCC	AGACCTACGTT	GGTAACCGGTCCAGCTCACCCTTCCCGCCTGCCTGTCACCCGCAGGGCCGCGCGCGCCAGGCCCCGCCCTTGCCCCGGCCCCGCGCGGGCCTGGAGCTGTCACGTGACCCGCCCCGCGCGCGCCCGCCCTTCTTGCCCCAGGTTCGGGGGCCATGGGTCCCTGCGGGCTCCAGACCTACGTTAGATCGGAAGAGCACACG	200
GWAS_TSS-chr16:30123303-30123453_+_SNV_Mut_rs28529403-C_BCrep4	chr16	30123268	30123420	+	oligo:rs28529403-C|C|67|+,end:42,motif:Sp1(Zf)|GGCCCCGCCCTT|41|+/CRE(bZIP)|CTGTCACGTGAC|78|+/CRE(bZIP)|GTCACGTGACCC|80|-/Usf2(bHLH)|GTCACGTGAC|80|+/Usf2(bHLH)|GTCACGTGAC|80|-/E2F4(E2F)|CCTTCCCGCC|1|-/Meis1(Homeobox)|GCCTGTCACC|12|+/Meis1(Homeobox)|AGCTGTCACG|76|+/Meis1(Homeobox)|GCTGTCACGT|77|-/Meis1(Homeobox)|CCTGTCACCC|13|-,tssOffset:110,tssPos:30123378,start:-110,		CCCTTCCCGCCTGCCTGTCACCCGCAGGGCCGCGCGCGCCAGGCCCCGCCCTTGCCCCGGCCCCGCGCGGGCCTGGAGCTGTCACGTGACCCGCCCCGCGCGCGCCCGCCCTTCTTGCCCCAGGTTCGGGGGCCATGGGTCCCTGCGGGCTCC	GCAACAAGGAT	GGTAACCGGTCCAGCTCACCCTTCCCGCCTGCCTGTCACCCGCAGGGCCGCGCGCGCCAGGCCCCGCCCTTGCCCCGGCCCCGCGCGGGCCTGGAGCTGTCACGTGACCCGCCCCGCGCGCGCCCGCCCTTCTTGCCCCAGGTTCGGGGGCCATGGGTCCCTGCGGGCTCCGCAACAAGGATAGATCGGAAGAGCACACG	200
GWAS_TSS-chr16:31201786-31201936_+_SNV_Ctrl_BCrep1	chr16	31201751	31201903	+	end:42,tssOffset:110,tssPos:31201861,start:-110,		AGGACCTTCCCGTACAGAGCATCCAGCAGCCACTCAACGTTTGTGACCCTCGCGATAAGCGCAGCCCGGTGCTGGTCTATAAAGTGCAGGCCTGGGGGTGGGAGGAGAACATGAGCCAGCAGCCAGGGTGTGGGGCCTGTCCCTGCTGAACTT	ATTAGACTCCT	GGTAACCGGTCCAGCTCAAGGACCTTCCCGTACAGAGCATCCAGCAGCCACTCAACGTTTGTGACCCTCGCGATAAGCGCAGCCCGGTGCTGGTCTATAAAGTGCAGGCCTGGGGGTGGGAGGAGAACATGAGCCAGCAGCCAGGGTGTGGGGCCTGTCCCTGCTGAACTTATTAGACTCCTAGATCGGAAGAGCACACG	200
GWAS_TSS-chr16:31201786-31201936_+_SNV_Ctrl_BCrep2	chr16	31201751	31201903	+	end:42,tssOffset:110,tssPos:31201861,start:-110,		AGGACCTTCCCGTACAGAGCATCCAGCAGCCACTCAACGTTTGTGACCCTCGCGATAAGCGCAGCCCGGTGCTGGTCTATAAAGTGCAGGCCTGGGGGTGGGAGGAGAACATGAGCCAGCAGCCAGGGTGTGGGGCCTGTCCCTGCTGAACTT	TGCCGACGAAC	GGTAACCGGTCCAGCTCAAGGACCTTCCCGTACAGAGCATCCAGCAGCCACTCAACGTTTGTGACCCTCGCGATAAGCGCAGCCCGGTGCTGGTCTATAAAGTGCAGGCCTGGGGGTGGGAGGAGAACATGAGCCAGCAGCCAGGGTGTGGGGCCTGTCCCTGCTGAACTTTGCCGACGAACAGATCGGAAGAGCACACG	200
GWAS_TSS-chr16:31201786-31201936_+_SNV_Ctrl_BCrep3	chr16	31201751	31201903	+	end:42,start:-110,tssOffset:110,tssPos:31201861,		AGGACCTTCCCGTACAGAGCATCCAGCAGCCACTCAACGTTTGTGACCCTCGCGATAAGCGCAGCCCGGTGCTGGTCTATAAAGTGCAGGCCTGGGGGTGGGAGGAGAACATGAGCCAGCAGCCAGGGTGTGGGGCCTGTCCCTGCTGAACTT	TCCTTGGTGGT	GGTAACCGGTCCAGCTCAAGGACCTTCCCGTACAGAGCATCCAGCAGCCACTCAACGTTTGTGACCCTCGCGATAAGCGCAGCCCGGTGCTGGTCTATAAAGTGCAGGCCTGGGGGTGGGAGGAGAACATGAGCCAGCAGCCAGGGTGTGGGGCCTGTCCCTGCTGAACTTTCCTTGGTGGTAGATCGGAAGAGCACACG	200
GWAS_TSS-chr16:31201786-31201936_+_SNV_Ctrl_BCrep4	chr16	31201751	31201903	+	tssPos:31201861,tssOffset:110,start:-110,end:42,		AGGACCTTCCCGTACAGAGCATCCAGCAGCCACTCAACGTTTGTGACCCTCGCGATAAGCGCAGCCCGGTGCTGGTCTATAAAGTGCAGGCCTGGGGGTGGGAGGAGAACATGAGCCAGCAGCCAGGGTGTGGGGCCTGTCCCTGCTGAACTT	CACCTTCGGAT	GGTAACCGGTCCAGCTCAAGGACCTTCCCGTACAGAGCATCCAGCAGCCACTCAACGTTTGTGACCCTCGCGATAAGCGCAGCCCGGTGCTGGTCTATAAAGTGCAGGCCTGGGGGTGGGAGGAGAACATGAGCCAGCAGCCAGGGTGTGGGGCCTGTCCCTGCTGAACTTCACCTTCGGATAGATCGGAAGAGCACACG	200
GWAS_TSS-chr16:31201786-31201936_+_SNV_Mut_rs186112291-T_BCrep1	chr16	31201751	31201903	+	tssPos:31201861,tssOffset:110,start:-110,end:42,oligo:rs186112291-T|T|109|+,		AGGACCTTCCCGTACAGAGCATCCAGCAGCCACTCAACGTTTGTGACCCTCGCGATAAGCGCAGCCCGGTGCTGGTCTATAAAGTGCAGGCCTGGGGGTGGGAGGAGAATATGAGCCAGCAGCCAGGGTGTGGGGCCTGTCCCTGCTGAACTT	TACTTGCAGAA	GGTAACCGGTCCAGCTCAAGGACCTTCCCGTACAGAGCATCCAGCAGCCACTCAACGTTTGTGACCCTCGCGATAAGCGCAGCCCGGTGCTGGTCTATAAAGTGCAGGCCTGGGGGTGGGAGGAGAATATGAGCCAGCAGCCAGGGTGTGGGGCCTGTCCCTGCTGAACTTTACTTGCAGAAAGATCGGAAGAGCACACG	200
GWAS_TSS-chr16:31201786-31201936_+_SNV_Mut_rs186112291-T_BCrep2	chr16	31201751	31201903	+	oligo:rs186112291-T|T|109|+,end:42,start:-110,tssPos:31201861,tssOffset:110,		AGGACCTTCCCGTACAGAGCATCCAGCAGCCACTCAACGTTTGTGACCCTCGCGATAAGCGCAGCCCGGTGCTGGTCTATAAAGTGCAGGCCTGGGGGTGGGAGGAGAATATGAGCCAGCAGCCAGGGTGTGGGGCCTGTCCCTGCTGAACTT	TATCACGGTAC	GGTAACCGGTCCAGCTCAAGGACCTTCCCGTACAGAGCATCCAGCAGCCACTCAACGTTTGTGACCCTCGCGATAAGCGCAGCCCGGTGCTGGTCTATAAAGTGCAGGCCTGGGGGTGGGAGGAGAATATGAGCCAGCAGCCAGGGTGTGGGGCCTGTCCCTGCTGAACTTTATCACGGTACAGATCGGAAGAGCACACG	200
GWAS_TSS-chr16:31201786-31201936_+_SNV_Mut_rs186112291-T_BCrep3	chr16	31201751	31201903	+	end:42,oligo:rs186112291-T|T|109|+,tssPos:31201861,tssOffset:110,start:-110,		AGGACCTTCCCGTACAGAGCATCCAGCAGCCACTCAACGTTTGTGACCCTCGCGATAAGCGCAGCCCGGTGCTGGTCTATAAAGTGCAGGCCTGGGGGTGGGAGGAGAATATGAGCCAGCAGCCAGGGTGTGGGGCCTGTCCCTGCTGAACTT	GTATGGTAGTA	GGTAACCGGTCCAGCTCAAGGACCTTCCCGTACAGAGCATCCAGCAGCCACTCAACGTTTGTGACCCTCGCGATAAGCGCAGCCCGGTGCTGGTCTATAAAGTGCAGGCCTGGGGGTGGGAGGAGAATATGAGCCAGCAGCCAGGGTGTGGGGCCTGTCCCTGCTGAACTTGTATGGTAGTAAGATCGGAAGAGCACACG	200
GWAS_TSS-chr16:31201786-31201936_+_SNV_Mut_rs186112291-T_BCrep4	chr16	31201751	31201903	+	end:42,oligo:rs186112291-T|T|109|+,tssOffset:110,tssPos:31201861,start:-110,		AGGACCTTCCCGTACAGAGCATCCAGCAGCCACTCAACGTTTGTGACCCTCGCGATAAGCGCAGCCCGGTGCTGGTCTATAAAGTGCAGGCCTGGGGGTGGGAGGAGAATATGAGCCAGCAGCCAGGGTGTGGGGCCTGTCCCTGCTGAACTT	GGAGATCACGG	GGTAACCGGTCCAGCTCAAGGACCTTCCCGTACAGAGCATCCAGCAGCCACTCAACGTTTGTGACCCTCGCGATAAGCGCAGCCCGGTGCTGGTCTATAAAGTGCAGGCCTGGGGGTGGGAGGAGAATATGAGCCAGCAGCCAGGGTGTGGGGCCTGTCCCTGCTGAACTTGGAGATCACGGAGATCGGAAGAGCACACG	200
GWAS_TSS-chr17:64506214-64506364_-_SNV_Ctrl_BCrep1	chr17	64506247	64506399	-	end:42,start:-110,motif:Sp1(Zf)|AGGGGCGGGGCG|13|-/Elk1(ETS)|GCCGGAAAGC|93|-/CDX4(Homeobox)|GACTATAAAAGC|77|+/TATA-Box(TBP)|GACTATAAAAGC|77|-,tssOffset:110,tssPos:64506289,		CGGCCTATGCGCGAGGGGCGGGGCGATTAGGTCATAGAGCGGCTCCCAGCGTTCCCTGCGGCGTAGGAGGCGGTCCAGACTATAAAAGCGGCTGCCGGAAAGCGGCCGGCACCTCATTCATTTCTACCGGTCTCTAGTAGTGCAGCTTCGGCT	GTCTTGTCTCT	GGTAACCGGTCCAGCTCACGGCCTATGCGCGAGGGGCGGGGCGATTAGGTCATAGAGCGGCTCCCAGCGTTCCCTGCGGCGTAGGAGGCGGTCCAGACTATAAAAGCGGCTGCCGGAAAGCGGCCGGCACCTCATTCATTTCTACCGGTCTCTAGTAGTGCAGCTTCGGCTGTCTTGTCTCTAGATCGGAAGAGCACACG	200
GWAS_TSS-chr17:64506214-64506364_-_SNV_Ctrl_BCrep2	chr17	64506247	64506399	-	end:42,motif:Sp1(Zf)|AGGGGCGGGGCG|13|-/Elk1(ETS)|GCCGGAAAGC|93|-/CDX4(Homeobox)|GACTATAAAAGC|77|+/TATA-Box(TBP)|GACTATAAAAGC|77|-,tssOffset:110,tssPos:64506289,start:-110,		CGGCCTATGCGCGAGGGGCGGGGCGATTAGGTCATAGAGCGGCTCCCAGCGTTCCCTGCGGCGTAGGAGGCGGTCCAGACTATAAAAGCGGCTGCCGGAAAGCGGCCGGCACCTCATTCATTTCTACCGGTCTCTAGTAGTGCAGCTTCGGCT	AACGCTACTTA	GGTAACCGGTCCAGCTCACGGCCTATGCGCGAGGGGCGGGGCGATTAGGTCATAGAGCGGCTCCCAGCGTTCCCTGCGGCGTAGGAGGCGGTCCAGACTATAAAAGCGGCTGCCGGAAAGCGGCCGGCACCTCATTCATTTCTACCGGTCTCTAGTAGTGCAGCTTCGGCTAACGCTACTTAAGATCGGAAGAGCACACG	200
GWAS_TSS-chr17:64506214-64506364_-_SNV_Ctrl_BCrep3	chr17	64506247	64506399	-	tssOffset:110,motif:Sp1(Zf)|AGGGGCGGGGCG|13|-/Elk1(ETS)|GCCGGAAAGC|93|-/CDX4(Homeobox)|GACTATAAAAGC|77|+/TATA-Box(TBP)|GACTATAAAAGC|77|-,tssPos:64506289,start:-110,end:42,		CGGCCTATGCGCGAGGGGCGGGGCGATTAGGTCATAGAGCGGCTCCCAGCGTTCCCTGCGGCGTAGGAGGCGGTCCAGACTATAAAAGCGGCTGCCGGAAAGCGGCCGGCACCTCATTCATTTCTACCGGTCTCTAGTAGTGCAGCTTCGGCT	TCACCTAGCGC	GGTAACCGGTCCAGCTCACGGCCTATGCGCGAGGGGCGGGGCGATTAGGTCATAGAGCGGCTCCCAGCGTTCCCTGCGGCGTAGGAGGCGGTCCAGACTATAAAAGCGGCTGCCGGAAAGCGGCCGGCACCTCATTCATTTCTACCGGTCTCTAGTAGTGCAGCTTCGGCTTCACCTAGCGCAGATCGGAAGAGCACACG	200
GWAS_TSS-chr17:64506214-64506364_-_SNV_Ctrl_BCrep4	chr17	64506247	64506399	-	end:42,motif:Sp1(Zf)|AGGGGCGGGGCG|13|-/Elk1(ETS)|GCCGGAAAGC|93|-/CDX4(Homeobox)|GACTATAAAAGC|77|+/TATA-Box(TBP)|GACTATAAAAGC|77|-,tssPos:64506289,tssOffset:110,start:-110,		CGGCCTATGCGCGAGGGGCGGGGCGATTAGGTCATAGAGCGGCTCCCAGCGTTCCCTGCGGCGTAGGAGGCGGTCCAGACTATAAAAGCGGCTGCCGGAAAGCGGCCGGCACCTCATTCATTTCTACCGGTCTCTAGTAGTGCAGCTTCGGCT	TACCATCACGG	GGTAACCGGTCCAGCTCACGGCCTATGCGCGAGGGGCGGGGCGATTAGGTCATAGAGCGGCTCCCAGCGTTCCCTGCGGCGTAGGAGGCGGTCCAGACTATAAAAGCGGCTGCCGGAAAGCGGCCGGCACCTCATTCATTTCTACCGGTCTCTAGTAGTGCAGCTTCGGCTTACCATCACGGAGATCGGAAGAGCACACG	200
GWAS_TSS-chr17:64506214-64506364_-_SNV_Mut_rs1991401-G_BCrep1	chr17	64506247	64506399	-	oligo:rs1991401-G|G|82|-,end:42,tssPos:64506289,motif:Sp1(Zf)|AGGGGCGGGGCG|13|-/Elk1(ETS)|GCCGGAAAGC|93|-/CDX4(Homeobox)|GACTATAAAAGC|77|+/TATA-Box(TBP)|GACTATAAAAGC|77|-,tssOffset:110,start:-110,		CGGCCTATGCGCGAGGGGCGGGGCGATTAGGTCATAGAGCGGCTCCCAGCGTTCCCTGCGGCGTAGGAGGCGGTCCAGACTAGAAAAGCGGCTGCCGGAAAGCGGCCGGCACCTCATTCATTTCTACCGGTCTCTAGTAGTGCAGCTTCGGCT	TATCGAGTTCC	GGTAACCGGTCCAGCTCACGGCCTATGCGCGAGGGGCGGGGCGATTAGGTCATAGAGCGGCTCCCAGCGTTCCCTGCGGCGTAGGAGGCGGTCCAGACTAGAAAAGCGGCTGCCGGAAAGCGGCCGGCACCTCATTCATTTCTACCGGTCTCTAGTAGTGCAGCTTCGGCTTATCGAGTTCCAGATCGGAAGAGCACACG	200
GWAS_TSS-chr17:64506214-64506364_-_SNV_Mut_rs1991401-G_BCrep2	chr17	64506247	64506399	-	start:-110,motif:Sp1(Zf)|AGGGGCGGGGCG|13|-/Elk1(ETS)|GCCGGAAAGC|93|-/CDX4(Homeobox)|GACTATAAAAGC|77|+/TATA-Box(TBP)|GACTATAAAAGC|77|-,tssPos:64506289,tssOffset:110,end:42,oligo:rs1991401-G|G|82|-,		CGGCCTATGCGCGAGGGGCGGGGCGATTAGGTCATAGAGCGGCTCCCAGCGTTCCCTGCGGCGTAGGAGGCGGTCCAGACTAGAAAAGCGGCTGCCGGAAAGCGGCCGGCACCTCATTCATTTCTACCGGTCTCTAGTAGTGCAGCTTCGGCT	CAATACCTTCA	GGTAACCGGTCCAGCTCACGGCCTATGCGCGAGGGGCGGGGCGATTAGGTCATAGAGCGGCTCCCAGCGTTCCCTGCGGCGTAGGAGGCGGTCCAGACTAGAAAAGCGGCTGCCGGAAAGCGGCCGGCACCTCATTCATTTCTACCGGTCTCTAGTAGTGCAGCTTCGGCTCAATACCTTCAAGATCGGAAGAGCACACG	200
GWAS_TSS-chr17:64506214-64506364_-_SNV_Mut_rs1991401-G_BCrep3	chr17	64506247	64506399	-	motif:Sp1(Zf)|AGGGGCGGGGCG|13|-/Elk1(ETS)|GCCGGAAAGC|93|-/CDX4(Homeobox)|GACTATAAAAGC|77|+/TATA-Box(TBP)|GACTATAAAAGC|77|-,tssPos:64506289,tssOffset:110,start:-110,oligo:rs1991401-G|G|82|-,end:42,		CGGCCTATGCGCGAGGGGCGGGGCGATTAGGTCATAGAGCGGCTCCCAGCGTTCCCTGCGGCGTAGGAGGCGGTCCAGACTAGAAAAGCGGCTGCCGGAAAGCGGCCGGCACCTCATTCATTTCTACCGGTCTCTAGTAGTGCAGCTTCGGCT	AGTACATTCCT	GGTAACCGGTCCAGCTCACGGCCTATGCGCGAGGGGCGGGGCGATTAGGTCATAGAGCGGCTCCCAGCGTTCCCTGCGGCGTAGGAGGCGGTCCAGACTAGAAAAGCGGCTGCCGGAAAGCGGCCGGCACCTCATTCATTTCTACCGGTCTCTAGTAGTGCAGCTTCGGCTAGTACATTCCTAGATCGGAAGAGCACACG	200
GWAS_TSS-chr17:64506214-64506364_-_SNV_Mut_rs1991401-G_BCrep4	chr17	64506247	64506399	-	start:-110,tssOffset:110,motif:Sp1(Zf)|AGGGGCGGGGCG|13|-/Elk1(ETS)|GCCGGAAAGC|93|-/CDX4(Homeobox)|GACTATAAAAGC|77|+/TATA-Box(TBP)|GACTATAAAAGC|77|-,tssPos:64506289,oligo:rs1991401-G|G|82|-,end:42,		CGGCCTATGCGCGAGGGGCGGGGCGATTAGGTCATAGAGCGGCTCCCAGCGTTCCCTGCGGCGTAGGAGGCGGTCCAGACTAGAAAAGCGGCTGCCGGAAAGCGGCCGGCACCTCATTCATTTCTACCGGTCTCTAGTAGTGCAGCTTCGGCT	ATCGACTGAGC	GGTAACCGGTCCAGCTCACGGCCTATGCGCGAGGGGCGGGGCGATTAGGTCATAGAGCGGCTCCCAGCGTTCCCTGCGGCGTAGGAGGCGGTCCAGACTAGAAAAGCGGCTGCCGGAAAGCGGCCGGCACCTCATTCATTTCTACCGGTCTCTAGTAGTGCAGCTTCGGCTATCGACTGAGCAGATCGGAAGAGCACACG	200
GWAS_TSS-chr18:658350-658500_+_SNV_Ctrl_BCrep1	chr18	658315	658467	+	end:42,tssOffset:110,motif:Sp1(Zf)|GTGGGCGGGGCA|85|-/E2F4(E2F)|GGCGGGAAGA|102|+/E2F4(E2F)|CGCGGGAACT|130|+,tssPos:658425,start:-110,		AAAGTCCTGGCTTTGGCCCCTCCTCCGTTTTCCCCTGTGGACCATTCCGCTTCGCAGCGTTTTCAAAAACTGGAGCGAAAGTGATGTGGGCGGGGCAAAGGCGGCGGGAAGAGGAGAGCACTGAAGCTGGCGCGGGAACTTGGTTTCCTGGTG	CGTTGTCGTTA	GGTAACCGGTCCAGCTCAAAAGTCCTGGCTTTGGCCCCTCCTCCGTTTTCCCCTGTGGACCATTCCGCTTCGCAGCGTTTTCAAAAACTGGAGCGAAAGTGATGTGGGCGGGGCAAAGGCGGCGGGAAGAGGAGAGCACTGAAGCTGGCGCGGGAACTTGGTTTCCTGGTGCGTTGTCGTTAAGATCGGAAGAGCACACG	200
GWAS_TSS-chr18:658350-658500_+_SNV_Ctrl_BCrep2	chr18	658315	658467	+	start:-110,motif:Sp1(Zf)|GTGGGCGGGGCA|85|-/E2F4(E2F)|GGCGGGAAGA|102|+/E2F4(E2F)|CGCGGGAACT|130|+,tssPos:658425,tssOffset:110,end:42,		AAAGTCCTGGCTTTGGCCCCTCCTCCGTTTTCCCCTGTGGACCATTCCGCTTCGCAGCGTTTTCAAAAACTGGAGCGAAAGTGATGTGGGCGGGGCAAAGGCGGCGGGAAGAGGAGAGCACTGAAGCTGGCGCGGGAACTTGGTTTCCTGGTG	TACTAGGATGG	GGTAACCGGTCCAGCTCAAAAGTCCTGGCTTTGGCCCCTCCTCCGTTTTCCCCTGTGGACCATTCCGCTTCGCAGCGTTTTCAAAAACTGGAGCGAAAGTGATGTGGGCGGGGCAAAGGCGGCGGGAAGAGGAGAGCACTGAAGCTGGCGCGGGAACTTGGTTTCCTGGTGTACTAGGATGGAGATCGGAAGAGCACACG	200
GWAS_TSS-chr18:658350-658500_+_SNV_Ctrl_BCrep3	chr18	658315	658467	+	start:-110,motif:Sp1(Zf)|GTGGGCGGGGCA|85|-/E2F4(E2F)|GGCGGGAAGA|102|+/E2F4(E2F)|CGCGGGAACT|130|+,tssPos:658425,tssOffset:110,end:42,		AAAGTCCTGGCTTTGGCCCCTCCTCCGTTTTCCCCTGTGGACCATTCCGCTTCGCAGCGTTTTCAAAAACTGGAGCGAAAGTGATGTGGGCGGGGCAAAGGCGGCGGGAAGAGGAGAGCACTGAAGCTGGCGCGGGAACTTGGTTTCCTGGTG	AGAGCCGTGAG	GGTAACCGGTCCAGCTCAAAAGTCCTGGCTTTGGCCCCTCCTCCGTTTTCCCCTGTGGACCATTCCGCTTCGCAGCGTTTTCAAAAACTGGAGCGAAAGTGATGTGGGCGGGGCAAAGGCGGCGGGAAGAGGAGAGCACTGAAGCTGGCGCGGGAACTTGGTTTCCTGGTGAGAGCCGTGAGAGATCGGAAGAGCACACG	200
GWAS_TSS-chr18:658350-658500_+_SNV_Ctrl_BCrep4	chr18	658315	658467	+	tssPos:658425,motif:Sp1(Zf)|GTGGGCGGGGCA|85|-/E2F4(E2F)|GGCGGGAAGA|102|+/E2F4(E2F)|CGCGGGAACT|130|+,tssOffset:110,start:-110,end:42,		AAAGTCCTGGCTTTGGCCCCTCCTCCGTTTTCCCCTGTGGACCATTCCGCTTCGCAGCGTTTTCAAAAACTGGAGCGAAAGTGATGTGGGCGGGGCAAAGGCGGCGGGAAGAGGAGAGCACTGAAGCTGGCGCGGGAACTTGGTTTCCTGGTG	ATGGAGAAGCA	GGTAACCGGTCCAGCTCAAAAGTCCTGGCTTTGGCCCCTCCTCCGTTTTCCCCTGTGGACCATTCCGCTTCGCAGCGTTTTCAAAAACTGGAGCGAAAGTGATGTGGGCGGGGCAAAGGCGGCGGGAAGAGGAGAGCACTGAAGCTGGCGCGGGAACTTGGTTTCCTGGTGATGGAGAAGCAAGATCGGAAGAGCACACG	200
GWAS_TSS-chr18:658350-658500_+_SNV_Mut_rs3891167-G_BCrep1	chr18	658315	658467	+	oligo:rs3891167-G|G|108|+,end:42,motif:Sp1(Zf)|GTGGGCGGGGCA|85|-/E2F4(E2F)|GGCGGGAAGA|102|+/E2F4(E2F)|CGCGGGAACT|130|+,tssPos:658425,tssOffset:110,start:-110,		AAAGTCCTGGCTTTGGCCCCTCCTCCGTTTTCCCCTGTGGACCATTCCGCTTCGCAGCGTTTTCAAAAACTGGAGCGAAAGTGATGTGGGCGGGGCAAAGGCGGCGGGGAGAGGAGAGCACTGAAGCTGGCGCGGGAACTTGGTTTCCTGGTG	CTAGAATCACT	GGTAACCGGTCCAGCTCAAAAGTCCTGGCTTTGGCCCCTCCTCCGTTTTCCCCTGTGGACCATTCCGCTTCGCAGCGTTTTCAAAAACTGGAGCGAAAGTGATGTGGGCGGGGCAAAGGCGGCGGGGAGAGGAGAGCACTGAAGCTGGCGCGGGAACTTGGTTTCCTGGTGCTAGAATCACTAGATCGGAAGAGCACACG	200
GWAS_TSS-chr18:658350-658500_+_SNV_Mut_rs3891167-G_BCrep2	chr18	658315	658467	+	oligo:rs3891167-G|G|108|+,end:42,start:-110,motif:Sp1(Zf)|GTGGGCGGGGCA|85|-/E2F4(E2F)|GGCGGGAAGA|102|+/E2F4(E2F)|CGCGGGAACT|130|+,tssPos:658425,tssOffset:110,		AAAGTCCTGGCTTTGGCCCCTCCTCCGTTTTCCCCTGTGGACCATTCCGCTTCGCAGCGTTTTCAAAAACTGGAGCGAAAGTGATGTGGGCGGGGCAAAGGCGGCGGGGAGAGGAGAGCACTGAAGCTGGCGCGGGAACTTGGTTTCCTGGTG	ACGAAGTTGGA	GGTAACCGGTCCAGCTCAAAAGTCCTGGCTTTGGCCCCTCCTCCGTTTTCCCCTGTGGACCATTCCGCTTCGCAGCGTTTTCAAAAACTGGAGCGAAAGTGATGTGGGCGGGGCAAAGGCGGCGGGGAGAGGAGAGCACTGAAGCTGGCGCGGGAACTTGGTTTCCTGGTGACGAAGTTGGAAGATCGGAAGAGCACACG	200
GWAS_TSS-chr18:658350-658500_+_SNV_Mut_rs3891167-G_BCrep3	chr18	658315	658467	+	oligo:rs3891167-G|G|108|+,end:42,motif:Sp1(Zf)|GTGGGCGGGGCA|85|-/E2F4(E2F)|GGCGGGAAGA|102|+/E2F4(E2F)|CGCGGGAACT|130|+,tssPos:658425,tssOffset:110,start:-110,		AAAGTCCTGGCTTTGGCCCCTCCTCCGTTTTCCCCTGTGGACCATTCCGCTTCGCAGCGTTTTCAAAAACTGGAGCGAAAGTGATGTGGGCGGGGCAAAGGCGGCGGGGAGAGGAGAGCACTGAAGCTGGCGCGGGAACTTGGTTTCCTGGTG	CCGTATAGACA	GGTAACCGGTCCAGCTCAAAAGTCCTGGCTTTGGCCCCTCCTCCGTTTTCCCCTGTGGACCATTCCGCTTCGCAGCGTTTTCAAAAACTGGAGCGAAAGTGATGTGGGCGGGGCAAAGGCGGCGGGGAGAGGAGAGCACTGAAGCTGGCGCGGGAACTTGGTTTCCTGGTGCCGTATAGACAAGATCGGAAGAGCACACG	200
GWAS_TSS-chr18:658350-658500_+_SNV_Mut_rs3891167-G_BCrep4	chr18	658315	658467	+	end:42,oligo:rs3891167-G|G|108|+,tssPos:658425,motif:Sp1(Zf)|GTGGGCGGGGCA|85|-/E2F4(E2F)|GGCGGGAAGA|102|+/E2F4(E2F)|CGCGGGAACT|130|+,tssOffset:110,start:-110,		AAAGTCCTGGCTTTGGCCCCTCCTCCGTTTTCCCCTGTGGACCATTCCGCTTCGCAGCGTTTTCAAAAACTGGAGCGAAAGTGATGTGGGCGGGGCAAAGGCGGCGGGGAGAGGAGAGCACTGAAGCTGGCGCGGGAACTTGGTTTCCTGGTG	GGTGAACAAGA	GGTAACCGGTCCAGCTCAAAAGTCCTGGCTTTGGCCCCTCCTCCGTTTTCCCCTGTGGACCATTCCGCTTCGCAGCGTTTTCAAAAACTGGAGCGAAAGTGATGTGGGCGGGGCAAAGGCGGCGGGGAGAGGAGAGCACTGAAGCTGGCGCGGGAACTTGGTTTCCTGGTGGGTGAACAAGAAGATCGGAAGAGCACACG	200
GWAS_TSS-chr19:11089218-11089368_-_SNV_Ctrl_BCrep1	chr19	11089251	11089403	-	end:42,start:-110,tssPos:11089293,tssOffset:110,		GCAGTGGGGTGATTTTCAAATGTCTTCACCTCACTGCAAGAGGAGGAGTTTCGAACGGCCGATGTGACATCGGCTTTTTAACCCGTGAAGCTCTGATTCCCACTCCAGTCCTTCGAAAGTGTCGCCAGGGCAGGCGACTTGATTTGTTGTATT	CGACAACCGTG	GGTAACCGGTCCAGCTCAGCAGTGGGGTGATTTTCAAATGTCTTCACCTCACTGCAAGAGGAGGAGTTTCGAACGGCCGATGTGACATCGGCTTTTTAACCCGTGAAGCTCTGATTCCCACTCCAGTCCTTCGAAAGTGTCGCCAGGGCAGGCGACTTGATTTGTTGTATTCGACAACCGTGAGATCGGAAGAGCACACG	200
GWAS_TSS-chr19:11089218-11089368_-_SNV_Ctrl_BCrep2	chr19	11089251	11089403	-	start:-110,tssPos:11089293,tssOffset:110,end:42,		GCAGTGGGGTGATTTTCAAATGTCTTCACCTCACTGCAAGAGGAGGAGTTTCGAACGGCCGATGTGACATCGGCTTTTTAACCCGTGAAGCTCTGATTCCCACTCCAGTCCTTCGAAAGTGTCGCCAGGGCAGGCGACTTGATTTGTTGTATT	ACTTCTGGTCA	GGTAACCGGTCCAGCTCAGCAGTGGGGTGATTTTCAAATGTCTTCACCTCACTGCAAGAGGAGGAGTTTCGAACGGCCGATGTGACATCGGCTTTTTAACCCGTGAAGCTCTGATTCCCACTCCAGTCCTTCGAAAGTGTCGCCAGGGCAGGCGACTTGATTTGTTGTATTACTTCTGGTCAAGATCGGAAGAGCACACG	200
GWAS_TSS-chr19:11089218-11089368_-_SNV_Ctrl_BCrep3	chr19	11089251	11089403	-	end:42,tssPos:11089293,tssOffset:110,start:-110,		GCAGTGGGGTGATTTTCAAATGTCTTCACCTCACTGCAAGAGGAGGAGTTTCGAACGGCCGATGTGACATCGGCTTTTTAACCCGTGAAGCTCTGATTCCCACTCCAGTCCTTCGAAAGTGTCGCCAGGGCAGGCGACTTGATTTGTTGTATT	CGTCAAGAACA	GGTAACCGGTCCAGCTCAGCAGTGGGGTGATTTTCAAATGTCTTCACCTCACTGCAAGAGGAGGAGTTTCGAACGGCCGATGTGACATCGGCTTTTTAACCCGTGAAGCTCTGATTCCCACTCCAGTCCTTCGAAAGTGTCGCCAGGGCAGGCGACTTGATTTGTTGTATTCGTCAAGAACAAGATCGGAAGAGCACACG	200
GWAS_TSS-chr19:11089218-11089368_-_SNV_Ctrl_BCrep4	chr19	11089251	11089403	-	end:42,tssPos:11089293,tssOffset:110,start:-110,		GCAGTGGGGTGATTTTCAAATGTCTTCACCTCACTGCAAGAGGAGGAGTTTCGAACGGCCGATGTGACATCGGCTTTTTAACCCGTGAAGCTCTGATTCCCACTCCAGTCCTTCGAAAGTGTCGCCAGGGCAGGCGACTTGATTTGTTGTATT	ACCACGTTGCC	GGTAACCGGTCCAGCTCAGCAGTGGGGTGATTTTCAAATGTCTTCACCTCACTGCAAGAGGAGGAGTTTCGAACGGCCGATGTGACATCGGCTTTTTAACCCGTGAAGCTCTGATTCCCACTCCAGTCCTTCGAAAGTGTCGCCAGGGCAGGCGACTTGATTTGTTGTATTACCACGTTGCCAGATCGGAAGAGCACACG	200
GWAS_TSS-chr19:11089218-11089368_-_SNV_Mut_rs17249141-T_BCrep1	chr19	11089251	11089403	-	start:-110,tssOffset:110,tssPos:11089293,oligo:rs17249141-T|T|71|-,end:42,		GCAGTGGGGTGATTTTCAAATGTCTTCACCTCACTGCAAGAGGAGGAGTTTCGAACGGCCGATGTGACATCTGCTTTTTAACCCGTGAAGCTCTGATTCCCACTCCAGTCCTTCGAAAGTGTCGCCAGGGCAGGCGACTTGATTTGTTGTATT	TACGGTTATGG	GGTAACCGGTCCAGCTCAGCAGTGGGGTGATTTTCAAATGTCTTCACCTCACTGCAAGAGGAGGAGTTTCGAACGGCCGATGTGACATCTGCTTTTTAACCCGTGAAGCTCTGATTCCCACTCCAGTCCTTCGAAAGTGTCGCCAGGGCAGGCGACTTGATTTGTTGTATTTACGGTTATGGAGATCGGAAGAGCACACG	200
GWAS_TSS-chr19:11089218-11089368_-_SNV_Mut_rs17249141-T_BCrep2	chr19	11089251	11089403	-	oligo:rs17249141-T|T|71|-,end:42,start:-110,tssPos:11089293,tssOffset:110,		GCAGTGGGGTGATTTTCAAATGTCTTCACCTCACTGCAAGAGGAGGAGTTTCGAACGGCCGATGTGACATCTGCTTTTTAACCCGTGAAGCTCTGATTCCCACTCCAGTCCTTCGAAAGTGTCGCCAGGGCAGGCGACTTGATTTGTTGTATT	CTAACAGAACG	GGTAACCGGTCCAGCTCAGCAGTGGGGTGATTTTCAAATGTCTTCACCTCACTGCAAGAGGAGGAGTTTCGAACGGCCGATGTGACATCTGCTTTTTAACCCGTGAAGCTCTGATTCCCACTCCAGTCCTTCGAAAGTGTCGCCAGGGCAGGCGACTTGATTTGTTGTATTCTAACAGAACGAGATCGGAAGAGCACACG	200
GWAS_TSS-chr19:11089218-11089368_-_SNV_Mut_rs17249141-T_BCrep3	chr19	11089251	11089403	-	tssOffset:110,tssPos:11089293,start:-110,end:42,oligo:rs17249141-T|T|71|-,		GCAGTGGGGTGATTTTCAAATGTCTTCACCTCACTGCAAGAGGAGGAGTTTCGAACGGCCGATGTGACATCTGCTTTTTAACCCGTGAAGCTCTGATTCCCACTCCAGTCCTTCGAAAGTGTCGCCAGGGCAGGCGACTTGATTTGTTGTATT	TAGAGCAGATC	GGTAACCGGTCCAGCTCAGCAGTGGGGTGATTTTCAAATGTCTTCACCTCACTGCAAGAGGAGGAGTTTCGAACGGCCGATGTGACATCTGCTTTTTAACCCGTGAAGCTCTGATTCCCACTCCAGTCCTTCGAAAGTGTCGCCAGGGCAGGCGACTTGATTTGTTGTATTTAGAGCAGATCAGATCGGAAGAGCACACG	200
GWAS_TSS-chr19:11089218-11089368_-_SNV_Mut_rs17249141-T_BCrep4	chr19	11089251	11089403	-	oligo:rs17249141-T|T|71|-,end:42,tssOffset:110,tssPos:11089293,start:-110,		GCAGTGGGGTGATTTTCAAATGTCTTCACCTCACTGCAAGAGGAGGAGTTTCGAACGGCCGATGTGACATCTGCTTTTTAACCCGTGAAGCTCTGATTCCCACTCCAGTCCTTCGAAAGTGTCGCCAGGGCAGGCGACTTGATTTGTTGTATT	GAGCGGAGCAT	GGTAACCGGTCCAGCTCAGCAGTGGGGTGATTTTCAAATGTCTTCACCTCACTGCAAGAGGAGGAGTTTCGAACGGCCGATGTGACATCTGCTTTTTAACCCGTGAAGCTCTGATTCCCACTCCAGTCCTTCGAAAGTGTCGCCAGGGCAGGCGACTTGATTTGTTGTATTGAGCGGAGCATAGATCGGAAGAGCACACG	200
GWAS_TSS-chr19:41264890-41265040_-_SNV_Ctrl_BCrep1	chr19	41264923	41265075	-	end:42,motif:Meis1(Homeobox)|GAGTGTCAGG|91|+/Meis1(Homeobox)|AGTGTCAGGA|92|-/SpliceDonor|CCCTCACCTC|41|-,tssPos:41264965,tssOffset:110,start:-110,		CTCCGATCCCTACGGTACGGAATCCTCCCCGCCACCCCCGTCCCTCACCTCCGAAACCCAGAGGCCCCTCCCCCAGTGTCCCCCCTGCACTGAGTGTCAGGATCCACCCTCCGGTCGTGCTGGGGCCCTGGTCCCCAGATCCTTTTCGGCGGC	ACCATTACATC	GGTAACCGGTCCAGCTCACTCCGATCCCTACGGTACGGAATCCTCCCCGCCACCCCCGTCCCTCACCTCCGAAACCCAGAGGCCCCTCCCCCAGTGTCCCCCCTGCACTGAGTGTCAGGATCCACCCTCCGGTCGTGCTGGGGCCCTGGTCCCCAGATCCTTTTCGGCGGCACCATTACATCAGATCGGAAGAGCACACG	200
GWAS_TSS-chr19:41264890-41265040_-_SNV_Ctrl_BCrep2	chr19	41264923	41265075	-	end:42,tssPos:41264965,motif:Meis1(Homeobox)|GAGTGTCAGG|91|+/Meis1(Homeobox)|AGTGTCAGGA|92|-/SpliceDonor|CCCTCACCTC|41|-,tssOffset:110,start:-110,		CTCCGATCCCTACGGTACGGAATCCTCCCCGCCACCCCCGTCCCTCACCTCCGAAACCCAGAGGCCCCTCCCCCAGTGTCCCCCCTGCACTGAGTGTCAGGATCCACCCTCCGGTCGTGCTGGGGCCCTGGTCCCCAGATCCTTTTCGGCGGC	CAAGGTCCAGT	GGTAACCGGTCCAGCTCACTCCGATCCCTACGGTACGGAATCCTCCCCGCCACCCCCGTCCCTCACCTCCGAAACCCAGAGGCCCCTCCCCCAGTGTCCCCCCTGCACTGAGTGTCAGGATCCACCCTCCGGTCGTGCTGGGGCCCTGGTCCCCAGATCCTTTTCGGCGGCCAAGGTCCAGTAGATCGGAAGAGCACACG	200
GWAS_TSS-chr19:41264890-41265040_-_SNV_Ctrl_BCrep3	chr19	41264923	41265075	-	end:42,start:-110,motif:Meis1(Homeobox)|GAGTGTCAGG|91|+/Meis1(Homeobox)|AGTGTCAGGA|92|-/SpliceDonor|CCCTCACCTC|41|-,tssPos:41264965,tssOffset:110,		CTCCGATCCCTACGGTACGGAATCCTCCCCGCCACCCCCGTCCCTCACCTCCGAAACCCAGAGGCCCCTCCCCCAGTGTCCCCCCTGCACTGAGTGTCAGGATCCACCCTCCGGTCGTGCTGGGGCCCTGGTCCCCAGATCCTTTTCGGCGGC	AGAGACAGTAT	GGTAACCGGTCCAGCTCACTCCGATCCCTACGGTACGGAATCCTCCCCGCCACCCCCGTCCCTCACCTCCGAAACCCAGAGGCCCCTCCCCCAGTGTCCCCCCTGCACTGAGTGTCAGGATCCACCCTCCGGTCGTGCTGGGGCCCTGGTCCCCAGATCCTTTTCGGCGGCAGAGACAGTATAGATCGGAAGAGCACACG	200
GWAS_TSS-chr19:41264890-41265040_-_SNV_Ctrl_BCrep4	chr19	41264923	41265075	-	motif:Meis1(Homeobox)|GAGTGTCAGG|91|+/Meis1(Homeobox)|AGTGTCAGGA|92|-/SpliceDonor|CCCTCACCTC|41|-,tssPos:41264965,tssOffset:110,start:-110,end:42,		CTCCGATCCCTACGGTACGGAATCCTCCCCGCCACCCCCGTCCCTCACCTCCGAAACCCAGAGGCCCCTCCCCCAGTGTCCCCCCTGCACTGAGTGTCAGGATCCACCCTCCGGTCGTGCTGGGGCCCTGGTCCCCAGATCCTTTTCGGCGGC	CACGATCATGG	GGTAACCGGTCCAGCTCACTCCGATCCCTACGGTACGGAATCCTCCCCGCCACCCCCGTCCCTCACCTCCGAAACCCAGAGGCCCCTCCCCCAGTGTCCCCCCTGCACTGAGTGTCAGGATCCACCCTCCGGTCGTGCTGGGGCCCTGGTCCCCAGATCCTTTTCGGCGGCCACGATCATGGAGATCGGAAGAGCACACG	200
GWAS_TSS-chr19:41264890-41265040_-_SNV_Mut_rs12983339-G_BCrep1	chr19	41264923	41265075	-	end:42,oligo:rs12983339-G|G|90|-,start:-110,tssOffset:110,motif:Meis1(Homeobox)|GAGTGTCAGG|91|+/Meis1(Homeobox)|AGTGTCAGGA|92|-/SpliceDonor|CCCTCACCTC|41|-,tssPos:41264965,		CTCCGATCCCTACGGTACGGAATCCTCCCCGCCACCCCCGTCCCTCACCTCCGAAACCCAGAGGCCCCTCCCCCAGTGTCCCCCCTGCACGGAGTGTCAGGATCCACCCTCCGGTCGTGCTGGGGCCCTGGTCCCCAGATCCTTTTCGGCGGC	ACAATACGGTC	GGTAACCGGTCCAGCTCACTCCGATCCCTACGGTACGGAATCCTCCCCGCCACCCCCGTCCCTCACCTCCGAAACCCAGAGGCCCCTCCCCCAGTGTCCCCCCTGCACGGAGTGTCAGGATCCACCCTCCGGTCGTGCTGGGGCCCTGGTCCCCAGATCCTTTTCGGCGGCACAATACGGTCAGATCGGAAGAGCACACG	200
GWAS_TSS-chr19:41264890-41265040_-_SNV_Mut_rs12983339-G_BCrep2	chr19	41264923	41265075	-	oligo:rs12983339-G|G|90|-,end:42,tssPos:41264965,motif:Meis1(Homeobox)|GAGTGTCAGG|91|+/Meis1(Homeobox)|AGTGTCAGGA|92|-/SpliceDonor|CCCTCACCTC|41|-,tssOffset:110,start:-110,		CTCCGATCCCTACGGTACGGAATCCTCCCCGCCACCCCCGTCCCTCACCTCCGAAACCCAGAGGCCCCTCCCCCAGTGTCCCCCCTGCACGGAGTGTCAGGATCCACCCTCCGGTCGTGCTGGGGCCCTGGTCCCCAGATCCTTTTCGGCGGC	CTCTACAAGCC	GGTAACCGGTCCAGCTCACTCCGATCCCTACGGTACGGAATCCTCCCCGCCACCCCCGTCCCTCACCTCCGAAACCCAGAGGCCCCTCCCCCAGTGTCCCCCCTGCACGGAGTGTCAGGATCCACCCTCCGGTCGTGCTGGGGCCCTGGTCCCCAGATCCTTTTCGGCGGCCTCTACAAGCCAGATCGGAAGAGCACACG	200
GWAS_TSS-chr19:41264890-41265040_-_SNV_Mut_rs12983339-G_BCrep3	chr19	41264923	41265075	-	tssOffset:110,motif:Meis1(Homeobox)|GAGTGTCAGG|91|+/Meis1(Homeobox)|AGTGTCAGGA|92|-/SpliceDonor|CCCTCACCTC|41|-,tssPos:41264965,start:-110,end:42,oligo:rs12983339-G|G|90|-,		CTCCGATCCCTACGGTACGGAATCCTCCCCGCCACCCCCGTCCCTCACCTCCGAAACCCAGAGGCCCCTCCCCCAGTGTCCCCCCTGCACGGAGTGTCAGGATCCACCCTCCGGTCGTGCTGGGGCCCTGGTCCCCAGATCCTTTTCGGCGGC	AATCCGTAACC	GGTAACCGGTCCAGCTCACTCCGATCCCTACGGTACGGAATCCTCCCCGCCACCCCCGTCCCTCACCTCCGAAACCCAGAGGCCCCTCCCCCAGTGTCCCCCCTGCACGGAGTGTCAGGATCCACCCTCCGGTCGTGCTGGGGCCCTGGTCCCCAGATCCTTTTCGGCGGCAATCCGTAACCAGATCGGAAGAGCACACG	200
GWAS_TSS-chr19:41264890-41265040_-_SNV_Mut_rs12983339-G_BCrep4	chr19	41264923	41265075	-	oligo:rs12983339-G|G|90|-,end:42,motif:Meis1(Homeobox)|GAGTGTCAGG|91|+/Meis1(Homeobox)|AGTGTCAGGA|92|-/SpliceDonor|CCCTCACCTC|41|-,tssPos:41264965,tssOffset:110,start:-110,		CTCCGATCCCTACGGTACGGAATCCTCCCCGCCACCCCCGTCCCTCACCTCCGAAACCCAGAGGCCCCTCCCCCAGTGTCCCCCCTGCACGGAGTGTCAGGATCCACCCTCCGGTCGTGCTGGGGCCCTGGTCCCCAGATCCTTTTCGGCGGC	GGATTCACAGG	GGTAACCGGTCCAGCTCACTCCGATCCCTACGGTACGGAATCCTCCCCGCCACCCCCGTCCCTCACCTCCGAAACCCAGAGGCCCCTCCCCCAGTGTCCCCCCTGCACGGAGTGTCAGGATCCACCCTCCGGTCGTGCTGGGGCCCTGGTCCCCAGATCCTTTTCGGCGGCGGATTCACAGGAGATCGGAAGAGCACACG	200
GWAS_TSS-chr1:171486130-171486280_-_SNV_Ctrl_BCrep1	chr1	171486163	171486315	-	end:42,motif:Elk1(ETS)|AGCGGAAGTA|9|-/Stat3(Stat)|TTCCCCGAAG|32|-/PU.1(ETS)|CACTTCCCTA|0|-,tssOffset:110,tssPos:171486205,start:-110,		CACTTCCCTAGCGGAAGTAGGGTTGGTCTTGATTCCCCGAAGAGCCTCTCATCTAACCAGGTCTTTAAACCAGACCCTCCCATACATTGCTCATTGCAAGTCCCACCCTCACTACACAGGAAGAGGTAGACAGTGAAAGCCCCGGCTGAGTCC	TTCTTCAACCG	GGTAACCGGTCCAGCTCACACTTCCCTAGCGGAAGTAGGGTTGGTCTTGATTCCCCGAAGAGCCTCTCATCTAACCAGGTCTTTAAACCAGACCCTCCCATACATTGCTCATTGCAAGTCCCACCCTCACTACACAGGAAGAGGTAGACAGTGAAAGCCCCGGCTGAGTCCTTCTTCAACCGAGATCGGAAGAGCACACG	200
GWAS_TSS-chr1:171486130-171486280_-_SNV_Ctrl_BCrep2	chr1	171486163	171486315	-	start:-110,tssPos:171486205,motif:Elk1(ETS)|AGCGGAAGTA|9|-/Stat3(Stat)|TTCCCCGAAG|32|-/PU.1(ETS)|CACTTCCCTA|0|-,tssOffset:110,end:42,		CACTTCCCTAGCGGAAGTAGGGTTGGTCTTGATTCCCCGAAGAGCCTCTCATCTAACCAGGTCTTTAAACCAGACCCTCCCATACATTGCTCATTGCAAGTCCCACCCTCACTACACAGGAAGAGGTAGACAGTGAAAGCCCCGGCTGAGTCC	TTCGTCTCCGT	GGTAACCGGTCCAGCTCACACTTCCCTAGCGGAAGTAGGGTTGGTCTTGATTCCCCGAAGAGCCTCTCATCTAACCAGGTCTTTAAACCAGACCCTCCCATACATTGCTCATTGCAAGTCCCACCCTCACTACACAGGAAGAGGTAGACAGTGAAAGCCCCGGCTGAGTCCTTCGTCTCCGTAGATCGGAAGAGCACACG	200
GWAS_TSS-chr1:171486130-171486280_-_SNV_Ctrl_BCrep3	chr1	171486163	171486315	-	motif:Elk1(ETS)|AGCGGAAGTA|9|-/Stat3(Stat)|TTCCCCGAAG|32|-/PU.1(ETS)|CACTTCCCTA|0|-,tssOffset:110,tssPos:171486205,start:-110,end:42,		CACTTCCCTAGCGGAAGTAGGGTTGGTCTTGATTCCCCGAAGAGCCTCTCATCTAACCAGGTCTTTAAACCAGACCCTCCCATACATTGCTCATTGCAAGTCCCACCCTCACTACACAGGAAGAGGTAGACAGTGAAAGCCCCGGCTGAGTCC	ATCAATCAAGC	GGTAACCGGTCCAGCTCACACTTCCCTAGCGGAAGTAGGGTTGGTCTTGATTCCCCGAAGAGCCTCTCATCTAACCAGGTCTTTAAACCAGACCCTCCCATACATTGCTCATTGCAAGTCCCACCCTCACTACACAGGAAGAGGTAGACAGTGAAAGCCCCGGCTGAGTCCATCAATCAAGCAGATCGGAAGAGCACACG	200
GWAS_TSS-chr1:171486130-171486280_-_SNV_Ctrl_BCrep4	chr1	171486163	171486315	-	tssPos:171486205,motif:Elk1(ETS)|AGCGGAAGTA|9|-/Stat3(Stat)|TTCCCCGAAG|32|-/PU.1(ETS)|CACTTCCCTA|0|-,tssOffset:110,start:-110,end:42,		CACTTCCCTAGCGGAAGTAGGGTTGGTCTTGATTCCCCGAAGAGCCTCTCATCTAACCAGGTCTTTAAACCAGACCCTCCCATACATTGCTCATTGCAAGTCCCACCCTCACTACACAGGAAGAGGTAGACAGTGAAAGCCCCGGCTGAGTCC	TCTATGCGATT	GGTAACCGGTCCAGCTCACACTTCCCTAGCGGAAGTAGGGTTGGTCTTGATTCCCCGAAGAGCCTCTCATCTAACCAGGTCTTTAAACCAGACCCTCCCATACATTGCTCATTGCAAGTCCCACCCTCACTACACAGGAAGAGGTAGACAGTGAAAGCCCCGGCTGAGTCCTCTATGCGATTAGATCGGAAGAGCACACG	200
GWAS_TSS-chr1:171486130-171486280_-_SNV_Mut_rs34720381-T_BCrep1	chr1	171486163	171486315	-	end:42,oligo:rs34720381-T|T|132|-,motif:Elk1(ETS)|AGCGGAAGTA|9|-/Stat3(Stat)|TTCCCCGAAG|32|-/PU.1(ETS)|CACTTCCCTA|0|-,tssPos:171486205,tssOffset:110,start:-110,		CACTTCCCTAGCGGAAGTAGGGTTGGTCTTGATTCCCCGAAGAGCCTCTCATCTAACCAGGTCTTTAAACCAGACCCTCCCATACATTGCTCATTGCAAGTCCCACCCTCACTACACAGGAAGAGGTAGACATTGAAAGCCCCGGCTGAGTCC	AGCGCGGATTC	GGTAACCGGTCCAGCTCACACTTCCCTAGCGGAAGTAGGGTTGGTCTTGATTCCCCGAAGAGCCTCTCATCTAACCAGGTCTTTAAACCAGACCCTCCCATACATTGCTCATTGCAAGTCCCACCCTCACTACACAGGAAGAGGTAGACATTGAAAGCCCCGGCTGAGTCCAGCGCGGATTCAGATCGGAAGAGCACACG	200
GWAS_TSS-chr1:171486130-171486280_-_SNV_Mut_rs34720381-T_BCrep2	chr1	171486163	171486315	-	end:42,oligo:rs34720381-T|T|132|-,start:-110,motif:Elk1(ETS)|AGCGGAAGTA|9|-/Stat3(Stat)|TTCCCCGAAG|32|-/PU.1(ETS)|CACTTCCCTA|0|-,tssPos:171486205,tssOffset:110,		CACTTCCCTAGCGGAAGTAGGGTTGGTCTTGATTCCCCGAAGAGCCTCTCATCTAACCAGGTCTTTAAACCAGACCCTCCCATACATTGCTCATTGCAAGTCCCACCCTCACTACACAGGAAGAGGTAGACATTGAAAGCCCCGGCTGAGTCC	AGAATCGAGAA	GGTAACCGGTCCAGCTCACACTTCCCTAGCGGAAGTAGGGTTGGTCTTGATTCCCCGAAGAGCCTCTCATCTAACCAGGTCTTTAAACCAGACCCTCCCATACATTGCTCATTGCAAGTCCCACCCTCACTACACAGGAAGAGGTAGACATTGAAAGCCCCGGCTGAGTCCAGAATCGAGAAAGATCGGAAGAGCACACG	200
GWAS_TSS-chr1:171486130-171486280_-_SNV_Mut_rs34720381-T_BCrep3	chr1	171486163	171486315	-	start:-110,motif:Elk1(ETS)|AGCGGAAGTA|9|-/Stat3(Stat)|TTCCCCGAAG|32|-/PU.1(ETS)|CACTTCCCTA|0|-,tssPos:171486205,tssOffset:110,end:42,oligo:rs34720381-T|T|132|-,		CACTTCCCTAGCGGAAGTAGGGTTGGTCTTGATTCCCCGAAGAGCCTCTCATCTAACCAGGTCTTTAAACCAGACCCTCCCATACATTGCTCATTGCAAGTCCCACCCTCACTACACAGGAAGAGGTAGACATTGAAAGCCCCGGCTGAGTCC	CGATGAGCGTA	GGTAACCGGTCCAGCTCACACTTCCCTAGCGGAAGTAGGGTTGGTCTTGATTCCCCGAAGAGCCTCTCATCTAACCAGGTCTTTAAACCAGACCCTCCCATACATTGCTCATTGCAAGTCCCACCCTCACTACACAGGAAGAGGTAGACATTGAAAGCCCCGGCTGAGTCCCGATGAGCGTAAGATCGGAAGAGCACACG	200
GWAS_TSS-chr1:171486130-171486280_-_SNV_Mut_rs34720381-T_BCrep4	chr1	171486163	171486315	-	oligo:rs34720381-T|T|132|-,end:42,tssOffset:110,motif:Elk1(ETS)|AGCGGAAGTA|9|-/Stat3(Stat)|TTCCCCGAAG|32|-/PU.1(ETS)|CACTTCCCTA|0|-,tssPos:171486205,start:-110,		CACTTCCCTAGCGGAAGTAGGGTTGGTCTTGATTCCCCGAAGAGCCTCTCATCTAACCAGGTCTTTAAACCAGACCCTCCCATACATTGCTCATTGCAAGTCCCACCCTCACTACACAGGAAGAGGTAGACATTGAAAGCCCCGGCTGAGTCC	ATACGTGCAAT	GGTAACCGGTCCAGCTCACACTTCCCTAGCGGAAGTAGGGTTGGTCTTGATTCCCCGAAGAGCCTCTCATCTAACCAGGTCTTTAAACCAGACCCTCCCATACATTGCTCATTGCAAGTCCCACCCTCACTACACAGGAAGAGGTAGACATTGAAAGCCCCGGCTGAGTCCATACGTGCAATAGATCGGAAGAGCACACG	200
GWAS_TSS-chr1:179955122-179955272_-_SNV_Ctrl_BCrep1	chr1	179955155	179955307	-	end:42,start:-110,motif:Sp1(Zf)|GGCCCCGCCTCT|62|+/E2F4(E2F)|TCTTGCCGCC|73|-,tssPos:179955197,tssOffset:110,		CCTCAGAACCCAGGGAGGTTCCCCGAGGGGGACGCCAAGCAGGGCCAAGACTCTCCGCGCCCGGCCCCGCCTCTCTTGCCGCCACCGGGGACCCGGGACCGCGGACAGAGACAGTTGAGGCTGAGCGAGACTCCGCGGTCCCAGCCAGGTCCT	GTGCTAATCGC	GGTAACCGGTCCAGCTCACCTCAGAACCCAGGGAGGTTCCCCGAGGGGGACGCCAAGCAGGGCCAAGACTCTCCGCGCCCGGCCCCGCCTCTCTTGCCGCCACCGGGGACCCGGGACCGCGGACAGAGACAGTTGAGGCTGAGCGAGACTCCGCGGTCCCAGCCAGGTCCTGTGCTAATCGCAGATCGGAAGAGCACACG	200
GWAS_TSS-chr1:179955122-179955272_-_SNV_Ctrl_BCrep2	chr1	179955155	179955307	-	motif:Sp1(Zf)|GGCCCCGCCTCT|62|+/E2F4(E2F)|TCTTGCCGCC|73|-,tssPos:179955197,tssOffset:110,start:-110,end:42,		CCTCAGAACCCAGGGAGGTTCCCCGAGGGGGACGCCAAGCAGGGCCAAGACTCTCCGCGCCCGGCCCCGCCTCTCTTGCCGCCACCGGGGACCCGGGACCGCGGACAGAGACAGTTGAGGCTGAGCGAGACTCCGCGGTCCCAGCCAGGTCCT	GCGACTCTCTT	GGTAACCGGTCCAGCTCACCTCAGAACCCAGGGAGGTTCCCCGAGGGGGACGCCAAGCAGGGCCAAGACTCTCCGCGCCCGGCCCCGCCTCTCTTGCCGCCACCGGGGACCCGGGACCGCGGACAGAGACAGTTGAGGCTGAGCGAGACTCCGCGGTCCCAGCCAGGTCCTGCGACTCTCTTAGATCGGAAGAGCACACG	200
GWAS_TSS-chr1:179955122-179955272_-_SNV_Ctrl_BCrep3	chr1	179955155	179955307	-	start:-110,tssOffset:110,motif:Sp1(Zf)|GGCCCCGCCTCT|62|+/E2F4(E2F)|TCTTGCCGCC|73|-,tssPos:179955197,end:42,		CCTCAGAACCCAGGGAGGTTCCCCGAGGGGGACGCCAAGCAGGGCCAAGACTCTCCGCGCCCGGCCCCGCCTCTCTTGCCGCCACCGGGGACCCGGGACCGCGGACAGAGACAGTTGAGGCTGAGCGAGACTCCGCGGTCCCAGCCAGGTCCT	GGTTGTGAGCC	GGTAACCGGTCCAGCTCACCTCAGAACCCAGGGAGGTTCCCCGAGGGGGACGCCAAGCAGGGCCAAGACTCTCCGCGCCCGGCCCCGCCTCTCTTGCCGCCACCGGGGACCCGGGACCGCGGACAGAGACAGTTGAGGCTGAGCGAGACTCCGCGGTCCCAGCCAGGTCCTGGTTGTGAGCCAGATCGGAAGAGCACACG	200
GWAS_TSS-chr1:179955122-179955272_-_SNV_Ctrl_BCrep4	chr1	179955155	179955307	-	end:42,motif:Sp1(Zf)|GGCCCCGCCTCT|62|+/E2F4(E2F)|TCTTGCCGCC|73|-,tssOffset:110,tssPos:179955197,start:-110,		CCTCAGAACCCAGGGAGGTTCCCCGAGGGGGACGCCAAGCAGGGCCAAGACTCTCCGCGCCCGGCCCCGCCTCTCTTGCCGCCACCGGGGACCCGGGACCGCGGACAGAGACAGTTGAGGCTGAGCGAGACTCCGCGGTCCCAGCCAGGTCCT	GTATAACGGAT	GGTAACCGGTCCAGCTCACCTCAGAACCCAGGGAGGTTCCCCGAGGGGGACGCCAAGCAGGGCCAAGACTCTCCGCGCCCGGCCCCGCCTCTCTTGCCGCCACCGGGGACCCGGGACCGCGGACAGAGACAGTTGAGGCTGAGCGAGACTCCGCGGTCCCAGCCAGGTCCTGTATAACGGATAGATCGGAAGAGCACACG	200
GWAS_TSS-chr1:179955122-179955272_-_SNV_Mut_rs12118928-T_BCrep1	chr1	179955155	179955307	-	start:-110,tssOffset:110,motif:Sp1(Zf)|GGCCCCGCCTCT|62|+/E2F4(E2F)|TCTTGCCGCC|73|-,tssPos:179955197,end:42,oligo:rs12118928-T|T|94|-,		CCTCAGAACCCAGGGAGGTTCCCCGAGGGGGACGCCAAGCAGGGCCAAGACTCTCCGCGCCCGGCCCCGCCTCTCTTGCCGCCACCGGGGACCCTGGACCGCGGACAGAGACAGTTGAGGCTGAGCGAGACTCCGCGGTCCCAGCCAGGTCCT	TACCACGCGCT	GGTAACCGGTCCAGCTCACCTCAGAACCCAGGGAGGTTCCCCGAGGGGGACGCCAAGCAGGGCCAAGACTCTCCGCGCCCGGCCCCGCCTCTCTTGCCGCCACCGGGGACCCTGGACCGCGGACAGAGACAGTTGAGGCTGAGCGAGACTCCGCGGTCCCAGCCAGGTCCTTACCACGCGCTAGATCGGAAGAGCACACG	200
GWAS_TSS-chr1:179955122-179955272_-_SNV_Mut_rs12118928-T_BCrep2	chr1	179955155	179955307	-	start:-110,tssOffset:110,motif:Sp1(Zf)|GGCCCCGCCTCT|62|+/E2F4(E2F)|TCTTGCCGCC|73|-,tssPos:179955197,oligo:rs12118928-T|T|94|-,end:42,		CCTCAGAACCCAGGGAGGTTCCCCGAGGGGGACGCCAAGCAGGGCCAAGACTCTCCGCGCCCGGCCCCGCCTCTCTTGCCGCCACCGGGGACCCTGGACCGCGGACAGAGACAGTTGAGGCTGAGCGAGACTCCGCGGTCCCAGCCAGGTCCT	TTCCGGTGTGG	GGTAACCGGTCCAGCTCACCTCAGAACCCAGGGAGGTTCCCCGAGGGGGACGCCAAGCAGGGCCAAGACTCTCCGCGCCCGGCCCCGCCTCTCTTGCCGCCACCGGGGACCCTGGACCGCGGACAGAGACAGTTGAGGCTGAGCGAGACTCCGCGGTCCCAGCCAGGTCCTTTCCGGTGTGGAGATCGGAAGAGCACACG	200
GWAS_TSS-chr1:179955122-179955272_-_SNV_Mut_rs12118928-T_BCrep3	chr1	179955155	179955307	-	motif:Sp1(Zf)|GGCCCCGCCTCT|62|+/E2F4(E2F)|TCTTGCCGCC|73|-,tssOffset:110,tssPos:179955197,start:-110,oligo:rs12118928-T|T|94|-,end:42,		CCTCAGAACCCAGGGAGGTTCCCCGAGGGGGACGCCAAGCAGGGCCAAGACTCTCCGCGCCCGGCCCCGCCTCTCTTGCCGCCACCGGGGACCCTGGACCGCGGACAGAGACAGTTGAGGCTGAGCGAGACTCCGCGGTCCCAGCCAGGTCCT	ACCTCATGTCT	GGTAACCGGTCCAGCTCACCTCAGAACCCAGGGAGGTTCCCCGAGGGGGACGCCAAGCAGGGCCAAGACTCTCCGCGCCCGGCCCCGCCTCTCTTGCCGCCACCGGGGACCCTGGACCGCGGACAGAGACAGTTGAGGCTGAGCGAGACTCCGCGGTCCCAGCCAGGTCCTACCTCATGTCTAGATCGGAAGAGCACACG	200
GWAS_TSS-chr1:179955122-179955272_-_SNV_Mut_rs12118928-T_BCrep4	chr1	179955155	179955307	-	end:42,oligo:rs12118928-T|T|94|-,tssPos:179955197,motif:Sp1(Zf)|GGCCCCGCCTCT|62|+/E2F4(E2F)|TCTTGCCGCC|73|-,tssOffset:110,start:-110,		CCTCAGAACCCAGGGAGGTTCCCCGAGGGGGACGCCAAGCAGGGCCAAGACTCTCCGCGCCCGGCCCCGCCTCTCTTGCCGCCACCGGGGACCCTGGACCGCGGACAGAGACAGTTGAGGCTGAGCGAGACTCCGCGGTCCCAGCCAGGTCCT	GACTATCGGAG	GGTAACCGGTCCAGCTCACCTCAGAACCCAGGGAGGTTCCCCGAGGGGGACGCCAAGCAGGGCCAAGACTCTCCGCGCCCGGCCCCGCCTCTCTTGCCGCCACCGGGGACCCTGGACCGCGGACAGAGACAGTTGAGGCTGAGCGAGACTCCGCGGTCCCAGCCAGGTCCTGACTATCGGAGAGATCGGAAGAGCACACG	200
GWAS_TSS-chr1:203682927-203683077_+_SNV_Ctrl_BCrep1	chr1	203682892	203683044	+	motif:Meis1(Homeobox)|CGTGACACGG|52|-/SpliceDonor|TACCTACCCT|3|-,tssOffset:110,tssPos:203683002,start:-110,end:42,		ACCTACCTACCCTGGACAACTACTATCATCACCACCTGGGGACACCAATCATCGTGACACGGAGTCCACCTTCCACTCAGTTCCCCCATCCTCTTCCTCCTCTCGCTGCCAGACTTCATACGGAAGAAAGGATCTAGACTTCGGACGGCTACT	ACATATTCCAG	GGTAACCGGTCCAGCTCAACCTACCTACCCTGGACAACTACTATCATCACCACCTGGGGACACCAATCATCGTGACACGGAGTCCACCTTCCACTCAGTTCCCCCATCCTCTTCCTCCTCTCGCTGCCAGACTTCATACGGAAGAAAGGATCTAGACTTCGGACGGCTACTACATATTCCAGAGATCGGAAGAGCACACG	200
GWAS_TSS-chr1:203682927-203683077_+_SNV_Ctrl_BCrep2	chr1	203682892	203683044	+	start:-110,tssPos:203683002,motif:Meis1(Homeobox)|CGTGACACGG|52|-/SpliceDonor|TACCTACCCT|3|-,tssOffset:110,end:42,		ACCTACCTACCCTGGACAACTACTATCATCACCACCTGGGGACACCAATCATCGTGACACGGAGTCCACCTTCCACTCAGTTCCCCCATCCTCTTCCTCCTCTCGCTGCCAGACTTCATACGGAAGAAAGGATCTAGACTTCGGACGGCTACT	ACAGTCGGTGA	GGTAACCGGTCCAGCTCAACCTACCTACCCTGGACAACTACTATCATCACCACCTGGGGACACCAATCATCGTGACACGGAGTCCACCTTCCACTCAGTTCCCCCATCCTCTTCCTCCTCTCGCTGCCAGACTTCATACGGAAGAAAGGATCTAGACTTCGGACGGCTACTACAGTCGGTGAAGATCGGAAGAGCACACG	200
GWAS_TSS-chr1:203682927-203683077_+_SNV_Ctrl_BCrep3	chr1	203682892	203683044	+	tssOffset:110,motif:Meis1(Homeobox)|CGTGACACGG|52|-/SpliceDonor|TACCTACCCT|3|-,tssPos:203683002,start:-110,end:42,		ACCTACCTACCCTGGACAACTACTATCATCACCACCTGGGGACACCAATCATCGTGACACGGAGTCCACCTTCCACTCAGTTCCCCCATCCTCTTCCTCCTCTCGCTGCCAGACTTCATACGGAAGAAAGGATCTAGACTTCGGACGGCTACT	TCAAGACTGCC	GGTAACCGGTCCAGCTCAACCTACCTACCCTGGACAACTACTATCATCACCACCTGGGGACACCAATCATCGTGACACGGAGTCCACCTTCCACTCAGTTCCCCCATCCTCTTCCTCCTCTCGCTGCCAGACTTCATACGGAAGAAAGGATCTAGACTTCGGACGGCTACTTCAAGACTGCCAGATCGGAAGAGCACACG	200
GWAS_TSS-chr1:203682927-203683077_+_SNV_Ctrl_BCrep4	chr1	203682892	203683044	+	start:-110,motif:Meis1(Homeobox)|CGTGACACGG|52|-/SpliceDonor|TACCTACCCT|3|-,tssOffset:110,tssPos:203683002,end:42,		ACCTACCTACCCTGGACAACTACTATCATCACCACCTGGGGACACCAATCATCGTGACACGGAGTCCACCTTCCACTCAGTTCCCCCATCCTCTTCCTCCTCTCGCTGCCAGACTTCATACGGAAGAAAGGATCTAGACTTCGGACGGCTACT	ATCTACAGTCC	GGTAACCGGTCCAGCTCAACCTACCTACCCTGGACAACTACTATCATCACCACCTGGGGACACCAATCATCGTGACACGGAGTCCACCTTCCACTCAGTTCCCCCATCCTCTTCCTCCTCTCGCTGCCAGACTTCATACGGAAGAAAGGATCTAGACTTCGGACGGCTACTATCTACAGTCCAGATCGGAAGAGCACACG	200
GWAS_TSS-chr1:203682927-203683077_+_SNV_Mut_rs1541254-G_BCrep1	chr1	203682892	203683044	+	start:-110,motif:Meis1(Homeobox)|CGTGACACGG|52|-/SpliceDonor|TACCTACCCT|3|-,tssPos:203683002,tssOffset:110,oligo:rs1541254-G|G|120|+,end:42,		ACCTACCTACCCTGGACAACTACTATCATCACCACCTGGGGACACCAATCATCGTGACACGGAGTCCACCTTCCACTCAGTTCCCCCATCCTCTTCCTCCTCTCGCTGCCAGACTTCATAGGGAAGAAAGGATCTAGACTTCGGACGGCTACT	ATAGAAGTGCG	GGTAACCGGTCCAGCTCAACCTACCTACCCTGGACAACTACTATCATCACCACCTGGGGACACCAATCATCGTGACACGGAGTCCACCTTCCACTCAGTTCCCCCATCCTCTTCCTCCTCTCGCTGCCAGACTTCATAGGGAAGAAAGGATCTAGACTTCGGACGGCTACTATAGAAGTGCGAGATCGGAAGAGCACACG	200
GWAS_TSS-chr1:203682927-203683077_+_SNV_Mut_rs1541254-G_BCrep2	chr1	203682892	203683044	+	tssOffset:110,motif:Meis1(Homeobox)|CGTGACACGG|52|-/SpliceDonor|TACCTACCCT|3|-,tssPos:203683002,start:-110,end:42,oligo:rs1541254-G|G|120|+,		ACCTACCTACCCTGGACAACTACTATCATCACCACCTGGGGACACCAATCATCGTGACACGGAGTCCACCTTCCACTCAGTTCCCCCATCCTCTTCCTCCTCTCGCTGCCAGACTTCATAGGGAAGAAAGGATCTAGACTTCGGACGGCTACT	AACGATCATAC	GGTAACCGGTCCAGCTCAACCTACCTACCCTGGACAACTACTATCATCACCACCTGGGGACACCAATCATCGTGACACGGAGTCCACCTTCCACTCAGTTCCCCCATCCTCTTCCTCCTCTCGCTGCCAGACTTCATAGGGAAGAAAGGATCTAGACTTCGGACGGCTACTAACGATCATACAGATCGGAAGAGCACACG	200
GWAS_TSS-chr1:203682927-203683077_+_SNV_Mut_rs1541254-G_BCrep3	chr1	203682892	203683044	+	oligo:rs1541254-G|G|120|+,end:42,start:-110,motif:Meis1(Homeobox)|CGTGACACGG|52|-/SpliceDonor|TACCTACCCT|3|-,tssOffset:110,tssPos:203683002,		ACCTACCTACCCTGGACAACTACTATCATCACCACCTGGGGACACCAATCATCGTGACACGGAGTCCACCTTCCACTCAGTTCCCCCATCCTCTTCCTCCTCTCGCTGCCAGACTTCATAGGGAAGAAAGGATCTAGACTTCGGACGGCTACT	CCACTATTGAC	GGTAACCGGTCCAGCTCAACCTACCTACCCTGGACAACTACTATCATCACCACCTGGGGACACCAATCATCGTGACACGGAGTCCACCTTCCACTCAGTTCCCCCATCCTCTTCCTCCTCTCGCTGCCAGACTTCATAGGGAAGAAAGGATCTAGACTTCGGACGGCTACTCCACTATTGACAGATCGGAAGAGCACACG	200
GWAS_TSS-chr1:203682927-203683077_+_SNV_Mut_rs1541254-G_BCrep4	chr1	203682892	203683044	+	oligo:rs1541254-G|G|120|+,end:42,start:-110,tssPos:203683002,motif:Meis1(Homeobox)|CGTGACACGG|52|-/SpliceDonor|TACCTACCCT|3|-,tssOffset:110,		ACCTACCTACCCTGGACAACTACTATCATCACCACCTGGGGACACCAATCATCGTGACACGGAGTCCACCTTCCACTCAGTTCCCCCATCCTCTTCCTCCTCTCGCTGCCAGACTTCATAGGGAAGAAAGGATCTAGACTTCGGACGGCTACT	CGTGCGTTGAT	GGTAACCGGTCCAGCTCAACCTACCTACCCTGGACAACTACTATCATCACCACCTGGGGACACCAATCATCGTGACACGGAGTCCACCTTCCACTCAGTTCCCCCATCCTCTTCCTCCTCTCGCTGCCAGACTTCATAGGGAAGAAAGGATCTAGACTTCGGACGGCTACTCGTGCGTTGATAGATCGGAAGAGCACACG	200
GWAS_TSS-chr1:211630425-211630575_+_SNV_Ctrl_BCrep1	chr1	211630390	211630542	+	motif:Usf2(bHLH)|AGCATGTGAC|81|-/Gata1(Zf)|AGCTTATCTC|22|-/Meis1(Homeobox)|GGCTGTCAGC|15|+/Meis1(Homeobox)|GCTGTCAGCT|16|-/SpliceDonor|GCCTCACCTC|97|-,tssOffset:110,tssPos:211630500,start:-110,end:42,		CTCCCGGGACGGGGAGGCTGTCAGCTTATCTCCACAGCCCTGGTGCCACACACTGCATCCACAACTAATGGCCAAGAAGCCAGCATGTGACCAAGCCGCCTCACCTCTGCACTGGGCAGCTCCTAGAGGACCCAGCAGCCAGGCTTCCTGGCC	GTGTATCGGTT	GGTAACCGGTCCAGCTCACTCCCGGGACGGGGAGGCTGTCAGCTTATCTCCACAGCCCTGGTGCCACACACTGCATCCACAACTAATGGCCAAGAAGCCAGCATGTGACCAAGCCGCCTCACCTCTGCACTGGGCAGCTCCTAGAGGACCCAGCAGCCAGGCTTCCTGGCCGTGTATCGGTTAGATCGGAAGAGCACACG	200
GWAS_TSS-chr1:211630425-211630575_+_SNV_Ctrl_BCrep2	chr1	211630390	211630542	+	start:-110,tssOffset:110,motif:Usf2(bHLH)|AGCATGTGAC|81|-/Gata1(Zf)|AGCTTATCTC|22|-/Meis1(Homeobox)|GGCTGTCAGC|15|+/Meis1(Homeobox)|GCTGTCAGCT|16|-/SpliceDonor|GCCTCACCTC|97|-,tssPos:211630500,end:42,		CTCCCGGGACGGGGAGGCTGTCAGCTTATCTCCACAGCCCTGGTGCCACACACTGCATCCACAACTAATGGCCAAGAAGCCAGCATGTGACCAAGCCGCCTCACCTCTGCACTGGGCAGCTCCTAGAGGACCCAGCAGCCAGGCTTCCTGGCC	ACTCTCATAGG	GGTAACCGGTCCAGCTCACTCCCGGGACGGGGAGGCTGTCAGCTTATCTCCACAGCCCTGGTGCCACACACTGCATCCACAACTAATGGCCAAGAAGCCAGCATGTGACCAAGCCGCCTCACCTCTGCACTGGGCAGCTCCTAGAGGACCCAGCAGCCAGGCTTCCTGGCCACTCTCATAGGAGATCGGAAGAGCACACG	200
GWAS_TSS-chr1:211630425-211630575_+_SNV_Ctrl_BCrep3	chr1	211630390	211630542	+	end:42,motif:Usf2(bHLH)|AGCATGTGAC|81|-/Gata1(Zf)|AGCTTATCTC|22|-/Meis1(Homeobox)|GGCTGTCAGC|15|+/Meis1(Homeobox)|GCTGTCAGCT|16|-/SpliceDonor|GCCTCACCTC|97|-,tssPos:211630500,tssOffset:110,start:-110,		CTCCCGGGACGGGGAGGCTGTCAGCTTATCTCCACAGCCCTGGTGCCACACACTGCATCCACAACTAATGGCCAAGAAGCCAGCATGTGACCAAGCCGCCTCACCTCTGCACTGGGCAGCTCCTAGAGGACCCAGCAGCCAGGCTTCCTGGCC	ACCAAGAGTTC	GGTAACCGGTCCAGCTCACTCCCGGGACGGGGAGGCTGTCAGCTTATCTCCACAGCCCTGGTGCCACACACTGCATCCACAACTAATGGCCAAGAAGCCAGCATGTGACCAAGCCGCCTCACCTCTGCACTGGGCAGCTCCTAGAGGACCCAGCAGCCAGGCTTCCTGGCCACCAAGAGTTCAGATCGGAAGAGCACACG	200
GWAS_TSS-chr1:211630425-211630575_+_SNV_Ctrl_BCrep4	chr1	211630390	211630542	+	start:-110,tssOffset:110,motif:Usf2(bHLH)|AGCATGTGAC|81|-/Gata1(Zf)|AGCTTATCTC|22|-/Meis1(Homeobox)|GGCTGTCAGC|15|+/Meis1(Homeobox)|GCTGTCAGCT|16|-/SpliceDonor|GCCTCACCTC|97|-,tssPos:211630500,end:42,		CTCCCGGGACGGGGAGGCTGTCAGCTTATCTCCACAGCCCTGGTGCCACACACTGCATCCACAACTAATGGCCAAGAAGCCAGCATGTGACCAAGCCGCCTCACCTCTGCACTGGGCAGCTCCTAGAGGACCCAGCAGCCAGGCTTCCTGGCC	ACCGCCGCTAA	GGTAACCGGTCCAGCTCACTCCCGGGACGGGGAGGCTGTCAGCTTATCTCCACAGCCCTGGTGCCACACACTGCATCCACAACTAATGGCCAAGAAGCCAGCATGTGACCAAGCCGCCTCACCTCTGCACTGGGCAGCTCCTAGAGGACCCAGCAGCCAGGCTTCCTGGCCACCGCCGCTAAAGATCGGAAGAGCACACG	200
GWAS_TSS-chr1:211630425-211630575_+_SNV_Mut_rs61851769-T_BCrep1	chr1	211630390	211630542	+	oligo:rs61851769-T|T|29|+,end:42,start:-110,motif:Usf2(bHLH)|AGCATGTGAC|81|-/Gata1(Zf)|AGCTTATCTC|22|-/Meis1(Homeobox)|GGCTGTCAGC|15|+/Meis1(Homeobox)|GCTGTCAGCT|16|-/SpliceDonor|GCCTCACCTC|97|-,tssOffset:110,tssPos:211630500,		CTCCCGGGACGGGGAGGCTGTCAGCTTATTTCCACAGCCCTGGTGCCACACACTGCATCCACAACTAATGGCCAAGAAGCCAGCATGTGACCAAGCCGCCTCACCTCTGCACTGGGCAGCTCCTAGAGGACCCAGCAGCCAGGCTTCCTGGCC	ATGGTCCTTAT	GGTAACCGGTCCAGCTCACTCCCGGGACGGGGAGGCTGTCAGCTTATTTCCACAGCCCTGGTGCCACACACTGCATCCACAACTAATGGCCAAGAAGCCAGCATGTGACCAAGCCGCCTCACCTCTGCACTGGGCAGCTCCTAGAGGACCCAGCAGCCAGGCTTCCTGGCCATGGTCCTTATAGATCGGAAGAGCACACG	200
GWAS_TSS-chr1:211630425-211630575_+_SNV_Mut_rs61851769-T_BCrep2	chr1	211630390	211630542	+	end:42,oligo:rs61851769-T|T|29|+,motif:Usf2(bHLH)|AGCATGTGAC|81|-/Gata1(Zf)|AGCTTATCTC|22|-/Meis1(Homeobox)|GGCTGTCAGC|15|+/Meis1(Homeobox)|GCTGTCAGCT|16|-/SpliceDonor|GCCTCACCTC|97|-,tssOffset:110,tssPos:211630500,start:-110,		CTCCCGGGACGGGGAGGCTGTCAGCTTATTTCCACAGCCCTGGTGCCACACACTGCATCCACAACTAATGGCCAAGAAGCCAGCATGTGACCAAGCCGCCTCACCTCTGCACTGGGCAGCTCCTAGAGGACCCAGCAGCCAGGCTTCCTGGCC	GCTTAGTCTGG	GGTAACCGGTCCAGCTCACTCCCGGGACGGGGAGGCTGTCAGCTTATTTCCACAGCCCTGGTGCCACACACTGCATCCACAACTAATGGCCAAGAAGCCAGCATGTGACCAAGCCGCCTCACCTCTGCACTGGGCAGCTCCTAGAGGACCCAGCAGCCAGGCTTCCTGGCCGCTTAGTCTGGAGATCGGAAGAGCACACG	200
GWAS_TSS-chr1:211630425-211630575_+_SNV_Mut_rs61851769-T_BCrep3	chr1	211630390	211630542	+	oligo:rs61851769-T|T|29|+,end:42,tssPos:211630500,motif:Usf2(bHLH)|AGCATGTGAC|81|-/Gata1(Zf)|AGCTTATCTC|22|-/Meis1(Homeobox)|GGCTGTCAGC|15|+/Meis1(Homeobox)|GCTGTCAGCT|16|-/SpliceDonor|GCCTCACCTC|97|-,tssOffset:110,start:-110,		CTCCCGGGACGGGGAGGCTGTCAGCTTATTTCCACAGCCCTGGTGCCACACACTGCATCCACAACTAATGGCCAAGAAGCCAGCATGTGACCAAGCCGCCTCACCTCTGCACTGGGCAGCTCCTAGAGGACCCAGCAGCCAGGCTTCCTGGCC	GATCTTAATGC	GGTAACCGGTCCAGCTCACTCCCGGGACGGGGAGGCTGTCAGCTTATTTCCACAGCCCTGGTGCCACACACTGCATCCACAACTAATGGCCAAGAAGCCAGCATGTGACCAAGCCGCCTCACCTCTGCACTGGGCAGCTCCTAGAGGACCCAGCAGCCAGGCTTCCTGGCCGATCTTAATGCAGATCGGAAGAGCACACG	200
GWAS_TSS-chr1:211630425-211630575_+_SNV_Mut_rs61851769-T_BCrep4	chr1	211630390	211630542	+	motif:Usf2(bHLH)|AGCATGTGAC|81|-/Gata1(Zf)|AGCTTATCTC|22|-/Meis1(Homeobox)|GGCTGTCAGC|15|+/Meis1(Homeobox)|GCTGTCAGCT|16|-/SpliceDonor|GCCTCACCTC|97|-,tssPos:211630500,tssOffset:110,start:-110,end:42,oligo:rs61851769-T|T|29|+,		CTCCCGGGACGGGGAGGCTGTCAGCTTATTTCCACAGCCCTGGTGCCACACACTGCATCCACAACTAATGGCCAAGAAGCCAGCATGTGACCAAGCCGCCTCACCTCTGCACTGGGCAGCTCCTAGAGGACCCAGCAGCCAGGCTTCCTGGCC	GCACCTACACC	GGTAACCGGTCCAGCTCACTCCCGGGACGGGGAGGCTGTCAGCTTATTTCCACAGCCCTGGTGCCACACACTGCATCCACAACTAATGGCCAAGAAGCCAGCATGTGACCAAGCCGCCTCACCTCTGCACTGGGCAGCTCCTAGAGGACCCAGCAGCCAGGCTTCCTGGCCGCACCTACACCAGATCGGAAGAGCACACG	200
GWAS_TSS-chr1:243254866-243255016_+_SNV_Ctrl_BCrep1	chr1	243254831	243254983	+	end:42,tssOffset:110,tssPos:243254941,start:-110,		CCGGGTCCCAGGCGGGCAGAGGGTGGGGGTGGCGGCGCCGCGCGGAGCACCCGGGAAGCGCCCCCTTCGCGGTCCAGCCCCGCACCCCCGCCCCGCGGCGGGCGGCGCCCGAGTCCTCGCCGCAAACCCGAGGAGCAGGATGTGGAAAGCAGC	TCAGAGAGTCC	GGTAACCGGTCCAGCTCACCGGGTCCCAGGCGGGCAGAGGGTGGGGGTGGCGGCGCCGCGCGGAGCACCCGGGAAGCGCCCCCTTCGCGGTCCAGCCCCGCACCCCCGCCCCGCGGCGGGCGGCGCCCGAGTCCTCGCCGCAAACCCGAGGAGCAGGATGTGGAAAGCAGCTCAGAGAGTCCAGATCGGAAGAGCACACG	200
GWAS_TSS-chr1:243254866-243255016_+_SNV_Ctrl_BCrep2	chr1	243254831	243254983	+	start:-110,tssOffset:110,tssPos:243254941,end:42,		CCGGGTCCCAGGCGGGCAGAGGGTGGGGGTGGCGGCGCCGCGCGGAGCACCCGGGAAGCGCCCCCTTCGCGGTCCAGCCCCGCACCCCCGCCCCGCGGCGGGCGGCGCCCGAGTCCTCGCCGCAAACCCGAGGAGCAGGATGTGGAAAGCAGC	CCGCCTAATGC	GGTAACCGGTCCAGCTCACCGGGTCCCAGGCGGGCAGAGGGTGGGGGTGGCGGCGCCGCGCGGAGCACCCGGGAAGCGCCCCCTTCGCGGTCCAGCCCCGCACCCCCGCCCCGCGGCGGGCGGCGCCCGAGTCCTCGCCGCAAACCCGAGGAGCAGGATGTGGAAAGCAGCCCGCCTAATGCAGATCGGAAGAGCACACG	200
GWAS_TSS-chr1:243254866-243255016_+_SNV_Ctrl_BCrep3	chr1	243254831	243254983	+	end:42,start:-110,tssOffset:110,tssPos:243254941,		CCGGGTCCCAGGCGGGCAGAGGGTGGGGGTGGCGGCGCCGCGCGGAGCACCCGGGAAGCGCCCCCTTCGCGGTCCAGCCCCGCACCCCCGCCCCGCGGCGGGCGGCGCCCGAGTCCTCGCCGCAAACCCGAGGAGCAGGATGTGGAAAGCAGC	CGGACCTCACA	GGTAACCGGTCCAGCTCACCGGGTCCCAGGCGGGCAGAGGGTGGGGGTGGCGGCGCCGCGCGGAGCACCCGGGAAGCGCCCCCTTCGCGGTCCAGCCCCGCACCCCCGCCCCGCGGCGGGCGGCGCCCGAGTCCTCGCCGCAAACCCGAGGAGCAGGATGTGGAAAGCAGCCGGACCTCACAAGATCGGAAGAGCACACG	200
GWAS_TSS-chr1:243254866-243255016_+_SNV_Ctrl_BCrep4	chr1	243254831	243254983	+	tssOffset:110,tssPos:243254941,start:-110,end:42,		CCGGGTCCCAGGCGGGCAGAGGGTGGGGGTGGCGGCGCCGCGCGGAGCACCCGGGAAGCGCCCCCTTCGCGGTCCAGCCCCGCACCCCCGCCCCGCGGCGGGCGGCGCCCGAGTCCTCGCCGCAAACCCGAGGAGCAGGATGTGGAAAGCAGC	CCTTCAACGCC	GGTAACCGGTCCAGCTCACCGGGTCCCAGGCGGGCAGAGGGTGGGGGTGGCGGCGCCGCGCGGAGCACCCGGGAAGCGCCCCCTTCGCGGTCCAGCCCCGCACCCCCGCCCCGCGGCGGGCGGCGCCCGAGTCCTCGCCGCAAACCCGAGGAGCAGGATGTGGAAAGCAGCCCTTCAACGCCAGATCGGAAGAGCACACG	200
GWAS_TSS-chr1:243254866-243255016_+_SNV_Mut_rs71537331-T_BCrep1	chr1	243254831	243254983	+	end:42,oligo:rs71537331-T|T|49|+,start:-110,tssOffset:110,tssPos:243254941,		CCGGGTCCCAGGCGGGCAGAGGGTGGGGGTGGCGGCGCCGCGCGGAGCATCCGGGAAGCGCCCCCTTCGCGGTCCAGCCCCGCACCCCCGCCCCGCGGCGGGCGGCGCCCGAGTCCTCGCCGCAAACCCGAGGAGCAGGATGTGGAAAGCAGC	CCATTAGATAC	GGTAACCGGTCCAGCTCACCGGGTCCCAGGCGGGCAGAGGGTGGGGGTGGCGGCGCCGCGCGGAGCATCCGGGAAGCGCCCCCTTCGCGGTCCAGCCCCGCACCCCCGCCCCGCGGCGGGCGGCGCCCGAGTCCTCGCCGCAAACCCGAGGAGCAGGATGTGGAAAGCAGCCCATTAGATACAGATCGGAAGAGCACACG	200
GWAS_TSS-chr1:243254866-243255016_+_SNV_Mut_rs71537331-T_BCrep2	chr1	243254831	243254983	+	oligo:rs71537331-T|T|49|+,end:42,tssOffset:110,tssPos:243254941,start:-110,		CCGGGTCCCAGGCGGGCAGAGGGTGGGGGTGGCGGCGCCGCGCGGAGCATCCGGGAAGCGCCCCCTTCGCGGTCCAGCCCCGCACCCCCGCCCCGCGGCGGGCGGCGCCCGAGTCCTCGCCGCAAACCCGAGGAGCAGGATGTGGAAAGCAGC	ACGCGACTTGG	GGTAACCGGTCCAGCTCACCGGGTCCCAGGCGGGCAGAGGGTGGGGGTGGCGGCGCCGCGCGGAGCATCCGGGAAGCGCCCCCTTCGCGGTCCAGCCCCGCACCCCCGCCCCGCGGCGGGCGGCGCCCGAGTCCTCGCCGCAAACCCGAGGAGCAGGATGTGGAAAGCAGCACGCGACTTGGAGATCGGAAGAGCACACG	200
GWAS_TSS-chr1:243254866-243255016_+_SNV_Mut_rs71537331-T_BCrep3	chr1	243254831	243254983	+	start:-110,tssPos:243254941,tssOffset:110,end:42,oligo:rs71537331-T|T|49|+,		CCGGGTCCCAGGCGGGCAGAGGGTGGGGGTGGCGGCGCCGCGCGGAGCATCCGGGAAGCGCCCCCTTCGCGGTCCAGCCCCGCACCCCCGCCCCGCGGCGGGCGGCGCCCGAGTCCTCGCCGCAAACCCGAGGAGCAGGATGTGGAAAGCAGC	ACAACCGCAGA	GGTAACCGGTCCAGCTCACCGGGTCCCAGGCGGGCAGAGGGTGGGGGTGGCGGCGCCGCGCGGAGCATCCGGGAAGCGCCCCCTTCGCGGTCCAGCCCCGCACCCCCGCCCCGCGGCGGGCGGCGCCCGAGTCCTCGCCGCAAACCCGAGGAGCAGGATGTGGAAAGCAGCACAACCGCAGAAGATCGGAAGAGCACACG	200
GWAS_TSS-chr1:243254866-243255016_+_SNV_Mut_rs71537331-T_BCrep4	chr1	243254831	243254983	+	oligo:rs71537331-T|T|49|+,end:42,tssOffset:110,tssPos:243254941,start:-110,		CCGGGTCCCAGGCGGGCAGAGGGTGGGGGTGGCGGCGCCGCGCGGAGCATCCGGGAAGCGCCCCCTTCGCGGTCCAGCCCCGCACCCCCGCCCCGCGGCGGGCGGCGCCCGAGTCCTCGCCGCAAACCCGAGGAGCAGGATGTGGAAAGCAGC	ACGAACTCTGC	GGTAACCGGTCCAGCTCACCGGGTCCCAGGCGGGCAGAGGGTGGGGGTGGCGGCGCCGCGCGGAGCATCCGGGAAGCGCCCCCTTCGCGGTCCAGCCCCGCACCCCCGCCCCGCGGCGGGCGGCGCCCGAGTCCTCGCCGCAAACCCGAGGAGCAGGATGTGGAAAGCAGCACGAACTCTGCAGATCGGAAGAGCACACG	200
GWAS_TSS-chr1:6609817-6609967_+_SNV_Ctrl_BCrep1	chr1	6609782	6609934	+	end:42,start:-110,tssPos:6609892,tssOffset:110,		CGCCCCCTGCAGCCCAGGAGTAGTACAATACACCTATGAAAAAAACGGGAGATACTGAACAAACCTAATCCTGTCACAGAAAATCAACTGTGTTTTTTGAGACGGAGTCTGACTCTGTCGCCAGGCTGCAGTGCAGTGGCATGATCTCCGCTC	TATAGTGACGC	GGTAACCGGTCCAGCTCACGCCCCCTGCAGCCCAGGAGTAGTACAATACACCTATGAAAAAAACGGGAGATACTGAACAAACCTAATCCTGTCACAGAAAATCAACTGTGTTTTTTGAGACGGAGTCTGACTCTGTCGCCAGGCTGCAGTGCAGTGGCATGATCTCCGCTCTATAGTGACGCAGATCGGAAGAGCACACG	200
GWAS_TSS-chr1:6609817-6609967_+_SNV_Ctrl_BCrep2	chr1	6609782	6609934	+	end:42,tssOffset:110,tssPos:6609892,start:-110,		CGCCCCCTGCAGCCCAGGAGTAGTACAATACACCTATGAAAAAAACGGGAGATACTGAACAAACCTAATCCTGTCACAGAAAATCAACTGTGTTTTTTGAGACGGAGTCTGACTCTGTCGCCAGGCTGCAGTGCAGTGGCATGATCTCCGCTC	ACAACAGACGA	GGTAACCGGTCCAGCTCACGCCCCCTGCAGCCCAGGAGTAGTACAATACACCTATGAAAAAAACGGGAGATACTGAACAAACCTAATCCTGTCACAGAAAATCAACTGTGTTTTTTGAGACGGAGTCTGACTCTGTCGCCAGGCTGCAGTGCAGTGGCATGATCTCCGCTCACAACAGACGAAGATCGGAAGAGCACACG	200
GWAS_TSS-chr1:6609817-6609967_+_SNV_Ctrl_BCrep3	chr1	6609782	6609934	+	end:42,start:-110,tssOffset:110,tssPos:6609892,		CGCCCCCTGCAGCCCAGGAGTAGTACAATACACCTATGAAAAAAACGGGAGATACTGAACAAACCTAATCCTGTCACAGAAAATCAACTGTGTTTTTTGAGACGGAGTCTGACTCTGTCGCCAGGCTGCAGTGCAGTGGCATGATCTCCGCTC	CTATCCATCGG	GGTAACCGGTCCAGCTCACGCCCCCTGCAGCCCAGGAGTAGTACAATACACCTATGAAAAAAACGGGAGATACTGAACAAACCTAATCCTGTCACAGAAAATCAACTGTGTTTTTTGAGACGGAGTCTGACTCTGTCGCCAGGCTGCAGTGCAGTGGCATGATCTCCGCTCCTATCCATCGGAGATCGGAAGAGCACACG	200
GWAS_TSS-chr1:6609817-6609967_+_SNV_Ctrl_BCrep4	chr1	6609782	6609934	+	end:42,tssPos:6609892,tssOffset:110,start:-110,		CGCCCCCTGCAGCCCAGGAGTAGTACAATACACCTATGAAAAAAACGGGAGATACTGAACAAACCTAATCCTGTCACAGAAAATCAACTGTGTTTTTTGAGACGGAGTCTGACTCTGTCGCCAGGCTGCAGTGCAGTGGCATGATCTCCGCTC	CAACATCTAGT	GGTAACCGGTCCAGCTCACGCCCCCTGCAGCCCAGGAGTAGTACAATACACCTATGAAAAAAACGGGAGATACTGAACAAACCTAATCCTGTCACAGAAAATCAACTGTGTTTTTTGAGACGGAGTCTGACTCTGTCGCCAGGCTGCAGTGCAGTGGCATGATCTCCGCTCCAACATCTAGTAGATCGGAAGAGCACACG	200
GWAS_TSS-chr1:6609817-6609967_+_SNV_Mut_rs12741141-G_BCrep1	chr1	6609782	6609934	+	tssOffset:110,tssPos:6609892,start:-110,oligo:rs12741141-G|G|128|+,end:42,		CGCCCCCTGCAGCCCAGGAGTAGTACAATACACCTATGAAAAAAACGGGAGATACTGAACAAACCTAATCCTGTCACAGAAAATCAACTGTGTTTTTTGAGACGGAGTCTGACTCTGTCGCCAGGCTGGAGTGCAGTGGCATGATCTCCGCTC	GACGGTGAACG	GGTAACCGGTCCAGCTCACGCCCCCTGCAGCCCAGGAGTAGTACAATACACCTATGAAAAAAACGGGAGATACTGAACAAACCTAATCCTGTCACAGAAAATCAACTGTGTTTTTTGAGACGGAGTCTGACTCTGTCGCCAGGCTGGAGTGCAGTGGCATGATCTCCGCTCGACGGTGAACGAGATCGGAAGAGCACACG	200
GWAS_TSS-chr1:6609817-6609967_+_SNV_Mut_rs12741141-G_BCrep2	chr1	6609782	6609934	+	tssOffset:110,tssPos:6609892,start:-110,end:42,oligo:rs12741141-G|G|128|+,		CGCCCCCTGCAGCCCAGGAGTAGTACAATACACCTATGAAAAAAACGGGAGATACTGAACAAACCTAATCCTGTCACAGAAAATCAACTGTGTTTTTTGAGACGGAGTCTGACTCTGTCGCCAGGCTGGAGTGCAGTGGCATGATCTCCGCTC	GGACTGTGCTC	GGTAACCGGTCCAGCTCACGCCCCCTGCAGCCCAGGAGTAGTACAATACACCTATGAAAAAAACGGGAGATACTGAACAAACCTAATCCTGTCACAGAAAATCAACTGTGTTTTTTGAGACGGAGTCTGACTCTGTCGCCAGGCTGGAGTGCAGTGGCATGATCTCCGCTCGGACTGTGCTCAGATCGGAAGAGCACACG	200
GWAS_TSS-chr1:6609817-6609967_+_SNV_Mut_rs12741141-G_BCrep3	chr1	6609782	6609934	+	end:42,oligo:rs12741141-G|G|128|+,start:-110,tssPos:6609892,tssOffset:110,		CGCCCCCTGCAGCCCAGGAGTAGTACAATACACCTATGAAAAAAACGGGAGATACTGAACAAACCTAATCCTGTCACAGAAAATCAACTGTGTTTTTTGAGACGGAGTCTGACTCTGTCGCCAGGCTGGAGTGCAGTGGCATGATCTCCGCTC	CCTAACCGTCG	GGTAACCGGTCCAGCTCACGCCCCCTGCAGCCCAGGAGTAGTACAATACACCTATGAAAAAAACGGGAGATACTGAACAAACCTAATCCTGTCACAGAAAATCAACTGTGTTTTTTGAGACGGAGTCTGACTCTGTCGCCAGGCTGGAGTGCAGTGGCATGATCTCCGCTCCCTAACCGTCGAGATCGGAAGAGCACACG	200
GWAS_TSS-chr1:6609817-6609967_+_SNV_Mut_rs12741141-G_BCrep4	chr1	6609782	6609934	+	oligo:rs12741141-G|G|128|+,end:42,start:-110,tssOffset:110,tssPos:6609892,		CGCCCCCTGCAGCCCAGGAGTAGTACAATACACCTATGAAAAAAACGGGAGATACTGAACAAACCTAATCCTGTCACAGAAAATCAACTGTGTTTTTTGAGACGGAGTCTGACTCTGTCGCCAGGCTGGAGTGCAGTGGCATGATCTCCGCTC	TCACGCACCTA	GGTAACCGGTCCAGCTCACGCCCCCTGCAGCCCAGGAGTAGTACAATACACCTATGAAAAAAACGGGAGATACTGAACAAACCTAATCCTGTCACAGAAAATCAACTGTGTTTTTTGAGACGGAGTCTGACTCTGTCGCCAGGCTGGAGTGCAGTGGCATGATCTCCGCTCTCACGCACCTAAGATCGGAAGAGCACACG	200
GWAS_TSS-chr20:44885622-44885772_+_SNV_Ctrl_BCrep1	chr20	44885587	44885739	+	tssOffset:110,motif:Sp1(Zf)|TGGGGCGGGGCG|72|-/NFY(CCAAT)|GCCCAATGAG|53|+/Elk1(ETS)|AGCGGAAGTG|115|-/Elk1(ETS)|AGCGGAAGTG|97|-/PU.1(ETS)|AGCGGAAGTG|97|+/PU.1(ETS)|AGCGGAAGTG|115|+,tssPos:44885697,start:-110,end:42,		TCCCTTCCGTCTGCGCCCCTCCCGTGGGGCCGTGGCAACCCCGTGCCTCGCTTGCCCAATGAGAACACGGTTTGGGGCGGGGCGCGGCCAGGACCGGAGCGGAAGTGGCGATCGGAGCGGAAGTGGAGCTACCGCCACCGCCGCCGCCGATTC	GTCGGATAGCT	GGTAACCGGTCCAGCTCATCCCTTCCGTCTGCGCCCCTCCCGTGGGGCCGTGGCAACCCCGTGCCTCGCTTGCCCAATGAGAACACGGTTTGGGGCGGGGCGCGGCCAGGACCGGAGCGGAAGTGGCGATCGGAGCGGAAGTGGAGCTACCGCCACCGCCGCCGCCGATTCGTCGGATAGCTAGATCGGAAGAGCACACG	200
GWAS_TSS-chr20:44885622-44885772_+_SNV_Ctrl_BCrep2	chr20	44885587	44885739	+	start:-110,tssPos:44885697,motif:Sp1(Zf)|TGGGGCGGGGCG|72|-/NFY(CCAAT)|GCCCAATGAG|53|+/Elk1(ETS)|AGCGGAAGTG|115|-/Elk1(ETS)|AGCGGAAGTG|97|-/PU.1(ETS)|AGCGGAAGTG|97|+/PU.1(ETS)|AGCGGAAGTG|115|+,tssOffset:110,end:42,		TCCCTTCCGTCTGCGCCCCTCCCGTGGGGCCGTGGCAACCCCGTGCCTCGCTTGCCCAATGAGAACACGGTTTGGGGCGGGGCGCGGCCAGGACCGGAGCGGAAGTGGCGATCGGAGCGGAAGTGGAGCTACCGCCACCGCCGCCGCCGATTC	GGTAAGAGTTG	GGTAACCGGTCCAGCTCATCCCTTCCGTCTGCGCCCCTCCCGTGGGGCCGTGGCAACCCCGTGCCTCGCTTGCCCAATGAGAACACGGTTTGGGGCGGGGCGCGGCCAGGACCGGAGCGGAAGTGGCGATCGGAGCGGAAGTGGAGCTACCGCCACCGCCGCCGCCGATTCGGTAAGAGTTGAGATCGGAAGAGCACACG	200
GWAS_TSS-chr20:44885622-44885772_+_SNV_Ctrl_BCrep3	chr20	44885587	44885739	+	end:42,tssOffset:110,motif:Sp1(Zf)|TGGGGCGGGGCG|72|-/NFY(CCAAT)|GCCCAATGAG|53|+/Elk1(ETS)|AGCGGAAGTG|115|-/Elk1(ETS)|AGCGGAAGTG|97|-/PU.1(ETS)|AGCGGAAGTG|97|+/PU.1(ETS)|AGCGGAAGTG|115|+,tssPos:44885697,start:-110,		TCCCTTCCGTCTGCGCCCCTCCCGTGGGGCCGTGGCAACCCCGTGCCTCGCTTGCCCAATGAGAACACGGTTTGGGGCGGGGCGCGGCCAGGACCGGAGCGGAAGTGGCGATCGGAGCGGAAGTGGAGCTACCGCCACCGCCGCCGCCGATTC	TACACCATCTA	GGTAACCGGTCCAGCTCATCCCTTCCGTCTGCGCCCCTCCCGTGGGGCCGTGGCAACCCCGTGCCTCGCTTGCCCAATGAGAACACGGTTTGGGGCGGGGCGCGGCCAGGACCGGAGCGGAAGTGGCGATCGGAGCGGAAGTGGAGCTACCGCCACCGCCGCCGCCGATTCTACACCATCTAAGATCGGAAGAGCACACG	200
GWAS_TSS-chr20:44885622-44885772_+_SNV_Ctrl_BCrep4	chr20	44885587	44885739	+	end:42,motif:Sp1(Zf)|TGGGGCGGGGCG|72|-/NFY(CCAAT)|GCCCAATGAG|53|+/Elk1(ETS)|AGCGGAAGTG|115|-/Elk1(ETS)|AGCGGAAGTG|97|-/PU.1(ETS)|AGCGGAAGTG|97|+/PU.1(ETS)|AGCGGAAGTG|115|+,tssOffset:110,tssPos:44885697,start:-110,		TCCCTTCCGTCTGCGCCCCTCCCGTGGGGCCGTGGCAACCCCGTGCCTCGCTTGCCCAATGAGAACACGGTTTGGGGCGGGGCGCGGCCAGGACCGGAGCGGAAGTGGCGATCGGAGCGGAAGTGGAGCTACCGCCACCGCCGCCGCCGATTC	GGAACAGAATC	GGTAACCGGTCCAGCTCATCCCTTCCGTCTGCGCCCCTCCCGTGGGGCCGTGGCAACCCCGTGCCTCGCTTGCCCAATGAGAACACGGTTTGGGGCGGGGCGCGGCCAGGACCGGAGCGGAAGTGGCGATCGGAGCGGAAGTGGAGCTACCGCCACCGCCGCCGCCGATTCGGAACAGAATCAGATCGGAAGAGCACACG	200
GWAS_TSS-chr20:44885622-44885772_+_SNV_Mut_rs6031849-T_BCrep1	chr20	44885587	44885739	+	end:42,oligo:rs6031849-T|T|109|+,start:-110,tssOffset:110,motif:Sp1(Zf)|TGGGGCGGGGCG|72|-/NFY(CCAAT)|GCCCAATGAG|53|+/Elk1(ETS)|AGCGGAAGTG|115|-/Elk1(ETS)|AGCGGAAGTG|97|-/PU.1(ETS)|AGCGGAAGTG|97|+/PU.1(ETS)|AGCGGAAGTG|115|+,tssPos:44885697,		TCCCTTCCGTCTGCGCCCCTCCCGTGGGGCCGTGGCAACCCCGTGCCTCGCTTGCCCAATGAGAACACGGTTTGGGGCGGGGCGCGGCCAGGACCGGAGCGGAAGTGGCTATCGGAGCGGAAGTGGAGCTACCGCCACCGCCGCCGCCGATTC	AATACAATCCG	GGTAACCGGTCCAGCTCATCCCTTCCGTCTGCGCCCCTCCCGTGGGGCCGTGGCAACCCCGTGCCTCGCTTGCCCAATGAGAACACGGTTTGGGGCGGGGCGCGGCCAGGACCGGAGCGGAAGTGGCTATCGGAGCGGAAGTGGAGCTACCGCCACCGCCGCCGCCGATTCAATACAATCCGAGATCGGAAGAGCACACG	200
GWAS_TSS-chr20:44885622-44885772_+_SNV_Mut_rs6031849-T_BCrep2	chr20	44885587	44885739	+	end:42,oligo:rs6031849-T|T|109|+,start:-110,tssOffset:110,motif:Sp1(Zf)|TGGGGCGGGGCG|72|-/NFY(CCAAT)|GCCCAATGAG|53|+/Elk1(ETS)|AGCGGAAGTG|115|-/Elk1(ETS)|AGCGGAAGTG|97|-/PU.1(ETS)|AGCGGAAGTG|97|+/PU.1(ETS)|AGCGGAAGTG|115|+,tssPos:44885697,		TCCCTTCCGTCTGCGCCCCTCCCGTGGGGCCGTGGCAACCCCGTGCCTCGCTTGCCCAATGAGAACACGGTTTGGGGCGGGGCGCGGCCAGGACCGGAGCGGAAGTGGCTATCGGAGCGGAAGTGGAGCTACCGCCACCGCCGCCGCCGATTC	TGAAGCATTGG	GGTAACCGGTCCAGCTCATCCCTTCCGTCTGCGCCCCTCCCGTGGGGCCGTGGCAACCCCGTGCCTCGCTTGCCCAATGAGAACACGGTTTGGGGCGGGGCGCGGCCAGGACCGGAGCGGAAGTGGCTATCGGAGCGGAAGTGGAGCTACCGCCACCGCCGCCGCCGATTCTGAAGCATTGGAGATCGGAAGAGCACACG	200
GWAS_TSS-chr20:44885622-44885772_+_SNV_Mut_rs6031849-T_BCrep3	chr20	44885587	44885739	+	oligo:rs6031849-T|T|109|+,end:42,start:-110,tssPos:44885697,motif:Sp1(Zf)|TGGGGCGGGGCG|72|-/NFY(CCAAT)|GCCCAATGAG|53|+/Elk1(ETS)|AGCGGAAGTG|115|-/Elk1(ETS)|AGCGGAAGTG|97|-/PU.1(ETS)|AGCGGAAGTG|97|+/PU.1(ETS)|AGCGGAAGTG|115|+,tssOffset:110,		TCCCTTCCGTCTGCGCCCCTCCCGTGGGGCCGTGGCAACCCCGTGCCTCGCTTGCCCAATGAGAACACGGTTTGGGGCGGGGCGCGGCCAGGACCGGAGCGGAAGTGGCTATCGGAGCGGAAGTGGAGCTACCGCCACCGCCGCCGCCGATTC	GTAGCTGTCCG	GGTAACCGGTCCAGCTCATCCCTTCCGTCTGCGCCCCTCCCGTGGGGCCGTGGCAACCCCGTGCCTCGCTTGCCCAATGAGAACACGGTTTGGGGCGGGGCGCGGCCAGGACCGGAGCGGAAGTGGCTATCGGAGCGGAAGTGGAGCTACCGCCACCGCCGCCGCCGATTCGTAGCTGTCCGAGATCGGAAGAGCACACG	200
GWAS_TSS-chr20:44885622-44885772_+_SNV_Mut_rs6031849-T_BCrep4	chr20	44885587	44885739	+	start:-110,tssOffset:110,motif:Sp1(Zf)|TGGGGCGGGGCG|72|-/NFY(CCAAT)|GCCCAATGAG|53|+/Elk1(ETS)|AGCGGAAGTG|115|-/Elk1(ETS)|AGCGGAAGTG|97|-/PU.1(ETS)|AGCGGAAGTG|97|+/PU.1(ETS)|AGCGGAAGTG|115|+,tssPos:44885697,end:42,oligo:rs6031849-T|T|109|+,		TCCCTTCCGTCTGCGCCCCTCCCGTGGGGCCGTGGCAACCCCGTGCCTCGCTTGCCCAATGAGAACACGGTTTGGGGCGGGGCGCGGCCAGGACCGGAGCGGAAGTGGCTATCGGAGCGGAAGTGGAGCTACCGCCACCGCCGCCGCCGATTC	GCCTGAATAGT	GGTAACCGGTCCAGCTCATCCCTTCCGTCTGCGCCCCTCCCGTGGGGCCGTGGCAACCCCGTGCCTCGCTTGCCCAATGAGAACACGGTTTGGGGCGGGGCGCGGCCAGGACCGGAGCGGAAGTGGCTATCGGAGCGGAAGTGGAGCTACCGCCACCGCCGCCGCCGATTCGCCTGAATAGTAGATCGGAAGAGCACACG	200
GWAS_TSS-chr20:59021176-59021326_+_SNV_Ctrl_BCrep1	chr20	59021141	59021293	+	tssOffset:110,tssPos:59021251,start:-110,end:42,		TCACACACAGAGAAGTGGGAGGCAGGAGCCCTGCTGCTCTGAAGCTGGAAGATAATACGGAAAGGGGCCCTCAAGAGAAAGTGTTAGGTTTAGATAGGGTTTTAGCTCTCACTCTGGAATCGTATGGTCTAGCGTTGAGAGTCCTGGCTGACT	ATATCACTTGG	GGTAACCGGTCCAGCTCATCACACACAGAGAAGTGGGAGGCAGGAGCCCTGCTGCTCTGAAGCTGGAAGATAATACGGAAAGGGGCCCTCAAGAGAAAGTGTTAGGTTTAGATAGGGTTTTAGCTCTCACTCTGGAATCGTATGGTCTAGCGTTGAGAGTCCTGGCTGACTATATCACTTGGAGATCGGAAGAGCACACG	200
GWAS_TSS-chr20:59021176-59021326_+_SNV_Ctrl_BCrep2	chr20	59021141	59021293	+	end:42,tssPos:59021251,tssOffset:110,start:-110,		TCACACACAGAGAAGTGGGAGGCAGGAGCCCTGCTGCTCTGAAGCTGGAAGATAATACGGAAAGGGGCCCTCAAGAGAAAGTGTTAGGTTTAGATAGGGTTTTAGCTCTCACTCTGGAATCGTATGGTCTAGCGTTGAGAGTCCTGGCTGACT	ATACCTGCTGC	GGTAACCGGTCCAGCTCATCACACACAGAGAAGTGGGAGGCAGGAGCCCTGCTGCTCTGAAGCTGGAAGATAATACGGAAAGGGGCCCTCAAGAGAAAGTGTTAGGTTTAGATAGGGTTTTAGCTCTCACTCTGGAATCGTATGGTCTAGCGTTGAGAGTCCTGGCTGACTATACCTGCTGCAGATCGGAAGAGCACACG	200
GWAS_TSS-chr20:59021176-59021326_+_SNV_Ctrl_BCrep3	chr20	59021141	59021293	+	end:42,tssOffset:110,tssPos:59021251,start:-110,		TCACACACAGAGAAGTGGGAGGCAGGAGCCCTGCTGCTCTGAAGCTGGAAGATAATACGGAAAGGGGCCCTCAAGAGAAAGTGTTAGGTTTAGATAGGGTTTTAGCTCTCACTCTGGAATCGTATGGTCTAGCGTTGAGAGTCCTGGCTGACT	TTACGACATTC	GGTAACCGGTCCAGCTCATCACACACAGAGAAGTGGGAGGCAGGAGCCCTGCTGCTCTGAAGCTGGAAGATAATACGGAAAGGGGCCCTCAAGAGAAAGTGTTAGGTTTAGATAGGGTTTTAGCTCTCACTCTGGAATCGTATGGTCTAGCGTTGAGAGTCCTGGCTGACTTTACGACATTCAGATCGGAAGAGCACACG	200
GWAS_TSS-chr20:59021176-59021326_+_SNV_Ctrl_BCrep4	chr20	59021141	59021293	+	end:42,start:-110,tssPos:59021251,tssOffset:110,		TCACACACAGAGAAGTGGGAGGCAGGAGCCCTGCTGCTCTGAAGCTGGAAGATAATACGGAAAGGGGCCCTCAAGAGAAAGTGTTAGGTTTAGATAGGGTTTTAGCTCTCACTCTGGAATCGTATGGTCTAGCGTTGAGAGTCCTGGCTGACT	AATAACAGACC	GGTAACCGGTCCAGCTCATCACACACAGAGAAGTGGGAGGCAGGAGCCCTGCTGCTCTGAAGCTGGAAGATAATACGGAAAGGGGCCCTCAAGAGAAAGTGTTAGGTTTAGATAGGGTTTTAGCTCTCACTCTGGAATCGTATGGTCTAGCGTTGAGAGTCCTGGCTGACTAATAACAGACCAGATCGGAAGAGCACACG	200
GWAS_TSS-chr20:59021176-59021326_+_SNV_Mut_rs62205396-T_BCrep1	chr20	59021141	59021293	+	oligo:rs62205396-T|T|57|+,end:42,start:-110,tssOffset:110,tssPos:59021251,		TCACACACAGAGAAGTGGGAGGCAGGAGCCCTGCTGCTCTGAAGCTGGAAGATAATATGGAAAGGGGCCCTCAAGAGAAAGTGTTAGGTTTAGATAGGGTTTTAGCTCTCACTCTGGAATCGTATGGTCTAGCGTTGAGAGTCCTGGCTGACT	CCTTCGGACTG	GGTAACCGGTCCAGCTCATCACACACAGAGAAGTGGGAGGCAGGAGCCCTGCTGCTCTGAAGCTGGAAGATAATATGGAAAGGGGCCCTCAAGAGAAAGTGTTAGGTTTAGATAGGGTTTTAGCTCTCACTCTGGAATCGTATGGTCTAGCGTTGAGAGTCCTGGCTGACTCCTTCGGACTGAGATCGGAAGAGCACACG	200
GWAS_TSS-chr20:59021176-59021326_+_SNV_Mut_rs62205396-T_BCrep2	chr20	59021141	59021293	+	end:42,oligo:rs62205396-T|T|57|+,start:-110,tssOffset:110,tssPos:59021251,		TCACACACAGAGAAGTGGGAGGCAGGAGCCCTGCTGCTCTGAAGCTGGAAGATAATATGGAAAGGGGCCCTCAAGAGAAAGTGTTAGGTTTAGATAGGGTTTTAGCTCTCACTCTGGAATCGTATGGTCTAGCGTTGAGAGTCCTGGCTGACT	GAGTAGCCTTA	GGTAACCGGTCCAGCTCATCACACACAGAGAAGTGGGAGGCAGGAGCCCTGCTGCTCTGAAGCTGGAAGATAATATGGAAAGGGGCCCTCAAGAGAAAGTGTTAGGTTTAGATAGGGTTTTAGCTCTCACTCTGGAATCGTATGGTCTAGCGTTGAGAGTCCTGGCTGACTGAGTAGCCTTAAGATCGGAAGAGCACACG	200
GWAS_TSS-chr20:59021176-59021326_+_SNV_Mut_rs62205396-T_BCrep3	chr20	59021141	59021293	+	start:-110,tssPos:59021251,tssOffset:110,oligo:rs62205396-T|T|57|+,end:42,		TCACACACAGAGAAGTGGGAGGCAGGAGCCCTGCTGCTCTGAAGCTGGAAGATAATATGGAAAGGGGCCCTCAAGAGAAAGTGTTAGGTTTAGATAGGGTTTTAGCTCTCACTCTGGAATCGTATGGTCTAGCGTTGAGAGTCCTGGCTGACT	CAAGGAAGCAT	GGTAACCGGTCCAGCTCATCACACACAGAGAAGTGGGAGGCAGGAGCCCTGCTGCTCTGAAGCTGGAAGATAATATGGAAAGGGGCCCTCAAGAGAAAGTGTTAGGTTTAGATAGGGTTTTAGCTCTCACTCTGGAATCGTATGGTCTAGCGTTGAGAGTCCTGGCTGACTCAAGGAAGCATAGATCGGAAGAGCACACG	200
GWAS_TSS-chr20:59021176-59021326_+_SNV_Mut_rs62205396-T_BCrep4	chr20	59021141	59021293	+	oligo:rs62205396-T|T|57|+,end:42,start:-110,tssOffset:110,tssPos:59021251,		TCACACACAGAGAAGTGGGAGGCAGGAGCCCTGCTGCTCTGAAGCTGGAAGATAATATGGAAAGGGGCCCTCAAGAGAAAGTGTTAGGTTTAGATAGGGTTTTAGCTCTCACTCTGGAATCGTATGGTCTAGCGTTGAGAGTCCTGGCTGACT	CCTCACGAATT	GGTAACCGGTCCAGCTCATCACACACAGAGAAGTGGGAGGCAGGAGCCCTGCTGCTCTGAAGCTGGAAGATAATATGGAAAGGGGCCCTCAAGAGAAAGTGTTAGGTTTAGATAGGGTTTTAGCTCTCACTCTGGAATCGTATGGTCTAGCGTTGAGAGTCCTGGCTGACTCCTCACGAATTAGATCGGAAGAGCACACG	200
GWAS_TSS-chr20:64080034-64080184_+_SNV_Ctrl_BCrep1	chr20	64079999	64080151	+	end:42,tssPos:64080109,motif:Sp1(Zf)|GGGCCCGCCCCG|30|+/Sp1(Zf)|CGCCCCGCCCCG|49|+,tssOffset:110,start:-110,		GGCCGGGACTTCCTCGCGCCGGCGGTCGCCGGGCCCGCCCCGCCCGCCGCGCCCCGCCCCGCGCTCGGCCGGCTCCGCACCCCACCCGCCCCGCCCGCGCGTCGGCCCCCACAGTCGCCTGGGGGTGGCCCGGAGAGTCGAGGTGCTCATAGT	ATCACGTATTC	GGTAACCGGTCCAGCTCAGGCCGGGACTTCCTCGCGCCGGCGGTCGCCGGGCCCGCCCCGCCCGCCGCGCCCCGCCCCGCGCTCGGCCGGCTCCGCACCCCACCCGCCCCGCCCGCGCGTCGGCCCCCACAGTCGCCTGGGGGTGGCCCGGAGAGTCGAGGTGCTCATAGTATCACGTATTCAGATCGGAAGAGCACACG	200
GWAS_TSS-chr20:64080034-64080184_+_SNV_Ctrl_BCrep2	chr20	64079999	64080151	+	motif:Sp1(Zf)|GGGCCCGCCCCG|30|+/Sp1(Zf)|CGCCCCGCCCCG|49|+,tssPos:64080109,tssOffset:110,start:-110,end:42,		GGCCGGGACTTCCTCGCGCCGGCGGTCGCCGGGCCCGCCCCGCCCGCCGCGCCCCGCCCCGCGCTCGGCCGGCTCCGCACCCCACCCGCCCCGCCCGCGCGTCGGCCCCCACAGTCGCCTGGGGGTGGCCCGGAGAGTCGAGGTGCTCATAGT	GAGTTACATCG	GGTAACCGGTCCAGCTCAGGCCGGGACTTCCTCGCGCCGGCGGTCGCCGGGCCCGCCCCGCCCGCCGCGCCCCGCCCCGCGCTCGGCCGGCTCCGCACCCCACCCGCCCCGCCCGCGCGTCGGCCCCCACAGTCGCCTGGGGGTGGCCCGGAGAGTCGAGGTGCTCATAGTGAGTTACATCGAGATCGGAAGAGCACACG	200
GWAS_TSS-chr20:64080034-64080184_+_SNV_Ctrl_BCrep3	chr20	64079999	64080151	+	end:42,tssPos:64080109,motif:Sp1(Zf)|GGGCCCGCCCCG|30|+/Sp1(Zf)|CGCCCCGCCCCG|49|+,tssOffset:110,start:-110,		GGCCGGGACTTCCTCGCGCCGGCGGTCGCCGGGCCCGCCCCGCCCGCCGCGCCCCGCCCCGCGCTCGGCCGGCTCCGCACCCCACCCGCCCCGCCCGCGCGTCGGCCCCCACAGTCGCCTGGGGGTGGCCCGGAGAGTCGAGGTGCTCATAGT	ACGCACTTCTA	GGTAACCGGTCCAGCTCAGGCCGGGACTTCCTCGCGCCGGCGGTCGCCGGGCCCGCCCCGCCCGCCGCGCCCCGCCCCGCGCTCGGCCGGCTCCGCACCCCACCCGCCCCGCCCGCGCGTCGGCCCCCACAGTCGCCTGGGGGTGGCCCGGAGAGTCGAGGTGCTCATAGTACGCACTTCTAAGATCGGAAGAGCACACG	200
GWAS_TSS-chr20:64080034-64080184_+_SNV_Ctrl_BCrep4	chr20	64079999	64080151	+	start:-110,tssOffset:110,motif:Sp1(Zf)|GGGCCCGCCCCG|30|+/Sp1(Zf)|CGCCCCGCCCCG|49|+,tssPos:64080109,end:42,		GGCCGGGACTTCCTCGCGCCGGCGGTCGCCGGGCCCGCCCCGCCCGCCGCGCCCCGCCCCGCGCTCGGCCGGCTCCGCACCCCACCCGCCCCGCCCGCGCGTCGGCCCCCACAGTCGCCTGGGGGTGGCCCGGAGAGTCGAGGTGCTCATAGT	ATGACAGCTTG	GGTAACCGGTCCAGCTCAGGCCGGGACTTCCTCGCGCCGGCGGTCGCCGGGCCCGCCCCGCCCGCCGCGCCCCGCCCCGCGCTCGGCCGGCTCCGCACCCCACCCGCCCCGCCCGCGCGTCGGCCCCCACAGTCGCCTGGGGGTGGCCCGGAGAGTCGAGGTGCTCATAGTATGACAGCTTGAGATCGGAAGAGCACACG	200
GWAS_TSS-chr20:64080034-64080184_+_SNV_Mut_rs8126001-T_BCrep1	chr20	64079999	64080151	+	motif:Sp1(Zf)|GGGCCCGCCCCG|30|+/Sp1(Zf)|CGCCCCGCCCCG|49|+,tssPos:64080109,tssOffset:110,start:-110,end:42,oligo:rs8126001-T|T|107|+,		GGCCGGGACTTCCTCGCGCCGGCGGTCGCCGGGCCCGCCCCGCCCGCCGCGCCCCGCCCCGCGCTCGGCCGGCTCCGCACCCCACCCGCCCCGCCCGCGCGTCGGCCTCCACAGTCGCCTGGGGGTGGCCCGGAGAGTCGAGGTGCTCATAGT	TTGCCACTCCT	GGTAACCGGTCCAGCTCAGGCCGGGACTTCCTCGCGCCGGCGGTCGCCGGGCCCGCCCCGCCCGCCGCGCCCCGCCCCGCGCTCGGCCGGCTCCGCACCCCACCCGCCCCGCCCGCGCGTCGGCCTCCACAGTCGCCTGGGGGTGGCCCGGAGAGTCGAGGTGCTCATAGTTTGCCACTCCTAGATCGGAAGAGCACACG	200
GWAS_TSS-chr20:64080034-64080184_+_SNV_Mut_rs8126001-T_BCrep2	chr20	64079999	64080151	+	oligo:rs8126001-T|T|107|+,end:42,motif:Sp1(Zf)|GGGCCCGCCCCG|30|+/Sp1(Zf)|CGCCCCGCCCCG|49|+,tssPos:64080109,tssOffset:110,start:-110,		GGCCGGGACTTCCTCGCGCCGGCGGTCGCCGGGCCCGCCCCGCCCGCCGCGCCCCGCCCCGCGCTCGGCCGGCTCCGCACCCCACCCGCCCCGCCCGCGCGTCGGCCTCCACAGTCGCCTGGGGGTGGCCCGGAGAGTCGAGGTGCTCATAGT	ATCCTTCCTAC	GGTAACCGGTCCAGCTCAGGCCGGGACTTCCTCGCGCCGGCGGTCGCCGGGCCCGCCCCGCCCGCCGCGCCCCGCCCCGCGCTCGGCCGGCTCCGCACCCCACCCGCCCCGCCCGCGCGTCGGCCTCCACAGTCGCCTGGGGGTGGCCCGGAGAGTCGAGGTGCTCATAGTATCCTTCCTACAGATCGGAAGAGCACACG	200
GWAS_TSS-chr20:64080034-64080184_+_SNV_Mut_rs8126001-T_BCrep3	chr20	64079999	64080151	+	start:-110,tssOffset:110,motif:Sp1(Zf)|GGGCCCGCCCCG|30|+/Sp1(Zf)|CGCCCCGCCCCG|49|+,tssPos:64080109,end:42,oligo:rs8126001-T|T|107|+,		GGCCGGGACTTCCTCGCGCCGGCGGTCGCCGGGCCCGCCCCGCCCGCCGCGCCCCGCCCCGCGCTCGGCCGGCTCCGCACCCCACCCGCCCCGCCCGCGCGTCGGCCTCCACAGTCGCCTGGGGGTGGCCCGGAGAGTCGAGGTGCTCATAGT	GCTGAACCTGG	GGTAACCGGTCCAGCTCAGGCCGGGACTTCCTCGCGCCGGCGGTCGCCGGGCCCGCCCCGCCCGCCGCGCCCCGCCCCGCGCTCGGCCGGCTCCGCACCCCACCCGCCCCGCCCGCGCGTCGGCCTCCACAGTCGCCTGGGGGTGGCCCGGAGAGTCGAGGTGCTCATAGTGCTGAACCTGGAGATCGGAAGAGCACACG	200
GWAS_TSS-chr20:64080034-64080184_+_SNV_Mut_rs8126001-T_BCrep4	chr20	64079999	64080151	+	start:-110,motif:Sp1(Zf)|GGGCCCGCCCCG|30|+/Sp1(Zf)|CGCCCCGCCCCG|49|+,tssPos:64080109,tssOffset:110,oligo:rs8126001-T|T|107|+,end:42,		GGCCGGGACTTCCTCGCGCCGGCGGTCGCCGGGCCCGCCCCGCCCGCCGCGCCCCGCCCCGCGCTCGGCCGGCTCCGCACCCCACCCGCCCCGCCCGCGCGTCGGCCTCCACAGTCGCCTGGGGGTGGCCCGGAGAGTCGAGGTGCTCATAGT	GTGAGAGGTGG	GGTAACCGGTCCAGCTCAGGCCGGGACTTCCTCGCGCCGGCGGTCGCCGGGCCCGCCCCGCCCGCCGCGCCCCGCCCCGCGCTCGGCCGGCTCCGCACCCCACCCGCCCCGCCCGCGCGTCGGCCTCCACAGTCGCCTGGGGGTGGCCCGGAGAGTCGAGGTGCTCATAGTGTGAGAGGTGGAGATCGGAAGAGCACACG	200
GWAS_TSS-chr22:50526356-50526506_-_SNV_Ctrl_BCrep1	chr22	50526389	50526541	-	end:42,tssPos:50526431,motif:CTCF(Zf)|CCGCCCGCAGGGGGCGCCCT|55|-/E2F4(E2F)|GCTTCCCGCT|8|-,tssOffset:110,start:-110,		CGGGGGGTGCTTCCCGCTGGGGCCGCCCCGACCCGGCCGCGCCTAAGACCCGTCCCCGCCCGCAGGGGGCGCCCTGCTCTGGCTCAGCGGACACGCGGGGACTCAGGCCCAGGGCGCTGCCCGGGTGGCCGCGGCGCTGGACGACGGCTCGGC	CCGTCTAGGAA	GGTAACCGGTCCAGCTCACGGGGGGTGCTTCCCGCTGGGGCCGCCCCGACCCGGCCGCGCCTAAGACCCGTCCCCGCCCGCAGGGGGCGCCCTGCTCTGGCTCAGCGGACACGCGGGGACTCAGGCCCAGGGCGCTGCCCGGGTGGCCGCGGCGCTGGACGACGGCTCGGCCCGTCTAGGAAAGATCGGAAGAGCACACG	200
GWAS_TSS-chr22:50526356-50526506_-_SNV_Ctrl_BCrep2	chr22	50526389	50526541	-	motif:CTCF(Zf)|CCGCCCGCAGGGGGCGCCCT|55|-/E2F4(E2F)|GCTTCCCGCT|8|-,tssPos:50526431,tssOffset:110,start:-110,end:42,		CGGGGGGTGCTTCCCGCTGGGGCCGCCCCGACCCGGCCGCGCCTAAGACCCGTCCCCGCCCGCAGGGGGCGCCCTGCTCTGGCTCAGCGGACACGCGGGGACTCAGGCCCAGGGCGCTGCCCGGGTGGCCGCGGCGCTGGACGACGGCTCGGC	CTCACTTGGAA	GGTAACCGGTCCAGCTCACGGGGGGTGCTTCCCGCTGGGGCCGCCCCGACCCGGCCGCGCCTAAGACCCGTCCCCGCCCGCAGGGGGCGCCCTGCTCTGGCTCAGCGGACACGCGGGGACTCAGGCCCAGGGCGCTGCCCGGGTGGCCGCGGCGCTGGACGACGGCTCGGCCTCACTTGGAAAGATCGGAAGAGCACACG	200
GWAS_TSS-chr22:50526356-50526506_-_SNV_Ctrl_BCrep3	chr22	50526389	50526541	-	start:-110,tssOffset:110,motif:CTCF(Zf)|CCGCCCGCAGGGGGCGCCCT|55|-/E2F4(E2F)|GCTTCCCGCT|8|-,tssPos:50526431,end:42,		CGGGGGGTGCTTCCCGCTGGGGCCGCCCCGACCCGGCCGCGCCTAAGACCCGTCCCCGCCCGCAGGGGGCGCCCTGCTCTGGCTCAGCGGACACGCGGGGACTCAGGCCCAGGGCGCTGCCCGGGTGGCCGCGGCGCTGGACGACGGCTCGGC	AGTCCTTAGAA	GGTAACCGGTCCAGCTCACGGGGGGTGCTTCCCGCTGGGGCCGCCCCGACCCGGCCGCGCCTAAGACCCGTCCCCGCCCGCAGGGGGCGCCCTGCTCTGGCTCAGCGGACACGCGGGGACTCAGGCCCAGGGCGCTGCCCGGGTGGCCGCGGCGCTGGACGACGGCTCGGCAGTCCTTAGAAAGATCGGAAGAGCACACG	200
GWAS_TSS-chr22:50526356-50526506_-_SNV_Ctrl_BCrep4	chr22	50526389	50526541	-	start:-110,motif:CTCF(Zf)|CCGCCCGCAGGGGGCGCCCT|55|-/E2F4(E2F)|GCTTCCCGCT|8|-,tssPos:50526431,tssOffset:110,end:42,		CGGGGGGTGCTTCCCGCTGGGGCCGCCCCGACCCGGCCGCGCCTAAGACCCGTCCCCGCCCGCAGGGGGCGCCCTGCTCTGGCTCAGCGGACACGCGGGGACTCAGGCCCAGGGCGCTGCCCGGGTGGCCGCGGCGCTGGACGACGGCTCGGC	GCCTAGAGATT	GGTAACCGGTCCAGCTCACGGGGGGTGCTTCCCGCTGGGGCCGCCCCGACCCGGCCGCGCCTAAGACCCGTCCCCGCCCGCAGGGGGCGCCCTGCTCTGGCTCAGCGGACACGCGGGGACTCAGGCCCAGGGCGCTGCCCGGGTGGCCGCGGCGCTGGACGACGGCTCGGCGCCTAGAGATTAGATCGGAAGAGCACACG	200
GWAS_TSS-chr22:50526356-50526506_-_SNV_Mut_rs131804-A_BCrep1	chr22	50526389	50526541	-	start:-110,tssPos:50526431,motif:CTCF(Zf)|CCGCCCGCAGGGGGCGCCCT|55|-/E2F4(E2F)|GCTTCCCGCT|8|-,tssOffset:110,oligo:rs131804-A|A|108|-,end:42,		CGGGGGGTGCTTCCCGCTGGGGCCGCCCCGACCCGGCCGCGCCTAAGACCCGTCCCCGCCCGCAGGGGGCGCCCTGCTCTGGCTCAGCGGACACGCGGGGACTCAGGCACAGGGCGCTGCCCGGGTGGCCGCGGCGCTGGACGACGGCTCGGC	TAGTCCTGCTT	GGTAACCGGTCCAGCTCACGGGGGGTGCTTCCCGCTGGGGCCGCCCCGACCCGGCCGCGCCTAAGACCCGTCCCCGCCCGCAGGGGGCGCCCTGCTCTGGCTCAGCGGACACGCGGGGACTCAGGCACAGGGCGCTGCCCGGGTGGCCGCGGCGCTGGACGACGGCTCGGCTAGTCCTGCTTAGATCGGAAGAGCACACG	200
GWAS_TSS-chr22:50526356-50526506_-_SNV_Mut_rs131804-A_BCrep2	chr22	50526389	50526541	-	end:42,oligo:rs131804-A|A|108|-,start:-110,tssOffset:110,motif:CTCF(Zf)|CCGCCCGCAGGGGGCGCCCT|55|-/E2F4(E2F)|GCTTCCCGCT|8|-,tssPos:50526431,		CGGGGGGTGCTTCCCGCTGGGGCCGCCCCGACCCGGCCGCGCCTAAGACCCGTCCCCGCCCGCAGGGGGCGCCCTGCTCTGGCTCAGCGGACACGCGGGGACTCAGGCACAGGGCGCTGCCCGGGTGGCCGCGGCGCTGGACGACGGCTCGGC	AGCAGACAACG	GGTAACCGGTCCAGCTCACGGGGGGTGCTTCCCGCTGGGGCCGCCCCGACCCGGCCGCGCCTAAGACCCGTCCCCGCCCGCAGGGGGCGCCCTGCTCTGGCTCAGCGGACACGCGGGGACTCAGGCACAGGGCGCTGCCCGGGTGGCCGCGGCGCTGGACGACGGCTCGGCAGCAGACAACGAGATCGGAAGAGCACACG	200
GWAS_TSS-chr22:50526356-50526506_-_SNV_Mut_rs131804-A_BCrep3	chr22	50526389	50526541	-	oligo:rs131804-A|A|108|-,end:42,tssOffset:110,motif:CTCF(Zf)|CCGCCCGCAGGGGGCGCCCT|55|-/E2F4(E2F)|GCTTCCCGCT|8|-,tssPos:50526431,start:-110,		CGGGGGGTGCTTCCCGCTGGGGCCGCCCCGACCCGGCCGCGCCTAAGACCCGTCCCCGCCCGCAGGGGGCGCCCTGCTCTGGCTCAGCGGACACGCGGGGACTCAGGCACAGGGCGCTGCCCGGGTGGCCGCGGCGCTGGACGACGGCTCGGC	CGTAACCTGAA	GGTAACCGGTCCAGCTCACGGGGGGTGCTTCCCGCTGGGGCCGCCCCGACCCGGCCGCGCCTAAGACCCGTCCCCGCCCGCAGGGGGCGCCCTGCTCTGGCTCAGCGGACACGCGGGGACTCAGGCACAGGGCGCTGCCCGGGTGGCCGCGGCGCTGGACGACGGCTCGGCCGTAACCTGAAAGATCGGAAGAGCACACG	200
GWAS_TSS-chr22:50526356-50526506_-_SNV_Mut_rs131804-A_BCrep4	chr22	50526389	50526541	-	end:42,oligo:rs131804-A|A|108|-,start:-110,tssPos:50526431,motif:CTCF(Zf)|CCGCCCGCAGGGGGCGCCCT|55|-/E2F4(E2F)|GCTTCCCGCT|8|-,tssOffset:110,		CGGGGGGTGCTTCCCGCTGGGGCCGCCCCGACCCGGCCGCGCCTAAGACCCGTCCCCGCCCGCAGGGGGCGCCCTGCTCTGGCTCAGCGGACACGCGGGGACTCAGGCACAGGGCGCTGCCCGGGTGGCCGCGGCGCTGGACGACGGCTCGGC	CTCGGAAGCGT	GGTAACCGGTCCAGCTCACGGGGGGTGCTTCCCGCTGGGGCCGCCCCGACCCGGCCGCGCCTAAGACCCGTCCCCGCCCGCAGGGGGCGCCCTGCTCTGGCTCAGCGGACACGCGGGGACTCAGGCACAGGGCGCTGCCCGGGTGGCCGCGGCGCTGGACGACGGCTCGGCCTCGGAAGCGTAGATCGGAAGAGCACACG	200
GWAS_TSS-chr2:102418577-102418727_+_SNV_Ctrl_BCrep1	chr2	102418542	102418694	+	motif:RUNX-AML(Runt)|CAACCACAAA|23|-,tssOffset:110,tssPos:102418652,start:-110,end:42,		TTACTCACTCTTTCAACTAAACCCAACCACAAACTTTATCTCATCAAGGAGGTTGGTCAGAGAAGAGTTTGAGATGCTTCTTCTTCAGAGCACTTCCTACTGAAAGAGGTAGTTTATTTGATTTTCCTCTGTATGACCATCCATTTCACAATG	CATAACGCCGG	GGTAACCGGTCCAGCTCATTACTCACTCTTTCAACTAAACCCAACCACAAACTTTATCTCATCAAGGAGGTTGGTCAGAGAAGAGTTTGAGATGCTTCTTCTTCAGAGCACTTCCTACTGAAAGAGGTAGTTTATTTGATTTTCCTCTGTATGACCATCCATTTCACAATGCATAACGCCGGAGATCGGAAGAGCACACG	200
GWAS_TSS-chr2:102418577-102418727_+_SNV_Ctrl_BCrep2	chr2	102418542	102418694	+	end:42,start:-110,tssOffset:110,motif:RUNX-AML(Runt)|CAACCACAAA|23|-,tssPos:102418652,		TTACTCACTCTTTCAACTAAACCCAACCACAAACTTTATCTCATCAAGGAGGTTGGTCAGAGAAGAGTTTGAGATGCTTCTTCTTCAGAGCACTTCCTACTGAAAGAGGTAGTTTATTTGATTTTCCTCTGTATGACCATCCATTTCACAATG	TAGGTCGGTCT	GGTAACCGGTCCAGCTCATTACTCACTCTTTCAACTAAACCCAACCACAAACTTTATCTCATCAAGGAGGTTGGTCAGAGAAGAGTTTGAGATGCTTCTTCTTCAGAGCACTTCCTACTGAAAGAGGTAGTTTATTTGATTTTCCTCTGTATGACCATCCATTTCACAATGTAGGTCGGTCTAGATCGGAAGAGCACACG	200
GWAS_TSS-chr2:102418577-102418727_+_SNV_Ctrl_BCrep3	chr2	102418542	102418694	+	start:-110,motif:RUNX-AML(Runt)|CAACCACAAA|23|-,tssPos:102418652,tssOffset:110,end:42,		TTACTCACTCTTTCAACTAAACCCAACCACAAACTTTATCTCATCAAGGAGGTTGGTCAGAGAAGAGTTTGAGATGCTTCTTCTTCAGAGCACTTCCTACTGAAAGAGGTAGTTTATTTGATTTTCCTCTGTATGACCATCCATTTCACAATG	ATCCATCGAGG	GGTAACCGGTCCAGCTCATTACTCACTCTTTCAACTAAACCCAACCACAAACTTTATCTCATCAAGGAGGTTGGTCAGAGAAGAGTTTGAGATGCTTCTTCTTCAGAGCACTTCCTACTGAAAGAGGTAGTTTATTTGATTTTCCTCTGTATGACCATCCATTTCACAATGATCCATCGAGGAGATCGGAAGAGCACACG	200
GWAS_TSS-chr2:102418577-102418727_+_SNV_Ctrl_BCrep4	chr2	102418542	102418694	+	end:42,tssPos:102418652,motif:RUNX-AML(Runt)|CAACCACAAA|23|-,tssOffset:110,start:-110,		TTACTCACTCTTTCAACTAAACCCAACCACAAACTTTATCTCATCAAGGAGGTTGGTCAGAGAAGAGTTTGAGATGCTTCTTCTTCAGAGCACTTCCTACTGAAAGAGGTAGTTTATTTGATTTTCCTCTGTATGACCATCCATTTCACAATG	ACCGTCGAAGG	GGTAACCGGTCCAGCTCATTACTCACTCTTTCAACTAAACCCAACCACAAACTTTATCTCATCAAGGAGGTTGGTCAGAGAAGAGTTTGAGATGCTTCTTCTTCAGAGCACTTCCTACTGAAAGAGGTAGTTTATTTGATTTTCCTCTGTATGACCATCCATTTCACAATGACCGTCGAAGGAGATCGGAAGAGCACACG	200
GWAS_TSS-chr2:102418577-102418727_+_SNV_Mut_rs1420106-G_BCrep1	chr2	102418542	102418694	+	tssOffset:110,motif:RUNX-AML(Runt)|CAACCACAAA|23|-,tssPos:102418652,start:-110,oligo:rs1420106-G|G|42|+,end:42,		TTACTCACTCTTTCAACTAAACCCAACCACAAACTTTATCTCGTCAAGGAGGTTGGTCAGAGAAGAGTTTGAGATGCTTCTTCTTCAGAGCACTTCCTACTGAAAGAGGTAGTTTATTTGATTTTCCTCTGTATGACCATCCATTTCACAATG	CTCATTCTGTT	GGTAACCGGTCCAGCTCATTACTCACTCTTTCAACTAAACCCAACCACAAACTTTATCTCGTCAAGGAGGTTGGTCAGAGAAGAGTTTGAGATGCTTCTTCTTCAGAGCACTTCCTACTGAAAGAGGTAGTTTATTTGATTTTCCTCTGTATGACCATCCATTTCACAATGCTCATTCTGTTAGATCGGAAGAGCACACG	200
GWAS_TSS-chr2:102418577-102418727_+_SNV_Mut_rs1420106-G_BCrep2	chr2	102418542	102418694	+	start:-110,tssPos:102418652,motif:RUNX-AML(Runt)|CAACCACAAA|23|-,tssOffset:110,oligo:rs1420106-G|G|42|+,end:42,		TTACTCACTCTTTCAACTAAACCCAACCACAAACTTTATCTCGTCAAGGAGGTTGGTCAGAGAAGAGTTTGAGATGCTTCTTCTTCAGAGCACTTCCTACTGAAAGAGGTAGTTTATTTGATTTTCCTCTGTATGACCATCCATTTCACAATG	GACTAAGGACA	GGTAACCGGTCCAGCTCATTACTCACTCTTTCAACTAAACCCAACCACAAACTTTATCTCGTCAAGGAGGTTGGTCAGAGAAGAGTTTGAGATGCTTCTTCTTCAGAGCACTTCCTACTGAAAGAGGTAGTTTATTTGATTTTCCTCTGTATGACCATCCATTTCACAATGGACTAAGGACAAGATCGGAAGAGCACACG	200
GWAS_TSS-chr2:102418577-102418727_+_SNV_Mut_rs1420106-G_BCrep3	chr2	102418542	102418694	+	end:42,oligo:rs1420106-G|G|42|+,start:-110,motif:RUNX-AML(Runt)|CAACCACAAA|23|-,tssPos:102418652,tssOffset:110,		TTACTCACTCTTTCAACTAAACCCAACCACAAACTTTATCTCGTCAAGGAGGTTGGTCAGAGAAGAGTTTGAGATGCTTCTTCTTCAGAGCACTTCCTACTGAAAGAGGTAGTTTATTTGATTTTCCTCTGTATGACCATCCATTTCACAATG	AGAATAACGTG	GGTAACCGGTCCAGCTCATTACTCACTCTTTCAACTAAACCCAACCACAAACTTTATCTCGTCAAGGAGGTTGGTCAGAGAAGAGTTTGAGATGCTTCTTCTTCAGAGCACTTCCTACTGAAAGAGGTAGTTTATTTGATTTTCCTCTGTATGACCATCCATTTCACAATGAGAATAACGTGAGATCGGAAGAGCACACG	200
GWAS_TSS-chr2:102418577-102418727_+_SNV_Mut_rs1420106-G_BCrep4	chr2	102418542	102418694	+	end:42,oligo:rs1420106-G|G|42|+,start:-110,motif:RUNX-AML(Runt)|CAACCACAAA|23|-,tssOffset:110,tssPos:102418652,		TTACTCACTCTTTCAACTAAACCCAACCACAAACTTTATCTCGTCAAGGAGGTTGGTCAGAGAAGAGTTTGAGATGCTTCTTCTTCAGAGCACTTCCTACTGAAAGAGGTAGTTTATTTGATTTTCCTCTGTATGACCATCCATTTCACAATG	CAGACACCTCG	GGTAACCGGTCCAGCTCATTACTCACTCTTTCAACTAAACCCAACCACAAACTTTATCTCGTCAAGGAGGTTGGTCAGAGAAGAGTTTGAGATGCTTCTTCTTCAGAGCACTTCCTACTGAAAGAGGTAGTTTATTTGATTTTCCTCTGTATGACCATCCATTTCACAATGCAGACACCTCGAGATCGGAAGAGCACACG	200
GWAS_TSS-chr2:219160504-219160654_+_SNV_Ctrl_BCrep1	chr2	219160469	219160621	+	end:42,start:-110,tssOffset:110,motif:Sp1(Zf)|GGCCCCGCCCAC|97|+/NRF1(NRF)|CTGCGCACGCGC|85|+/NRF1(NRF)|GCGCACGCGCGG|87|-,tssPos:219160579,		ACCAGCGGCTTCGTCGCACCAAACAGGCGACCAACGAGTACCTTCACTCGAGCCCTACCATCCACGCCGGGCAGCAGCCAGCGGACTGCGCACGCGCGGCCCCGCCCACCCCTCCCCCGGAGGCCTGCCCTGGACCCCGGCAGCGCGCGCTCC	CATACAAGACT	GGTAACCGGTCCAGCTCAACCAGCGGCTTCGTCGCACCAAACAGGCGACCAACGAGTACCTTCACTCGAGCCCTACCATCCACGCCGGGCAGCAGCCAGCGGACTGCGCACGCGCGGCCCCGCCCACCCCTCCCCCGGAGGCCTGCCCTGGACCCCGGCAGCGCGCGCTCCCATACAAGACTAGATCGGAAGAGCACACG	200
GWAS_TSS-chr2:219160504-219160654_+_SNV_Ctrl_BCrep2	chr2	219160469	219160621	+	end:42,tssOffset:110,motif:Sp1(Zf)|GGCCCCGCCCAC|97|+/NRF1(NRF)|CTGCGCACGCGC|85|+/NRF1(NRF)|GCGCACGCGCGG|87|-,tssPos:219160579,start:-110,		ACCAGCGGCTTCGTCGCACCAAACAGGCGACCAACGAGTACCTTCACTCGAGCCCTACCATCCACGCCGGGCAGCAGCCAGCGGACTGCGCACGCGCGGCCCCGCCCACCCCTCCCCCGGAGGCCTGCCCTGGACCCCGGCAGCGCGCGCTCC	ACCTTGGACAC	GGTAACCGGTCCAGCTCAACCAGCGGCTTCGTCGCACCAAACAGGCGACCAACGAGTACCTTCACTCGAGCCCTACCATCCACGCCGGGCAGCAGCCAGCGGACTGCGCACGCGCGGCCCCGCCCACCCCTCCCCCGGAGGCCTGCCCTGGACCCCGGCAGCGCGCGCTCCACCTTGGACACAGATCGGAAGAGCACACG	200
GWAS_TSS-chr2:219160504-219160654_+_SNV_Ctrl_BCrep3	chr2	219160469	219160621	+	end:42,start:-110,tssPos:219160579,motif:Sp1(Zf)|GGCCCCGCCCAC|97|+/NRF1(NRF)|CTGCGCACGCGC|85|+/NRF1(NRF)|GCGCACGCGCGG|87|-,tssOffset:110,		ACCAGCGGCTTCGTCGCACCAAACAGGCGACCAACGAGTACCTTCACTCGAGCCCTACCATCCACGCCGGGCAGCAGCCAGCGGACTGCGCACGCGCGGCCCCGCCCACCCCTCCCCCGGAGGCCTGCCCTGGACCCCGGCAGCGCGCGCTCC	CATGGTCTAAT	GGTAACCGGTCCAGCTCAACCAGCGGCTTCGTCGCACCAAACAGGCGACCAACGAGTACCTTCACTCGAGCCCTACCATCCACGCCGGGCAGCAGCCAGCGGACTGCGCACGCGCGGCCCCGCCCACCCCTCCCCCGGAGGCCTGCCCTGGACCCCGGCAGCGCGCGCTCCCATGGTCTAATAGATCGGAAGAGCACACG	200
GWAS_TSS-chr2:219160504-219160654_+_SNV_Ctrl_BCrep4	chr2	219160469	219160621	+	end:42,start:-110,motif:Sp1(Zf)|GGCCCCGCCCAC|97|+/NRF1(NRF)|CTGCGCACGCGC|85|+/NRF1(NRF)|GCGCACGCGCGG|87|-,tssOffset:110,tssPos:219160579,		ACCAGCGGCTTCGTCGCACCAAACAGGCGACCAACGAGTACCTTCACTCGAGCCCTACCATCCACGCCGGGCAGCAGCCAGCGGACTGCGCACGCGCGGCCCCGCCCACCCCTCCCCCGGAGGCCTGCCCTGGACCCCGGCAGCGCGCGCTCC	GAGAACGCTTA	GGTAACCGGTCCAGCTCAACCAGCGGCTTCGTCGCACCAAACAGGCGACCAACGAGTACCTTCACTCGAGCCCTACCATCCACGCCGGGCAGCAGCCAGCGGACTGCGCACGCGCGGCCCCGCCCACCCCTCCCCCGGAGGCCTGCCCTGGACCCCGGCAGCGCGCGCTCCGAGAACGCTTAAGATCGGAAGAGCACACG	200
GWAS_TSS-chr2:219160504-219160654_+_SNV_Mut_rs3731890-T_BCrep1	chr2	219160469	219160621	+	start:-110,tssOffset:110,motif:Sp1(Zf)|GGCCCCGCCCAC|97|+/NRF1(NRF)|CTGCGCACGCGC|85|+/NRF1(NRF)|GCGCACGCGCGG|87|-,tssPos:219160579,oligo:rs3731890-T|T|117|+,end:42,		ACCAGCGGCTTCGTCGCACCAAACAGGCGACCAACGAGTACCTTCACTCGAGCCCTACCATCCACGCCGGGCAGCAGCCAGCGGACTGCGCACGCGCGGCCCCGCCCACCCCTCCCCTGGAGGCCTGCCCTGGACCCCGGCAGCGCGCGCTCC	CTGCGGTTGGA	GGTAACCGGTCCAGCTCAACCAGCGGCTTCGTCGCACCAAACAGGCGACCAACGAGTACCTTCACTCGAGCCCTACCATCCACGCCGGGCAGCAGCCAGCGGACTGCGCACGCGCGGCCCCGCCCACCCCTCCCCTGGAGGCCTGCCCTGGACCCCGGCAGCGCGCGCTCCCTGCGGTTGGAAGATCGGAAGAGCACACG	200
GWAS_TSS-chr2:219160504-219160654_+_SNV_Mut_rs3731890-T_BCrep2	chr2	219160469	219160621	+	end:42,oligo:rs3731890-T|T|117|+,motif:Sp1(Zf)|GGCCCCGCCCAC|97|+/NRF1(NRF)|CTGCGCACGCGC|85|+/NRF1(NRF)|GCGCACGCGCGG|87|-,tssOffset:110,tssPos:219160579,start:-110,		ACCAGCGGCTTCGTCGCACCAAACAGGCGACCAACGAGTACCTTCACTCGAGCCCTACCATCCACGCCGGGCAGCAGCCAGCGGACTGCGCACGCGCGGCCCCGCCCACCCCTCCCCTGGAGGCCTGCCCTGGACCCCGGCAGCGCGCGCTCC	ACCGGACTCAA	GGTAACCGGTCCAGCTCAACCAGCGGCTTCGTCGCACCAAACAGGCGACCAACGAGTACCTTCACTCGAGCCCTACCATCCACGCCGGGCAGCAGCCAGCGGACTGCGCACGCGCGGCCCCGCCCACCCCTCCCCTGGAGGCCTGCCCTGGACCCCGGCAGCGCGCGCTCCACCGGACTCAAAGATCGGAAGAGCACACG	200
GWAS_TSS-chr2:219160504-219160654_+_SNV_Mut_rs3731890-T_BCrep3	chr2	219160469	219160621	+	start:-110,motif:Sp1(Zf)|GGCCCCGCCCAC|97|+/NRF1(NRF)|CTGCGCACGCGC|85|+/NRF1(NRF)|GCGCACGCGCGG|87|-,tssOffset:110,tssPos:219160579,oligo:rs3731890-T|T|117|+,end:42,		ACCAGCGGCTTCGTCGCACCAAACAGGCGACCAACGAGTACCTTCACTCGAGCCCTACCATCCACGCCGGGCAGCAGCCAGCGGACTGCGCACGCGCGGCCCCGCCCACCCCTCCCCTGGAGGCCTGCCCTGGACCCCGGCAGCGCGCGCTCC	CTCTCTGACGT	GGTAACCGGTCCAGCTCAACCAGCGGCTTCGTCGCACCAAACAGGCGACCAACGAGTACCTTCACTCGAGCCCTACCATCCACGCCGGGCAGCAGCCAGCGGACTGCGCACGCGCGGCCCCGCCCACCCCTCCCCTGGAGGCCTGCCCTGGACCCCGGCAGCGCGCGCTCCCTCTCTGACGTAGATCGGAAGAGCACACG	200
GWAS_TSS-chr2:219160504-219160654_+_SNV_Mut_rs3731890-T_BCrep4	chr2	219160469	219160621	+	motif:Sp1(Zf)|GGCCCCGCCCAC|97|+/NRF1(NRF)|CTGCGCACGCGC|85|+/NRF1(NRF)|GCGCACGCGCGG|87|-,tssPos:219160579,tssOffset:110,start:-110,end:42,oligo:rs3731890-T|T|117|+,		ACCAGCGGCTTCGTCGCACCAAACAGGCGACCAACGAGTACCTTCACTCGAGCCCTACCATCCACGCCGGGCAGCAGCCAGCGGACTGCGCACGCGCGGCCCCGCCCACCCCTCCCCTGGAGGCCTGCCCTGGACCCCGGCAGCGCGCGCTCC	ACGGTGTACTA	GGTAACCGGTCCAGCTCAACCAGCGGCTTCGTCGCACCAAACAGGCGACCAACGAGTACCTTCACTCGAGCCCTACCATCCACGCCGGGCAGCAGCCAGCGGACTGCGCACGCGCGGCCCCGCCCACCCCTCCCCTGGAGGCCTGCCCTGGACCCCGGCAGCGCGCGCTCCACGGTGTACTAAGATCGGAAGAGCACACG	200
GWAS_TSS-chr2:27628975-27629125_+_SNV_Ctrl_BCrep1	chr2	27628940	27629092	+	start:-110,motif:Sp1(Zf)|GTGGGTGGGGCC|98|-/Elk1(ETS)|TGCGGAAGTT|58|-/YY1(Zf)|GAAGATGGCGGC|115|+/RUNX-AML(Runt)|GCTGTGGTGG|25|+/SpliceDonor|CGGGTGGGTG|95|+/SpliceDonor|CCCTCACCCG|3|-,tssOffset:110,tssPos:27629050,end:42,		CGCCCCTCACCCGCTCCTTTCTGACGCTGTGGTGGTTTTCGTTCGCAGCCCAGAACATTGCGGAAGTTTCTCTACCCATGCGGTGTCTCTATGGTCGGGTGGGTGGGGCCAGGAGGAAGATGGCGGCGTCCGCAGCTGCCGCTGAGCTCCAGG	CTGAACATAGG	GGTAACCGGTCCAGCTCACGCCCCTCACCCGCTCCTTTCTGACGCTGTGGTGGTTTTCGTTCGCAGCCCAGAACATTGCGGAAGTTTCTCTACCCATGCGGTGTCTCTATGGTCGGGTGGGTGGGGCCAGGAGGAAGATGGCGGCGTCCGCAGCTGCCGCTGAGCTCCAGGCTGAACATAGGAGATCGGAAGAGCACACG	200
GWAS_TSS-chr2:27628975-27629125_+_SNV_Ctrl_BCrep2	chr2	27628940	27629092	+	end:42,tssOffset:110,motif:Sp1(Zf)|GTGGGTGGGGCC|98|-/Elk1(ETS)|TGCGGAAGTT|58|-/YY1(Zf)|GAAGATGGCGGC|115|+/RUNX-AML(Runt)|GCTGTGGTGG|25|+/SpliceDonor|CGGGTGGGTG|95|+/SpliceDonor|CCCTCACCCG|3|-,tssPos:27629050,start:-110,		CGCCCCTCACCCGCTCCTTTCTGACGCTGTGGTGGTTTTCGTTCGCAGCCCAGAACATTGCGGAAGTTTCTCTACCCATGCGGTGTCTCTATGGTCGGGTGGGTGGGGCCAGGAGGAAGATGGCGGCGTCCGCAGCTGCCGCTGAGCTCCAGG	TTGTCACGCGA	GGTAACCGGTCCAGCTCACGCCCCTCACCCGCTCCTTTCTGACGCTGTGGTGGTTTTCGTTCGCAGCCCAGAACATTGCGGAAGTTTCTCTACCCATGCGGTGTCTCTATGGTCGGGTGGGTGGGGCCAGGAGGAAGATGGCGGCGTCCGCAGCTGCCGCTGAGCTCCAGGTTGTCACGCGAAGATCGGAAGAGCACACG	200
GWAS_TSS-chr2:27628975-27629125_+_SNV_Ctrl_BCrep3	chr2	27628940	27629092	+	end:42,tssOffset:110,motif:Sp1(Zf)|GTGGGTGGGGCC|98|-/Elk1(ETS)|TGCGGAAGTT|58|-/YY1(Zf)|GAAGATGGCGGC|115|+/RUNX-AML(Runt)|GCTGTGGTGG|25|+/SpliceDonor|CGGGTGGGTG|95|+/SpliceDonor|CCCTCACCCG|3|-,tssPos:27629050,start:-110,		CGCCCCTCACCCGCTCCTTTCTGACGCTGTGGTGGTTTTCGTTCGCAGCCCAGAACATTGCGGAAGTTTCTCTACCCATGCGGTGTCTCTATGGTCGGGTGGGTGGGGCCAGGAGGAAGATGGCGGCGTCCGCAGCTGCCGCTGAGCTCCAGG	CAGAGGACCAA	GGTAACCGGTCCAGCTCACGCCCCTCACCCGCTCCTTTCTGACGCTGTGGTGGTTTTCGTTCGCAGCCCAGAACATTGCGGAAGTTTCTCTACCCATGCGGTGTCTCTATGGTCGGGTGGGTGGGGCCAGGAGGAAGATGGCGGCGTCCGCAGCTGCCGCTGAGCTCCAGGCAGAGGACCAAAGATCGGAAGAGCACACG	200
GWAS_TSS-chr2:27628975-27629125_+_SNV_Ctrl_BCrep4	chr2	27628940	27629092	+	end:42,start:-110,motif:Sp1(Zf)|GTGGGTGGGGCC|98|-/Elk1(ETS)|TGCGGAAGTT|58|-/YY1(Zf)|GAAGATGGCGGC|115|+/RUNX-AML(Runt)|GCTGTGGTGG|25|+/SpliceDonor|CGGGTGGGTG|95|+/SpliceDonor|CCCTCACCCG|3|-,tssOffset:110,tssPos:27629050,		CGCCCCTCACCCGCTCCTTTCTGACGCTGTGGTGGTTTTCGTTCGCAGCCCAGAACATTGCGGAAGTTTCTCTACCCATGCGGTGTCTCTATGGTCGGGTGGGTGGGGCCAGGAGGAAGATGGCGGCGTCCGCAGCTGCCGCTGAGCTCCAGG	TAATTCGCAAC	GGTAACCGGTCCAGCTCACGCCCCTCACCCGCTCCTTTCTGACGCTGTGGTGGTTTTCGTTCGCAGCCCAGAACATTGCGGAAGTTTCTCTACCCATGCGGTGTCTCTATGGTCGGGTGGGTGGGGCCAGGAGGAAGATGGCGGCGTCCGCAGCTGCCGCTGAGCTCCAGGTAATTCGCAACAGATCGGAAGAGCACACG	200
GWAS_TSS-chr2:27628975-27629125_+_SNV_Mut_rs3749147-A_BCrep1	chr2	27628940	27629092	+	tssPos:27629050,motif:Sp1(Zf)|GTGGGTGGGGCC|98|-/Elk1(ETS)|TGCGGAAGTT|58|-/YY1(Zf)|GAAGATGGCGGC|115|+/RUNX-AML(Runt)|GCTGTGGTGG|25|+/SpliceDonor|CGGGTGGGTG|95|+/SpliceDonor|CCCTCACCCG|3|-,tssOffset:110,start:-110,oligo:rs3749147-A|A|111|+,end:42,		CGCCCCTCACCCGCTCCTTTCTGACGCTGTGGTGGTTTTCGTTCGCAGCCCAGAACATTGCGGAAGTTTCTCTACCCATGCGGTGTCTCTATGGTCGGGTGGGTGGGGCCAAGAGGAAGATGGCGGCGTCCGCAGCTGCCGCTGAGCTCCAGG	TTACGAAGACC	GGTAACCGGTCCAGCTCACGCCCCTCACCCGCTCCTTTCTGACGCTGTGGTGGTTTTCGTTCGCAGCCCAGAACATTGCGGAAGTTTCTCTACCCATGCGGTGTCTCTATGGTCGGGTGGGTGGGGCCAAGAGGAAGATGGCGGCGTCCGCAGCTGCCGCTGAGCTCCAGGTTACGAAGACCAGATCGGAAGAGCACACG	200
GWAS_TSS-chr2:27628975-27629125_+_SNV_Mut_rs3749147-A_BCrep2	chr2	27628940	27629092	+	end:42,oligo:rs3749147-A|A|111|+,tssOffset:110,motif:Sp1(Zf)|GTGGGTGGGGCC|98|-/Elk1(ETS)|TGCGGAAGTT|58|-/YY1(Zf)|GAAGATGGCGGC|115|+/RUNX-AML(Runt)|GCTGTGGTGG|25|+/SpliceDonor|CGGGTGGGTG|95|+/SpliceDonor|CCCTCACCCG|3|-,tssPos:27629050,start:-110,		CGCCCCTCACCCGCTCCTTTCTGACGCTGTGGTGGTTTTCGTTCGCAGCCCAGAACATTGCGGAAGTTTCTCTACCCATGCGGTGTCTCTATGGTCGGGTGGGTGGGGCCAAGAGGAAGATGGCGGCGTCCGCAGCTGCCGCTGAGCTCCAGG	TGAGGATTCTA	GGTAACCGGTCCAGCTCACGCCCCTCACCCGCTCCTTTCTGACGCTGTGGTGGTTTTCGTTCGCAGCCCAGAACATTGCGGAAGTTTCTCTACCCATGCGGTGTCTCTATGGTCGGGTGGGTGGGGCCAAGAGGAAGATGGCGGCGTCCGCAGCTGCCGCTGAGCTCCAGGTGAGGATTCTAAGATCGGAAGAGCACACG	200
GWAS_TSS-chr2:27628975-27629125_+_SNV_Mut_rs3749147-A_BCrep3	chr2	27628940	27629092	+	tssOffset:110,motif:Sp1(Zf)|GTGGGTGGGGCC|98|-/Elk1(ETS)|TGCGGAAGTT|58|-/YY1(Zf)|GAAGATGGCGGC|115|+/RUNX-AML(Runt)|GCTGTGGTGG|25|+/SpliceDonor|CGGGTGGGTG|95|+/SpliceDonor|CCCTCACCCG|3|-,tssPos:27629050,start:-110,end:42,oligo:rs3749147-A|A|111|+,		CGCCCCTCACCCGCTCCTTTCTGACGCTGTGGTGGTTTTCGTTCGCAGCCCAGAACATTGCGGAAGTTTCTCTACCCATGCGGTGTCTCTATGGTCGGGTGGGTGGGGCCAAGAGGAAGATGGCGGCGTCCGCAGCTGCCGCTGAGCTCCAGG	TTATTCACGCT	GGTAACCGGTCCAGCTCACGCCCCTCACCCGCTCCTTTCTGACGCTGTGGTGGTTTTCGTTCGCAGCCCAGAACATTGCGGAAGTTTCTCTACCCATGCGGTGTCTCTATGGTCGGGTGGGTGGGGCCAAGAGGAAGATGGCGGCGTCCGCAGCTGCCGCTGAGCTCCAGGTTATTCACGCTAGATCGGAAGAGCACACG	200
GWAS_TSS-chr2:27628975-27629125_+_SNV_Mut_rs3749147-A_BCrep4	chr2	27628940	27629092	+	end:42,oligo:rs3749147-A|A|111|+,start:-110,motif:Sp1(Zf)|GTGGGTGGGGCC|98|-/Elk1(ETS)|TGCGGAAGTT|58|-/YY1(Zf)|GAAGATGGCGGC|115|+/RUNX-AML(Runt)|GCTGTGGTGG|25|+/SpliceDonor|CGGGTGGGTG|95|+/SpliceDonor|CCCTCACCCG|3|-,tssOffset:110,tssPos:27629050,		CGCCCCTCACCCGCTCCTTTCTGACGCTGTGGTGGTTTTCGTTCGCAGCCCAGAACATTGCGGAAGTTTCTCTACCCATGCGGTGTCTCTATGGTCGGGTGGGTGGGGCCAAGAGGAAGATGGCGGCGTCCGCAGCTGCCGCTGAGCTCCAGG	AGATGTACTCC	GGTAACCGGTCCAGCTCACGCCCCTCACCCGCTCCTTTCTGACGCTGTGGTGGTTTTCGTTCGCAGCCCAGAACATTGCGGAAGTTTCTCTACCCATGCGGTGTCTCTATGGTCGGGTGGGTGGGGCCAAGAGGAAGATGGCGGCGTCCGCAGCTGCCGCTGAGCTCCAGGAGATGTACTCCAGATCGGAAGAGCACACG	200
GWAS_TSS-chr2:27628975-27629125_+_SNV_Mut_rs3749147-C_BCrep1	chr2	27628940	27629092	+	end:42,oligo:rs3749147-C|C|111|+,motif:Sp1(Zf)|GTGGGTGGGGCC|98|-/Elk1(ETS)|TGCGGAAGTT|58|-/YY1(Zf)|GAAGATGGCGGC|115|+/RUNX-AML(Runt)|GCTGTGGTGG|25|+/SpliceDonor|CGGGTGGGTG|95|+/SpliceDonor|CCCTCACCCG|3|-,tssOffset:110,tssPos:27629050,start:-110,		CGCCCCTCACCCGCTCCTTTCTGACGCTGTGGTGGTTTTCGTTCGCAGCCCAGAACATTGCGGAAGTTTCTCTACCCATGCGGTGTCTCTATGGTCGGGTGGGTGGGGCCACGAGGAAGATGGCGGCGTCCGCAGCTGCCGCTGAGCTCCAGG	CCGCTACGAGT	GGTAACCGGTCCAGCTCACGCCCCTCACCCGCTCCTTTCTGACGCTGTGGTGGTTTTCGTTCGCAGCCCAGAACATTGCGGAAGTTTCTCTACCCATGCGGTGTCTCTATGGTCGGGTGGGTGGGGCCACGAGGAAGATGGCGGCGTCCGCAGCTGCCGCTGAGCTCCAGGCCGCTACGAGTAGATCGGAAGAGCACACG	200
GWAS_TSS-chr2:27628975-27629125_+_SNV_Mut_rs3749147-C_BCrep2	chr2	27628940	27629092	+	motif:Sp1(Zf)|GTGGGTGGGGCC|98|-/Elk1(ETS)|TGCGGAAGTT|58|-/YY1(Zf)|GAAGATGGCGGC|115|+/RUNX-AML(Runt)|GCTGTGGTGG|25|+/SpliceDonor|CGGGTGGGTG|95|+/SpliceDonor|CCCTCACCCG|3|-,tssPos:27629050,tssOffset:110,start:-110,end:42,oligo:rs3749147-C|C|111|+,		CGCCCCTCACCCGCTCCTTTCTGACGCTGTGGTGGTTTTCGTTCGCAGCCCAGAACATTGCGGAAGTTTCTCTACCCATGCGGTGTCTCTATGGTCGGGTGGGTGGGGCCACGAGGAAGATGGCGGCGTCCGCAGCTGCCGCTGAGCTCCAGG	CTCGTGCAAGG	GGTAACCGGTCCAGCTCACGCCCCTCACCCGCTCCTTTCTGACGCTGTGGTGGTTTTCGTTCGCAGCCCAGAACATTGCGGAAGTTTCTCTACCCATGCGGTGTCTCTATGGTCGGGTGGGTGGGGCCACGAGGAAGATGGCGGCGTCCGCAGCTGCCGCTGAGCTCCAGGCTCGTGCAAGGAGATCGGAAGAGCACACG	200
GWAS_TSS-chr2:27628975-27629125_+_SNV_Mut_rs3749147-C_BCrep3	chr2	27628940	27629092	+	end:42,oligo:rs3749147-C|C|111|+,motif:Sp1(Zf)|GTGGGTGGGGCC|98|-/Elk1(ETS)|TGCGGAAGTT|58|-/YY1(Zf)|GAAGATGGCGGC|115|+/RUNX-AML(Runt)|GCTGTGGTGG|25|+/SpliceDonor|CGGGTGGGTG|95|+/SpliceDonor|CCCTCACCCG|3|-,tssOffset:110,tssPos:27629050,start:-110,		CGCCCCTCACCCGCTCCTTTCTGACGCTGTGGTGGTTTTCGTTCGCAGCCCAGAACATTGCGGAAGTTTCTCTACCCATGCGGTGTCTCTATGGTCGGGTGGGTGGGGCCACGAGGAAGATGGCGGCGTCCGCAGCTGCCGCTGAGCTCCAGG	CAACAATAGGT	GGTAACCGGTCCAGCTCACGCCCCTCACCCGCTCCTTTCTGACGCTGTGGTGGTTTTCGTTCGCAGCCCAGAACATTGCGGAAGTTTCTCTACCCATGCGGTGTCTCTATGGTCGGGTGGGTGGGGCCACGAGGAAGATGGCGGCGTCCGCAGCTGCCGCTGAGCTCCAGGCAACAATAGGTAGATCGGAAGAGCACACG	200
GWAS_TSS-chr2:27628975-27629125_+_SNV_Mut_rs3749147-C_BCrep4	chr2	27628940	27629092	+	start:-110,motif:Sp1(Zf)|GTGGGTGGGGCC|98|-/Elk1(ETS)|TGCGGAAGTT|58|-/YY1(Zf)|GAAGATGGCGGC|115|+/RUNX-AML(Runt)|GCTGTGGTGG|25|+/SpliceDonor|CGGGTGGGTG|95|+/SpliceDonor|CCCTCACCCG|3|-,tssOffset:110,tssPos:27629050,oligo:rs3749147-C|C|111|+,end:42,		CGCCCCTCACCCGCTCCTTTCTGACGCTGTGGTGGTTTTCGTTCGCAGCCCAGAACATTGCGGAAGTTTCTCTACCCATGCGGTGTCTCTATGGTCGGGTGGGTGGGGCCACGAGGAAGATGGCGGCGTCCGCAGCTGCCGCTGAGCTCCAGG	TGATTGGAACA	GGTAACCGGTCCAGCTCACGCCCCTCACCCGCTCCTTTCTGACGCTGTGGTGGTTTTCGTTCGCAGCCCAGAACATTGCGGAAGTTTCTCTACCCATGCGGTGTCTCTATGGTCGGGTGGGTGGGGCCACGAGGAAGATGGCGGCGTCCGCAGCTGCCGCTGAGCTCCAGGTGATTGGAACAAGATCGGAAGAGCACACG	200
GWAS_TSS-chr2:63050548-63050698_-_SNV_Ctrl_BCrep1	chr2	63050581	63050733	-	end:42,start:-110,tssOffset:110,motif:Sp1(Zf)|CGCCCCGCCCCG|88|+,tssPos:63050623,		GAGCCGGGCAATGGCTGCGCGAGCCGGGGGTTACCTCCGCGCGCCCCCGCCCTCCCCCGCCCCCCACACCCCGCCCTCCCCGCCCTCCCGCCCCGCCCCGGTCGCGCGCTAACTCCGGGACTCGGCTGGCAAAAGCGGCGCAGAGCTAGGCGA	ACCACCTATCC	GGTAACCGGTCCAGCTCAGAGCCGGGCAATGGCTGCGCGAGCCGGGGGTTACCTCCGCGCGCCCCCGCCCTCCCCCGCCCCCCACACCCCGCCCTCCCCGCCCTCCCGCCCCGCCCCGGTCGCGCGCTAACTCCGGGACTCGGCTGGCAAAAGCGGCGCAGAGCTAGGCGAACCACCTATCCAGATCGGAAGAGCACACG	200
GWAS_TSS-chr2:63050548-63050698_-_SNV_Ctrl_BCrep2	chr2	63050581	63050733	-	end:42,tssPos:63050623,motif:Sp1(Zf)|CGCCCCGCCCCG|88|+,tssOffset:110,start:-110,		GAGCCGGGCAATGGCTGCGCGAGCCGGGGGTTACCTCCGCGCGCCCCCGCCCTCCCCCGCCCCCCACACCCCGCCCTCCCCGCCCTCCCGCCCCGCCCCGGTCGCGCGCTAACTCCGGGACTCGGCTGGCAAAAGCGGCGCAGAGCTAGGCGA	CTAGCCTCATG	GGTAACCGGTCCAGCTCAGAGCCGGGCAATGGCTGCGCGAGCCGGGGGTTACCTCCGCGCGCCCCCGCCCTCCCCCGCCCCCCACACCCCGCCCTCCCCGCCCTCCCGCCCCGCCCCGGTCGCGCGCTAACTCCGGGACTCGGCTGGCAAAAGCGGCGCAGAGCTAGGCGACTAGCCTCATGAGATCGGAAGAGCACACG	200
GWAS_TSS-chr2:63050548-63050698_-_SNV_Ctrl_BCrep3	chr2	63050581	63050733	-	end:42,tssOffset:110,motif:Sp1(Zf)|CGCCCCGCCCCG|88|+,tssPos:63050623,start:-110,		GAGCCGGGCAATGGCTGCGCGAGCCGGGGGTTACCTCCGCGCGCCCCCGCCCTCCCCCGCCCCCCACACCCCGCCCTCCCCGCCCTCCCGCCCCGCCCCGGTCGCGCGCTAACTCCGGGACTCGGCTGGCAAAAGCGGCGCAGAGCTAGGCGA	TACTGATTCTG	GGTAACCGGTCCAGCTCAGAGCCGGGCAATGGCTGCGCGAGCCGGGGGTTACCTCCGCGCGCCCCCGCCCTCCCCCGCCCCCCACACCCCGCCCTCCCCGCCCTCCCGCCCCGCCCCGGTCGCGCGCTAACTCCGGGACTCGGCTGGCAAAAGCGGCGCAGAGCTAGGCGATACTGATTCTGAGATCGGAAGAGCACACG	200
GWAS_TSS-chr2:63050548-63050698_-_SNV_Ctrl_BCrep4	chr2	63050581	63050733	-	end:42,start:-110,motif:Sp1(Zf)|CGCCCCGCCCCG|88|+,tssPos:63050623,tssOffset:110,		GAGCCGGGCAATGGCTGCGCGAGCCGGGGGTTACCTCCGCGCGCCCCCGCCCTCCCCCGCCCCCCACACCCCGCCCTCCCCGCCCTCCCGCCCCGCCCCGGTCGCGCGCTAACTCCGGGACTCGGCTGGCAAAAGCGGCGCAGAGCTAGGCGA	CCGATAGGTCA	GGTAACCGGTCCAGCTCAGAGCCGGGCAATGGCTGCGCGAGCCGGGGGTTACCTCCGCGCGCCCCCGCCCTCCCCCGCCCCCCACACCCCGCCCTCCCCGCCCTCCCGCCCCGCCCCGGTCGCGCGCTAACTCCGGGACTCGGCTGGCAAAAGCGGCGCAGAGCTAGGCGACCGATAGGTCAAGATCGGAAGAGCACACG	200
GWAS_TSS-chr2:63050548-63050698_-_SNV_Mut_rs58235267-G_BCrep1	chr2	63050581	63050733	-	tssOffset:110,motif:Sp1(Zf)|CGCCCCGCCCCG|88|+,tssPos:63050623,start:-110,end:42,oligo:rs58235267-G|G|25|-,		GAGCCGGGCAATGGCTGCGCGAGCCGGGGGTTACCTCCGCGCGCCCCCGCCCTCCCCCGCCCCCCACACCCCGCCCTCCCCGCCCTCCCGCCCCGCCCCGGTCGCGCGCTAACTCCGGGACTCGGCTGGCAAAAGCGGCGCAGAGCTAGGCGA	TTCATAGTGCA	GGTAACCGGTCCAGCTCAGAGCCGGGCAATGGCTGCGCGAGCCGGGGGTTACCTCCGCGCGCCCCCGCCCTCCCCCGCCCCCCACACCCCGCCCTCCCCGCCCTCCCGCCCCGCCCCGGTCGCGCGCTAACTCCGGGACTCGGCTGGCAAAAGCGGCGCAGAGCTAGGCGATTCATAGTGCAAGATCGGAAGAGCACACG	200
GWAS_TSS-chr2:63050548-63050698_-_SNV_Mut_rs58235267-G_BCrep2	chr2	63050581	63050733	-	oligo:rs58235267-G|G|25|-,end:42,start:-110,motif:Sp1(Zf)|CGCCCCGCCCCG|88|+,tssPos:63050623,tssOffset:110,		GAGCCGGGCAATGGCTGCGCGAGCCGGGGGTTACCTCCGCGCGCCCCCGCCCTCCCCCGCCCCCCACACCCCGCCCTCCCCGCCCTCCCGCCCCGCCCCGGTCGCGCGCTAACTCCGGGACTCGGCTGGCAAAAGCGGCGCAGAGCTAGGCGA	GTCGAACGCCA	GGTAACCGGTCCAGCTCAGAGCCGGGCAATGGCTGCGCGAGCCGGGGGTTACCTCCGCGCGCCCCCGCCCTCCCCCGCCCCCCACACCCCGCCCTCCCCGCCCTCCCGCCCCGCCCCGGTCGCGCGCTAACTCCGGGACTCGGCTGGCAAAAGCGGCGCAGAGCTAGGCGAGTCGAACGCCAAGATCGGAAGAGCACACG	200
GWAS_TSS-chr2:63050548-63050698_-_SNV_Mut_rs58235267-G_BCrep3	chr2	63050581	63050733	-	oligo:rs58235267-G|G|25|-,end:42,start:-110,motif:Sp1(Zf)|CGCCCCGCCCCG|88|+,tssPos:63050623,tssOffset:110,		GAGCCGGGCAATGGCTGCGCGAGCCGGGGGTTACCTCCGCGCGCCCCCGCCCTCCCCCGCCCCCCACACCCCGCCCTCCCCGCCCTCCCGCCCCGCCCCGGTCGCGCGCTAACTCCGGGACTCGGCTGGCAAAAGCGGCGCAGAGCTAGGCGA	ACGCAAGGTGA	GGTAACCGGTCCAGCTCAGAGCCGGGCAATGGCTGCGCGAGCCGGGGGTTACCTCCGCGCGCCCCCGCCCTCCCCCGCCCCCCACACCCCGCCCTCCCCGCCCTCCCGCCCCGCCCCGGTCGCGCGCTAACTCCGGGACTCGGCTGGCAAAAGCGGCGCAGAGCTAGGCGAACGCAAGGTGAAGATCGGAAGAGCACACG	200
GWAS_TSS-chr2:63050548-63050698_-_SNV_Mut_rs58235267-G_BCrep4	chr2	63050581	63050733	-	tssOffset:110,motif:Sp1(Zf)|CGCCCCGCCCCG|88|+,tssPos:63050623,start:-110,oligo:rs58235267-G|G|25|-,end:42,		GAGCCGGGCAATGGCTGCGCGAGCCGGGGGTTACCTCCGCGCGCCCCCGCCCTCCCCCGCCCCCCACACCCCGCCCTCCCCGCCCTCCCGCCCCGCCCCGGTCGCGCGCTAACTCCGGGACTCGGCTGGCAAAAGCGGCGCAGAGCTAGGCGA	ACTTAACAACC	GGTAACCGGTCCAGCTCAGAGCCGGGCAATGGCTGCGCGAGCCGGGGGTTACCTCCGCGCGCCCCCGCCCTCCCCCGCCCCCCACACCCCGCCCTCCCCGCCCTCCCGCCCCGCCCCGGTCGCGCGCTAACTCCGGGACTCGGCTGGCAAAAGCGGCGCAGAGCTAGGCGAACTTAACAACCAGATCGGAAGAGCACACG	200
GWAS_TSS-chr3:13429925-13430075_+_SNV_Ctrl_BCrep1	chr3	13429890	13430042	+	start:-110,tssPos:13430000,motif:NFY(CCAAT)|AGCCAATCTG|47|+,tssOffset:110,end:42,		CAAAATGCTGGGATTACAGGCAAGAGCCACCACACCCGGCTGAGTCCAGCCAATCTGGACAGCCTTTTGCTACATACGTCTGCAAGCCTTGACTGAAAATCTTTGAGAGCAGATGTTTGTTGGGACTCAGCAACCGATACCCCAAAATATGGA	ATCCGCCACCT	GGTAACCGGTCCAGCTCACAAAATGCTGGGATTACAGGCAAGAGCCACCACACCCGGCTGAGTCCAGCCAATCTGGACAGCCTTTTGCTACATACGTCTGCAAGCCTTGACTGAAAATCTTTGAGAGCAGATGTTTGTTGGGACTCAGCAACCGATACCCCAAAATATGGAATCCGCCACCTAGATCGGAAGAGCACACG	200
GWAS_TSS-chr3:13429925-13430075_+_SNV_Ctrl_BCrep2	chr3	13429890	13430042	+	end:42,tssPos:13430000,motif:NFY(CCAAT)|AGCCAATCTG|47|+,tssOffset:110,start:-110,		CAAAATGCTGGGATTACAGGCAAGAGCCACCACACCCGGCTGAGTCCAGCCAATCTGGACAGCCTTTTGCTACATACGTCTGCAAGCCTTGACTGAAAATCTTTGAGAGCAGATGTTTGTTGGGACTCAGCAACCGATACCCCAAAATATGGA	TTGCGTCGAGG	GGTAACCGGTCCAGCTCACAAAATGCTGGGATTACAGGCAAGAGCCACCACACCCGGCTGAGTCCAGCCAATCTGGACAGCCTTTTGCTACATACGTCTGCAAGCCTTGACTGAAAATCTTTGAGAGCAGATGTTTGTTGGGACTCAGCAACCGATACCCCAAAATATGGATTGCGTCGAGGAGATCGGAAGAGCACACG	200
GWAS_TSS-chr3:13429925-13430075_+_SNV_Ctrl_BCrep3	chr3	13429890	13430042	+	end:42,start:-110,tssPos:13430000,motif:NFY(CCAAT)|AGCCAATCTG|47|+,tssOffset:110,		CAAAATGCTGGGATTACAGGCAAGAGCCACCACACCCGGCTGAGTCCAGCCAATCTGGACAGCCTTTTGCTACATACGTCTGCAAGCCTTGACTGAAAATCTTTGAGAGCAGATGTTTGTTGGGACTCAGCAACCGATACCCCAAAATATGGA	AGCAATTACTC	GGTAACCGGTCCAGCTCACAAAATGCTGGGATTACAGGCAAGAGCCACCACACCCGGCTGAGTCCAGCCAATCTGGACAGCCTTTTGCTACATACGTCTGCAAGCCTTGACTGAAAATCTTTGAGAGCAGATGTTTGTTGGGACTCAGCAACCGATACCCCAAAATATGGAAGCAATTACTCAGATCGGAAGAGCACACG	200
GWAS_TSS-chr3:13429925-13430075_+_SNV_Ctrl_BCrep4	chr3	13429890	13430042	+	start:-110,motif:NFY(CCAAT)|AGCCAATCTG|47|+,tssOffset:110,tssPos:13430000,end:42,		CAAAATGCTGGGATTACAGGCAAGAGCCACCACACCCGGCTGAGTCCAGCCAATCTGGACAGCCTTTTGCTACATACGTCTGCAAGCCTTGACTGAAAATCTTTGAGAGCAGATGTTTGTTGGGACTCAGCAACCGATACCCCAAAATATGGA	GTGCTTAGATA	GGTAACCGGTCCAGCTCACAAAATGCTGGGATTACAGGCAAGAGCCACCACACCCGGCTGAGTCCAGCCAATCTGGACAGCCTTTTGCTACATACGTCTGCAAGCCTTGACTGAAAATCTTTGAGAGCAGATGTTTGTTGGGACTCAGCAACCGATACCCCAAAATATGGAGTGCTTAGATAAGATCGGAAGAGCACACG	200
GWAS_TSS-chr3:13429925-13430075_+_SNV_Mut_rs116554817-A_BCrep1	chr3	13429890	13430042	+	motif:NFY(CCAAT)|AGCCAATCTG|47|+,tssOffset:110,tssPos:13430000,start:-110,end:42,oligo:rs116554817-A|A|111|+,		CAAAATGCTGGGATTACAGGCAAGAGCCACCACACCCGGCTGAGTCCAGCCAATCTGGACAGCCTTTTGCTACATACGTCTGCAAGCCTTGACTGAAAATCTTTGAGAGCAAATGTTTGTTGGGACTCAGCAACCGATACCCCAAAATATGGA	TTGATAGCATG	GGTAACCGGTCCAGCTCACAAAATGCTGGGATTACAGGCAAGAGCCACCACACCCGGCTGAGTCCAGCCAATCTGGACAGCCTTTTGCTACATACGTCTGCAAGCCTTGACTGAAAATCTTTGAGAGCAAATGTTTGTTGGGACTCAGCAACCGATACCCCAAAATATGGATTGATAGCATGAGATCGGAAGAGCACACG	200
GWAS_TSS-chr3:13429925-13430075_+_SNV_Mut_rs116554817-A_BCrep2	chr3	13429890	13430042	+	oligo:rs116554817-A|A|111|+,end:42,start:-110,tssPos:13430000,motif:NFY(CCAAT)|AGCCAATCTG|47|+,tssOffset:110,		CAAAATGCTGGGATTACAGGCAAGAGCCACCACACCCGGCTGAGTCCAGCCAATCTGGACAGCCTTTTGCTACATACGTCTGCAAGCCTTGACTGAAAATCTTTGAGAGCAAATGTTTGTTGGGACTCAGCAACCGATACCCCAAAATATGGA	AGACAATATGG	GGTAACCGGTCCAGCTCACAAAATGCTGGGATTACAGGCAAGAGCCACCACACCCGGCTGAGTCCAGCCAATCTGGACAGCCTTTTGCTACATACGTCTGCAAGCCTTGACTGAAAATCTTTGAGAGCAAATGTTTGTTGGGACTCAGCAACCGATACCCCAAAATATGGAAGACAATATGGAGATCGGAAGAGCACACG	200
GWAS_TSS-chr3:13429925-13430075_+_SNV_Mut_rs116554817-A_BCrep3	chr3	13429890	13430042	+	end:42,oligo:rs116554817-A|A|111|+,tssOffset:110,motif:NFY(CCAAT)|AGCCAATCTG|47|+,tssPos:13430000,start:-110,		CAAAATGCTGGGATTACAGGCAAGAGCCACCACACCCGGCTGAGTCCAGCCAATCTGGACAGCCTTTTGCTACATACGTCTGCAAGCCTTGACTGAAAATCTTTGAGAGCAAATGTTTGTTGGGACTCAGCAACCGATACCCCAAAATATGGA	GTTGTATATGG	GGTAACCGGTCCAGCTCACAAAATGCTGGGATTACAGGCAAGAGCCACCACACCCGGCTGAGTCCAGCCAATCTGGACAGCCTTTTGCTACATACGTCTGCAAGCCTTGACTGAAAATCTTTGAGAGCAAATGTTTGTTGGGACTCAGCAACCGATACCCCAAAATATGGAGTTGTATATGGAGATCGGAAGAGCACACG	200
GWAS_TSS-chr3:13429925-13430075_+_SNV_Mut_rs116554817-A_BCrep4	chr3	13429890	13430042	+	oligo:rs116554817-A|A|111|+,end:42,tssOffset:110,motif:NFY(CCAAT)|AGCCAATCTG|47|+,tssPos:13430000,start:-110,		CAAAATGCTGGGATTACAGGCAAGAGCCACCACACCCGGCTGAGTCCAGCCAATCTGGACAGCCTTTTGCTACATACGTCTGCAAGCCTTGACTGAAAATCTTTGAGAGCAAATGTTTGTTGGGACTCAGCAACCGATACCCCAAAATATGGA	GCGAGCTGTGT	GGTAACCGGTCCAGCTCACAAAATGCTGGGATTACAGGCAAGAGCCACCACACCCGGCTGAGTCCAGCCAATCTGGACAGCCTTTTGCTACATACGTCTGCAAGCCTTGACTGAAAATCTTTGAGAGCAAATGTTTGTTGGGACTCAGCAACCGATACCCCAAAATATGGAGCGAGCTGTGTAGATCGGAAGAGCACACG	200
GWAS_TSS-chr3:171810389-171810539_-_SNV_Ctrl_BCrep1	chr3	171810422	171810574	-	start:-110,tssOffset:110,tssPos:171810464,end:42,		CCCTGCGAATCCGGGGCGAATCCGGGCGGAGAGTTCCTGCCGGCCGCGCAGCGCAGAGCCCCCTCCGGCCCGCCCTCTCTCCCTCCCTCCCGCTGAGCTCCAGCTGTGCCAGAGGCACCCGAGCCCTGAGAGTCCGCCGCCAACGCGCAGGTG	AACGGAGTGAC	GGTAACCGGTCCAGCTCACCCTGCGAATCCGGGGCGAATCCGGGCGGAGAGTTCCTGCCGGCCGCGCAGCGCAGAGCCCCCTCCGGCCCGCCCTCTCTCCCTCCCTCCCGCTGAGCTCCAGCTGTGCCAGAGGCACCCGAGCCCTGAGAGTCCGCCGCCAACGCGCAGGTGAACGGAGTGACAGATCGGAAGAGCACACG	200
GWAS_TSS-chr3:171810389-171810539_-_SNV_Ctrl_BCrep2	chr3	171810422	171810574	-	end:42,start:-110,tssPos:171810464,tssOffset:110,		CCCTGCGAATCCGGGGCGAATCCGGGCGGAGAGTTCCTGCCGGCCGCGCAGCGCAGAGCCCCCTCCGGCCCGCCCTCTCTCCCTCCCTCCCGCTGAGCTCCAGCTGTGCCAGAGGCACCCGAGCCCTGAGAGTCCGCCGCCAACGCGCAGGTG	TATACATCACC	GGTAACCGGTCCAGCTCACCCTGCGAATCCGGGGCGAATCCGGGCGGAGAGTTCCTGCCGGCCGCGCAGCGCAGAGCCCCCTCCGGCCCGCCCTCTCTCCCTCCCTCCCGCTGAGCTCCAGCTGTGCCAGAGGCACCCGAGCCCTGAGAGTCCGCCGCCAACGCGCAGGTGTATACATCACCAGATCGGAAGAGCACACG	200
GWAS_TSS-chr3:171810389-171810539_-_SNV_Ctrl_BCrep3	chr3	171810422	171810574	-	tssPos:171810464,tssOffset:110,start:-110,end:42,		CCCTGCGAATCCGGGGCGAATCCGGGCGGAGAGTTCCTGCCGGCCGCGCAGCGCAGAGCCCCCTCCGGCCCGCCCTCTCTCCCTCCCTCCCGCTGAGCTCCAGCTGTGCCAGAGGCACCCGAGCCCTGAGAGTCCGCCGCCAACGCGCAGGTG	GCTAGTGGTCT	GGTAACCGGTCCAGCTCACCCTGCGAATCCGGGGCGAATCCGGGCGGAGAGTTCCTGCCGGCCGCGCAGCGCAGAGCCCCCTCCGGCCCGCCCTCTCTCCCTCCCTCCCGCTGAGCTCCAGCTGTGCCAGAGGCACCCGAGCCCTGAGAGTCCGCCGCCAACGCGCAGGTGGCTAGTGGTCTAGATCGGAAGAGCACACG	200
GWAS_TSS-chr3:171810389-171810539_-_SNV_Ctrl_BCrep4	chr3	171810422	171810574	-	end:42,start:-110,tssPos:171810464,tssOffset:110,		CCCTGCGAATCCGGGGCGAATCCGGGCGGAGAGTTCCTGCCGGCCGCGCAGCGCAGAGCCCCCTCCGGCCCGCCCTCTCTCCCTCCCTCCCGCTGAGCTCCAGCTGTGCCAGAGGCACCCGAGCCCTGAGAGTCCGCCGCCAACGCGCAGGTG	CGATGCCACTC	GGTAACCGGTCCAGCTCACCCTGCGAATCCGGGGCGAATCCGGGCGGAGAGTTCCTGCCGGCCGCGCAGCGCAGAGCCCCCTCCGGCCCGCCCTCTCTCCCTCCCTCCCGCTGAGCTCCAGCTGTGCCAGAGGCACCCGAGCCCTGAGAGTCCGCCGCCAACGCGCAGGTGCGATGCCACTCAGATCGGAAGAGCACACG	200
GWAS_TSS-chr3:171810389-171810539_-_SNV_Mut_rs73176199-A_BCrep1	chr3	171810422	171810574	-	start:-110,tssOffset:110,tssPos:171810464,oligo:rs73176199-A|A|11|-,end:42,		CCCTGCGAATCAGGGGCGAATCCGGGCGGAGAGTTCCTGCCGGCCGCGCAGCGCAGAGCCCCCTCCGGCCCGCCCTCTCTCCCTCCCTCCCGCTGAGCTCCAGCTGTGCCAGAGGCACCCGAGCCCTGAGAGTCCGCCGCCAACGCGCAGGTG	CCTTATTGCCA	GGTAACCGGTCCAGCTCACCCTGCGAATCAGGGGCGAATCCGGGCGGAGAGTTCCTGCCGGCCGCGCAGCGCAGAGCCCCCTCCGGCCCGCCCTCTCTCCCTCCCTCCCGCTGAGCTCCAGCTGTGCCAGAGGCACCCGAGCCCTGAGAGTCCGCCGCCAACGCGCAGGTGCCTTATTGCCAAGATCGGAAGAGCACACG	200
GWAS_TSS-chr3:171810389-171810539_-_SNV_Mut_rs73176199-A_BCrep2	chr3	171810422	171810574	-	start:-110,tssOffset:110,tssPos:171810464,end:42,oligo:rs73176199-A|A|11|-,		CCCTGCGAATCAGGGGCGAATCCGGGCGGAGAGTTCCTGCCGGCCGCGCAGCGCAGAGCCCCCTCCGGCCCGCCCTCTCTCCCTCCCTCCCGCTGAGCTCCAGCTGTGCCAGAGGCACCCGAGCCCTGAGAGTCCGCCGCCAACGCGCAGGTG	ACAGAACTCCA	GGTAACCGGTCCAGCTCACCCTGCGAATCAGGGGCGAATCCGGGCGGAGAGTTCCTGCCGGCCGCGCAGCGCAGAGCCCCCTCCGGCCCGCCCTCTCTCCCTCCCTCCCGCTGAGCTCCAGCTGTGCCAGAGGCACCCGAGCCCTGAGAGTCCGCCGCCAACGCGCAGGTGACAGAACTCCAAGATCGGAAGAGCACACG	200
GWAS_TSS-chr3:171810389-171810539_-_SNV_Mut_rs73176199-A_BCrep3	chr3	171810422	171810574	-	oligo:rs73176199-A|A|11|-,end:42,tssOffset:110,tssPos:171810464,start:-110,		CCCTGCGAATCAGGGGCGAATCCGGGCGGAGAGTTCCTGCCGGCCGCGCAGCGCAGAGCCCCCTCCGGCCCGCCCTCTCTCCCTCCCTCCCGCTGAGCTCCAGCTGTGCCAGAGGCACCCGAGCCCTGAGAGTCCGCCGCCAACGCGCAGGTG	TCTGACTCGCG	GGTAACCGGTCCAGCTCACCCTGCGAATCAGGGGCGAATCCGGGCGGAGAGTTCCTGCCGGCCGCGCAGCGCAGAGCCCCCTCCGGCCCGCCCTCTCTCCCTCCCTCCCGCTGAGCTCCAGCTGTGCCAGAGGCACCCGAGCCCTGAGAGTCCGCCGCCAACGCGCAGGTGTCTGACTCGCGAGATCGGAAGAGCACACG	200
GWAS_TSS-chr3:171810389-171810539_-_SNV_Mut_rs73176199-A_BCrep4	chr3	171810422	171810574	-	tssOffset:110,tssPos:171810464,start:-110,oligo:rs73176199-A|A|11|-,end:42,		CCCTGCGAATCAGGGGCGAATCCGGGCGGAGAGTTCCTGCCGGCCGCGCAGCGCAGAGCCCCCTCCGGCCCGCCCTCTCTCCCTCCCTCCCGCTGAGCTCCAGCTGTGCCAGAGGCACCCGAGCCCTGAGAGTCCGCCGCCAACGCGCAGGTG	CGTCTGCATTC	GGTAACCGGTCCAGCTCACCCTGCGAATCAGGGGCGAATCCGGGCGGAGAGTTCCTGCCGGCCGCGCAGCGCAGAGCCCCCTCCGGCCCGCCCTCTCTCCCTCCCTCCCGCTGAGCTCCAGCTGTGCCAGAGGCACCCGAGCCCTGAGAGTCCGCCGCCAACGCGCAGGTGCGTCTGCATTCAGATCGGAAGAGCACACG	200
GWAS_TSS-chr3:196082195-196082345_+_SNV_Ctrl_BCrep1	chr3	196082160	196082312	+	end:42,start:-110,tssPos:196082270,motif:Elk1(ETS)|CACTTCCTGA|2|+/PU.1(ETS)|CACTTCCTGA|2|-,tssOffset:110,		GTCACTTCCTGAGGCACGTACGCTCGCGAGGTGCTCTGACAGATCGCCCGGGGGGCGGGGATGCGCGCGCAGCGGGCGGGGCCCTATGCGGAGGGCGCTGCGGGCGAGGCGAAGGCCAAGGGAAAAGGCGCCAAGGCAGCAGGTGCCCCGAGG	CCAAGAACGGA	GGTAACCGGTCCAGCTCAGTCACTTCCTGAGGCACGTACGCTCGCGAGGTGCTCTGACAGATCGCCCGGGGGGCGGGGATGCGCGCGCAGCGGGCGGGGCCCTATGCGGAGGGCGCTGCGGGCGAGGCGAAGGCCAAGGGAAAAGGCGCCAAGGCAGCAGGTGCCCCGAGGCCAAGAACGGAAGATCGGAAGAGCACACG	200
GWAS_TSS-chr3:196082195-196082345_+_SNV_Ctrl_BCrep2	chr3	196082160	196082312	+	start:-110,motif:Elk1(ETS)|CACTTCCTGA|2|+/PU.1(ETS)|CACTTCCTGA|2|-,tssOffset:110,tssPos:196082270,end:42,		GTCACTTCCTGAGGCACGTACGCTCGCGAGGTGCTCTGACAGATCGCCCGGGGGGCGGGGATGCGCGCGCAGCGGGCGGGGCCCTATGCGGAGGGCGCTGCGGGCGAGGCGAAGGCCAAGGGAAAAGGCGCCAAGGCAGCAGGTGCCCCGAGG	CGTTAGACTTC	GGTAACCGGTCCAGCTCAGTCACTTCCTGAGGCACGTACGCTCGCGAGGTGCTCTGACAGATCGCCCGGGGGGCGGGGATGCGCGCGCAGCGGGCGGGGCCCTATGCGGAGGGCGCTGCGGGCGAGGCGAAGGCCAAGGGAAAAGGCGCCAAGGCAGCAGGTGCCCCGAGGCGTTAGACTTCAGATCGGAAGAGCACACG	200
GWAS_TSS-chr3:196082195-196082345_+_SNV_Ctrl_BCrep3	chr3	196082160	196082312	+	start:-110,motif:Elk1(ETS)|CACTTCCTGA|2|+/PU.1(ETS)|CACTTCCTGA|2|-,tssPos:196082270,tssOffset:110,end:42,		GTCACTTCCTGAGGCACGTACGCTCGCGAGGTGCTCTGACAGATCGCCCGGGGGGCGGGGATGCGCGCGCAGCGGGCGGGGCCCTATGCGGAGGGCGCTGCGGGCGAGGCGAAGGCCAAGGGAAAAGGCGCCAAGGCAGCAGGTGCCCCGAGG	ACCTCAAGCAG	GGTAACCGGTCCAGCTCAGTCACTTCCTGAGGCACGTACGCTCGCGAGGTGCTCTGACAGATCGCCCGGGGGGCGGGGATGCGCGCGCAGCGGGCGGGGCCCTATGCGGAGGGCGCTGCGGGCGAGGCGAAGGCCAAGGGAAAAGGCGCCAAGGCAGCAGGTGCCCCGAGGACCTCAAGCAGAGATCGGAAGAGCACACG	200
GWAS_TSS-chr3:196082195-196082345_+_SNV_Ctrl_BCrep4	chr3	196082160	196082312	+	start:-110,tssPos:196082270,motif:Elk1(ETS)|CACTTCCTGA|2|+/PU.1(ETS)|CACTTCCTGA|2|-,tssOffset:110,end:42,		GTCACTTCCTGAGGCACGTACGCTCGCGAGGTGCTCTGACAGATCGCCCGGGGGGCGGGGATGCGCGCGCAGCGGGCGGGGCCCTATGCGGAGGGCGCTGCGGGCGAGGCGAAGGCCAAGGGAAAAGGCGCCAAGGCAGCAGGTGCCCCGAGG	TAACGATGCCG	GGTAACCGGTCCAGCTCAGTCACTTCCTGAGGCACGTACGCTCGCGAGGTGCTCTGACAGATCGCCCGGGGGGCGGGGATGCGCGCGCAGCGGGCGGGGCCCTATGCGGAGGGCGCTGCGGGCGAGGCGAAGGCCAAGGGAAAAGGCGCCAAGGCAGCAGGTGCCCCGAGGTAACGATGCCGAGATCGGAAGAGCACACG	200
GWAS_TSS-chr3:196082195-196082345_+_SNV_Mut_rs11915082-A_BCrep1	chr3	196082160	196082312	+	oligo:rs11915082-A|A|108|+,end:42,start:-110,motif:Elk1(ETS)|CACTTCCTGA|2|+/PU.1(ETS)|CACTTCCTGA|2|-,tssPos:196082270,tssOffset:110,		GTCACTTCCTGAGGCACGTACGCTCGCGAGGTGCTCTGACAGATCGCCCGGGGGGCGGGGATGCGCGCGCAGCGGGCGGGGCCCTATGCGGAGGGCGCTGCGGGCGAGACGAAGGCCAAGGGAAAAGGCGCCAAGGCAGCAGGTGCCCCGAGG	GAGTTAGTGCG	GGTAACCGGTCCAGCTCAGTCACTTCCTGAGGCACGTACGCTCGCGAGGTGCTCTGACAGATCGCCCGGGGGGCGGGGATGCGCGCGCAGCGGGCGGGGCCCTATGCGGAGGGCGCTGCGGGCGAGACGAAGGCCAAGGGAAAAGGCGCCAAGGCAGCAGGTGCCCCGAGGGAGTTAGTGCGAGATCGGAAGAGCACACG	200
GWAS_TSS-chr3:196082195-196082345_+_SNV_Mut_rs11915082-A_BCrep2	chr3	196082160	196082312	+	oligo:rs11915082-A|A|108|+,end:42,motif:Elk1(ETS)|CACTTCCTGA|2|+/PU.1(ETS)|CACTTCCTGA|2|-,tssOffset:110,tssPos:196082270,start:-110,		GTCACTTCCTGAGGCACGTACGCTCGCGAGGTGCTCTGACAGATCGCCCGGGGGGCGGGGATGCGCGCGCAGCGGGCGGGGCCCTATGCGGAGGGCGCTGCGGGCGAGACGAAGGCCAAGGGAAAAGGCGCCAAGGCAGCAGGTGCCCCGAGG	CCGGATGCACA	GGTAACCGGTCCAGCTCAGTCACTTCCTGAGGCACGTACGCTCGCGAGGTGCTCTGACAGATCGCCCGGGGGGCGGGGATGCGCGCGCAGCGGGCGGGGCCCTATGCGGAGGGCGCTGCGGGCGAGACGAAGGCCAAGGGAAAAGGCGCCAAGGCAGCAGGTGCCCCGAGGCCGGATGCACAAGATCGGAAGAGCACACG	200
GWAS_TSS-chr3:196082195-196082345_+_SNV_Mut_rs11915082-A_BCrep3	chr3	196082160	196082312	+	oligo:rs11915082-A|A|108|+,end:42,start:-110,motif:Elk1(ETS)|CACTTCCTGA|2|+/PU.1(ETS)|CACTTCCTGA|2|-,tssOffset:110,tssPos:196082270,		GTCACTTCCTGAGGCACGTACGCTCGCGAGGTGCTCTGACAGATCGCCCGGGGGGCGGGGATGCGCGCGCAGCGGGCGGGGCCCTATGCGGAGGGCGCTGCGGGCGAGACGAAGGCCAAGGGAAAAGGCGCCAAGGCAGCAGGTGCCCCGAGG	TGGAGCCGGAA	GGTAACCGGTCCAGCTCAGTCACTTCCTGAGGCACGTACGCTCGCGAGGTGCTCTGACAGATCGCCCGGGGGGCGGGGATGCGCGCGCAGCGGGCGGGGCCCTATGCGGAGGGCGCTGCGGGCGAGACGAAGGCCAAGGGAAAAGGCGCCAAGGCAGCAGGTGCCCCGAGGTGGAGCCGGAAAGATCGGAAGAGCACACG	200
GWAS_TSS-chr3:196082195-196082345_+_SNV_Mut_rs11915082-A_BCrep4	chr3	196082160	196082312	+	end:42,oligo:rs11915082-A|A|108|+,tssOffset:110,motif:Elk1(ETS)|CACTTCCTGA|2|+/PU.1(ETS)|CACTTCCTGA|2|-,tssPos:196082270,start:-110,		GTCACTTCCTGAGGCACGTACGCTCGCGAGGTGCTCTGACAGATCGCCCGGGGGGCGGGGATGCGCGCGCAGCGGGCGGGGCCCTATGCGGAGGGCGCTGCGGGCGAGACGAAGGCCAAGGGAAAAGGCGCCAAGGCAGCAGGTGCCCCGAGG	AGTCGTAGATA	GGTAACCGGTCCAGCTCAGTCACTTCCTGAGGCACGTACGCTCGCGAGGTGCTCTGACAGATCGCCCGGGGGGCGGGGATGCGCGCGCAGCGGGCGGGGCCCTATGCGGAGGGCGCTGCGGGCGAGACGAAGGCCAAGGGAAAAGGCGCCAAGGCAGCAGGTGCCCCGAGGAGTCGTAGATAAGATCGGAAGAGCACACG	200
GWAS_TSS-chr3:48918661-48918811_-_SNV_Ctrl_BCrep1	chr3	48918694	48918846	-	motif:Elk1(ETS)|CACTTCCGGA|28|+/Elk1(ETS)|TCCGGAAGTG|2|-/NFIL3(bZIP)|GTTGCGTCACTTCCG|21|+/NFIL3(bZIP)|GCGCCGTTGCGTCAC|16|-,tssPos:48918736,tssOffset:110,start:-110,end:42,		GCTCCGGAAGTGCTTGGCGCCGTTGCGTCACTTCCGGATCGGGGTCGACCCACGGTCGCTCGGGTCGCGACAGGCTCCCGGCTAGAGGGCCTGTTTAGCGCCGCCTCCTTGAAACTTAGCGCTCTGACCCAGAGTCTGACCAGGGTACGGCAG	AGTCCTATCAA	GGTAACCGGTCCAGCTCAGCTCCGGAAGTGCTTGGCGCCGTTGCGTCACTTCCGGATCGGGGTCGACCCACGGTCGCTCGGGTCGCGACAGGCTCCCGGCTAGAGGGCCTGTTTAGCGCCGCCTCCTTGAAACTTAGCGCTCTGACCCAGAGTCTGACCAGGGTACGGCAGAGTCCTATCAAAGATCGGAAGAGCACACG	200
GWAS_TSS-chr3:48918661-48918811_-_SNV_Ctrl_BCrep2	chr3	48918694	48918846	-	end:42,tssOffset:110,motif:Elk1(ETS)|CACTTCCGGA|28|+/Elk1(ETS)|TCCGGAAGTG|2|-/NFIL3(bZIP)|GTTGCGTCACTTCCG|21|+/NFIL3(bZIP)|GCGCCGTTGCGTCAC|16|-,tssPos:48918736,start:-110,		GCTCCGGAAGTGCTTGGCGCCGTTGCGTCACTTCCGGATCGGGGTCGACCCACGGTCGCTCGGGTCGCGACAGGCTCCCGGCTAGAGGGCCTGTTTAGCGCCGCCTCCTTGAAACTTAGCGCTCTGACCCAGAGTCTGACCAGGGTACGGCAG	ATAGAGGAGCT	GGTAACCGGTCCAGCTCAGCTCCGGAAGTGCTTGGCGCCGTTGCGTCACTTCCGGATCGGGGTCGACCCACGGTCGCTCGGGTCGCGACAGGCTCCCGGCTAGAGGGCCTGTTTAGCGCCGCCTCCTTGAAACTTAGCGCTCTGACCCAGAGTCTGACCAGGGTACGGCAGATAGAGGAGCTAGATCGGAAGAGCACACG	200
GWAS_TSS-chr3:48918661-48918811_-_SNV_Ctrl_BCrep3	chr3	48918694	48918846	-	start:-110,motif:Elk1(ETS)|CACTTCCGGA|28|+/Elk1(ETS)|TCCGGAAGTG|2|-/NFIL3(bZIP)|GTTGCGTCACTTCCG|21|+/NFIL3(bZIP)|GCGCCGTTGCGTCAC|16|-,tssPos:48918736,tssOffset:110,end:42,		GCTCCGGAAGTGCTTGGCGCCGTTGCGTCACTTCCGGATCGGGGTCGACCCACGGTCGCTCGGGTCGCGACAGGCTCCCGGCTAGAGGGCCTGTTTAGCGCCGCCTCCTTGAAACTTAGCGCTCTGACCCAGAGTCTGACCAGGGTACGGCAG	ATGCAGCTCCT	GGTAACCGGTCCAGCTCAGCTCCGGAAGTGCTTGGCGCCGTTGCGTCACTTCCGGATCGGGGTCGACCCACGGTCGCTCGGGTCGCGACAGGCTCCCGGCTAGAGGGCCTGTTTAGCGCCGCCTCCTTGAAACTTAGCGCTCTGACCCAGAGTCTGACCAGGGTACGGCAGATGCAGCTCCTAGATCGGAAGAGCACACG	200
GWAS_TSS-chr3:48918661-48918811_-_SNV_Ctrl_BCrep4	chr3	48918694	48918846	-	tssPos:48918736,motif:Elk1(ETS)|CACTTCCGGA|28|+/Elk1(ETS)|TCCGGAAGTG|2|-/NFIL3(bZIP)|GTTGCGTCACTTCCG|21|+/NFIL3(bZIP)|GCGCCGTTGCGTCAC|16|-,tssOffset:110,start:-110,end:42,		GCTCCGGAAGTGCTTGGCGCCGTTGCGTCACTTCCGGATCGGGGTCGACCCACGGTCGCTCGGGTCGCGACAGGCTCCCGGCTAGAGGGCCTGTTTAGCGCCGCCTCCTTGAAACTTAGCGCTCTGACCCAGAGTCTGACCAGGGTACGGCAG	AGTGTTATAGG	GGTAACCGGTCCAGCTCAGCTCCGGAAGTGCTTGGCGCCGTTGCGTCACTTCCGGATCGGGGTCGACCCACGGTCGCTCGGGTCGCGACAGGCTCCCGGCTAGAGGGCCTGTTTAGCGCCGCCTCCTTGAAACTTAGCGCTCTGACCCAGAGTCTGACCAGGGTACGGCAGAGTGTTATAGGAGATCGGAAGAGCACACG	200
GWAS_TSS-chr3:48918661-48918811_-_SNV_Mut_rs150858838-G_BCrep1	chr3	48918694	48918846	-	motif:Elk1(ETS)|CACTTCCGGA|28|+/Elk1(ETS)|TCCGGAAGTG|2|-/NFIL3(bZIP)|GTTGCGTCACTTCCG|21|+/NFIL3(bZIP)|GCGCCGTTGCGTCAC|16|-,tssPos:48918736,tssOffset:110,start:-110,end:42,oligo:rs150858838-G|G|22|-,		GCTCCGGAAGTGCTTGGCGCCGGTGCGTCACTTCCGGATCGGGGTCGACCCACGGTCGCTCGGGTCGCGACAGGCTCCCGGCTAGAGGGCCTGTTTAGCGCCGCCTCCTTGAAACTTAGCGCTCTGACCCAGAGTCTGACCAGGGTACGGCAG	CGACGTTCTTA	GGTAACCGGTCCAGCTCAGCTCCGGAAGTGCTTGGCGCCGGTGCGTCACTTCCGGATCGGGGTCGACCCACGGTCGCTCGGGTCGCGACAGGCTCCCGGCTAGAGGGCCTGTTTAGCGCCGCCTCCTTGAAACTTAGCGCTCTGACCCAGAGTCTGACCAGGGTACGGCAGCGACGTTCTTAAGATCGGAAGAGCACACG	200
GWAS_TSS-chr3:48918661-48918811_-_SNV_Mut_rs150858838-G_BCrep2	chr3	48918694	48918846	-	start:-110,tssPos:48918736,motif:Elk1(ETS)|CACTTCCGGA|28|+/Elk1(ETS)|TCCGGAAGTG|2|-/NFIL3(bZIP)|GTTGCGTCACTTCCG|21|+/NFIL3(bZIP)|GCGCCGTTGCGTCAC|16|-,tssOffset:110,oligo:rs150858838-G|G|22|-,end:42,		GCTCCGGAAGTGCTTGGCGCCGGTGCGTCACTTCCGGATCGGGGTCGACCCACGGTCGCTCGGGTCGCGACAGGCTCCCGGCTAGAGGGCCTGTTTAGCGCCGCCTCCTTGAAACTTAGCGCTCTGACCCAGAGTCTGACCAGGGTACGGCAG	CCACTCACATA	GGTAACCGGTCCAGCTCAGCTCCGGAAGTGCTTGGCGCCGGTGCGTCACTTCCGGATCGGGGTCGACCCACGGTCGCTCGGGTCGCGACAGGCTCCCGGCTAGAGGGCCTGTTTAGCGCCGCCTCCTTGAAACTTAGCGCTCTGACCCAGAGTCTGACCAGGGTACGGCAGCCACTCACATAAGATCGGAAGAGCACACG	200
GWAS_TSS-chr3:48918661-48918811_-_SNV_Mut_rs150858838-G_BCrep3	chr3	48918694	48918846	-	motif:Elk1(ETS)|CACTTCCGGA|28|+/Elk1(ETS)|TCCGGAAGTG|2|-/NFIL3(bZIP)|GTTGCGTCACTTCCG|21|+/NFIL3(bZIP)|GCGCCGTTGCGTCAC|16|-,tssOffset:110,tssPos:48918736,start:-110,oligo:rs150858838-G|G|22|-,end:42,		GCTCCGGAAGTGCTTGGCGCCGGTGCGTCACTTCCGGATCGGGGTCGACCCACGGTCGCTCGGGTCGCGACAGGCTCCCGGCTAGAGGGCCTGTTTAGCGCCGCCTCCTTGAAACTTAGCGCTCTGACCCAGAGTCTGACCAGGGTACGGCAG	CAACACGAAGG	GGTAACCGGTCCAGCTCAGCTCCGGAAGTGCTTGGCGCCGGTGCGTCACTTCCGGATCGGGGTCGACCCACGGTCGCTCGGGTCGCGACAGGCTCCCGGCTAGAGGGCCTGTTTAGCGCCGCCTCCTTGAAACTTAGCGCTCTGACCCAGAGTCTGACCAGGGTACGGCAGCAACACGAAGGAGATCGGAAGAGCACACG	200
GWAS_TSS-chr3:48918661-48918811_-_SNV_Mut_rs150858838-G_BCrep4	chr3	48918694	48918846	-	oligo:rs150858838-G|G|22|-,end:42,motif:Elk1(ETS)|CACTTCCGGA|28|+/Elk1(ETS)|TCCGGAAGTG|2|-/NFIL3(bZIP)|GTTGCGTCACTTCCG|21|+/NFIL3(bZIP)|GCGCCGTTGCGTCAC|16|-,tssOffset:110,tssPos:48918736,start:-110,		GCTCCGGAAGTGCTTGGCGCCGGTGCGTCACTTCCGGATCGGGGTCGACCCACGGTCGCTCGGGTCGCGACAGGCTCCCGGCTAGAGGGCCTGTTTAGCGCCGCCTCCTTGAAACTTAGCGCTCTGACCCAGAGTCTGACCAGGGTACGGCAG	GGTGATAACAG	GGTAACCGGTCCAGCTCAGCTCCGGAAGTGCTTGGCGCCGGTGCGTCACTTCCGGATCGGGGTCGACCCACGGTCGCTCGGGTCGCGACAGGCTCCCGGCTAGAGGGCCTGTTTAGCGCCGCCTCCTTGAAACTTAGCGCTCTGACCCAGAGTCTGACCAGGGTACGGCAGGGTGATAACAGAGATCGGAAGAGCACACG	200
GWAS_TSS-chr4:76234517-76234667_+_SNV_Ctrl_BCrep1	chr4	76234482	76234634	+	end:42,start:-110,tssPos:76234592,motif:Elk1(ETS)|ACAGGAAGTG|55|-/CDX4(Homeobox)|TGCTTTACGGTT|26|-/PU.1(ETS)|ACAGGAAGTG|55|+,tssOffset:110,		GCCAGAGTCCCTGCTAGAATGCTTCCTGCTTTACGGTTGGAATCCTAGGTTCCACACAGGAAGTGAGGCGGCCAGGCTCCTCCCCGCTGCAAACAGCGTGAACTTCCCGAGACTCCACCCCAGGGCGCAGGTTGGTTGGAGTTTTTCCGGGGA	CCATTATTCGT	GGTAACCGGTCCAGCTCAGCCAGAGTCCCTGCTAGAATGCTTCCTGCTTTACGGTTGGAATCCTAGGTTCCACACAGGAAGTGAGGCGGCCAGGCTCCTCCCCGCTGCAAACAGCGTGAACTTCCCGAGACTCCACCCCAGGGCGCAGGTTGGTTGGAGTTTTTCCGGGGACCATTATTCGTAGATCGGAAGAGCACACG	200
GWAS_TSS-chr4:76234517-76234667_+_SNV_Ctrl_BCrep2	chr4	76234482	76234634	+	tssOffset:110,motif:Elk1(ETS)|ACAGGAAGTG|55|-/CDX4(Homeobox)|TGCTTTACGGTT|26|-/PU.1(ETS)|ACAGGAAGTG|55|+,tssPos:76234592,start:-110,end:42,		GCCAGAGTCCCTGCTAGAATGCTTCCTGCTTTACGGTTGGAATCCTAGGTTCCACACAGGAAGTGAGGCGGCCAGGCTCCTCCCCGCTGCAAACAGCGTGAACTTCCCGAGACTCCACCCCAGGGCGCAGGTTGGTTGGAGTTTTTCCGGGGA	ATCTTGAGTTC	GGTAACCGGTCCAGCTCAGCCAGAGTCCCTGCTAGAATGCTTCCTGCTTTACGGTTGGAATCCTAGGTTCCACACAGGAAGTGAGGCGGCCAGGCTCCTCCCCGCTGCAAACAGCGTGAACTTCCCGAGACTCCACCCCAGGGCGCAGGTTGGTTGGAGTTTTTCCGGGGAATCTTGAGTTCAGATCGGAAGAGCACACG	200
GWAS_TSS-chr4:76234517-76234667_+_SNV_Ctrl_BCrep3	chr4	76234482	76234634	+	end:42,start:-110,tssPos:76234592,motif:Elk1(ETS)|ACAGGAAGTG|55|-/CDX4(Homeobox)|TGCTTTACGGTT|26|-/PU.1(ETS)|ACAGGAAGTG|55|+,tssOffset:110,		GCCAGAGTCCCTGCTAGAATGCTTCCTGCTTTACGGTTGGAATCCTAGGTTCCACACAGGAAGTGAGGCGGCCAGGCTCCTCCCCGCTGCAAACAGCGTGAACTTCCCGAGACTCCACCCCAGGGCGCAGGTTGGTTGGAGTTTTTCCGGGGA	GTATGGATTGA	GGTAACCGGTCCAGCTCAGCCAGAGTCCCTGCTAGAATGCTTCCTGCTTTACGGTTGGAATCCTAGGTTCCACACAGGAAGTGAGGCGGCCAGGCTCCTCCCCGCTGCAAACAGCGTGAACTTCCCGAGACTCCACCCCAGGGCGCAGGTTGGTTGGAGTTTTTCCGGGGAGTATGGATTGAAGATCGGAAGAGCACACG	200
GWAS_TSS-chr4:76234517-76234667_+_SNV_Ctrl_BCrep4	chr4	76234482	76234634	+	end:42,motif:Elk1(ETS)|ACAGGAAGTG|55|-/CDX4(Homeobox)|TGCTTTACGGTT|26|-/PU.1(ETS)|ACAGGAAGTG|55|+,tssOffset:110,tssPos:76234592,start:-110,		GCCAGAGTCCCTGCTAGAATGCTTCCTGCTTTACGGTTGGAATCCTAGGTTCCACACAGGAAGTGAGGCGGCCAGGCTCCTCCCCGCTGCAAACAGCGTGAACTTCCCGAGACTCCACCCCAGGGCGCAGGTTGGTTGGAGTTTTTCCGGGGA	ACCGACCTGCA	GGTAACCGGTCCAGCTCAGCCAGAGTCCCTGCTAGAATGCTTCCTGCTTTACGGTTGGAATCCTAGGTTCCACACAGGAAGTGAGGCGGCCAGGCTCCTCCCCGCTGCAAACAGCGTGAACTTCCCGAGACTCCACCCCAGGGCGCAGGTTGGTTGGAGTTTTTCCGGGGAACCGACCTGCAAGATCGGAAGAGCACACG	200
GWAS_TSS-chr4:76234517-76234667_+_SNV_Mut_rs72858533-G_BCrep1	chr4	76234482	76234634	+	end:42,oligo:rs72858533-G|G|107|+,start:-110,motif:Elk1(ETS)|ACAGGAAGTG|55|-/CDX4(Homeobox)|TGCTTTACGGTT|26|-/PU.1(ETS)|ACAGGAAGTG|55|+,tssPos:76234592,tssOffset:110,		GCCAGAGTCCCTGCTAGAATGCTTCCTGCTTTACGGTTGGAATCCTAGGTTCCACACAGGAAGTGAGGCGGCCAGGCTCCTCCCCGCTGCAAACAGCGTGAACTTCCGGAGACTCCACCCCAGGGCGCAGGTTGGTTGGAGTTTTTCCGGGGA	AGATAATTCGC	GGTAACCGGTCCAGCTCAGCCAGAGTCCCTGCTAGAATGCTTCCTGCTTTACGGTTGGAATCCTAGGTTCCACACAGGAAGTGAGGCGGCCAGGCTCCTCCCCGCTGCAAACAGCGTGAACTTCCGGAGACTCCACCCCAGGGCGCAGGTTGGTTGGAGTTTTTCCGGGGAAGATAATTCGCAGATCGGAAGAGCACACG	200
GWAS_TSS-chr4:76234517-76234667_+_SNV_Mut_rs72858533-G_BCrep2	chr4	76234482	76234634	+	oligo:rs72858533-G|G|107|+,end:42,start:-110,tssPos:76234592,motif:Elk1(ETS)|ACAGGAAGTG|55|-/CDX4(Homeobox)|TGCTTTACGGTT|26|-/PU.1(ETS)|ACAGGAAGTG|55|+,tssOffset:110,		GCCAGAGTCCCTGCTAGAATGCTTCCTGCTTTACGGTTGGAATCCTAGGTTCCACACAGGAAGTGAGGCGGCCAGGCTCCTCCCCGCTGCAAACAGCGTGAACTTCCGGAGACTCCACCCCAGGGCGCAGGTTGGTTGGAGTTTTTCCGGGGA	CTTGTACCGTG	GGTAACCGGTCCAGCTCAGCCAGAGTCCCTGCTAGAATGCTTCCTGCTTTACGGTTGGAATCCTAGGTTCCACACAGGAAGTGAGGCGGCCAGGCTCCTCCCCGCTGCAAACAGCGTGAACTTCCGGAGACTCCACCCCAGGGCGCAGGTTGGTTGGAGTTTTTCCGGGGACTTGTACCGTGAGATCGGAAGAGCACACG	200
GWAS_TSS-chr4:76234517-76234667_+_SNV_Mut_rs72858533-G_BCrep3	chr4	76234482	76234634	+	start:-110,tssPos:76234592,motif:Elk1(ETS)|ACAGGAAGTG|55|-/CDX4(Homeobox)|TGCTTTACGGTT|26|-/PU.1(ETS)|ACAGGAAGTG|55|+,tssOffset:110,oligo:rs72858533-G|G|107|+,end:42,		GCCAGAGTCCCTGCTAGAATGCTTCCTGCTTTACGGTTGGAATCCTAGGTTCCACACAGGAAGTGAGGCGGCCAGGCTCCTCCCCGCTGCAAACAGCGTGAACTTCCGGAGACTCCACCCCAGGGCGCAGGTTGGTTGGAGTTTTTCCGGGGA	GAACGCATCCG	GGTAACCGGTCCAGCTCAGCCAGAGTCCCTGCTAGAATGCTTCCTGCTTTACGGTTGGAATCCTAGGTTCCACACAGGAAGTGAGGCGGCCAGGCTCCTCCCCGCTGCAAACAGCGTGAACTTCCGGAGACTCCACCCCAGGGCGCAGGTTGGTTGGAGTTTTTCCGGGGAGAACGCATCCGAGATCGGAAGAGCACACG	200
GWAS_TSS-chr4:76234517-76234667_+_SNV_Mut_rs72858533-G_BCrep4	chr4	76234482	76234634	+	oligo:rs72858533-G|G|107|+,end:42,tssOffset:110,motif:Elk1(ETS)|ACAGGAAGTG|55|-/CDX4(Homeobox)|TGCTTTACGGTT|26|-/PU.1(ETS)|ACAGGAAGTG|55|+,tssPos:76234592,start:-110,		GCCAGAGTCCCTGCTAGAATGCTTCCTGCTTTACGGTTGGAATCCTAGGTTCCACACAGGAAGTGAGGCGGCCAGGCTCCTCCCCGCTGCAAACAGCGTGAACTTCCGGAGACTCCACCCCAGGGCGCAGGTTGGTTGGAGTTTTTCCGGGGA	AATGGAGGAGG	GGTAACCGGTCCAGCTCAGCCAGAGTCCCTGCTAGAATGCTTCCTGCTTTACGGTTGGAATCCTAGGTTCCACACAGGAAGTGAGGCGGCCAGGCTCCTCCCCGCTGCAAACAGCGTGAACTTCCGGAGACTCCACCCCAGGGCGCAGGTTGGTTGGAGTTTTTCCGGGGAAATGGAGGAGGAGATCGGAAGAGCACACG	200
GWAS_TSS-chr4:94534046-94534196_+_SNV_Ctrl_BCrep1	chr4	94534011	94534163	+	end:42,start:-110,motif:CDX4(Homeobox)|TAATTTATGGCC|40|-/SpliceDonor|TACACACCTA|91|-,tssPos:94534121,tssOffset:110,		GCTAATTACTGCTTTGGTTCAAAATTATTGTCTAAACCAATAATTTATGGCCCATCTGGCAGGAAAGATAGTGGCAGCAAAGAGAAACCAGTACACACCTAGTCTTGTTTATTCTGCTAACTCCTCGTGTTCATCTTAGAGGAACGATGCAAA	CAAGGAGTGCC	GGTAACCGGTCCAGCTCAGCTAATTACTGCTTTGGTTCAAAATTATTGTCTAAACCAATAATTTATGGCCCATCTGGCAGGAAAGATAGTGGCAGCAAAGAGAAACCAGTACACACCTAGTCTTGTTTATTCTGCTAACTCCTCGTGTTCATCTTAGAGGAACGATGCAAACAAGGAGTGCCAGATCGGAAGAGCACACG	200
GWAS_TSS-chr4:94534046-94534196_+_SNV_Ctrl_BCrep2	chr4	94534011	94534163	+	end:42,start:-110,motif:CDX4(Homeobox)|TAATTTATGGCC|40|-/SpliceDonor|TACACACCTA|91|-,tssOffset:110,tssPos:94534121,		GCTAATTACTGCTTTGGTTCAAAATTATTGTCTAAACCAATAATTTATGGCCCATCTGGCAGGAAAGATAGTGGCAGCAAAGAGAAACCAGTACACACCTAGTCTTGTTTATTCTGCTAACTCCTCGTGTTCATCTTAGAGGAACGATGCAAA	AATTCGCAGGA	GGTAACCGGTCCAGCTCAGCTAATTACTGCTTTGGTTCAAAATTATTGTCTAAACCAATAATTTATGGCCCATCTGGCAGGAAAGATAGTGGCAGCAAAGAGAAACCAGTACACACCTAGTCTTGTTTATTCTGCTAACTCCTCGTGTTCATCTTAGAGGAACGATGCAAAAATTCGCAGGAAGATCGGAAGAGCACACG	200
GWAS_TSS-chr4:94534046-94534196_+_SNV_Ctrl_BCrep3	chr4	94534011	94534163	+	start:-110,tssPos:94534121,motif:CDX4(Homeobox)|TAATTTATGGCC|40|-/SpliceDonor|TACACACCTA|91|-,tssOffset:110,end:42,		GCTAATTACTGCTTTGGTTCAAAATTATTGTCTAAACCAATAATTTATGGCCCATCTGGCAGGAAAGATAGTGGCAGCAAAGAGAAACCAGTACACACCTAGTCTTGTTTATTCTGCTAACTCCTCGTGTTCATCTTAGAGGAACGATGCAAA	CTATGAATTGG	GGTAACCGGTCCAGCTCAGCTAATTACTGCTTTGGTTCAAAATTATTGTCTAAACCAATAATTTATGGCCCATCTGGCAGGAAAGATAGTGGCAGCAAAGAGAAACCAGTACACACCTAGTCTTGTTTATTCTGCTAACTCCTCGTGTTCATCTTAGAGGAACGATGCAAACTATGAATTGGAGATCGGAAGAGCACACG	200
GWAS_TSS-chr4:94534046-94534196_+_SNV_Ctrl_BCrep4	chr4	94534011	94534163	+	end:42,motif:CDX4(Homeobox)|TAATTTATGGCC|40|-/SpliceDonor|TACACACCTA|91|-,tssPos:94534121,tssOffset:110,start:-110,		GCTAATTACTGCTTTGGTTCAAAATTATTGTCTAAACCAATAATTTATGGCCCATCTGGCAGGAAAGATAGTGGCAGCAAAGAGAAACCAGTACACACCTAGTCTTGTTTATTCTGCTAACTCCTCGTGTTCATCTTAGAGGAACGATGCAAA	CAATGTGCCTC	GGTAACCGGTCCAGCTCAGCTAATTACTGCTTTGGTTCAAAATTATTGTCTAAACCAATAATTTATGGCCCATCTGGCAGGAAAGATAGTGGCAGCAAAGAGAAACCAGTACACACCTAGTCTTGTTTATTCTGCTAACTCCTCGTGTTCATCTTAGAGGAACGATGCAAACAATGTGCCTCAGATCGGAAGAGCACACG	200
GWAS_TSS-chr4:94534046-94534196_+_SNV_Mut_rs11731606-T_BCrep1	chr4	94534011	94534163	+	motif:CDX4(Homeobox)|TAATTTATGGCC|40|-/SpliceDonor|TACACACCTA|91|-,tssOffset:110,tssPos:94534121,start:-110,end:42,oligo:rs11731606-T|T|97|+,		GCTAATTACTGCTTTGGTTCAAAATTATTGTCTAAACCAATAATTTATGGCCCATCTGGCAGGAAAGATAGTGGCAGCAAAGAGAAACCAGTACACATCTAGTCTTGTTTATTCTGCTAACTCCTCGTGTTCATCTTAGAGGAACGATGCAAA	ACTACCTCCTT	GGTAACCGGTCCAGCTCAGCTAATTACTGCTTTGGTTCAAAATTATTGTCTAAACCAATAATTTATGGCCCATCTGGCAGGAAAGATAGTGGCAGCAAAGAGAAACCAGTACACATCTAGTCTTGTTTATTCTGCTAACTCCTCGTGTTCATCTTAGAGGAACGATGCAAAACTACCTCCTTAGATCGGAAGAGCACACG	200
GWAS_TSS-chr4:94534046-94534196_+_SNV_Mut_rs11731606-T_BCrep2	chr4	94534011	94534163	+	tssPos:94534121,motif:CDX4(Homeobox)|TAATTTATGGCC|40|-/SpliceDonor|TACACACCTA|91|-,tssOffset:110,start:-110,oligo:rs11731606-T|T|97|+,end:42,		GCTAATTACTGCTTTGGTTCAAAATTATTGTCTAAACCAATAATTTATGGCCCATCTGGCAGGAAAGATAGTGGCAGCAAAGAGAAACCAGTACACATCTAGTCTTGTTTATTCTGCTAACTCCTCGTGTTCATCTTAGAGGAACGATGCAAA	ACGAATGCACC	GGTAACCGGTCCAGCTCAGCTAATTACTGCTTTGGTTCAAAATTATTGTCTAAACCAATAATTTATGGCCCATCTGGCAGGAAAGATAGTGGCAGCAAAGAGAAACCAGTACACATCTAGTCTTGTTTATTCTGCTAACTCCTCGTGTTCATCTTAGAGGAACGATGCAAAACGAATGCACCAGATCGGAAGAGCACACG	200
GWAS_TSS-chr4:94534046-94534196_+_SNV_Mut_rs11731606-T_BCrep3	chr4	94534011	94534163	+	end:42,oligo:rs11731606-T|T|97|+,tssPos:94534121,motif:CDX4(Homeobox)|TAATTTATGGCC|40|-/SpliceDonor|TACACACCTA|91|-,tssOffset:110,start:-110,		GCTAATTACTGCTTTGGTTCAAAATTATTGTCTAAACCAATAATTTATGGCCCATCTGGCAGGAAAGATAGTGGCAGCAAAGAGAAACCAGTACACATCTAGTCTTGTTTATTCTGCTAACTCCTCGTGTTCATCTTAGAGGAACGATGCAAA	GCATATTGGTT	GGTAACCGGTCCAGCTCAGCTAATTACTGCTTTGGTTCAAAATTATTGTCTAAACCAATAATTTATGGCCCATCTGGCAGGAAAGATAGTGGCAGCAAAGAGAAACCAGTACACATCTAGTCTTGTTTATTCTGCTAACTCCTCGTGTTCATCTTAGAGGAACGATGCAAAGCATATTGGTTAGATCGGAAGAGCACACG	200
GWAS_TSS-chr4:94534046-94534196_+_SNV_Mut_rs11731606-T_BCrep4	chr4	94534011	94534163	+	end:42,oligo:rs11731606-T|T|97|+,start:-110,tssPos:94534121,motif:CDX4(Homeobox)|TAATTTATGGCC|40|-/SpliceDonor|TACACACCTA|91|-,tssOffset:110,		GCTAATTACTGCTTTGGTTCAAAATTATTGTCTAAACCAATAATTTATGGCCCATCTGGCAGGAAAGATAGTGGCAGCAAAGAGAAACCAGTACACATCTAGTCTTGTTTATTCTGCTAACTCCTCGTGTTCATCTTAGAGGAACGATGCAAA	CCGTGAGAGTC	GGTAACCGGTCCAGCTCAGCTAATTACTGCTTTGGTTCAAAATTATTGTCTAAACCAATAATTTATGGCCCATCTGGCAGGAAAGATAGTGGCAGCAAAGAGAAACCAGTACACATCTAGTCTTGTTTATTCTGCTAACTCCTCGTGTTCATCTTAGAGGAACGATGCAAACCGTGAGAGTCAGATCGGAAGAGCACACG	200
GWAS_TSS-chr5:135387023-135387173_-_SNV_Ctrl_BCrep1	chr5	135387056	135387208	-	tssPos:135387098,motif:Six2(Homeobox)|GAAACAGAAGAC|82|+/Meis1(Homeobox)|GGTGACACAC|10|-/NF1(CTF)|ATTGGCAGTCATCCAG|40|+/NF1(CTF)|TTGGCAGTCATCCAGG|41|-,tssOffset:110,start:-110,end:42,		CCAGAACTTAGGTGACACACCCAGGAAAGCTATGTATAGCATTGGCAGTCATCCAGGGAGACTGGGAGAAGTTGCTAGATAGGAAACAGAAGACATTTTAGTTCTTGCCTAGTTAGTGTACGTGCTCTGTGACCTAGAGGAAGCCACCTAACT	CTGACACGCTG	GGTAACCGGTCCAGCTCACCAGAACTTAGGTGACACACCCAGGAAAGCTATGTATAGCATTGGCAGTCATCCAGGGAGACTGGGAGAAGTTGCTAGATAGGAAACAGAAGACATTTTAGTTCTTGCCTAGTTAGTGTACGTGCTCTGTGACCTAGAGGAAGCCACCTAACTCTGACACGCTGAGATCGGAAGAGCACACG	200
GWAS_TSS-chr5:135387023-135387173_-_SNV_Ctrl_BCrep2	chr5	135387056	135387208	-	end:42,tssOffset:110,motif:Six2(Homeobox)|GAAACAGAAGAC|82|+/Meis1(Homeobox)|GGTGACACAC|10|-/NF1(CTF)|ATTGGCAGTCATCCAG|40|+/NF1(CTF)|TTGGCAGTCATCCAGG|41|-,tssPos:135387098,start:-110,		CCAGAACTTAGGTGACACACCCAGGAAAGCTATGTATAGCATTGGCAGTCATCCAGGGAGACTGGGAGAAGTTGCTAGATAGGAAACAGAAGACATTTTAGTTCTTGCCTAGTTAGTGTACGTGCTCTGTGACCTAGAGGAAGCCACCTAACT	TTGCTAGGACA	GGTAACCGGTCCAGCTCACCAGAACTTAGGTGACACACCCAGGAAAGCTATGTATAGCATTGGCAGTCATCCAGGGAGACTGGGAGAAGTTGCTAGATAGGAAACAGAAGACATTTTAGTTCTTGCCTAGTTAGTGTACGTGCTCTGTGACCTAGAGGAAGCCACCTAACTTTGCTAGGACAAGATCGGAAGAGCACACG	200
GWAS_TSS-chr5:135387023-135387173_-_SNV_Ctrl_BCrep3	chr5	135387056	135387208	-	end:42,start:-110,motif:Six2(Homeobox)|GAAACAGAAGAC|82|+/Meis1(Homeobox)|GGTGACACAC|10|-/NF1(CTF)|ATTGGCAGTCATCCAG|40|+/NF1(CTF)|TTGGCAGTCATCCAGG|41|-,tssOffset:110,tssPos:135387098,		CCAGAACTTAGGTGACACACCCAGGAAAGCTATGTATAGCATTGGCAGTCATCCAGGGAGACTGGGAGAAGTTGCTAGATAGGAAACAGAAGACATTTTAGTTCTTGCCTAGTTAGTGTACGTGCTCTGTGACCTAGAGGAAGCCACCTAACT	TGTAGAATCGG	GGTAACCGGTCCAGCTCACCAGAACTTAGGTGACACACCCAGGAAAGCTATGTATAGCATTGGCAGTCATCCAGGGAGACTGGGAGAAGTTGCTAGATAGGAAACAGAAGACATTTTAGTTCTTGCCTAGTTAGTGTACGTGCTCTGTGACCTAGAGGAAGCCACCTAACTTGTAGAATCGGAGATCGGAAGAGCACACG	200
GWAS_TSS-chr5:135387023-135387173_-_SNV_Ctrl_BCrep4	chr5	135387056	135387208	-	motif:Six2(Homeobox)|GAAACAGAAGAC|82|+/Meis1(Homeobox)|GGTGACACAC|10|-/NF1(CTF)|ATTGGCAGTCATCCAG|40|+/NF1(CTF)|TTGGCAGTCATCCAGG|41|-,tssOffset:110,tssPos:135387098,start:-110,end:42,		CCAGAACTTAGGTGACACACCCAGGAAAGCTATGTATAGCATTGGCAGTCATCCAGGGAGACTGGGAGAAGTTGCTAGATAGGAAACAGAAGACATTTTAGTTCTTGCCTAGTTAGTGTACGTGCTCTGTGACCTAGAGGAAGCCACCTAACT	CCTTGGTAATG	GGTAACCGGTCCAGCTCACCAGAACTTAGGTGACACACCCAGGAAAGCTATGTATAGCATTGGCAGTCATCCAGGGAGACTGGGAGAAGTTGCTAGATAGGAAACAGAAGACATTTTAGTTCTTGCCTAGTTAGTGTACGTGCTCTGTGACCTAGAGGAAGCCACCTAACTCCTTGGTAATGAGATCGGAAGAGCACACG	200
GWAS_TSS-chr5:135387023-135387173_-_SNV_Mut_rs75925066-A_BCrep1	chr5	135387056	135387208	-	tssOffset:110,motif:Six2(Homeobox)|GAAACAGAAGAC|82|+/Meis1(Homeobox)|GGTGACACAC|10|-/NF1(CTF)|ATTGGCAGTCATCCAG|40|+/NF1(CTF)|TTGGCAGTCATCCAGG|41|-,tssPos:135387098,start:-110,oligo:rs75925066-A|A|65|-,end:42,		CCAGAACTTAGGTGACACACCCAGGAAAGCTATGTATAGCATTGGCAGTCATCCAGGGAGACTGGAAGAAGTTGCTAGATAGGAAACAGAAGACATTTTAGTTCTTGCCTAGTTAGTGTACGTGCTCTGTGACCTAGAGGAAGCCACCTAACT	ACCGTGATAAG	GGTAACCGGTCCAGCTCACCAGAACTTAGGTGACACACCCAGGAAAGCTATGTATAGCATTGGCAGTCATCCAGGGAGACTGGAAGAAGTTGCTAGATAGGAAACAGAAGACATTTTAGTTCTTGCCTAGTTAGTGTACGTGCTCTGTGACCTAGAGGAAGCCACCTAACTACCGTGATAAGAGATCGGAAGAGCACACG	200
GWAS_TSS-chr5:135387023-135387173_-_SNV_Mut_rs75925066-A_BCrep2	chr5	135387056	135387208	-	end:42,oligo:rs75925066-A|A|65|-,tssPos:135387098,motif:Six2(Homeobox)|GAAACAGAAGAC|82|+/Meis1(Homeobox)|GGTGACACAC|10|-/NF1(CTF)|ATTGGCAGTCATCCAG|40|+/NF1(CTF)|TTGGCAGTCATCCAGG|41|-,tssOffset:110,start:-110,		CCAGAACTTAGGTGACACACCCAGGAAAGCTATGTATAGCATTGGCAGTCATCCAGGGAGACTGGAAGAAGTTGCTAGATAGGAAACAGAAGACATTTTAGTTCTTGCCTAGTTAGTGTACGTGCTCTGTGACCTAGAGGAAGCCACCTAACT	ATTGCATCCTT	GGTAACCGGTCCAGCTCACCAGAACTTAGGTGACACACCCAGGAAAGCTATGTATAGCATTGGCAGTCATCCAGGGAGACTGGAAGAAGTTGCTAGATAGGAAACAGAAGACATTTTAGTTCTTGCCTAGTTAGTGTACGTGCTCTGTGACCTAGAGGAAGCCACCTAACTATTGCATCCTTAGATCGGAAGAGCACACG	200
GWAS_TSS-chr5:135387023-135387173_-_SNV_Mut_rs75925066-A_BCrep3	chr5	135387056	135387208	-	motif:Six2(Homeobox)|GAAACAGAAGAC|82|+/Meis1(Homeobox)|GGTGACACAC|10|-/NF1(CTF)|ATTGGCAGTCATCCAG|40|+/NF1(CTF)|TTGGCAGTCATCCAGG|41|-,tssOffset:110,tssPos:135387098,start:-110,end:42,oligo:rs75925066-A|A|65|-,		CCAGAACTTAGGTGACACACCCAGGAAAGCTATGTATAGCATTGGCAGTCATCCAGGGAGACTGGAAGAAGTTGCTAGATAGGAAACAGAAGACATTTTAGTTCTTGCCTAGTTAGTGTACGTGCTCTGTGACCTAGAGGAAGCCACCTAACT	GAAGCTACCGG	GGTAACCGGTCCAGCTCACCAGAACTTAGGTGACACACCCAGGAAAGCTATGTATAGCATTGGCAGTCATCCAGGGAGACTGGAAGAAGTTGCTAGATAGGAAACAGAAGACATTTTAGTTCTTGCCTAGTTAGTGTACGTGCTCTGTGACCTAGAGGAAGCCACCTAACTGAAGCTACCGGAGATCGGAAGAGCACACG	200
GWAS_TSS-chr5:135387023-135387173_-_SNV_Mut_rs75925066-A_BCrep4	chr5	135387056	135387208	-	end:42,oligo:rs75925066-A|A|65|-,tssOffset:110,motif:Six2(Homeobox)|GAAACAGAAGAC|82|+/Meis1(Homeobox)|GGTGACACAC|10|-/NF1(CTF)|ATTGGCAGTCATCCAG|40|+/NF1(CTF)|TTGGCAGTCATCCAGG|41|-,tssPos:135387098,start:-110,		CCAGAACTTAGGTGACACACCCAGGAAAGCTATGTATAGCATTGGCAGTCATCCAGGGAGACTGGAAGAAGTTGCTAGATAGGAAACAGAAGACATTTTAGTTCTTGCCTAGTTAGTGTACGTGCTCTGTGACCTAGAGGAAGCCACCTAACT	TTGCTGTAGAA	GGTAACCGGTCCAGCTCACCAGAACTTAGGTGACACACCCAGGAAAGCTATGTATAGCATTGGCAGTCATCCAGGGAGACTGGAAGAAGTTGCTAGATAGGAAACAGAAGACATTTTAGTTCTTGCCTAGTTAGTGTACGTGCTCTGTGACCTAGAGGAAGCCACCTAACTTTGCTGTAGAAAGATCGGAAGAGCACACG	200
GWAS_TSS-chr5:172771120-172771270_-_SNV_Ctrl_BCrep1	chr5	172771153	172771305	-	motif:Sp1(Zf)|TGGCCCGCCCCG|52|+/CRE(bZIP)|GTCACGTGATCA|0|-/Usf2(bHLH)|GTCACGTGAT|0|+/Usf2(bHLH)|GTCACGTGAT|0|-/TATA-Box(TBP)|GCATATAAACGC|77|+,tssOffset:110,tssPos:172771195,start:-110,end:42,		GTCACGTGATCACCATTCAAACAAACACCCCCCCTCCCCCTGCGCGCGGGTCTGGCCCGCCCCGTCCCCCAGAGGCCGCATATAAACGCGCTCCCCGGGCCAGGCTCGCTGCGAAGGACATTTGGGCTGTGTGTGCGACGCGGGTCGGAGGGG	CTAGCCTGGTA	GGTAACCGGTCCAGCTCAGTCACGTGATCACCATTCAAACAAACACCCCCCCTCCCCCTGCGCGCGGGTCTGGCCCGCCCCGTCCCCCAGAGGCCGCATATAAACGCGCTCCCCGGGCCAGGCTCGCTGCGAAGGACATTTGGGCTGTGTGTGCGACGCGGGTCGGAGGGGCTAGCCTGGTAAGATCGGAAGAGCACACG	200
GWAS_TSS-chr5:172771120-172771270_-_SNV_Ctrl_BCrep2	chr5	172771153	172771305	-	end:42,motif:Sp1(Zf)|TGGCCCGCCCCG|52|+/CRE(bZIP)|GTCACGTGATCA|0|-/Usf2(bHLH)|GTCACGTGAT|0|+/Usf2(bHLH)|GTCACGTGAT|0|-/TATA-Box(TBP)|GCATATAAACGC|77|+,tssPos:172771195,tssOffset:110,start:-110,		GTCACGTGATCACCATTCAAACAAACACCCCCCCTCCCCCTGCGCGCGGGTCTGGCCCGCCCCGTCCCCCAGAGGCCGCATATAAACGCGCTCCCCGGGCCAGGCTCGCTGCGAAGGACATTTGGGCTGTGTGTGCGACGCGGGTCGGAGGGG	TTGTTGTCTAG	GGTAACCGGTCCAGCTCAGTCACGTGATCACCATTCAAACAAACACCCCCCCTCCCCCTGCGCGCGGGTCTGGCCCGCCCCGTCCCCCAGAGGCCGCATATAAACGCGCTCCCCGGGCCAGGCTCGCTGCGAAGGACATTTGGGCTGTGTGTGCGACGCGGGTCGGAGGGGTTGTTGTCTAGAGATCGGAAGAGCACACG	200
GWAS_TSS-chr5:172771120-172771270_-_SNV_Ctrl_BCrep3	chr5	172771153	172771305	-	end:42,motif:Sp1(Zf)|TGGCCCGCCCCG|52|+/CRE(bZIP)|GTCACGTGATCA|0|-/Usf2(bHLH)|GTCACGTGAT|0|+/Usf2(bHLH)|GTCACGTGAT|0|-/TATA-Box(TBP)|GCATATAAACGC|77|+,tssPos:172771195,tssOffset:110,start:-110,		GTCACGTGATCACCATTCAAACAAACACCCCCCCTCCCCCTGCGCGCGGGTCTGGCCCGCCCCGTCCCCCAGAGGCCGCATATAAACGCGCTCCCCGGGCCAGGCTCGCTGCGAAGGACATTTGGGCTGTGTGTGCGACGCGGGTCGGAGGGG	TAGAATGGACC	GGTAACCGGTCCAGCTCAGTCACGTGATCACCATTCAAACAAACACCCCCCCTCCCCCTGCGCGCGGGTCTGGCCCGCCCCGTCCCCCAGAGGCCGCATATAAACGCGCTCCCCGGGCCAGGCTCGCTGCGAAGGACATTTGGGCTGTGTGTGCGACGCGGGTCGGAGGGGTAGAATGGACCAGATCGGAAGAGCACACG	200
GWAS_TSS-chr5:172771120-172771270_-_SNV_Ctrl_BCrep4	chr5	172771153	172771305	-	end:42,start:-110,tssOffset:110,motif:Sp1(Zf)|TGGCCCGCCCCG|52|+/CRE(bZIP)|GTCACGTGATCA|0|-/Usf2(bHLH)|GTCACGTGAT|0|+/Usf2(bHLH)|GTCACGTGAT|0|-/TATA-Box(TBP)|GCATATAAACGC|77|+,tssPos:172771195,		GTCACGTGATCACCATTCAAACAAACACCCCCCCTCCCCCTGCGCGCGGGTCTGGCCCGCCCCGTCCCCCAGAGGCCGCATATAAACGCGCTCCCCGGGCCAGGCTCGCTGCGAAGGACATTTGGGCTGTGTGTGCGACGCGGGTCGGAGGGG	GCTAATACTGG	GGTAACCGGTCCAGCTCAGTCACGTGATCACCATTCAAACAAACACCCCCCCTCCCCCTGCGCGCGGGTCTGGCCCGCCCCGTCCCCCAGAGGCCGCATATAAACGCGCTCCCCGGGCCAGGCTCGCTGCGAAGGACATTTGGGCTGTGTGTGCGACGCGGGTCGGAGGGGGCTAATACTGGAGATCGGAAGAGCACACG	200
GWAS_TSS-chr5:172771120-172771270_-_SNV_Mut_rs28372789-G_BCrep1	chr5	172771153	172771305	-	oligo:rs28372789-G|G|20|-,end:42,tssOffset:110,motif:Sp1(Zf)|TGGCCCGCCCCG|52|+/CRE(bZIP)|GTCACGTGATCA|0|-/Usf2(bHLH)|GTCACGTGAT|0|+/Usf2(bHLH)|GTCACGTGAT|0|-/TATA-Box(TBP)|GCATATAAACGC|77|+,tssPos:172771195,start:-110,		GTCACGTGATCACCATTCAAGCAAACACCCCCCCTCCCCCTGCGCGCGGGTCTGGCCCGCCCCGTCCCCCAGAGGCCGCATATAAACGCGCTCCCCGGGCCAGGCTCGCTGCGAAGGACATTTGGGCTGTGTGTGCGACGCGGGTCGGAGGGG	ACCGCCGTGTT	GGTAACCGGTCCAGCTCAGTCACGTGATCACCATTCAAGCAAACACCCCCCCTCCCCCTGCGCGCGGGTCTGGCCCGCCCCGTCCCCCAGAGGCCGCATATAAACGCGCTCCCCGGGCCAGGCTCGCTGCGAAGGACATTTGGGCTGTGTGTGCGACGCGGGTCGGAGGGGACCGCCGTGTTAGATCGGAAGAGCACACG	200
GWAS_TSS-chr5:172771120-172771270_-_SNV_Mut_rs28372789-G_BCrep2	chr5	172771153	172771305	-	motif:Sp1(Zf)|TGGCCCGCCCCG|52|+/CRE(bZIP)|GTCACGTGATCA|0|-/Usf2(bHLH)|GTCACGTGAT|0|+/Usf2(bHLH)|GTCACGTGAT|0|-/TATA-Box(TBP)|GCATATAAACGC|77|+,tssPos:172771195,tssOffset:110,start:-110,oligo:rs28372789-G|G|20|-,end:42,		GTCACGTGATCACCATTCAAGCAAACACCCCCCCTCCCCCTGCGCGCGGGTCTGGCCCGCCCCGTCCCCCAGAGGCCGCATATAAACGCGCTCCCCGGGCCAGGCTCGCTGCGAAGGACATTTGGGCTGTGTGTGCGACGCGGGTCGGAGGGG	CGAAGGAATTG	GGTAACCGGTCCAGCTCAGTCACGTGATCACCATTCAAGCAAACACCCCCCCTCCCCCTGCGCGCGGGTCTGGCCCGCCCCGTCCCCCAGAGGCCGCATATAAACGCGCTCCCCGGGCCAGGCTCGCTGCGAAGGACATTTGGGCTGTGTGTGCGACGCGGGTCGGAGGGGCGAAGGAATTGAGATCGGAAGAGCACACG	200
GWAS_TSS-chr5:172771120-172771270_-_SNV_Mut_rs28372789-G_BCrep3	chr5	172771153	172771305	-	tssOffset:110,motif:Sp1(Zf)|TGGCCCGCCCCG|52|+/CRE(bZIP)|GTCACGTGATCA|0|-/Usf2(bHLH)|GTCACGTGAT|0|+/Usf2(bHLH)|GTCACGTGAT|0|-/TATA-Box(TBP)|GCATATAAACGC|77|+,tssPos:172771195,start:-110,end:42,oligo:rs28372789-G|G|20|-,		GTCACGTGATCACCATTCAAGCAAACACCCCCCCTCCCCCTGCGCGCGGGTCTGGCCCGCCCCGTCCCCCAGAGGCCGCATATAAACGCGCTCCCCGGGCCAGGCTCGCTGCGAAGGACATTTGGGCTGTGTGTGCGACGCGGGTCGGAGGGG	CTAACGTCTAA	GGTAACCGGTCCAGCTCAGTCACGTGATCACCATTCAAGCAAACACCCCCCCTCCCCCTGCGCGCGGGTCTGGCCCGCCCCGTCCCCCAGAGGCCGCATATAAACGCGCTCCCCGGGCCAGGCTCGCTGCGAAGGACATTTGGGCTGTGTGTGCGACGCGGGTCGGAGGGGCTAACGTCTAAAGATCGGAAGAGCACACG	200
GWAS_TSS-chr5:172771120-172771270_-_SNV_Mut_rs28372789-G_BCrep4	chr5	172771153	172771305	-	motif:Sp1(Zf)|TGGCCCGCCCCG|52|+/CRE(bZIP)|GTCACGTGATCA|0|-/Usf2(bHLH)|GTCACGTGAT|0|+/Usf2(bHLH)|GTCACGTGAT|0|-/TATA-Box(TBP)|GCATATAAACGC|77|+,tssPos:172771195,tssOffset:110,start:-110,oligo:rs28372789-G|G|20|-,end:42,		GTCACGTGATCACCATTCAAGCAAACACCCCCCCTCCCCCTGCGCGCGGGTCTGGCCCGCCCCGTCCCCCAGAGGCCGCATATAAACGCGCTCCCCGGGCCAGGCTCGCTGCGAAGGACATTTGGGCTGTGTGTGCGACGCGGGTCGGAGGGG	CACAATGCGGA	GGTAACCGGTCCAGCTCAGTCACGTGATCACCATTCAAGCAAACACCCCCCCTCCCCCTGCGCGCGGGTCTGGCCCGCCCCGTCCCCCAGAGGCCGCATATAAACGCGCTCCCCGGGCCAGGCTCGCTGCGAAGGACATTTGGGCTGTGTGTGCGACGCGGGTCGGAGGGGCACAATGCGGAAGATCGGAAGAGCACACG	200
GWAS_TSS-chr5:177303644-177303794_-_SNV_Ctrl_BCrep1	chr5	177303677	177303829	-	end:42,tssPos:177303719,motif:Sp1(Zf)|GGCCCCGCCCCC|93|+/Elk1(ETS)|CACTTCCGGC|33|+/Elk1(ETS)|CGCTTCCGGC|62|+/NRF1(NRF)|CGGCGCCCGCGC|68|+/CRE(bZIP)|GCGCCACGTGAC|76|+/Usf2(bHLH)|GCCACGTGAC|78|-/E2F4(E2F)|ACTTCCGGCG|34|-,tssOffset:110,start:-110,		GCCGCCGCCGCCATGAGTTGTCCGGCCGCGCGCCACTTCCGGCGCAGCCACACAGTAGCCACCGCTTCCGGCGCCCGCGCCACGTGACCTTGCGGCCCCGCCCCCTCGCCCTCTAGCCCCCTCCCGCGGGAGTCGCGGCGCTGCGGGTAGGAG	AGCAGAAGGTG	GGTAACCGGTCCAGCTCAGCCGCCGCCGCCATGAGTTGTCCGGCCGCGCGCCACTTCCGGCGCAGCCACACAGTAGCCACCGCTTCCGGCGCCCGCGCCACGTGACCTTGCGGCCCCGCCCCCTCGCCCTCTAGCCCCCTCCCGCGGGAGTCGCGGCGCTGCGGGTAGGAGAGCAGAAGGTGAGATCGGAAGAGCACACG	200
GWAS_TSS-chr5:177303644-177303794_-_SNV_Ctrl_BCrep2	chr5	177303677	177303829	-	start:-110,motif:Sp1(Zf)|GGCCCCGCCCCC|93|+/Elk1(ETS)|CACTTCCGGC|33|+/Elk1(ETS)|CGCTTCCGGC|62|+/NRF1(NRF)|CGGCGCCCGCGC|68|+/CRE(bZIP)|GCGCCACGTGAC|76|+/Usf2(bHLH)|GCCACGTGAC|78|-/E2F4(E2F)|ACTTCCGGCG|34|-,tssPos:177303719,tssOffset:110,end:42,		GCCGCCGCCGCCATGAGTTGTCCGGCCGCGCGCCACTTCCGGCGCAGCCACACAGTAGCCACCGCTTCCGGCGCCCGCGCCACGTGACCTTGCGGCCCCGCCCCCTCGCCCTCTAGCCCCCTCCCGCGGGAGTCGCGGCGCTGCGGGTAGGAG	TTACACCTCGG	GGTAACCGGTCCAGCTCAGCCGCCGCCGCCATGAGTTGTCCGGCCGCGCGCCACTTCCGGCGCAGCCACACAGTAGCCACCGCTTCCGGCGCCCGCGCCACGTGACCTTGCGGCCCCGCCCCCTCGCCCTCTAGCCCCCTCCCGCGGGAGTCGCGGCGCTGCGGGTAGGAGTTACACCTCGGAGATCGGAAGAGCACACG	200
GWAS_TSS-chr5:177303644-177303794_-_SNV_Ctrl_BCrep3	chr5	177303677	177303829	-	start:-110,motif:Sp1(Zf)|GGCCCCGCCCCC|93|+/Elk1(ETS)|CACTTCCGGC|33|+/Elk1(ETS)|CGCTTCCGGC|62|+/NRF1(NRF)|CGGCGCCCGCGC|68|+/CRE(bZIP)|GCGCCACGTGAC|76|+/Usf2(bHLH)|GCCACGTGAC|78|-/E2F4(E2F)|ACTTCCGGCG|34|-,tssPos:177303719,tssOffset:110,end:42,		GCCGCCGCCGCCATGAGTTGTCCGGCCGCGCGCCACTTCCGGCGCAGCCACACAGTAGCCACCGCTTCCGGCGCCCGCGCCACGTGACCTTGCGGCCCCGCCCCCTCGCCCTCTAGCCCCCTCCCGCGGGAGTCGCGGCGCTGCGGGTAGGAG	CAATAAGGACC	GGTAACCGGTCCAGCTCAGCCGCCGCCGCCATGAGTTGTCCGGCCGCGCGCCACTTCCGGCGCAGCCACACAGTAGCCACCGCTTCCGGCGCCCGCGCCACGTGACCTTGCGGCCCCGCCCCCTCGCCCTCTAGCCCCCTCCCGCGGGAGTCGCGGCGCTGCGGGTAGGAGCAATAAGGACCAGATCGGAAGAGCACACG	200
GWAS_TSS-chr5:177303644-177303794_-_SNV_Ctrl_BCrep4	chr5	177303677	177303829	-	tssOffset:110,motif:Sp1(Zf)|GGCCCCGCCCCC|93|+/Elk1(ETS)|CACTTCCGGC|33|+/Elk1(ETS)|CGCTTCCGGC|62|+/NRF1(NRF)|CGGCGCCCGCGC|68|+/CRE(bZIP)|GCGCCACGTGAC|76|+/Usf2(bHLH)|GCCACGTGAC|78|-/E2F4(E2F)|ACTTCCGGCG|34|-,tssPos:177303719,start:-110,end:42,		GCCGCCGCCGCCATGAGTTGTCCGGCCGCGCGCCACTTCCGGCGCAGCCACACAGTAGCCACCGCTTCCGGCGCCCGCGCCACGTGACCTTGCGGCCCCGCCCCCTCGCCCTCTAGCCCCCTCCCGCGGGAGTCGCGGCGCTGCGGGTAGGAG	GCAGCATTGAG	GGTAACCGGTCCAGCTCAGCCGCCGCCGCCATGAGTTGTCCGGCCGCGCGCCACTTCCGGCGCAGCCACACAGTAGCCACCGCTTCCGGCGCCCGCGCCACGTGACCTTGCGGCCCCGCCCCCTCGCCCTCTAGCCCCCTCCCGCGGGAGTCGCGGCGCTGCGGGTAGGAGGCAGCATTGAGAGATCGGAAGAGCACACG	200
GWAS_TSS-chr5:177303644-177303794_-_SNV_Mut_rs6879874-T_BCrep1	chr5	177303677	177303829	-	tssPos:177303719,motif:Sp1(Zf)|GGCCCCGCCCCC|93|+/Elk1(ETS)|CACTTCCGGC|33|+/Elk1(ETS)|CGCTTCCGGC|62|+/NRF1(NRF)|CGGCGCCCGCGC|68|+/CRE(bZIP)|GCGCCACGTGAC|76|+/Usf2(bHLH)|GCCACGTGAC|78|-/E2F4(E2F)|ACTTCCGGCG|34|-,tssOffset:110,start:-110,end:42,oligo:rs6879874-T|T|55|-,		GCCGCCGCCGCCATGAGTTGTCCGGCCGCGCGCCACTTCCGGCGCAGCCACACAGTAGCCACCGCTTCCGGCGCCCGCGCCACGTGACCTTGCGGCCCCGCCCCCTCGCCCTCTAGCCCCCTCCCGCGGGAGTCGCGGCGCTGCGGGTAGGAG	AACATCTGACA	GGTAACCGGTCCAGCTCAGCCGCCGCCGCCATGAGTTGTCCGGCCGCGCGCCACTTCCGGCGCAGCCACACAGTAGCCACCGCTTCCGGCGCCCGCGCCACGTGACCTTGCGGCCCCGCCCCCTCGCCCTCTAGCCCCCTCCCGCGGGAGTCGCGGCGCTGCGGGTAGGAGAACATCTGACAAGATCGGAAGAGCACACG	200
GWAS_TSS-chr5:177303644-177303794_-_SNV_Mut_rs6879874-T_BCrep2	chr5	177303677	177303829	-	end:42,oligo:rs6879874-T|T|55|-,start:-110,tssOffset:110,motif:Sp1(Zf)|GGCCCCGCCCCC|93|+/Elk1(ETS)|CACTTCCGGC|33|+/Elk1(ETS)|CGCTTCCGGC|62|+/NRF1(NRF)|CGGCGCCCGCGC|68|+/CRE(bZIP)|GCGCCACGTGAC|76|+/Usf2(bHLH)|GCCACGTGAC|78|-/E2F4(E2F)|ACTTCCGGCG|34|-,tssPos:177303719,		GCCGCCGCCGCCATGAGTTGTCCGGCCGCGCGCCACTTCCGGCGCAGCCACACAGTAGCCACCGCTTCCGGCGCCCGCGCCACGTGACCTTGCGGCCCCGCCCCCTCGCCCTCTAGCCCCCTCCCGCGGGAGTCGCGGCGCTGCGGGTAGGAG	AGCGCAATATA	GGTAACCGGTCCAGCTCAGCCGCCGCCGCCATGAGTTGTCCGGCCGCGCGCCACTTCCGGCGCAGCCACACAGTAGCCACCGCTTCCGGCGCCCGCGCCACGTGACCTTGCGGCCCCGCCCCCTCGCCCTCTAGCCCCCTCCCGCGGGAGTCGCGGCGCTGCGGGTAGGAGAGCGCAATATAAGATCGGAAGAGCACACG	200
GWAS_TSS-chr5:177303644-177303794_-_SNV_Mut_rs6879874-T_BCrep3	chr5	177303677	177303829	-	oligo:rs6879874-T|T|55|-,end:42,tssOffset:110,motif:Sp1(Zf)|GGCCCCGCCCCC|93|+/Elk1(ETS)|CACTTCCGGC|33|+/Elk1(ETS)|CGCTTCCGGC|62|+/NRF1(NRF)|CGGCGCCCGCGC|68|+/CRE(bZIP)|GCGCCACGTGAC|76|+/Usf2(bHLH)|GCCACGTGAC|78|-/E2F4(E2F)|ACTTCCGGCG|34|-,tssPos:177303719,start:-110,		GCCGCCGCCGCCATGAGTTGTCCGGCCGCGCGCCACTTCCGGCGCAGCCACACAGTAGCCACCGCTTCCGGCGCCCGCGCCACGTGACCTTGCGGCCCCGCCCCCTCGCCCTCTAGCCCCCTCCCGCGGGAGTCGCGGCGCTGCGGGTAGGAG	GCCTATCAGAA	GGTAACCGGTCCAGCTCAGCCGCCGCCGCCATGAGTTGTCCGGCCGCGCGCCACTTCCGGCGCAGCCACACAGTAGCCACCGCTTCCGGCGCCCGCGCCACGTGACCTTGCGGCCCCGCCCCCTCGCCCTCTAGCCCCCTCCCGCGGGAGTCGCGGCGCTGCGGGTAGGAGGCCTATCAGAAAGATCGGAAGAGCACACG	200
GWAS_TSS-chr5:177303644-177303794_-_SNV_Mut_rs6879874-T_BCrep4	chr5	177303677	177303829	-	motif:Sp1(Zf)|GGCCCCGCCCCC|93|+/Elk1(ETS)|CACTTCCGGC|33|+/Elk1(ETS)|CGCTTCCGGC|62|+/NRF1(NRF)|CGGCGCCCGCGC|68|+/CRE(bZIP)|GCGCCACGTGAC|76|+/Usf2(bHLH)|GCCACGTGAC|78|-/E2F4(E2F)|ACTTCCGGCG|34|-,tssPos:177303719,tssOffset:110,start:-110,end:42,oligo:rs6879874-T|T|55|-,		GCCGCCGCCGCCATGAGTTGTCCGGCCGCGCGCCACTTCCGGCGCAGCCACACAGTAGCCACCGCTTCCGGCGCCCGCGCCACGTGACCTTGCGGCCCCGCCCCCTCGCCCTCTAGCCCCCTCCCGCGGGAGTCGCGGCGCTGCGGGTAGGAG	AGACTCAACAA	GGTAACCGGTCCAGCTCAGCCGCCGCCGCCATGAGTTGTCCGGCCGCGCGCCACTTCCGGCGCAGCCACACAGTAGCCACCGCTTCCGGCGCCCGCGCCACGTGACCTTGCGGCCCCGCCCCCTCGCCCTCTAGCCCCCTCCCGCGGGAGTCGCGGCGCTGCGGGTAGGAGAGACTCAACAAAGATCGGAAGAGCACACG	200
GWAS_TSS-chr5:72848098-72848248_+_SNV_Ctrl_BCrep1	chr5	72848063	72848215	+	start:-110,tssOffset:110,motif:Elk1(ETS)|CAGTTCCGCC|137|+/AP-1(bZIP)|GTGACTCAGT|56|+/AP-1(bZIP)|GGTGACTCAG|55|-,tssPos:72848173,end:42,		ACTAGGACCCAGGGGGCTCCCGTGAGCGGATCTTGGGGCCAGATTGCAAATTCGCGGTGACTCAGTCTGGTCGGCTCCTTGCGCTCGGCGGCCGCGGCGGCAGCAGCAGCAGACGCTGGCGGCCGGGCTGCCAGGAGCAGTTCCGCCGGGTTT	TGCAAGAAGAC	GGTAACCGGTCCAGCTCAACTAGGACCCAGGGGGCTCCCGTGAGCGGATCTTGGGGCCAGATTGCAAATTCGCGGTGACTCAGTCTGGTCGGCTCCTTGCGCTCGGCGGCCGCGGCGGCAGCAGCAGCAGACGCTGGCGGCCGGGCTGCCAGGAGCAGTTCCGCCGGGTTTTGCAAGAAGACAGATCGGAAGAGCACACG	200
GWAS_TSS-chr5:72848098-72848248_+_SNV_Ctrl_BCrep2	chr5	72848063	72848215	+	end:42,motif:Elk1(ETS)|CAGTTCCGCC|137|+/AP-1(bZIP)|GTGACTCAGT|56|+/AP-1(bZIP)|GGTGACTCAG|55|-,tssOffset:110,tssPos:72848173,start:-110,		ACTAGGACCCAGGGGGCTCCCGTGAGCGGATCTTGGGGCCAGATTGCAAATTCGCGGTGACTCAGTCTGGTCGGCTCCTTGCGCTCGGCGGCCGCGGCGGCAGCAGCAGCAGACGCTGGCGGCCGGGCTGCCAGGAGCAGTTCCGCCGGGTTT	AGAGACTTCAC	GGTAACCGGTCCAGCTCAACTAGGACCCAGGGGGCTCCCGTGAGCGGATCTTGGGGCCAGATTGCAAATTCGCGGTGACTCAGTCTGGTCGGCTCCTTGCGCTCGGCGGCCGCGGCGGCAGCAGCAGCAGACGCTGGCGGCCGGGCTGCCAGGAGCAGTTCCGCCGGGTTTAGAGACTTCACAGATCGGAAGAGCACACG	200
GWAS_TSS-chr5:72848098-72848248_+_SNV_Ctrl_BCrep3	chr5	72848063	72848215	+	tssPos:72848173,motif:Elk1(ETS)|CAGTTCCGCC|137|+/AP-1(bZIP)|GTGACTCAGT|56|+/AP-1(bZIP)|GGTGACTCAG|55|-,tssOffset:110,start:-110,end:42,		ACTAGGACCCAGGGGGCTCCCGTGAGCGGATCTTGGGGCCAGATTGCAAATTCGCGGTGACTCAGTCTGGTCGGCTCCTTGCGCTCGGCGGCCGCGGCGGCAGCAGCAGCAGACGCTGGCGGCCGGGCTGCCAGGAGCAGTTCCGCCGGGTTT	TTCTTGTCACG	GGTAACCGGTCCAGCTCAACTAGGACCCAGGGGGCTCCCGTGAGCGGATCTTGGGGCCAGATTGCAAATTCGCGGTGACTCAGTCTGGTCGGCTCCTTGCGCTCGGCGGCCGCGGCGGCAGCAGCAGCAGACGCTGGCGGCCGGGCTGCCAGGAGCAGTTCCGCCGGGTTTTTCTTGTCACGAGATCGGAAGAGCACACG	200
GWAS_TSS-chr5:72848098-72848248_+_SNV_Ctrl_BCrep4	chr5	72848063	72848215	+	tssOffset:110,motif:Elk1(ETS)|CAGTTCCGCC|137|+/AP-1(bZIP)|GTGACTCAGT|56|+/AP-1(bZIP)|GGTGACTCAG|55|-,tssPos:72848173,start:-110,end:42,		ACTAGGACCCAGGGGGCTCCCGTGAGCGGATCTTGGGGCCAGATTGCAAATTCGCGGTGACTCAGTCTGGTCGGCTCCTTGCGCTCGGCGGCCGCGGCGGCAGCAGCAGCAGACGCTGGCGGCCGGGCTGCCAGGAGCAGTTCCGCCGGGTTT	CTCCTTCATAG	GGTAACCGGTCCAGCTCAACTAGGACCCAGGGGGCTCCCGTGAGCGGATCTTGGGGCCAGATTGCAAATTCGCGGTGACTCAGTCTGGTCGGCTCCTTGCGCTCGGCGGCCGCGGCGGCAGCAGCAGCAGACGCTGGCGGCCGGGCTGCCAGGAGCAGTTCCGCCGGGTTTCTCCTTCATAGAGATCGGAAGAGCACACG	200
GWAS_TSS-chr5:72848098-72848248_+_SNV_Mut_rs34651-T_BCrep1	chr5	72848063	72848215	+	tssPos:72848173,motif:Elk1(ETS)|CAGTTCCGCC|137|+/AP-1(bZIP)|GTGACTCAGT|56|+/AP-1(bZIP)|GGTGACTCAG|55|-,tssOffset:110,start:-110,end:42,oligo:rs34651-T|T|115|+,		ACTAGGACCCAGGGGGCTCCCGTGAGCGGATCTTGGGGCCAGATTGCAAATTCGCGGTGACTCAGTCTGGTCGGCTCCTTGCGCTCGGCGGCCGCGGCGGCAGCAGCAGCAGACGTTGGCGGCCGGGCTGCCAGGAGCAGTTCCGCCGGGTTT	CTAGTATCTGA	GGTAACCGGTCCAGCTCAACTAGGACCCAGGGGGCTCCCGTGAGCGGATCTTGGGGCCAGATTGCAAATTCGCGGTGACTCAGTCTGGTCGGCTCCTTGCGCTCGGCGGCCGCGGCGGCAGCAGCAGCAGACGTTGGCGGCCGGGCTGCCAGGAGCAGTTCCGCCGGGTTTCTAGTATCTGAAGATCGGAAGAGCACACG	200
GWAS_TSS-chr5:72848098-72848248_+_SNV_Mut_rs34651-T_BCrep2	chr5	72848063	72848215	+	start:-110,tssOffset:110,motif:Elk1(ETS)|CAGTTCCGCC|137|+/AP-1(bZIP)|GTGACTCAGT|56|+/AP-1(bZIP)|GGTGACTCAG|55|-,tssPos:72848173,end:42,oligo:rs34651-T|T|115|+,		ACTAGGACCCAGGGGGCTCCCGTGAGCGGATCTTGGGGCCAGATTGCAAATTCGCGGTGACTCAGTCTGGTCGGCTCCTTGCGCTCGGCGGCCGCGGCGGCAGCAGCAGCAGACGTTGGCGGCCGGGCTGCCAGGAGCAGTTCCGCCGGGTTT	AACACTCCTAT	GGTAACCGGTCCAGCTCAACTAGGACCCAGGGGGCTCCCGTGAGCGGATCTTGGGGCCAGATTGCAAATTCGCGGTGACTCAGTCTGGTCGGCTCCTTGCGCTCGGCGGCCGCGGCGGCAGCAGCAGCAGACGTTGGCGGCCGGGCTGCCAGGAGCAGTTCCGCCGGGTTTAACACTCCTATAGATCGGAAGAGCACACG	200
GWAS_TSS-chr5:72848098-72848248_+_SNV_Mut_rs34651-T_BCrep3	chr5	72848063	72848215	+	end:42,oligo:rs34651-T|T|115|+,start:-110,tssPos:72848173,motif:Elk1(ETS)|CAGTTCCGCC|137|+/AP-1(bZIP)|GTGACTCAGT|56|+/AP-1(bZIP)|GGTGACTCAG|55|-,tssOffset:110,		ACTAGGACCCAGGGGGCTCCCGTGAGCGGATCTTGGGGCCAGATTGCAAATTCGCGGTGACTCAGTCTGGTCGGCTCCTTGCGCTCGGCGGCCGCGGCGGCAGCAGCAGCAGACGTTGGCGGCCGGGCTGCCAGGAGCAGTTCCGCCGGGTTT	CAGGTATAAGT	GGTAACCGGTCCAGCTCAACTAGGACCCAGGGGGCTCCCGTGAGCGGATCTTGGGGCCAGATTGCAAATTCGCGGTGACTCAGTCTGGTCGGCTCCTTGCGCTCGGCGGCCGCGGCGGCAGCAGCAGCAGACGTTGGCGGCCGGGCTGCCAGGAGCAGTTCCGCCGGGTTTCAGGTATAAGTAGATCGGAAGAGCACACG	200
GWAS_TSS-chr5:72848098-72848248_+_SNV_Mut_rs34651-T_BCrep4	chr5	72848063	72848215	+	motif:Elk1(ETS)|CAGTTCCGCC|137|+/AP-1(bZIP)|GTGACTCAGT|56|+/AP-1(bZIP)|GGTGACTCAG|55|-,tssOffset:110,tssPos:72848173,start:-110,end:42,oligo:rs34651-T|T|115|+,		ACTAGGACCCAGGGGGCTCCCGTGAGCGGATCTTGGGGCCAGATTGCAAATTCGCGGTGACTCAGTCTGGTCGGCTCCTTGCGCTCGGCGGCCGCGGCGGCAGCAGCAGCAGACGTTGGCGGCCGGGCTGCCAGGAGCAGTTCCGCCGGGTTT	TCGCGGATCTC	GGTAACCGGTCCAGCTCAACTAGGACCCAGGGGGCTCCCGTGAGCGGATCTTGGGGCCAGATTGCAAATTCGCGGTGACTCAGTCTGGTCGGCTCCTTGCGCTCGGCGGCCGCGGCGGCAGCAGCAGCAGACGTTGGCGGCCGGGCTGCCAGGAGCAGTTCCGCCGGGTTTTCGCGGATCTCAGATCGGAAGAGCACACG	200
GWAS_TSS-chr8:102864454-102864604_+_SNV_Ctrl_BCrep1	chr8	102864419	102864571	+	start:-110,tssOffset:110,motif:NRF1(NRF)|GGGCGCCTGCGC|77|+/NRF1(NRF)|GCGCCTGCGCTC|79|-,tssPos:102864529,end:42,		CGGCCGCGCGGGTGTGGGCCGAGAGAGGGAGGCGGCTCGGCTGGAGCGCGCCGTCCGCCCGACCCCCGCCGCCTCTCGGGCGCCTGCGCTCACGCTGCGGGGCCCAGCGCATTGTGAGCCGGGTCGAGCTCCACGCTGGCAGCGTCTGAGAGC	GATTCGATAAC	GGTAACCGGTCCAGCTCACGGCCGCGCGGGTGTGGGCCGAGAGAGGGAGGCGGCTCGGCTGGAGCGCGCCGTCCGCCCGACCCCCGCCGCCTCTCGGGCGCCTGCGCTCACGCTGCGGGGCCCAGCGCATTGTGAGCCGGGTCGAGCTCCACGCTGGCAGCGTCTGAGAGCGATTCGATAACAGATCGGAAGAGCACACG	200
GWAS_TSS-chr8:102864454-102864604_+_SNV_Ctrl_BCrep2	chr8	102864419	102864571	+	motif:NRF1(NRF)|GGGCGCCTGCGC|77|+/NRF1(NRF)|GCGCCTGCGCTC|79|-,tssOffset:110,tssPos:102864529,start:-110,end:42,		CGGCCGCGCGGGTGTGGGCCGAGAGAGGGAGGCGGCTCGGCTGGAGCGCGCCGTCCGCCCGACCCCCGCCGCCTCTCGGGCGCCTGCGCTCACGCTGCGGGGCCCAGCGCATTGTGAGCCGGGTCGAGCTCCACGCTGGCAGCGTCTGAGAGC	AACAGTAGCGA	GGTAACCGGTCCAGCTCACGGCCGCGCGGGTGTGGGCCGAGAGAGGGAGGCGGCTCGGCTGGAGCGCGCCGTCCGCCCGACCCCCGCCGCCTCTCGGGCGCCTGCGCTCACGCTGCGGGGCCCAGCGCATTGTGAGCCGGGTCGAGCTCCACGCTGGCAGCGTCTGAGAGCAACAGTAGCGAAGATCGGAAGAGCACACG	200
GWAS_TSS-chr8:102864454-102864604_+_SNV_Ctrl_BCrep3	chr8	102864419	102864571	+	end:42,motif:NRF1(NRF)|GGGCGCCTGCGC|77|+/NRF1(NRF)|GCGCCTGCGCTC|79|-,tssOffset:110,tssPos:102864529,start:-110,		CGGCCGCGCGGGTGTGGGCCGAGAGAGGGAGGCGGCTCGGCTGGAGCGCGCCGTCCGCCCGACCCCCGCCGCCTCTCGGGCGCCTGCGCTCACGCTGCGGGGCCCAGCGCATTGTGAGCCGGGTCGAGCTCCACGCTGGCAGCGTCTGAGAGC	CAGGTGGATGG	GGTAACCGGTCCAGCTCACGGCCGCGCGGGTGTGGGCCGAGAGAGGGAGGCGGCTCGGCTGGAGCGCGCCGTCCGCCCGACCCCCGCCGCCTCTCGGGCGCCTGCGCTCACGCTGCGGGGCCCAGCGCATTGTGAGCCGGGTCGAGCTCCACGCTGGCAGCGTCTGAGAGCCAGGTGGATGGAGATCGGAAGAGCACACG	200
GWAS_TSS-chr8:102864454-102864604_+_SNV_Ctrl_BCrep4	chr8	102864419	102864571	+	start:-110,motif:NRF1(NRF)|GGGCGCCTGCGC|77|+/NRF1(NRF)|GCGCCTGCGCTC|79|-,tssOffset:110,tssPos:102864529,end:42,		CGGCCGCGCGGGTGTGGGCCGAGAGAGGGAGGCGGCTCGGCTGGAGCGCGCCGTCCGCCCGACCCCCGCCGCCTCTCGGGCGCCTGCGCTCACGCTGCGGGGCCCAGCGCATTGTGAGCCGGGTCGAGCTCCACGCTGGCAGCGTCTGAGAGC	ACTACCATAAC	GGTAACCGGTCCAGCTCACGGCCGCGCGGGTGTGGGCCGAGAGAGGGAGGCGGCTCGGCTGGAGCGCGCCGTCCGCCCGACCCCCGCCGCCTCTCGGGCGCCTGCGCTCACGCTGCGGGGCCCAGCGCATTGTGAGCCGGGTCGAGCTCCACGCTGGCAGCGTCTGAGAGCACTACCATAACAGATCGGAAGAGCACACG	200
GWAS_TSS-chr8:102864454-102864604_+_SNV_Mut_rs2247355-T_BCrep1	chr8	102864419	102864571	+	tssOffset:110,motif:NRF1(NRF)|GGGCGCCTGCGC|77|+/NRF1(NRF)|GCGCCTGCGCTC|79|-,tssPos:102864529,start:-110,oligo:rs2247355-T|T|133|+,end:42,		CGGCCGCGCGGGTGTGGGCCGAGAGAGGGAGGCGGCTCGGCTGGAGCGCGCCGTCCGCCCGACCCCCGCCGCCTCTCGGGCGCCTGCGCTCACGCTGCGGGGCCCAGCGCATTGTGAGCCGGGTCGAGCTCCATGCTGGCAGCGTCTGAGAGC	TCAAGCGTAGC	GGTAACCGGTCCAGCTCACGGCCGCGCGGGTGTGGGCCGAGAGAGGGAGGCGGCTCGGCTGGAGCGCGCCGTCCGCCCGACCCCCGCCGCCTCTCGGGCGCCTGCGCTCACGCTGCGGGGCCCAGCGCATTGTGAGCCGGGTCGAGCTCCATGCTGGCAGCGTCTGAGAGCTCAAGCGTAGCAGATCGGAAGAGCACACG	200
GWAS_TSS-chr8:102864454-102864604_+_SNV_Mut_rs2247355-T_BCrep2	chr8	102864419	102864571	+	oligo:rs2247355-T|T|133|+,end:42,tssPos:102864529,motif:NRF1(NRF)|GGGCGCCTGCGC|77|+/NRF1(NRF)|GCGCCTGCGCTC|79|-,tssOffset:110,start:-110,		CGGCCGCGCGGGTGTGGGCCGAGAGAGGGAGGCGGCTCGGCTGGAGCGCGCCGTCCGCCCGACCCCCGCCGCCTCTCGGGCGCCTGCGCTCACGCTGCGGGGCCCAGCGCATTGTGAGCCGGGTCGAGCTCCATGCTGGCAGCGTCTGAGAGC	TAGTTCGACAC	GGTAACCGGTCCAGCTCACGGCCGCGCGGGTGTGGGCCGAGAGAGGGAGGCGGCTCGGCTGGAGCGCGCCGTCCGCCCGACCCCCGCCGCCTCTCGGGCGCCTGCGCTCACGCTGCGGGGCCCAGCGCATTGTGAGCCGGGTCGAGCTCCATGCTGGCAGCGTCTGAGAGCTAGTTCGACACAGATCGGAAGAGCACACG	200
GWAS_TSS-chr8:102864454-102864604_+_SNV_Mut_rs2247355-T_BCrep3	chr8	102864419	102864571	+	tssPos:102864529,motif:NRF1(NRF)|GGGCGCCTGCGC|77|+/NRF1(NRF)|GCGCCTGCGCTC|79|-,tssOffset:110,start:-110,oligo:rs2247355-T|T|133|+,end:42,		CGGCCGCGCGGGTGTGGGCCGAGAGAGGGAGGCGGCTCGGCTGGAGCGCGCCGTCCGCCCGACCCCCGCCGCCTCTCGGGCGCCTGCGCTCACGCTGCGGGGCCCAGCGCATTGTGAGCCGGGTCGAGCTCCATGCTGGCAGCGTCTGAGAGC	TGTTGGACTGC	GGTAACCGGTCCAGCTCACGGCCGCGCGGGTGTGGGCCGAGAGAGGGAGGCGGCTCGGCTGGAGCGCGCCGTCCGCCCGACCCCCGCCGCCTCTCGGGCGCCTGCGCTCACGCTGCGGGGCCCAGCGCATTGTGAGCCGGGTCGAGCTCCATGCTGGCAGCGTCTGAGAGCTGTTGGACTGCAGATCGGAAGAGCACACG	200
GWAS_TSS-chr8:102864454-102864604_+_SNV_Mut_rs2247355-T_BCrep4	chr8	102864419	102864571	+	end:42,oligo:rs2247355-T|T|133|+,motif:NRF1(NRF)|GGGCGCCTGCGC|77|+/NRF1(NRF)|GCGCCTGCGCTC|79|-,tssPos:102864529,tssOffset:110,start:-110,		CGGCCGCGCGGGTGTGGGCCGAGAGAGGGAGGCGGCTCGGCTGGAGCGCGCCGTCCGCCCGACCCCCGCCGCCTCTCGGGCGCCTGCGCTCACGCTGCGGGGCCCAGCGCATTGTGAGCCGGGTCGAGCTCCATGCTGGCAGCGTCTGAGAGC	CGCACTTCGCA	GGTAACCGGTCCAGCTCACGGCCGCGCGGGTGTGGGCCGAGAGAGGGAGGCGGCTCGGCTGGAGCGCGCCGTCCGCCCGACCCCCGCCGCCTCTCGGGCGCCTGCGCTCACGCTGCGGGGCCCAGCGCATTGTGAGCCGGGTCGAGCTCCATGCTGGCAGCGTCTGAGAGCCGCACTTCGCAAGATCGGAAGAGCACACG	200
GWAS_TSS-chr9:108934109-108934259_+_SNV_Ctrl_BCrep1	chr9	108934074	108934226	+	motif:CRE(bZIP)|GAGTGACGTCAC|58|+/CRE(bZIP)|GTGACGTCACCA|60|-/NFIL3(bZIP)|GTGACGTCACCAGGC|60|+/NFIL3(bZIP)|CGGGAGTGACGTCAC|55|-,tssOffset:110,tssPos:108934184,start:-110,end:42,		GCCAGCGACTCAATGGGTGCGTCAACTAGGCAGCCGCAGCACTGGGAGTGCGGCGCGGGAGTGACGTCACCAGGCGGAGGGGGCGAGGCCGGGCCCGCTTCTGGTCACTTACGGCGGCCGGCCTTCTTTGTAGGCCTGGCACCGTAGAGGTAG	AGAGTGAGCGC	GGTAACCGGTCCAGCTCAGCCAGCGACTCAATGGGTGCGTCAACTAGGCAGCCGCAGCACTGGGAGTGCGGCGCGGGAGTGACGTCACCAGGCGGAGGGGGCGAGGCCGGGCCCGCTTCTGGTCACTTACGGCGGCCGGCCTTCTTTGTAGGCCTGGCACCGTAGAGGTAGAGAGTGAGCGCAGATCGGAAGAGCACACG	200
GWAS_TSS-chr9:108934109-108934259_+_SNV_Ctrl_BCrep2	chr9	108934074	108934226	+	tssOffset:110,motif:CRE(bZIP)|GAGTGACGTCAC|58|+/CRE(bZIP)|GTGACGTCACCA|60|-/NFIL3(bZIP)|GTGACGTCACCAGGC|60|+/NFIL3(bZIP)|CGGGAGTGACGTCAC|55|-,tssPos:108934184,start:-110,end:42,		GCCAGCGACTCAATGGGTGCGTCAACTAGGCAGCCGCAGCACTGGGAGTGCGGCGCGGGAGTGACGTCACCAGGCGGAGGGGGCGAGGCCGGGCCCGCTTCTGGTCACTTACGGCGGCCGGCCTTCTTTGTAGGCCTGGCACCGTAGAGGTAG	GTGGTAAGATT	GGTAACCGGTCCAGCTCAGCCAGCGACTCAATGGGTGCGTCAACTAGGCAGCCGCAGCACTGGGAGTGCGGCGCGGGAGTGACGTCACCAGGCGGAGGGGGCGAGGCCGGGCCCGCTTCTGGTCACTTACGGCGGCCGGCCTTCTTTGTAGGCCTGGCACCGTAGAGGTAGGTGGTAAGATTAGATCGGAAGAGCACACG	200
GWAS_TSS-chr9:108934109-108934259_+_SNV_Ctrl_BCrep3	chr9	108934074	108934226	+	motif:CRE(bZIP)|GAGTGACGTCAC|58|+/CRE(bZIP)|GTGACGTCACCA|60|-/NFIL3(bZIP)|GTGACGTCACCAGGC|60|+/NFIL3(bZIP)|CGGGAGTGACGTCAC|55|-,tssPos:108934184,tssOffset:110,start:-110,end:42,		GCCAGCGACTCAATGGGTGCGTCAACTAGGCAGCCGCAGCACTGGGAGTGCGGCGCGGGAGTGACGTCACCAGGCGGAGGGGGCGAGGCCGGGCCCGCTTCTGGTCACTTACGGCGGCCGGCCTTCTTTGTAGGCCTGGCACCGTAGAGGTAG	CTGAAGGATGT	GGTAACCGGTCCAGCTCAGCCAGCGACTCAATGGGTGCGTCAACTAGGCAGCCGCAGCACTGGGAGTGCGGCGCGGGAGTGACGTCACCAGGCGGAGGGGGCGAGGCCGGGCCCGCTTCTGGTCACTTACGGCGGCCGGCCTTCTTTGTAGGCCTGGCACCGTAGAGGTAGCTGAAGGATGTAGATCGGAAGAGCACACG	200
GWAS_TSS-chr9:108934109-108934259_+_SNV_Ctrl_BCrep4	chr9	108934074	108934226	+	end:42,tssPos:108934184,motif:CRE(bZIP)|GAGTGACGTCAC|58|+/CRE(bZIP)|GTGACGTCACCA|60|-/NFIL3(bZIP)|GTGACGTCACCAGGC|60|+/NFIL3(bZIP)|CGGGAGTGACGTCAC|55|-,tssOffset:110,start:-110,		GCCAGCGACTCAATGGGTGCGTCAACTAGGCAGCCGCAGCACTGGGAGTGCGGCGCGGGAGTGACGTCACCAGGCGGAGGGGGCGAGGCCGGGCCCGCTTCTGGTCACTTACGGCGGCCGGCCTTCTTTGTAGGCCTGGCACCGTAGAGGTAG	GCGTAAGCATG	GGTAACCGGTCCAGCTCAGCCAGCGACTCAATGGGTGCGTCAACTAGGCAGCCGCAGCACTGGGAGTGCGGCGCGGGAGTGACGTCACCAGGCGGAGGGGGCGAGGCCGGGCCCGCTTCTGGTCACTTACGGCGGCCGGCCTTCTTTGTAGGCCTGGCACCGTAGAGGTAGGCGTAAGCATGAGATCGGAAGAGCACACG	200
[truncated: 1,340 more rows]
