# Supplementary material for: Combining TSS-MPRA and sensitive TSS profile dissimilarity scoring to study the sequence determinants of transcription initiation
Source: Nucleic Acids Res. 2023 Jul 5;51(15):e80. doi: 10.1093/nar/gkad562 (PMC10450201; doi:10.1093/nar/gkad562)
Supplement: gkad562_Supplemental_Files [file gkad562_supplemental_files.zip › Table_S2.xlsx]

## Sheet: K562.long
#name	chr	start	end	strand	desc	mods	sequence	barcode	full insert	full length
Long_RAND_TSS-chr10:103192507-103192657_-_BCrep1	chr10	103192465	103192767	-	tssOffset:185,tssPos:103192582,motif:Elk1(ETS)|CACTTCCTGG|139|+/Six2(Homeobox)|GAAATCGGAGAG|258|+/Stat3(Stat)|CTTCCTGGAA|141|+/Stat3(Stat)|TTCCTGGAAA|142|-/Meis1(Homeobox)|GTTGACAGCG|75|-,start:-185,end:117,		TTGTAAAAGCCTCCCCGCCCCCAGAGCTCCTCGGTCGCCTCCCGAGAAGCCAAGGGGCCTCTGGTGGAGCGCCAGGTTGACAGCGTTTTAGCAGGACCGCGAGAAACGGCCAGCTCGTTTGCCACACGCCCGTGTGCAACACTTCCTGGAAAGGTCACAGCGAATTGCAAGCCGCCACAAAAAACATCCGGACAGCTCCTGGTCAGGGGGCTGAGCCGTTCAGTGGCGGCCTATTCTTCTCCTTTTTTCGGGGCTCCTGAAATCGGAGAGGGCGAGATGCCGATCTGAGGCCTGAACCCTTAG	GTCCGAATTGT	GGTAACCGGTCCAGCTCATTGTAAAAGCCTCCCCGCCCCCAGAGCTCCTCGGTCGCCTCCCGAGAAGCCAAGGGGCCTCTGGTGGAGCGCCAGGTTGACAGCGTTTTAGCAGGACCGCGAGAAACGGCCAGCTCGTTTGCCACACGCCCGTGTGCAACACTTCCTGGAAAGGTCACAGCGAATTGCAAGCCGCCACAAAAAACATCCGGACAGCTCCTGGTCAGGGGGCTGAGCCGTTCAGTGGCGGCCTATTCTTCTCCTTTTTTCGGGGCTCCTGAAATCGGAGAGGGCGAGATGCCGATCTGAGGCCTGAACCCTTAGGTCCGAATTGTAGATCGGAAGAGCACACG	350
Long_RAND_TSS-chr10:103192507-103192657_-_BCrep2	chr10	103192465	103192767	-	tssOffset:185,motif:Elk1(ETS)|CACTTCCTGG|139|+/Six2(Homeobox)|GAAATCGGAGAG|258|+/Stat3(Stat)|CTTCCTGGAA|141|+/Stat3(Stat)|TTCCTGGAAA|142|-/Meis1(Homeobox)|GTTGACAGCG|75|-,tssPos:103192582,start:-185,end:117,		TTGTAAAAGCCTCCCCGCCCCCAGAGCTCCTCGGTCGCCTCCCGAGAAGCCAAGGGGCCTCTGGTGGAGCGCCAGGTTGACAGCGTTTTAGCAGGACCGCGAGAAACGGCCAGCTCGTTTGCCACACGCCCGTGTGCAACACTTCCTGGAAAGGTCACAGCGAATTGCAAGCCGCCACAAAAAACATCCGGACAGCTCCTGGTCAGGGGGCTGAGCCGTTCAGTGGCGGCCTATTCTTCTCCTTTTTTCGGGGCTCCTGAAATCGGAGAGGGCGAGATGCCGATCTGAGGCCTGAACCCTTAG	GCATGTGACCG	GGTAACCGGTCCAGCTCATTGTAAAAGCCTCCCCGCCCCCAGAGCTCCTCGGTCGCCTCCCGAGAAGCCAAGGGGCCTCTGGTGGAGCGCCAGGTTGACAGCGTTTTAGCAGGACCGCGAGAAACGGCCAGCTCGTTTGCCACACGCCCGTGTGCAACACTTCCTGGAAAGGTCACAGCGAATTGCAAGCCGCCACAAAAAACATCCGGACAGCTCCTGGTCAGGGGGCTGAGCCGTTCAGTGGCGGCCTATTCTTCTCCTTTTTTCGGGGCTCCTGAAATCGGAGAGGGCGAGATGCCGATCTGAGGCCTGAACCCTTAGGCATGTGACCGAGATCGGAAGAGCACACG	350
Long_RAND_TSS-chr10:110084036-110084186_-_BCrep1	chr10	110083994	110084296	-	tssPos:110084111,motif:AP-1(bZIP)|ATGACTCAGC|125|+/AP-1(bZIP)|CATGACTCAG|124|-/TATA-Box(TBP)|ATGCCTAAAAGG|154|-,start:-185,end:117,tssOffset:185,		TAATATACAAAACATTTTGTTGGTGTTATTTCCATAAGAATCTAAAACAATTTTTACTATTTTAAAATAATGAGAGTGCTTTTCTTTCAAGCTTTCATGGTAATTCACCAGGAAGAGTAAACTTCATGACTCAGCTTTTTGTGCCCACTCACACATGCCTAAAAGGTCCACTGAAATTGCTTGCTATATTTTAAATTCCAGCTTGAAGTAGGACTCTTGTTTTTCTGAGGCTCACAAAGACTAGACTCACAGCTTAGTTCTATAGTGTCTATTTAGCTGTACTTAAAGCCTACATCAAGTACT	CTTGGTCATTG	GGTAACCGGTCCAGCTCATAATATACAAAACATTTTGTTGGTGTTATTTCCATAAGAATCTAAAACAATTTTTACTATTTTAAAATAATGAGAGTGCTTTTCTTTCAAGCTTTCATGGTAATTCACCAGGAAGAGTAAACTTCATGACTCAGCTTTTTGTGCCCACTCACACATGCCTAAAAGGTCCACTGAAATTGCTTGCTATATTTTAAATTCCAGCTTGAAGTAGGACTCTTGTTTTTCTGAGGCTCACAAAGACTAGACTCACAGCTTAGTTCTATAGTGTCTATTTAGCTGTACTTAAAGCCTACATCAAGTACTCTTGGTCATTGAGATCGGAAGAGCACACG	350
Long_RAND_TSS-chr10:110084036-110084186_-_BCrep2	chr10	110083994	110084296	-	motif:AP-1(bZIP)|ATGACTCAGC|125|+/AP-1(bZIP)|CATGACTCAG|124|-/TATA-Box(TBP)|ATGCCTAAAAGG|154|-,start:-185,tssPos:110084111,end:117,tssOffset:185,		TAATATACAAAACATTTTGTTGGTGTTATTTCCATAAGAATCTAAAACAATTTTTACTATTTTAAAATAATGAGAGTGCTTTTCTTTCAAGCTTTCATGGTAATTCACCAGGAAGAGTAAACTTCATGACTCAGCTTTTTGTGCCCACTCACACATGCCTAAAAGGTCCACTGAAATTGCTTGCTATATTTTAAATTCCAGCTTGAAGTAGGACTCTTGTTTTTCTGAGGCTCACAAAGACTAGACTCACAGCTTAGTTCTATAGTGTCTATTTAGCTGTACTTAAAGCCTACATCAAGTACT	GAACACCGCTT	GGTAACCGGTCCAGCTCATAATATACAAAACATTTTGTTGGTGTTATTTCCATAAGAATCTAAAACAATTTTTACTATTTTAAAATAATGAGAGTGCTTTTCTTTCAAGCTTTCATGGTAATTCACCAGGAAGAGTAAACTTCATGACTCAGCTTTTTGTGCCCACTCACACATGCCTAAAAGGTCCACTGAAATTGCTTGCTATATTTTAAATTCCAGCTTGAAGTAGGACTCTTGTTTTTCTGAGGCTCACAAAGACTAGACTCACAGCTTAGTTCTATAGTGTCTATTTAGCTGTACTTAAAGCCTACATCAAGTACTGAACACCGCTTAGATCGGAAGAGCACACG	350
Long_RAND_TSS-chr10:110665047-110665197_-_BCrep1	chr10	110665005	110665307	-	tssOffset:185,end:117,tssPos:110665122,motif:Six2(Homeobox)|GTAATCCAACAC|157|+/PSE(SNAPc)|CTGACTGGTCATGGTGACTC|131|-/E2F4(E2F)|GGCGGGAAGA|182|+/AP-1(bZIP)|GTGACTCATG|144|+/AP-1(bZIP)|GGTGACTCAT|143|-/Meis1(Homeobox)|GGTGACATGT|277|-,start:-185,		TCAGCTGCACCTAACAGCTTAGTAGCCATTAACAACCACATTGTCTAAACTCATTATTCACCAGGGGTTGCAAAATGCTAATATTCATTCCTTCTGTATTTATTAGACGGCATTCTTCTATGAAGAATTTTCTGACTGGTCATGGTGACTCATGCCTGTAATCCAACACTTTGCGAGGCTGAGGCGGGAAGATCACCGAAGCCAGGAGCTTGAGACAAGCTTGGGCAATATAGGAAGAGCCTATCTCTACAAAAGAAAAAAAAAAGTAGCCAGGCATGGTGACATGTGCCTGTAGTCCCAGAT	CTACAAGGAAC	GGTAACCGGTCCAGCTCATCAGCTGCACCTAACAGCTTAGTAGCCATTAACAACCACATTGTCTAAACTCATTATTCACCAGGGGTTGCAAAATGCTAATATTCATTCCTTCTGTATTTATTAGACGGCATTCTTCTATGAAGAATTTTCTGACTGGTCATGGTGACTCATGCCTGTAATCCAACACTTTGCGAGGCTGAGGCGGGAAGATCACCGAAGCCAGGAGCTTGAGACAAGCTTGGGCAATATAGGAAGAGCCTATCTCTACAAAAGAAAAAAAAAAGTAGCCAGGCATGGTGACATGTGCCTGTAGTCCCAGATCTACAAGGAACAGATCGGAAGAGCACACG	350
Long_RAND_TSS-chr10:110665047-110665197_-_BCrep2	chr10	110665005	110665307	-	tssOffset:185,end:117,motif:Six2(Homeobox)|GTAATCCAACAC|157|+/PSE(SNAPc)|CTGACTGGTCATGGTGACTC|131|-/E2F4(E2F)|GGCGGGAAGA|182|+/AP-1(bZIP)|GTGACTCATG|144|+/AP-1(bZIP)|GGTGACTCAT|143|-/Meis1(Homeobox)|GGTGACATGT|277|-,tssPos:110665122,start:-185,		TCAGCTGCACCTAACAGCTTAGTAGCCATTAACAACCACATTGTCTAAACTCATTATTCACCAGGGGTTGCAAAATGCTAATATTCATTCCTTCTGTATTTATTAGACGGCATTCTTCTATGAAGAATTTTCTGACTGGTCATGGTGACTCATGCCTGTAATCCAACACTTTGCGAGGCTGAGGCGGGAAGATCACCGAAGCCAGGAGCTTGAGACAAGCTTGGGCAATATAGGAAGAGCCTATCTCTACAAAAGAAAAAAAAAAGTAGCCAGGCATGGTGACATGTGCCTGTAGTCCCAGAT	CTACCGCAACC	GGTAACCGGTCCAGCTCATCAGCTGCACCTAACAGCTTAGTAGCCATTAACAACCACATTGTCTAAACTCATTATTCACCAGGGGTTGCAAAATGCTAATATTCATTCCTTCTGTATTTATTAGACGGCATTCTTCTATGAAGAATTTTCTGACTGGTCATGGTGACTCATGCCTGTAATCCAACACTTTGCGAGGCTGAGGCGGGAAGATCACCGAAGCCAGGAGCTTGAGACAAGCTTGGGCAATATAGGAAGAGCCTATCTCTACAAAAGAAAAAAAAAAGTAGCCAGGCATGGTGACATGTGCCTGTAGTCCCAGATCTACCGCAACCAGATCGGAAGAGCACACG	350
Long_RAND_TSS-chr10:123135295-123135445_+_BCrep1	chr10	123135185	123135487	+	tssOffset:185,end:117,tssPos:123135370,motif:E2F4(E2F)|GGCGGGAAGC|119|+/Gata1(Zf)|CAGATAACCC|56|+,start:-185,		GGGGGCGGCGGGCCCCTGTCCAGCCCCAGGGGGCGGGGGAGCGGCAGCTGCGAGCGCAGATAACCCCGAGGTGACCCGGGAGGGCCTGGTCCGCCCCTCCCCCCTCCCGCAGGCCTGGCGGCGGGAAGCGGGTCCCTGCGCCGCAGGGGGGAGAGGCAGGCGCGGTCTCCGGGCTCGCGGCCGTTAGTGCGCTTCGGCCAAGGGCGCCGCCTGCTCCGCGTCCCTCGCTCGCCTCCTGCGCTCGCAGGAGCGCTCCGAGTGCCTCTTTAGCGGGAGCCAATATCCTTTTGTGCTAATAGGCTT	TACGACGACTG	GGTAACCGGTCCAGCTCAGGGGGCGGCGGGCCCCTGTCCAGCCCCAGGGGGCGGGGGAGCGGCAGCTGCGAGCGCAGATAACCCCGAGGTGACCCGGGAGGGCCTGGTCCGCCCCTCCCCCCTCCCGCAGGCCTGGCGGCGGGAAGCGGGTCCCTGCGCCGCAGGGGGGAGAGGCAGGCGCGGTCTCCGGGCTCGCGGCCGTTAGTGCGCTTCGGCCAAGGGCGCCGCCTGCTCCGCGTCCCTCGCTCGCCTCCTGCGCTCGCAGGAGCGCTCCGAGTGCCTCTTTAGCGGGAGCCAATATCCTTTTGTGCTAATAGGCTTTACGACGACTGAGATCGGAAGAGCACACG	350
Long_RAND_TSS-chr10:123135295-123135445_+_BCrep2	chr10	123135185	123135487	+	tssOffset:185,end:117,tssPos:123135370,motif:E2F4(E2F)|GGCGGGAAGC|119|+/Gata1(Zf)|CAGATAACCC|56|+,start:-185,		GGGGGCGGCGGGCCCCTGTCCAGCCCCAGGGGGCGGGGGAGCGGCAGCTGCGAGCGCAGATAACCCCGAGGTGACCCGGGAGGGCCTGGTCCGCCCCTCCCCCCTCCCGCAGGCCTGGCGGCGGGAAGCGGGTCCCTGCGCCGCAGGGGGGAGAGGCAGGCGCGGTCTCCGGGCTCGCGGCCGTTAGTGCGCTTCGGCCAAGGGCGCCGCCTGCTCCGCGTCCCTCGCTCGCCTCCTGCGCTCGCAGGAGCGCTCCGAGTGCCTCTTTAGCGGGAGCCAATATCCTTTTGTGCTAATAGGCTT	GACGCATATTA	GGTAACCGGTCCAGCTCAGGGGGCGGCGGGCCCCTGTCCAGCCCCAGGGGGCGGGGGAGCGGCAGCTGCGAGCGCAGATAACCCCGAGGTGACCCGGGAGGGCCTGGTCCGCCCCTCCCCCCTCCCGCAGGCCTGGCGGCGGGAAGCGGGTCCCTGCGCCGCAGGGGGGAGAGGCAGGCGCGGTCTCCGGGCTCGCGGCCGTTAGTGCGCTTCGGCCAAGGGCGCCGCCTGCTCCGCGTCCCTCGCTCGCCTCCTGCGCTCGCAGGAGCGCTCCGAGTGCCTCTTTAGCGGGAGCCAATATCCTTTTGTGCTAATAGGCTTGACGCATATTAAGATCGGAAGAGCACACG	350
Long_RAND_TSS-chr10:48463679-48463829_-_BCrep1	chr10	48463637	48463939	-	tssPos:48463754,start:-185,end:117,tssOffset:185,		ATCTCTTCCTTGACTGTGGCCTTCAGTCAGCTGTGAGCTGAGGGTGGGGCTGAACGCTGTGAGTTGAGATGGGTGGCGGCCCTGGAGAGCTCGGTCCCCTCCTTCACTGGCTCTCCTTGGCCTCTGCTGCAAGCCCAGCATGTGGCTCTGGGCAGTTCAGCAACCCAGCAGAGGGGAGTGTCCTCACACTGTCTGGAGTAGTGGCAGGCAGGGCTGTGACAGAGGGGAGGGAAAGCTGAAGGGAGGATCTGGGGCAGCTCACGTAGCAGGGACTTCTGAGCTTTCTTCCAAGGGCTAGTGGGA	CCATAGTGTAC	GGTAACCGGTCCAGCTCAATCTCTTCCTTGACTGTGGCCTTCAGTCAGCTGTGAGCTGAGGGTGGGGCTGAACGCTGTGAGTTGAGATGGGTGGCGGCCCTGGAGAGCTCGGTCCCCTCCTTCACTGGCTCTCCTTGGCCTCTGCTGCAAGCCCAGCATGTGGCTCTGGGCAGTTCAGCAACCCAGCAGAGGGGAGTGTCCTCACACTGTCTGGAGTAGTGGCAGGCAGGGCTGTGACAGAGGGGAGGGAAAGCTGAAGGGAGGATCTGGGGCAGCTCACGTAGCAGGGACTTCTGAGCTTTCTTCCAAGGGCTAGTGGGACCATAGTGTACAGATCGGAAGAGCACACG	350
Long_RAND_TSS-chr10:48463679-48463829_-_BCrep2	chr10	48463637	48463939	-	end:117,tssPos:48463754,start:-185,tssOffset:185,		ATCTCTTCCTTGACTGTGGCCTTCAGTCAGCTGTGAGCTGAGGGTGGGGCTGAACGCTGTGAGTTGAGATGGGTGGCGGCCCTGGAGAGCTCGGTCCCCTCCTTCACTGGCTCTCCTTGGCCTCTGCTGCAAGCCCAGCATGTGGCTCTGGGCAGTTCAGCAACCCAGCAGAGGGGAGTGTCCTCACACTGTCTGGAGTAGTGGCAGGCAGGGCTGTGACAGAGGGGAGGGAAAGCTGAAGGGAGGATCTGGGGCAGCTCACGTAGCAGGGACTTCTGAGCTTTCTTCCAAGGGCTAGTGGGA	AGGTAGTAGGT	GGTAACCGGTCCAGCTCAATCTCTTCCTTGACTGTGGCCTTCAGTCAGCTGTGAGCTGAGGGTGGGGCTGAACGCTGTGAGTTGAGATGGGTGGCGGCCCTGGAGAGCTCGGTCCCCTCCTTCACTGGCTCTCCTTGGCCTCTGCTGCAAGCCCAGCATGTGGCTCTGGGCAGTTCAGCAACCCAGCAGAGGGGAGTGTCCTCACACTGTCTGGAGTAGTGGCAGGCAGGGCTGTGACAGAGGGGAGGGAAAGCTGAAGGGAGGATCTGGGGCAGCTCACGTAGCAGGGACTTCTGAGCTTTCTTCCAAGGGCTAGTGGGAAGGTAGTAGGTAGATCGGAAGAGCACACG	350
Long_RAND_TSS-chr10:5466556-5466706_+_BCrep1	chr10	5466446	5466748	+	tssOffset:185,end:117,tssPos:5466631,motif:CRE(bZIP)|GTCTGACATCAC|267|+/RUNX-AML(Runt)|AAACCACAAC|170|-/SpliceDonor|CACTTACCTT|276|-,start:-185,		CTGCAGTCAGAAACACAGCCCTCTCCTCTCTCAGTCCACTCTGAAGTCGCCCAGAGCTGCAGCCCCAGACTCCTCCCCAGCAGGGCTGAGCGATGAGATCAGGAGGGTCGGGCTGCAGCCTTTGGCTGGTGCATTTCTCTCTCCCCTGCAGGCCCCACTCTCCACAGTTCAAACCACAACTGTTCATTGAAGAACGTGACTTGAGAAGTTGGCGCCAGGCCTCCCTCCACGCCTGGAAACTGCTGCAGGGCTGGAGAAACGTCTGCTGTCTGACATCACTTACCTTTGCCAACTACAATCACA	AGAATCGCCTA	GGTAACCGGTCCAGCTCACTGCAGTCAGAAACACAGCCCTCTCCTCTCTCAGTCCACTCTGAAGTCGCCCAGAGCTGCAGCCCCAGACTCCTCCCCAGCAGGGCTGAGCGATGAGATCAGGAGGGTCGGGCTGCAGCCTTTGGCTGGTGCATTTCTCTCTCCCCTGCAGGCCCCACTCTCCACAGTTCAAACCACAACTGTTCATTGAAGAACGTGACTTGAGAAGTTGGCGCCAGGCCTCCCTCCACGCCTGGAAACTGCTGCAGGGCTGGAGAAACGTCTGCTGTCTGACATCACTTACCTTTGCCAACTACAATCACAAGAATCGCCTAAGATCGGAAGAGCACACG	350
Long_RAND_TSS-chr10:5466556-5466706_+_BCrep2	chr10	5466446	5466748	+	tssOffset:185,motif:CRE(bZIP)|GTCTGACATCAC|267|+/RUNX-AML(Runt)|AAACCACAAC|170|-/SpliceDonor|CACTTACCTT|276|-,start:-185,tssPos:5466631,end:117,		CTGCAGTCAGAAACACAGCCCTCTCCTCTCTCAGTCCACTCTGAAGTCGCCCAGAGCTGCAGCCCCAGACTCCTCCCCAGCAGGGCTGAGCGATGAGATCAGGAGGGTCGGGCTGCAGCCTTTGGCTGGTGCATTTCTCTCTCCCCTGCAGGCCCCACTCTCCACAGTTCAAACCACAACTGTTCATTGAAGAACGTGACTTGAGAAGTTGGCGCCAGGCCTCCCTCCACGCCTGGAAACTGCTGCAGGGCTGGAGAAACGTCTGCTGTCTGACATCACTTACCTTTGCCAACTACAATCACA	AGGTCTTGCTC	GGTAACCGGTCCAGCTCACTGCAGTCAGAAACACAGCCCTCTCCTCTCTCAGTCCACTCTGAAGTCGCCCAGAGCTGCAGCCCCAGACTCCTCCCCAGCAGGGCTGAGCGATGAGATCAGGAGGGTCGGGCTGCAGCCTTTGGCTGGTGCATTTCTCTCTCCCCTGCAGGCCCCACTCTCCACAGTTCAAACCACAACTGTTCATTGAAGAACGTGACTTGAGAAGTTGGCGCCAGGCCTCCCTCCACGCCTGGAAACTGCTGCAGGGCTGGAGAAACGTCTGCTGTCTGACATCACTTACCTTTGCCAACTACAATCACAAGGTCTTGCTCAGATCGGAAGAGCACACG	350
Long_RAND_TSS-chr10:68563152-68563302_+_BCrep1	chr10	68563042	68563344	+	end:117,motif:Elk1(ETS)|CACTTCCTGT|234|+/PU.1(ETS)|CACTTCCTGT|234|-/PU.1(ETS)|TACTTCCTCC|10|-/p63(p53)|ACAGCAAGCAGTTGCCTGCC|263|+/p63(p53)|AGCAAGCAGTTGCCTGCCTG|265|-,start:-185,tssPos:68563227,tssOffset:185,		CTTTTTCTTCTACTTCCTCCTGTTGTGTGTTATGTCTTTCTTGTCTTCGGAAGGACAGTTCTATGTCCATTCTAACGTCTCCCTTCCCTTTTCTTGGCCCTTTTCCCCCCTTTTTTCCCCCTTCCTCTCTGCAGGGCAGAGGGGTGTTTTACATATGGAAGGAGCCATTGACTAAATGTGCTGGCATTCTAGTGAGTTTCCCTGAACAGCTTTTACATGTGCCGAGGGCTCTCACACTTCCTGTGGTAGAAAACTATCTAGGAACAGCAAGCAGTTGCCTGCCTGCTCTTCCTTTCGAGGTAG	TGCTACTTGCC	GGTAACCGGTCCAGCTCACTTTTTCTTCTACTTCCTCCTGTTGTGTGTTATGTCTTTCTTGTCTTCGGAAGGACAGTTCTATGTCCATTCTAACGTCTCCCTTCCCTTTTCTTGGCCCTTTTCCCCCCTTTTTTCCCCCTTCCTCTCTGCAGGGCAGAGGGGTGTTTTACATATGGAAGGAGCCATTGACTAAATGTGCTGGCATTCTAGTGAGTTTCCCTGAACAGCTTTTACATGTGCCGAGGGCTCTCACACTTCCTGTGGTAGAAAACTATCTAGGAACAGCAAGCAGTTGCCTGCCTGCTCTTCCTTTCGAGGTAGTGCTACTTGCCAGATCGGAAGAGCACACG	350
Long_RAND_TSS-chr10:68563152-68563302_+_BCrep2	chr10	68563042	68563344	+	tssOffset:185,end:117,motif:Elk1(ETS)|CACTTCCTGT|234|+/PU.1(ETS)|CACTTCCTGT|234|-/PU.1(ETS)|TACTTCCTCC|10|-/p63(p53)|ACAGCAAGCAGTTGCCTGCC|263|+/p63(p53)|AGCAAGCAGTTGCCTGCCTG|265|-,tssPos:68563227,start:-185,		CTTTTTCTTCTACTTCCTCCTGTTGTGTGTTATGTCTTTCTTGTCTTCGGAAGGACAGTTCTATGTCCATTCTAACGTCTCCCTTCCCTTTTCTTGGCCCTTTTCCCCCCTTTTTTCCCCCTTCCTCTCTGCAGGGCAGAGGGGTGTTTTACATATGGAAGGAGCCATTGACTAAATGTGCTGGCATTCTAGTGAGTTTCCCTGAACAGCTTTTACATGTGCCGAGGGCTCTCACACTTCCTGTGGTAGAAAACTATCTAGGAACAGCAAGCAGTTGCCTGCCTGCTCTTCCTTTCGAGGTAG	AGGTCCGATGG	GGTAACCGGTCCAGCTCACTTTTTCTTCTACTTCCTCCTGTTGTGTGTTATGTCTTTCTTGTCTTCGGAAGGACAGTTCTATGTCCATTCTAACGTCTCCCTTCCCTTTTCTTGGCCCTTTTCCCCCCTTTTTTCCCCCTTCCTCTCTGCAGGGCAGAGGGGTGTTTTACATATGGAAGGAGCCATTGACTAAATGTGCTGGCATTCTAGTGAGTTTCCCTGAACAGCTTTTACATGTGCCGAGGGCTCTCACACTTCCTGTGGTAGAAAACTATCTAGGAACAGCAAGCAGTTGCCTGCCTGCTCTTCCTTTCGAGGTAGAGGTCCGATGGAGATCGGAAGAGCACACG	350
Long_RAND_TSS-chr10:70672431-70672581_+_BCrep1	chr10	70672321	70672623	+	tssOffset:185,end:117,start:-185,motif:Sp1(Zf)|CGCCCCGCCCCC|60|+/Sp1(Zf)|GGCCCCGCCCCG|105|+/Sp1(Zf)|CGCCCCGCCCAG|110|+/Elk1(ETS)|CACTTCCGAT|16|+/NRF1(NRF)|GTGCGCTGGCGC|228|+,tssPos:70672506,		CTCTGTCTCCGCGTGGCACTTCCGATCCCCGGCCGCAGGCAGCTGCACTCCCCAGCCGCGCGCCCCGCCCCCGGGCGCCCGGCGCCCCAGCTCCGACCCGCGCCCGGCCCCGCCCCGCCCAGTGTGCCCACCCCCGGCCCGTCCCGCCGCCCCGTCGCCCGGCTCCCGCGGAGTCCCGGAGCGTCACTGCGCGGGCGGGCTGACCGACCAGCCGGCAGTTGGCACCGGGTGCGCTGGCGCGTCAGTGGCCCCGCTCTCCAGCCGGCAGCCTCGCGCGCCCGGAGCCAGCGGTCCAGGCGGCGG	TTGCAGAACTC	GGTAACCGGTCCAGCTCACTCTGTCTCCGCGTGGCACTTCCGATCCCCGGCCGCAGGCAGCTGCACTCCCCAGCCGCGCGCCCCGCCCCCGGGCGCCCGGCGCCCCAGCTCCGACCCGCGCCCGGCCCCGCCCCGCCCAGTGTGCCCACCCCCGGCCCGTCCCGCCGCCCCGTCGCCCGGCTCCCGCGGAGTCCCGGAGCGTCACTGCGCGGGCGGGCTGACCGACCAGCCGGCAGTTGGCACCGGGTGCGCTGGCGCGTCAGTGGCCCCGCTCTCCAGCCGGCAGCCTCGCGCGCCCGGAGCCAGCGGTCCAGGCGGCGGTTGCAGAACTCAGATCGGAAGAGCACACG	350
Long_RAND_TSS-chr10:70672431-70672581_+_BCrep2	chr10	70672321	70672623	+	end:117,tssPos:70672506,motif:Sp1(Zf)|CGCCCCGCCCCC|60|+/Sp1(Zf)|GGCCCCGCCCCG|105|+/Sp1(Zf)|CGCCCCGCCCAG|110|+/Elk1(ETS)|CACTTCCGAT|16|+/NRF1(NRF)|GTGCGCTGGCGC|228|+,start:-185,tssOffset:185,		CTCTGTCTCCGCGTGGCACTTCCGATCCCCGGCCGCAGGCAGCTGCACTCCCCAGCCGCGCGCCCCGCCCCCGGGCGCCCGGCGCCCCAGCTCCGACCCGCGCCCGGCCCCGCCCCGCCCAGTGTGCCCACCCCCGGCCCGTCCCGCCGCCCCGTCGCCCGGCTCCCGCGGAGTCCCGGAGCGTCACTGCGCGGGCGGGCTGACCGACCAGCCGGCAGTTGGCACCGGGTGCGCTGGCGCGTCAGTGGCCCCGCTCTCCAGCCGGCAGCCTCGCGCGCCCGGAGCCAGCGGTCCAGGCGGCGG	GACACTTCGTT	GGTAACCGGTCCAGCTCACTCTGTCTCCGCGTGGCACTTCCGATCCCCGGCCGCAGGCAGCTGCACTCCCCAGCCGCGCGCCCCGCCCCCGGGCGCCCGGCGCCCCAGCTCCGACCCGCGCCCGGCCCCGCCCCGCCCAGTGTGCCCACCCCCGGCCCGTCCCGCCGCCCCGTCGCCCGGCTCCCGCGGAGTCCCGGAGCGTCACTGCGCGGGCGGGCTGACCGACCAGCCGGCAGTTGGCACCGGGTGCGCTGGCGCGTCAGTGGCCCCGCTCTCCAGCCGGCAGCCTCGCGCGCCCGGAGCCAGCGGTCCAGGCGGCGGGACACTTCGTTAGATCGGAAGAGCACACG	350
Long_RAND_TSS-chr10:74176674-74176824_+_BCrep1	chr10	74176564	74176866	+	tssOffset:185,start:-185,motif:Sp1(Zf)|CGGGGCGGAGCG|108|-/NFY(CCAAT)|CTCCAATCAG|130|+,tssPos:74176749,end:117,		AAGATGGCCACCGCGCCCGCTAGTCATCTCGCTAGCCCGCGCGCCAGTGAGCTGGCACGAGACACGCGGTGGCCCACGGCGTCTGGGGACGATCTCCAGCCCTTCGCACGGGGCGGAGCGCCCGCCTTCCCTCCAATCAGCACGCCGGGCCGGCTAGCCAGGGGCCGCCCGCGCGCGGGGTGTGTGAGGACGCGCTCCCAGTCGCTGAGTGCCTGAGCCGGGAAGCAGTTGCTGTGGTACCTGCTGCTGCCCGAGCGGACGTAGAGCATCGGACGCGGGCGCCGTGGCGCTGGGCAGGAGGGC	CACCATTATAC	GGTAACCGGTCCAGCTCAAAGATGGCCACCGCGCCCGCTAGTCATCTCGCTAGCCCGCGCGCCAGTGAGCTGGCACGAGACACGCGGTGGCCCACGGCGTCTGGGGACGATCTCCAGCCCTTCGCACGGGGCGGAGCGCCCGCCTTCCCTCCAATCAGCACGCCGGGCCGGCTAGCCAGGGGCCGCCCGCGCGCGGGGTGTGTGAGGACGCGCTCCCAGTCGCTGAGTGCCTGAGCCGGGAAGCAGTTGCTGTGGTACCTGCTGCTGCCCGAGCGGACGTAGAGCATCGGACGCGGGCGCCGTGGCGCTGGGCAGGAGGGCCACCATTATACAGATCGGAAGAGCACACG	350
Long_RAND_TSS-chr10:74176674-74176824_+_BCrep2	chr10	74176564	74176866	+	motif:Sp1(Zf)|CGGGGCGGAGCG|108|-/NFY(CCAAT)|CTCCAATCAG|130|+,start:-185,tssPos:74176749,end:117,tssOffset:185,		AAGATGGCCACCGCGCCCGCTAGTCATCTCGCTAGCCCGCGCGCCAGTGAGCTGGCACGAGACACGCGGTGGCCCACGGCGTCTGGGGACGATCTCCAGCCCTTCGCACGGGGCGGAGCGCCCGCCTTCCCTCCAATCAGCACGCCGGGCCGGCTAGCCAGGGGCCGCCCGCGCGCGGGGTGTGTGAGGACGCGCTCCCAGTCGCTGAGTGCCTGAGCCGGGAAGCAGTTGCTGTGGTACCTGCTGCTGCCCGAGCGGACGTAGAGCATCGGACGCGGGCGCCGTGGCGCTGGGCAGGAGGGC	CGCTGAGTAAC	GGTAACCGGTCCAGCTCAAAGATGGCCACCGCGCCCGCTAGTCATCTCGCTAGCCCGCGCGCCAGTGAGCTGGCACGAGACACGCGGTGGCCCACGGCGTCTGGGGACGATCTCCAGCCCTTCGCACGGGGCGGAGCGCCCGCCTTCCCTCCAATCAGCACGCCGGGCCGGCTAGCCAGGGGCCGCCCGCGCGCGGGGTGTGTGAGGACGCGCTCCCAGTCGCTGAGTGCCTGAGCCGGGAAGCAGTTGCTGTGGTACCTGCTGCTGCCCGAGCGGACGTAGAGCATCGGACGCGGGCGCCGTGGCGCTGGGCAGGAGGGCCGCTGAGTAACAGATCGGAAGAGCACACG	350
Long_RAND_TSS-chr10:91220708-91220858_+_BCrep1	chr10	91220598	91220900	+	end:117,motif:SpliceDonor|CACTTTCCTT|174|-,tssPos:91220783,start:-185,tssOffset:185,		TGGAAGTGGGTGGAGTTGCCCTTGGAGGCGGCACCGGACCTGGGCCCCGAGGCCCGCCGCGCCCTGTCGGGCCTGAGCCGAGTGGCCCCACAGAGCCGGCGCGCTCCCGCCTGCAGGGGGAGAGCAGACGGGGCGCGGGGACCGGCCAGGCCGCGGCGGGTGCTGTTTCTGTTTCACTTTCCTTCACTCTGAGGCCGGCGCGCTGGCGGGCGAGGAGCGGCGGCGGTGGCGGCCGCTGGGTAGGTACCGGGCGGGCTGGGGAGCTGCAGGGACGCCAGACTCCTCACCCAAGTTTGCGCCTCA	AGTACCTCAGC	GGTAACCGGTCCAGCTCATGGAAGTGGGTGGAGTTGCCCTTGGAGGCGGCACCGGACCTGGGCCCCGAGGCCCGCCGCGCCCTGTCGGGCCTGAGCCGAGTGGCCCCACAGAGCCGGCGCGCTCCCGCCTGCAGGGGGAGAGCAGACGGGGCGCGGGGACCGGCCAGGCCGCGGCGGGTGCTGTTTCTGTTTCACTTTCCTTCACTCTGAGGCCGGCGCGCTGGCGGGCGAGGAGCGGCGGCGGTGGCGGCCGCTGGGTAGGTACCGGGCGGGCTGGGGAGCTGCAGGGACGCCAGACTCCTCACCCAAGTTTGCGCCTCAAGTACCTCAGCAGATCGGAAGAGCACACG	350
Long_RAND_TSS-chr10:91220708-91220858_+_BCrep2	chr10	91220598	91220900	+	tssOffset:185,tssPos:91220783,motif:SpliceDonor|CACTTTCCTT|174|-,start:-185,end:117,		TGGAAGTGGGTGGAGTTGCCCTTGGAGGCGGCACCGGACCTGGGCCCCGAGGCCCGCCGCGCCCTGTCGGGCCTGAGCCGAGTGGCCCCACAGAGCCGGCGCGCTCCCGCCTGCAGGGGGAGAGCAGACGGGGCGCGGGGACCGGCCAGGCCGCGGCGGGTGCTGTTTCTGTTTCACTTTCCTTCACTCTGAGGCCGGCGCGCTGGCGGGCGAGGAGCGGCGGCGGTGGCGGCCGCTGGGTAGGTACCGGGCGGGCTGGGGAGCTGCAGGGACGCCAGACTCCTCACCCAAGTTTGCGCCTCA	TCTGTAACCGG	GGTAACCGGTCCAGCTCATGGAAGTGGGTGGAGTTGCCCTTGGAGGCGGCACCGGACCTGGGCCCCGAGGCCCGCCGCGCCCTGTCGGGCCTGAGCCGAGTGGCCCCACAGAGCCGGCGCGCTCCCGCCTGCAGGGGGAGAGCAGACGGGGCGCGGGGACCGGCCAGGCCGCGGCGGGTGCTGTTTCTGTTTCACTTTCCTTCACTCTGAGGCCGGCGCGCTGGCGGGCGAGGAGCGGCGGCGGTGGCGGCCGCTGGGTAGGTACCGGGCGGGCTGGGGAGCTGCAGGGACGCCAGACTCCTCACCCAAGTTTGCGCCTCATCTGTAACCGGAGATCGGAAGAGCACACG	350
Long_RAND_TSS-chr11:12167083-12167233_-_BCrep1	chr11	12167041	12167343	-	tssPos:12167158,motif:Elk1(ETS)|CATTTCCTGC|124|+/CDX4(Homeobox)|ACTCATAAAATA|27|+/CDX4(Homeobox)|GTTTTTATGGCA|136|-/AP-1(bZIP)|ATGAGTCATT|118|+/AP-1(bZIP)|CATGAGTCAT|117|-/TATA-Box(TBP)|GTTTTTATGGCA|136|+/Gata1(Zf)|AAGATAACGC|57|+/Rfx2(HTH)|GTTTTTATGGCAACA|136|+/Rfx2(HTH)|AGTTTTTATGGCAAC|135|-/SpliceDonor|AAGGTGTGTG|2|+,start:-185,end:117,tssOffset:185,		AAAAGGTGTGTGGTGACCCTGCTGCATACTCATAAAATACAGTCACATCCTTCTAAAAAGATAACGCAAGAGTTTTCATTACATACGCTGGCCTGATTCCTGCTGGTGACAAGAGTCCATGAGTCATTTCCTGCGAGTTTTTATGGCAACAATGTACAAATACCCCCTGGTCTGTAATGGTACCTGTGATTACTGAGCAATCCTGTGGGGAGTGGTGGAAAGAACCCTGGACAGGATTGGGAATCAGGGGCTCATTGTTAATGGTTTCCCAGGTCCTCTGTTTGAGTACGAGACCCTCTGTTC	GATTAGTTCTC	GGTAACCGGTCCAGCTCAAAAAGGTGTGTGGTGACCCTGCTGCATACTCATAAAATACAGTCACATCCTTCTAAAAAGATAACGCAAGAGTTTTCATTACATACGCTGGCCTGATTCCTGCTGGTGACAAGAGTCCATGAGTCATTTCCTGCGAGTTTTTATGGCAACAATGTACAAATACCCCCTGGTCTGTAATGGTACCTGTGATTACTGAGCAATCCTGTGGGGAGTGGTGGAAAGAACCCTGGACAGGATTGGGAATCAGGGGCTCATTGTTAATGGTTTCCCAGGTCCTCTGTTTGAGTACGAGACCCTCTGTTCGATTAGTTCTCAGATCGGAAGAGCACACG	350
Long_RAND_TSS-chr11:12167083-12167233_-_BCrep2	chr11	12167041	12167343	-	tssOffset:185,start:-185,motif:Elk1(ETS)|CATTTCCTGC|124|+/CDX4(Homeobox)|ACTCATAAAATA|27|+/CDX4(Homeobox)|GTTTTTATGGCA|136|-/AP-1(bZIP)|ATGAGTCATT|118|+/AP-1(bZIP)|CATGAGTCAT|117|-/TATA-Box(TBP)|GTTTTTATGGCA|136|+/Gata1(Zf)|AAGATAACGC|57|+/Rfx2(HTH)|GTTTTTATGGCAACA|136|+/Rfx2(HTH)|AGTTTTTATGGCAAC|135|-/SpliceDonor|AAGGTGTGTG|2|+,tssPos:12167158,end:117,		AAAAGGTGTGTGGTGACCCTGCTGCATACTCATAAAATACAGTCACATCCTTCTAAAAAGATAACGCAAGAGTTTTCATTACATACGCTGGCCTGATTCCTGCTGGTGACAAGAGTCCATGAGTCATTTCCTGCGAGTTTTTATGGCAACAATGTACAAATACCCCCTGGTCTGTAATGGTACCTGTGATTACTGAGCAATCCTGTGGGGAGTGGTGGAAAGAACCCTGGACAGGATTGGGAATCAGGGGCTCATTGTTAATGGTTTCCCAGGTCCTCTGTTTGAGTACGAGACCCTCTGTTC	TATGTCAATGG	GGTAACCGGTCCAGCTCAAAAAGGTGTGTGGTGACCCTGCTGCATACTCATAAAATACAGTCACATCCTTCTAAAAAGATAACGCAAGAGTTTTCATTACATACGCTGGCCTGATTCCTGCTGGTGACAAGAGTCCATGAGTCATTTCCTGCGAGTTTTTATGGCAACAATGTACAAATACCCCCTGGTCTGTAATGGTACCTGTGATTACTGAGCAATCCTGTGGGGAGTGGTGGAAAGAACCCTGGACAGGATTGGGAATCAGGGGCTCATTGTTAATGGTTTCCCAGGTCCTCTGTTTGAGTACGAGACCCTCTGTTCTATGTCAATGGAGATCGGAAGAGCACACG	350
Long_RAND_TSS-chr11:124171010-124171160_+_BCrep1	chr11	124170900	124171202	+	motif:Elk1(ETS)|CCCGGAACTC|105|-/E2F4(E2F)|GGTTCCCGCC|146|-/TATA-Box(TBP)|GCCCAGAAAGGG|228|-,start:-185,tssPos:124171085,end:117,tssOffset:185,		AGCACAGCAGCTGCTGGCCCAGGTGCTAAGCCCCTCACTGCCGGGGGCCGGTGGGGCCGGCCGGCAGCTCGGAGCGCGGGGTCCGCGGAGCCCACGCCACGCCCACCCGGAACTCACGCTGGTCCGCAAGCGCCGTGCGCAGCCCAGGTTCCCGCCCACGCCTCTTCCTCCATGCCTCTCCCTTCATACCTCCCCGCAAGCTGAGGGAGGCGGCTCCGGCCTTGGCCAGCCCAGAAAGGGGCTCCCACAGTGCAGCGGCGGGCTGAAGGGCTTCTTAAGTGCCGCCAAAGTGGGAGCCCAGGC	GTGGAACCGCA	GGTAACCGGTCCAGCTCAAGCACAGCAGCTGCTGGCCCAGGTGCTAAGCCCCTCACTGCCGGGGGCCGGTGGGGCCGGCCGGCAGCTCGGAGCGCGGGGTCCGCGGAGCCCACGCCACGCCCACCCGGAACTCACGCTGGTCCGCAAGCGCCGTGCGCAGCCCAGGTTCCCGCCCACGCCTCTTCCTCCATGCCTCTCCCTTCATACCTCCCCGCAAGCTGAGGGAGGCGGCTCCGGCCTTGGCCAGCCCAGAAAGGGGCTCCCACAGTGCAGCGGCGGGCTGAAGGGCTTCTTAAGTGCCGCCAAAGTGGGAGCCCAGGCGTGGAACCGCAAGATCGGAAGAGCACACG	350
Long_RAND_TSS-chr11:124171010-124171160_+_BCrep2	chr11	124170900	124171202	+	end:117,tssPos:124171085,motif:Elk1(ETS)|CCCGGAACTC|105|-/E2F4(E2F)|GGTTCCCGCC|146|-/TATA-Box(TBP)|GCCCAGAAAGGG|228|-,start:-185,tssOffset:185,		AGCACAGCAGCTGCTGGCCCAGGTGCTAAGCCCCTCACTGCCGGGGGCCGGTGGGGCCGGCCGGCAGCTCGGAGCGCGGGGTCCGCGGAGCCCACGCCACGCCCACCCGGAACTCACGCTGGTCCGCAAGCGCCGTGCGCAGCCCAGGTTCCCGCCCACGCCTCTTCCTCCATGCCTCTCCCTTCATACCTCCCCGCAAGCTGAGGGAGGCGGCTCCGGCCTTGGCCAGCCCAGAAAGGGGCTCCCACAGTGCAGCGGCGGGCTGAAGGGCTTCTTAAGTGCCGCCAAAGTGGGAGCCCAGGC	CCGAATCAACG	GGTAACCGGTCCAGCTCAAGCACAGCAGCTGCTGGCCCAGGTGCTAAGCCCCTCACTGCCGGGGGCCGGTGGGGCCGGCCGGCAGCTCGGAGCGCGGGGTCCGCGGAGCCCACGCCACGCCCACCCGGAACTCACGCTGGTCCGCAAGCGCCGTGCGCAGCCCAGGTTCCCGCCCACGCCTCTTCCTCCATGCCTCTCCCTTCATACCTCCCCGCAAGCTGAGGGAGGCGGCTCCGGCCTTGGCCAGCCCAGAAAGGGGCTCCCACAGTGCAGCGGCGGGCTGAAGGGCTTCTTAAGTGCCGCCAAAGTGGGAGCCCAGGCCCGAATCAACGAGATCGGAAGAGCACACG	350
Long_RAND_TSS-chr11:134253493-134253643_+_BCrep1	chr11	134253383	134253685	+	end:117,motif:Ronin(THAP)|GACTACAACCCCCAGGGTGC|99|+/Ronin(THAP)|GACTTCTGGGAATTGTAGTC|28|-/Stat3(Stat)|CTTCTGGGAA|30|+,start:-185,tssPos:134253568,tssOffset:185,		TGCATCTCTGCGGCGCCGAGGCCCCGAGGACTTCTGGGAATTGTAGTCCTGTCCCCTTGGGAGCCCGCCTGGCACCTGGGTTGTTAGGGCTCGTGGGAGGACTACAACCCCCAGGGTGCAGTGGGACAGGCGTTGCCGGGTCGCAGGTCCCGCCAGTGCGAGCGCAACGGAGGTCGAAGGCGTTCAGACTCTTAGCTGAACGCGGAGCTGCGGCGGCTATGCTGTGGAGCGGCTGCCGGCGTTTCGGGGCGCGCCTCGGCTGCCTGCCCGGCGGTCTCCGGGTCCTCGTCCAGACCGGCCACC	AATACGAACGA	GGTAACCGGTCCAGCTCATGCATCTCTGCGGCGCCGAGGCCCCGAGGACTTCTGGGAATTGTAGTCCTGTCCCCTTGGGAGCCCGCCTGGCACCTGGGTTGTTAGGGCTCGTGGGAGGACTACAACCCCCAGGGTGCAGTGGGACAGGCGTTGCCGGGTCGCAGGTCCCGCCAGTGCGAGCGCAACGGAGGTCGAAGGCGTTCAGACTCTTAGCTGAACGCGGAGCTGCGGCGGCTATGCTGTGGAGCGGCTGCCGGCGTTTCGGGGCGCGCCTCGGCTGCCTGCCCGGCGGTCTCCGGGTCCTCGTCCAGACCGGCCACCAATACGAACGAAGATCGGAAGAGCACACG	350
Long_RAND_TSS-chr11:134253493-134253643_+_BCrep2	chr11	134253383	134253685	+	tssOffset:185,end:117,start:-185,motif:Ronin(THAP)|GACTACAACCCCCAGGGTGC|99|+/Ronin(THAP)|GACTTCTGGGAATTGTAGTC|28|-/Stat3(Stat)|CTTCTGGGAA|30|+,tssPos:134253568,		TGCATCTCTGCGGCGCCGAGGCCCCGAGGACTTCTGGGAATTGTAGTCCTGTCCCCTTGGGAGCCCGCCTGGCACCTGGGTTGTTAGGGCTCGTGGGAGGACTACAACCCCCAGGGTGCAGTGGGACAGGCGTTGCCGGGTCGCAGGTCCCGCCAGTGCGAGCGCAACGGAGGTCGAAGGCGTTCAGACTCTTAGCTGAACGCGGAGCTGCGGCGGCTATGCTGTGGAGCGGCTGCCGGCGTTTCGGGGCGCGCCTCGGCTGCCTGCCCGGCGGTCTCCGGGTCCTCGTCCAGACCGGCCACC	GCCGACACGAA	GGTAACCGGTCCAGCTCATGCATCTCTGCGGCGCCGAGGCCCCGAGGACTTCTGGGAATTGTAGTCCTGTCCCCTTGGGAGCCCGCCTGGCACCTGGGTTGTTAGGGCTCGTGGGAGGACTACAACCCCCAGGGTGCAGTGGGACAGGCGTTGCCGGGTCGCAGGTCCCGCCAGTGCGAGCGCAACGGAGGTCGAAGGCGTTCAGACTCTTAGCTGAACGCGGAGCTGCGGCGGCTATGCTGTGGAGCGGCTGCCGGCGTTTCGGGGCGCGCCTCGGCTGCCTGCCCGGCGGTCTCCGGGTCCTCGTCCAGACCGGCCACCGCCGACACGAAAGATCGGAAGAGCACACG	350
Long_RAND_TSS-chr11:4393627-4393777_-_BCrep1	chr11	4393585	4393887	-	end:117,tssPos:4393702,motif:TATA-Box(TBP)|CCCTTTCAAGGC|106|+/SpliceDonor|AAGGTGAGTG|252|+,start:-185,tssOffset:185,		TTTCCACTCCTTCCCAGTCTCAGAGAAGCCTCCTGGGCATGCAGAGCCTCTGAAGCCTCCCCCAGCTCAACTCTGACTTCTCTTCTCAGCCGCATTTCTCCACACACCCTTTCAAGGCTCTGCTCCTCCCACTGCTCCTCCCTCACTCCTCCCACGGCTCCTCCTCCTCCCTCCCCTTTCCTCTCAGACTTGCTTCTGAGCGGAAACTGAAAGTGAAATAGGGAGCTGGCTACCAGCGTTGAGTCCCCTGTAAAGGTGAGTGAACCCCACTAGATCAAGGGACCCCTGCCCTCCTAGGGGACC	GCGAACAGGTG	GGTAACCGGTCCAGCTCATTTCCACTCCTTCCCAGTCTCAGAGAAGCCTCCTGGGCATGCAGAGCCTCTGAAGCCTCCCCCAGCTCAACTCTGACTTCTCTTCTCAGCCGCATTTCTCCACACACCCTTTCAAGGCTCTGCTCCTCCCACTGCTCCTCCCTCACTCCTCCCACGGCTCCTCCTCCTCCCTCCCCTTTCCTCTCAGACTTGCTTCTGAGCGGAAACTGAAAGTGAAATAGGGAGCTGGCTACCAGCGTTGAGTCCCCTGTAAAGGTGAGTGAACCCCACTAGATCAAGGGACCCCTGCCCTCCTAGGGGACCGCGAACAGGTGAGATCGGAAGAGCACACG	350
Long_RAND_TSS-chr11:4393627-4393777_-_BCrep2	chr11	4393585	4393887	-	motif:TATA-Box(TBP)|CCCTTTCAAGGC|106|+/SpliceDonor|AAGGTGAGTG|252|+,start:-185,tssPos:4393702,end:117,tssOffset:185,		TTTCCACTCCTTCCCAGTCTCAGAGAAGCCTCCTGGGCATGCAGAGCCTCTGAAGCCTCCCCCAGCTCAACTCTGACTTCTCTTCTCAGCCGCATTTCTCCACACACCCTTTCAAGGCTCTGCTCCTCCCACTGCTCCTCCCTCACTCCTCCCACGGCTCCTCCTCCTCCCTCCCCTTTCCTCTCAGACTTGCTTCTGAGCGGAAACTGAAAGTGAAATAGGGAGCTGGCTACCAGCGTTGAGTCCCCTGTAAAGGTGAGTGAACCCCACTAGATCAAGGGACCCCTGCCCTCCTAGGGGACC	TCAAGTTAGAC	GGTAACCGGTCCAGCTCATTTCCACTCCTTCCCAGTCTCAGAGAAGCCTCCTGGGCATGCAGAGCCTCTGAAGCCTCCCCCAGCTCAACTCTGACTTCTCTTCTCAGCCGCATTTCTCCACACACCCTTTCAAGGCTCTGCTCCTCCCACTGCTCCTCCCTCACTCCTCCCACGGCTCCTCCTCCTCCCTCCCCTTTCCTCTCAGACTTGCTTCTGAGCGGAAACTGAAAGTGAAATAGGGAGCTGGCTACCAGCGTTGAGTCCCCTGTAAAGGTGAGTGAACCCCACTAGATCAAGGGACCCCTGCCCTCCTAGGGGACCTCAAGTTAGACAGATCGGAAGAGCACACG	350
Long_RAND_TSS-chr11:59892048-59892198_-_BCrep1	chr11	59892006	59892308	-	tssOffset:185,end:117,tssPos:59892123,motif:CDX4(Homeobox)|ATTTTTACAACC|105|-/RUNX-AML(Runt)|AACCCACAGA|113|-/Meis1(Homeobox)|CATGACAGCT|190|-/SpliceDonor|GCGGTGAGAG|56|+,start:-185,		TGGTTCACCCAGGAGCTGCACAAGGAAAAGGGCCGTCCCTCCCCCAGTCAAGGGAGGCGGTGAGAGATTGTGCTACCCATCCGGAGAGCTACACTTTTCCCATGGATTTTTACAACCCACAGAACAGGAGATTACTTCATGAGCCCACACCACCAGGGCCTTGGGTCCCAAGCACAAAGATTTGCAGACTCATGACAGCTGCTCAGGTCAGCAGCCGCTCAGGCAGGCACTGAGCTGCAGGAGTTTTTGCATACTCCAGCAGCTCCTGGAACTCCAGTGAGGCAAGAGATTCGTCCACTACTG	ATGCGGTCGGT	GGTAACCGGTCCAGCTCATGGTTCACCCAGGAGCTGCACAAGGAAAAGGGCCGTCCCTCCCCCAGTCAAGGGAGGCGGTGAGAGATTGTGCTACCCATCCGGAGAGCTACACTTTTCCCATGGATTTTTACAACCCACAGAACAGGAGATTACTTCATGAGCCCACACCACCAGGGCCTTGGGTCCCAAGCACAAAGATTTGCAGACTCATGACAGCTGCTCAGGTCAGCAGCCGCTCAGGCAGGCACTGAGCTGCAGGAGTTTTTGCATACTCCAGCAGCTCCTGGAACTCCAGTGAGGCAAGAGATTCGTCCACTACTGATGCGGTCGGTAGATCGGAAGAGCACACG	350
Long_RAND_TSS-chr11:59892048-59892198_-_BCrep2	chr11	59892006	59892308	-	start:-185,motif:CDX4(Homeobox)|ATTTTTACAACC|105|-/RUNX-AML(Runt)|AACCCACAGA|113|-/Meis1(Homeobox)|CATGACAGCT|190|-/SpliceDonor|GCGGTGAGAG|56|+,tssPos:59892123,end:117,tssOffset:185,		TGGTTCACCCAGGAGCTGCACAAGGAAAAGGGCCGTCCCTCCCCCAGTCAAGGGAGGCGGTGAGAGATTGTGCTACCCATCCGGAGAGCTACACTTTTCCCATGGATTTTTACAACCCACAGAACAGGAGATTACTTCATGAGCCCACACCACCAGGGCCTTGGGTCCCAAGCACAAAGATTTGCAGACTCATGACAGCTGCTCAGGTCAGCAGCCGCTCAGGCAGGCACTGAGCTGCAGGAGTTTTTGCATACTCCAGCAGCTCCTGGAACTCCAGTGAGGCAAGAGATTCGTCCACTACTG	AAGCTAACACC	GGTAACCGGTCCAGCTCATGGTTCACCCAGGAGCTGCACAAGGAAAAGGGCCGTCCCTCCCCCAGTCAAGGGAGGCGGTGAGAGATTGTGCTACCCATCCGGAGAGCTACACTTTTCCCATGGATTTTTACAACCCACAGAACAGGAGATTACTTCATGAGCCCACACCACCAGGGCCTTGGGTCCCAAGCACAAAGATTTGCAGACTCATGACAGCTGCTCAGGTCAGCAGCCGCTCAGGCAGGCACTGAGCTGCAGGAGTTTTTGCATACTCCAGCAGCTCCTGGAACTCCAGTGAGGCAAGAGATTCGTCCACTACTGAAGCTAACACCAGATCGGAAGAGCACACG	350
Long_RAND_TSS-chr11:62591448-62591598_-_BCrep1	chr11	62591406	62591708	-	start:-185,motif:Elk1(ETS)|GGTTTCCGGA|70|+/Elk1(ETS)|GGGTTCCGGT|169|+/Elk1(ETS)|GGCGGAAGTT|129|-/Rfx2(HTH)|GTCGCTATGGCGGCG|217|+/Rfx2(HTH)|AGTCGCTATGGCGGC|216|-,tssPos:62591523,end:117,tssOffset:185,		GCGCCGCTTTTCCTGAAACGGGCGGGGACTGGACAGCGGCTAGAAACGGAACCCAGAGTCGAAGGAGCTTGGTTTCCGGAGGAGTGTGTCCGCGCAATTGAACGACTTTATGTCACTTCCTATCGGATCGGCGGAAGTTGCTTCCGAGCGCGTTGAGCTTTGGCGAAGTGGGTTCCGGTGGTGGCAGAGGTGCTTGTGTTTTTGTCGGTACAGGAGAGTCGCTATGGCGGCGGTGGATTCGGATGTCGAATCGCTGCCGCGTGGGGGGTTCCGCTGCTGCCTCTGCCACGTTACTACAGCCAA	AAGAGAATGCG	GGTAACCGGTCCAGCTCAGCGCCGCTTTTCCTGAAACGGGCGGGGACTGGACAGCGGCTAGAAACGGAACCCAGAGTCGAAGGAGCTTGGTTTCCGGAGGAGTGTGTCCGCGCAATTGAACGACTTTATGTCACTTCCTATCGGATCGGCGGAAGTTGCTTCCGAGCGCGTTGAGCTTTGGCGAAGTGGGTTCCGGTGGTGGCAGAGGTGCTTGTGTTTTTGTCGGTACAGGAGAGTCGCTATGGCGGCGGTGGATTCGGATGTCGAATCGCTGCCGCGTGGGGGGTTCCGCTGCTGCCTCTGCCACGTTACTACAGCCAAAAGAGAATGCGAGATCGGAAGAGCACACG	350
Long_RAND_TSS-chr11:62591448-62591598_-_BCrep2	chr11	62591406	62591708	-	motif:Elk1(ETS)|GGTTTCCGGA|70|+/Elk1(ETS)|GGGTTCCGGT|169|+/Elk1(ETS)|GGCGGAAGTT|129|-/Rfx2(HTH)|GTCGCTATGGCGGCG|217|+/Rfx2(HTH)|AGTCGCTATGGCGGC|216|-,tssPos:62591523,start:-185,end:117,tssOffset:185,		GCGCCGCTTTTCCTGAAACGGGCGGGGACTGGACAGCGGCTAGAAACGGAACCCAGAGTCGAAGGAGCTTGGTTTCCGGAGGAGTGTGTCCGCGCAATTGAACGACTTTATGTCACTTCCTATCGGATCGGCGGAAGTTGCTTCCGAGCGCGTTGAGCTTTGGCGAAGTGGGTTCCGGTGGTGGCAGAGGTGCTTGTGTTTTTGTCGGTACAGGAGAGTCGCTATGGCGGCGGTGGATTCGGATGTCGAATCGCTGCCGCGTGGGGGGTTCCGCTGCTGCCTCTGCCACGTTACTACAGCCAA	AACCGACAACC	GGTAACCGGTCCAGCTCAGCGCCGCTTTTCCTGAAACGGGCGGGGACTGGACAGCGGCTAGAAACGGAACCCAGAGTCGAAGGAGCTTGGTTTCCGGAGGAGTGTGTCCGCGCAATTGAACGACTTTATGTCACTTCCTATCGGATCGGCGGAAGTTGCTTCCGAGCGCGTTGAGCTTTGGCGAAGTGGGTTCCGGTGGTGGCAGAGGTGCTTGTGTTTTTGTCGGTACAGGAGAGTCGCTATGGCGGCGGTGGATTCGGATGTCGAATCGCTGCCGCGTGGGGGGTTCCGCTGCTGCCTCTGCCACGTTACTACAGCCAAAACCGACAACCAGATCGGAAGAGCACACG	350
Long_RAND_TSS-chr11:62672452-62672602_+_BCrep1	chr11	62672342	62672644	+	tssOffset:185,start:-185,motif:NFY(CCAAT)|AACCAATAAA|8|+,tssPos:62672527,end:117,		ACTGAAAGAACCAATAAAATCATGTTCCTCCACCCAGAATGAGCCCTGCAGTCGACACCTACCAATGCTTAGAGACGCGTGGTCGGTGCTGGGGGCGCGGCCTGGAGCTGCTGCCTGTCCCACCCCACCAGAAGAGGCTGATCCCGATAGGTATCTGACCACATTTTTTTTTTTTTTTTTTTTTTGAGACGGAGTCAATGTCACCCAGGCTGGAGTGCAGTGGCACGATCTCGGCTCACTGCAACCTCCGCCCCTGGGTTCCAGCAATTCTCCTGCCTCAGCTTCCCGAGTAGCCGGGATCAC	AAGAGTCGTAT	GGTAACCGGTCCAGCTCAACTGAAAGAACCAATAAAATCATGTTCCTCCACCCAGAATGAGCCCTGCAGTCGACACCTACCAATGCTTAGAGACGCGTGGTCGGTGCTGGGGGCGCGGCCTGGAGCTGCTGCCTGTCCCACCCCACCAGAAGAGGCTGATCCCGATAGGTATCTGACCACATTTTTTTTTTTTTTTTTTTTTTGAGACGGAGTCAATGTCACCCAGGCTGGAGTGCAGTGGCACGATCTCGGCTCACTGCAACCTCCGCCCCTGGGTTCCAGCAATTCTCCTGCCTCAGCTTCCCGAGTAGCCGGGATCACAAGAGTCGTATAGATCGGAAGAGCACACG	350
Long_RAND_TSS-chr11:62672452-62672602_+_BCrep2	chr11	62672342	62672644	+	tssOffset:185,motif:NFY(CCAAT)|AACCAATAAA|8|+,start:-185,tssPos:62672527,end:117,		ACTGAAAGAACCAATAAAATCATGTTCCTCCACCCAGAATGAGCCCTGCAGTCGACACCTACCAATGCTTAGAGACGCGTGGTCGGTGCTGGGGGCGCGGCCTGGAGCTGCTGCCTGTCCCACCCCACCAGAAGAGGCTGATCCCGATAGGTATCTGACCACATTTTTTTTTTTTTTTTTTTTTTGAGACGGAGTCAATGTCACCCAGGCTGGAGTGCAGTGGCACGATCTCGGCTCACTGCAACCTCCGCCCCTGGGTTCCAGCAATTCTCCTGCCTCAGCTTCCCGAGTAGCCGGGATCAC	TTGTGACCTGC	GGTAACCGGTCCAGCTCAACTGAAAGAACCAATAAAATCATGTTCCTCCACCCAGAATGAGCCCTGCAGTCGACACCTACCAATGCTTAGAGACGCGTGGTCGGTGCTGGGGGCGCGGCCTGGAGCTGCTGCCTGTCCCACCCCACCAGAAGAGGCTGATCCCGATAGGTATCTGACCACATTTTTTTTTTTTTTTTTTTTTTGAGACGGAGTCAATGTCACCCAGGCTGGAGTGCAGTGGCACGATCTCGGCTCACTGCAACCTCCGCCCCTGGGTTCCAGCAATTCTCCTGCCTCAGCTTCCCGAGTAGCCGGGATCACTTGTGACCTGCAGATCGGAAGAGCACACG	350
Long_RAND_TSS-chr11:62839498-62839648_-_BCrep1	chr11	62839456	62839758	-	tssOffset:185,end:117,tssPos:62839573,motif:Elk1(ETS)|GCCGGAAGTG|152|-/E2F4(E2F)|CGCCGGAAGT|151|+/PU.1(ETS)|TCGGGAAGTG|272|+/SpliceDonor|AAGGTGGGTG|249|+,start:-185,		GTATTCTTCCGATCTACATAAACAAGCACCTCCTGGTTTCATTTTCGTAAAGCAAAACAAGCATGGAAGCTTTACTGTTTCGGCTCTTCAAACTTCCAGCAACTACACTGCGCTGCATCGGACTCGACGCCCGCTGGTGACGCACACGCTGCGCCGGAAGTGTGAACTGTCTGCCTCCAGGCTTTGTCATGGCGGCTGCTGCTGCACGCTGGAACCATGTGTGGGTCGGCACCGAGACTGGGATCTTGAAAGGTGGGTGGCAGGCTCGGGCGTCGGGAAGTGCAGGGGTGCACTCGCGCCCCT	CTTAGGAGAGG	GGTAACCGGTCCAGCTCAGTATTCTTCCGATCTACATAAACAAGCACCTCCTGGTTTCATTTTCGTAAAGCAAAACAAGCATGGAAGCTTTACTGTTTCGGCTCTTCAAACTTCCAGCAACTACACTGCGCTGCATCGGACTCGACGCCCGCTGGTGACGCACACGCTGCGCCGGAAGTGTGAACTGTCTGCCTCCAGGCTTTGTCATGGCGGCTGCTGCTGCACGCTGGAACCATGTGTGGGTCGGCACCGAGACTGGGATCTTGAAAGGTGGGTGGCAGGCTCGGGCGTCGGGAAGTGCAGGGGTGCACTCGCGCCCCTCTTAGGAGAGGAGATCGGAAGAGCACACG	350
Long_RAND_TSS-chr11:62839498-62839648_-_BCrep2	chr11	62839456	62839758	-	end:117,tssPos:62839573,motif:Elk1(ETS)|GCCGGAAGTG|152|-/E2F4(E2F)|CGCCGGAAGT|151|+/PU.1(ETS)|TCGGGAAGTG|272|+/SpliceDonor|AAGGTGGGTG|249|+,start:-185,tssOffset:185,		GTATTCTTCCGATCTACATAAACAAGCACCTCCTGGTTTCATTTTCGTAAAGCAAAACAAGCATGGAAGCTTTACTGTTTCGGCTCTTCAAACTTCCAGCAACTACACTGCGCTGCATCGGACTCGACGCCCGCTGGTGACGCACACGCTGCGCCGGAAGTGTGAACTGTCTGCCTCCAGGCTTTGTCATGGCGGCTGCTGCTGCACGCTGGAACCATGTGTGGGTCGGCACCGAGACTGGGATCTTGAAAGGTGGGTGGCAGGCTCGGGCGTCGGGAAGTGCAGGGGTGCACTCGCGCCCCT	CATTGAACGAA	GGTAACCGGTCCAGCTCAGTATTCTTCCGATCTACATAAACAAGCACCTCCTGGTTTCATTTTCGTAAAGCAAAACAAGCATGGAAGCTTTACTGTTTCGGCTCTTCAAACTTCCAGCAACTACACTGCGCTGCATCGGACTCGACGCCCGCTGGTGACGCACACGCTGCGCCGGAAGTGTGAACTGTCTGCCTCCAGGCTTTGTCATGGCGGCTGCTGCTGCACGCTGGAACCATGTGTGGGTCGGCACCGAGACTGGGATCTTGAAAGGTGGGTGGCAGGCTCGGGCGTCGGGAAGTGCAGGGGTGCACTCGCGCCCCTCATTGAACGAAAGATCGGAAGAGCACACG	350
Long_RAND_TSS-chr11:66267743-66267893_+_BCrep1	chr11	66267633	66267935	+	end:117,tssPos:66267818,motif:Sp1(Zf)|GGCCCCGCCCAG|28|+/Sp1(Zf)|GACCCCGCCCCG|48|+/Sp1(Zf)|GGCACCGCCCAC|60|+/GFX(?)|CTTCTCGCGAGG|108|+/GFX(?)|TCTCGCGAGGGG|110|-/SpliceDonor|CGGGTGAGGC|163|+,start:-185,tssOffset:185,		CCGGCCTTATGCACTGCCCCTCCCACCCGGCCCCGCCCAGGCACGGCCGACCCCGCCCCGGGCACCGCCCACCGAGCCATCCTGCCTCGCCTCCCCCCACGCCTGCAGCTTCTCGCGAGGGGCGGCGACGGTCCCCTGGTGGCAGGAGGGGCTCCCCCTGTTGCGGGTGAGGCGGCTGCTCTCATATTTTCAGATGTTGCTGTAGAAATAAAGACGGTTTAAATCTGAGCTGGGCTTGTTTTGAGACGGAGGTCGGGGGCCCCCAGCGTCTCTAGACTGGGGTGGAGCCGGGAAGGGTCGTGC	ACCTATCATCA	GGTAACCGGTCCAGCTCACCGGCCTTATGCACTGCCCCTCCCACCCGGCCCCGCCCAGGCACGGCCGACCCCGCCCCGGGCACCGCCCACCGAGCCATCCTGCCTCGCCTCCCCCCACGCCTGCAGCTTCTCGCGAGGGGCGGCGACGGTCCCCTGGTGGCAGGAGGGGCTCCCCCTGTTGCGGGTGAGGCGGCTGCTCTCATATTTTCAGATGTTGCTGTAGAAATAAAGACGGTTTAAATCTGAGCTGGGCTTGTTTTGAGACGGAGGTCGGGGGCCCCCAGCGTCTCTAGACTGGGGTGGAGCCGGGAAGGGTCGTGCACCTATCATCAAGATCGGAAGAGCACACG	350
Long_RAND_TSS-chr11:66267743-66267893_+_BCrep2	chr11	66267633	66267935	+	end:117,start:-185,motif:Sp1(Zf)|GGCCCCGCCCAG|28|+/Sp1(Zf)|GACCCCGCCCCG|48|+/Sp1(Zf)|GGCACCGCCCAC|60|+/GFX(?)|CTTCTCGCGAGG|108|+/GFX(?)|TCTCGCGAGGGG|110|-/SpliceDonor|CGGGTGAGGC|163|+,tssPos:66267818,tssOffset:185,		CCGGCCTTATGCACTGCCCCTCCCACCCGGCCCCGCCCAGGCACGGCCGACCCCGCCCCGGGCACCGCCCACCGAGCCATCCTGCCTCGCCTCCCCCCACGCCTGCAGCTTCTCGCGAGGGGCGGCGACGGTCCCCTGGTGGCAGGAGGGGCTCCCCCTGTTGCGGGTGAGGCGGCTGCTCTCATATTTTCAGATGTTGCTGTAGAAATAAAGACGGTTTAAATCTGAGCTGGGCTTGTTTTGAGACGGAGGTCGGGGGCCCCCAGCGTCTCTAGACTGGGGTGGAGCCGGGAAGGGTCGTGC	CGTTCGATGCG	GGTAACCGGTCCAGCTCACCGGCCTTATGCACTGCCCCTCCCACCCGGCCCCGCCCAGGCACGGCCGACCCCGCCCCGGGCACCGCCCACCGAGCCATCCTGCCTCGCCTCCCCCCACGCCTGCAGCTTCTCGCGAGGGGCGGCGACGGTCCCCTGGTGGCAGGAGGGGCTCCCCCTGTTGCGGGTGAGGCGGCTGCTCTCATATTTTCAGATGTTGCTGTAGAAATAAAGACGGTTTAAATCTGAGCTGGGCTTGTTTTGAGACGGAGGTCGGGGGCCCCCAGCGTCTCTAGACTGGGGTGGAGCCGGGAAGGGTCGTGCCGTTCGATGCGAGATCGGAAGAGCACACG	350
Long_RAND_TSS-chr11:67239746-67239896_-_BCrep1	chr11	67239704	67240006	-	end:117,tssPos:67239821,motif:NF1(CTF)|CCAGGCAGAGGGCCCA|0|+/NF1(CTF)|CAGGCAGAGGGCCCAG|1|-,start:-185,tssOffset:185,		CCAGGCAGAGGGCCCAGCCGTTCTGCTGCAGAGCCGGGAGGGGGTGTGTTCAGCAACTGCTTTCTTCCTCGCGATTGGAAGAGGCCCTGCCAGGGAGGAGAGCTCAGCCACAGCCCCCGCCCTGTCTCCCTCCCACCACCACTGCAATAGGAGAACCTAGGGCCAGCCCCCTGAGGGCTCCCGGTGGCAGACTTCTGAAGGCGCCAGCCAAAGGGAAGGCTTTAACTCATTCTGCGGGCTACACTAGGCACCTTGGCCCACATTTGTCCTTGTTTCAGTCCACACCCTTCCCCTCAGGGTCAC	GTACGCGAGCA	GGTAACCGGTCCAGCTCACCAGGCAGAGGGCCCAGCCGTTCTGCTGCAGAGCCGGGAGGGGGTGTGTTCAGCAACTGCTTTCTTCCTCGCGATTGGAAGAGGCCCTGCCAGGGAGGAGAGCTCAGCCACAGCCCCCGCCCTGTCTCCCTCCCACCACCACTGCAATAGGAGAACCTAGGGCCAGCCCCCTGAGGGCTCCCGGTGGCAGACTTCTGAAGGCGCCAGCCAAAGGGAAGGCTTTAACTCATTCTGCGGGCTACACTAGGCACCTTGGCCCACATTTGTCCTTGTTTCAGTCCACACCCTTCCCCTCAGGGTCACGTACGCGAGCAAGATCGGAAGAGCACACG	350
Long_RAND_TSS-chr11:67239746-67239896_-_BCrep2	chr11	67239704	67240006	-	tssPos:67239821,motif:NF1(CTF)|CCAGGCAGAGGGCCCA|0|+/NF1(CTF)|CAGGCAGAGGGCCCAG|1|-,start:-185,end:117,tssOffset:185,		CCAGGCAGAGGGCCCAGCCGTTCTGCTGCAGAGCCGGGAGGGGGTGTGTTCAGCAACTGCTTTCTTCCTCGCGATTGGAAGAGGCCCTGCCAGGGAGGAGAGCTCAGCCACAGCCCCCGCCCTGTCTCCCTCCCACCACCACTGCAATAGGAGAACCTAGGGCCAGCCCCCTGAGGGCTCCCGGTGGCAGACTTCTGAAGGCGCCAGCCAAAGGGAAGGCTTTAACTCATTCTGCGGGCTACACTAGGCACCTTGGCCCACATTTGTCCTTGTTTCAGTCCACACCCTTCCCCTCAGGGTCAC	CTACGTCTGTT	GGTAACCGGTCCAGCTCACCAGGCAGAGGGCCCAGCCGTTCTGCTGCAGAGCCGGGAGGGGGTGTGTTCAGCAACTGCTTTCTTCCTCGCGATTGGAAGAGGCCCTGCCAGGGAGGAGAGCTCAGCCACAGCCCCCGCCCTGTCTCCCTCCCACCACCACTGCAATAGGAGAACCTAGGGCCAGCCCCCTGAGGGCTCCCGGTGGCAGACTTCTGAAGGCGCCAGCCAAAGGGAAGGCTTTAACTCATTCTGCGGGCTACACTAGGCACCTTGGCCCACATTTGTCCTTGTTTCAGTCCACACCCTTCCCCTCAGGGTCACCTACGTCTGTTAGATCGGAAGAGCACACG	350
Long_RAND_TSS-chr11:68147034-68147184_-_BCrep1	chr11	68146992	68147294	-	start:-185,motif:Elk1(ETS)|CCCGGAAGGG|2|-/Meis1(Homeobox)|CACTGACACC|174|+/Meis1(Homeobox)|ACTGACACCC|175|-/Meis1(Homeobox)|ATTGACAGAT|64|-/NF1(CTF)|CTGGGCTTTGAGCCAG|17|+/NF1(CTF)|TGGGCTTTGAGCCAGC|18|-/SpliceDonor|CACTCACCAA|101|-,tssPos:68147109,end:117,tssOffset:185,		GCCCCGGAAGGGCTGCTCTGGGCTTTGAGCCAGCAGCAGCCCAGCCAGCAAGGAGGTGGCCGCTATTGACAGATGATAACACGTGTTTGTTTAGCTAGAGCCACTCACCAAAGGGGCGTTCAACTCCCTGCAGCAGGGAGCTGAGCTTGAGGCCAGAGTCTTTCTGCCCTTCCTCACTGACACCCACAAGGGCTGCTCTGGCCTTAGAGATCGCCTGGCTGGAAACTCACAACTGTGTGTCTCCTGGATGTTTGGGAACATGAAAATCCAACAAGGTTCCACATCGCTGCTCCTGGGCGGAGT	TGTACCGGATG	GGTAACCGGTCCAGCTCAGCCCCGGAAGGGCTGCTCTGGGCTTTGAGCCAGCAGCAGCCCAGCCAGCAAGGAGGTGGCCGCTATTGACAGATGATAACACGTGTTTGTTTAGCTAGAGCCACTCACCAAAGGGGCGTTCAACTCCCTGCAGCAGGGAGCTGAGCTTGAGGCCAGAGTCTTTCTGCCCTTCCTCACTGACACCCACAAGGGCTGCTCTGGCCTTAGAGATCGCCTGGCTGGAAACTCACAACTGTGTGTCTCCTGGATGTTTGGGAACATGAAAATCCAACAAGGTTCCACATCGCTGCTCCTGGGCGGAGTTGTACCGGATGAGATCGGAAGAGCACACG	350
Long_RAND_TSS-chr11:68147034-68147184_-_BCrep2	chr11	68146992	68147294	-	start:-185,motif:Elk1(ETS)|CCCGGAAGGG|2|-/Meis1(Homeobox)|CACTGACACC|174|+/Meis1(Homeobox)|ACTGACACCC|175|-/Meis1(Homeobox)|ATTGACAGAT|64|-/NF1(CTF)|CTGGGCTTTGAGCCAG|17|+/NF1(CTF)|TGGGCTTTGAGCCAGC|18|-/SpliceDonor|CACTCACCAA|101|-,tssPos:68147109,end:117,tssOffset:185,		GCCCCGGAAGGGCTGCTCTGGGCTTTGAGCCAGCAGCAGCCCAGCCAGCAAGGAGGTGGCCGCTATTGACAGATGATAACACGTGTTTGTTTAGCTAGAGCCACTCACCAAAGGGGCGTTCAACTCCCTGCAGCAGGGAGCTGAGCTTGAGGCCAGAGTCTTTCTGCCCTTCCTCACTGACACCCACAAGGGCTGCTCTGGCCTTAGAGATCGCCTGGCTGGAAACTCACAACTGTGTGTCTCCTGGATGTTTGGGAACATGAAAATCCAACAAGGTTCCACATCGCTGCTCCTGGGCGGAGT	GGATGCTTCGC	GGTAACCGGTCCAGCTCAGCCCCGGAAGGGCTGCTCTGGGCTTTGAGCCAGCAGCAGCCCAGCCAGCAAGGAGGTGGCCGCTATTGACAGATGATAACACGTGTTTGTTTAGCTAGAGCCACTCACCAAAGGGGCGTTCAACTCCCTGCAGCAGGGAGCTGAGCTTGAGGCCAGAGTCTTTCTGCCCTTCCTCACTGACACCCACAAGGGCTGCTCTGGCCTTAGAGATCGCCTGGCTGGAAACTCACAACTGTGTGTCTCCTGGATGTTTGGGAACATGAAAATCCAACAAGGTTCCACATCGCTGCTCCTGGGCGGAGTGGATGCTTCGCAGATCGGAAGAGCACACG	350
Long_RAND_TSS-chr11:76784765-76784915_+_BCrep1	chr11	76784655	76784957	+	motif:AP-1(bZIP)|GTGACTCAAG|1|+/AP-1(bZIP)|GGTGACTCAA|0|-/p63(p53)|CGGATAAGTCTAGACTTGCA|50|+/p63(p53)|GATAAGTCTAGACTTGCAGT|52|-/Gata1(Zf)|AAGATAACCG|151|+,start:-185,tssPos:76784840,end:117,tssOffset:185,		GGTGACTCAAGACCTTCGATTCTTCTTTCATCTTTGTGCGCCCTGCCCTTCGGATAAGTCTAGACTTGCAGTGCCTGGGGCTGACCGGAGGTGGGGGGGGGGGGGTGCTCAGAGCTGCAGGAGCCTGCTGGGCTTTTGAGCCTAAGTCGCAAAGATAACCGTAAACACCCTCCTCCCCACTGCTCACTCCAGTCTTTAACCTAGAACTTTGTCGGATGCTGCAGACATGATGGAAGGGCACAGGCCGCTAACCTGGGAAAGAAACAACTGTGGGCATTTTCCTTTCCCTCTCCGGCCTCAGTT	AATCGTTACAC	GGTAACCGGTCCAGCTCAGGTGACTCAAGACCTTCGATTCTTCTTTCATCTTTGTGCGCCCTGCCCTTCGGATAAGTCTAGACTTGCAGTGCCTGGGGCTGACCGGAGGTGGGGGGGGGGGGGTGCTCAGAGCTGCAGGAGCCTGCTGGGCTTTTGAGCCTAAGTCGCAAAGATAACCGTAAACACCCTCCTCCCCACTGCTCACTCCAGTCTTTAACCTAGAACTTTGTCGGATGCTGCAGACATGATGGAAGGGCACAGGCCGCTAACCTGGGAAAGAAACAACTGTGGGCATTTTCCTTTCCCTCTCCGGCCTCAGTTAATCGTTACACAGATCGGAAGAGCACACG	350
Long_RAND_TSS-chr11:76784765-76784915_+_BCrep2	chr11	76784655	76784957	+	tssOffset:185,motif:AP-1(bZIP)|GTGACTCAAG|1|+/AP-1(bZIP)|GGTGACTCAA|0|-/p63(p53)|CGGATAAGTCTAGACTTGCA|50|+/p63(p53)|GATAAGTCTAGACTTGCAGT|52|-/Gata1(Zf)|AAGATAACCG|151|+,tssPos:76784840,start:-185,end:117,		GGTGACTCAAGACCTTCGATTCTTCTTTCATCTTTGTGCGCCCTGCCCTTCGGATAAGTCTAGACTTGCAGTGCCTGGGGCTGACCGGAGGTGGGGGGGGGGGGGTGCTCAGAGCTGCAGGAGCCTGCTGGGCTTTTGAGCCTAAGTCGCAAAGATAACCGTAAACACCCTCCTCCCCACTGCTCACTCCAGTCTTTAACCTAGAACTTTGTCGGATGCTGCAGACATGATGGAAGGGCACAGGCCGCTAACCTGGGAAAGAAACAACTGTGGGCATTTTCCTTTCCCTCTCCGGCCTCAGTT	ACTTGTCCAGA	GGTAACCGGTCCAGCTCAGGTGACTCAAGACCTTCGATTCTTCTTTCATCTTTGTGCGCCCTGCCCTTCGGATAAGTCTAGACTTGCAGTGCCTGGGGCTGACCGGAGGTGGGGGGGGGGGGGTGCTCAGAGCTGCAGGAGCCTGCTGGGCTTTTGAGCCTAAGTCGCAAAGATAACCGTAAACACCCTCCTCCCCACTGCTCACTCCAGTCTTTAACCTAGAACTTTGTCGGATGCTGCAGACATGATGGAAGGGCACAGGCCGCTAACCTGGGAAAGAAACAACTGTGGGCATTTTCCTTTCCCTCTCCGGCCTCAGTTACTTGTCCAGAAGATCGGAAGAGCACACG	350
Long_RAND_TSS-chr11:95734090-95734240_-_BCrep1	chr11	95734048	95734350	-	tssOffset:185,tssPos:95734165,motif:Elk1(ETS)|AACTTCCTGT|197|+/NFIL3(bZIP)|CTGATATAATCACTT|279|+/NFIL3(bZIP)|AGGCACTGATATAAT|274|-/AP-1(bZIP)|GCTGAGTAAC|48|-/TATA-Box(TBP)|CTTTATCTAGGC|93|+/PU.1(ETS)|AACTTCCTGT|197|-/Meis1(Homeobox)|GTCTGACAGG|17|+/Meis1(Homeobox)|CCCTGACACC|57|+/Meis1(Homeobox)|CCTGACACCT|58|-/SpliceDonor|CTCTCACCGT|148|-,start:-185,end:117,		CCATGGCACTAGCTCCTGTCTGACAGGCCTGCCTTGAAACTGGCTTCTGCTGAGTAACCCTGACACCTGGACTCTAGTAACTTTGCTGTCTCCCTTTATCTAGGCAGCCCAGGGAGAGGAGTGGTTCCCTGGTGTTGCTAAGGGTTTCCTCTCACCGTTTCATTTGGCTTCTCGGCTCCTTTATCATCTGTGGAACCAACTTCCTGTATTATGTATCCTCCGTTGTAAATACTTAAAGTAAATTGCATTTTCCTGGCTATACCCTGACCAAAACAGGCACTGATATAATCACTTTAAGACTGC	AACTATCCGAA	GGTAACCGGTCCAGCTCACCATGGCACTAGCTCCTGTCTGACAGGCCTGCCTTGAAACTGGCTTCTGCTGAGTAACCCTGACACCTGGACTCTAGTAACTTTGCTGTCTCCCTTTATCTAGGCAGCCCAGGGAGAGGAGTGGTTCCCTGGTGTTGCTAAGGGTTTCCTCTCACCGTTTCATTTGGCTTCTCGGCTCCTTTATCATCTGTGGAACCAACTTCCTGTATTATGTATCCTCCGTTGTAAATACTTAAAGTAAATTGCATTTTCCTGGCTATACCCTGACCAAAACAGGCACTGATATAATCACTTTAAGACTGCAACTATCCGAAAGATCGGAAGAGCACACG	350
Long_RAND_TSS-chr11:95734090-95734240_-_BCrep2	chr11	95734048	95734350	-	start:-185,motif:Elk1(ETS)|AACTTCCTGT|197|+/NFIL3(bZIP)|CTGATATAATCACTT|279|+/NFIL3(bZIP)|AGGCACTGATATAAT|274|-/AP-1(bZIP)|GCTGAGTAAC|48|-/TATA-Box(TBP)|CTTTATCTAGGC|93|+/PU.1(ETS)|AACTTCCTGT|197|-/Meis1(Homeobox)|GTCTGACAGG|17|+/Meis1(Homeobox)|CCCTGACACC|57|+/Meis1(Homeobox)|CCTGACACCT|58|-/SpliceDonor|CTCTCACCGT|148|-,tssPos:95734165,end:117,tssOffset:185,		CCATGGCACTAGCTCCTGTCTGACAGGCCTGCCTTGAAACTGGCTTCTGCTGAGTAACCCTGACACCTGGACTCTAGTAACTTTGCTGTCTCCCTTTATCTAGGCAGCCCAGGGAGAGGAGTGGTTCCCTGGTGTTGCTAAGGGTTTCCTCTCACCGTTTCATTTGGCTTCTCGGCTCCTTTATCATCTGTGGAACCAACTTCCTGTATTATGTATCCTCCGTTGTAAATACTTAAAGTAAATTGCATTTTCCTGGCTATACCCTGACCAAAACAGGCACTGATATAATCACTTTAAGACTGC	AAGCAATCATG	GGTAACCGGTCCAGCTCACCATGGCACTAGCTCCTGTCTGACAGGCCTGCCTTGAAACTGGCTTCTGCTGAGTAACCCTGACACCTGGACTCTAGTAACTTTGCTGTCTCCCTTTATCTAGGCAGCCCAGGGAGAGGAGTGGTTCCCTGGTGTTGCTAAGGGTTTCCTCTCACCGTTTCATTTGGCTTCTCGGCTCCTTTATCATCTGTGGAACCAACTTCCTGTATTATGTATCCTCCGTTGTAAATACTTAAAGTAAATTGCATTTTCCTGGCTATACCCTGACCAAAACAGGCACTGATATAATCACTTTAAGACTGCAAGCAATCATGAGATCGGAAGAGCACACG	350
Long_RAND_TSS-chr12:109461302-109461452_+_BCrep1	chr12	109461192	109461494	+	start:-185,motif:Elk1(ETS)|AACTTCCTGC|168|+/Elk1(ETS)|ACAGGAAGTC|149|-/PU.1(ETS)|ACAGGAAGTC|149|+/PU.1(ETS)|TACTTCCTCT|14|-/SpliceDonor|GTCTCACCCT|82|-,tssPos:109461377,end:117,tssOffset:185,		GGGTAAAAAATATCTACTTCCTCTTTCCACAAAGCTTCCTTCAAACTGTCACATTAACAGAGCCATTTCTAAGAACGCACAAGTCTCACCCTCGCAGACTGTGACCTCTGACTCCCAAGGCTGAGCCCTAGACACTGACCAGCACCAACACAGGAAGTCCTATCCCACAACTTCCTGCAACAAGCACTTAGTGGCTAGTGAATGACCAAGACAGACCCCACCCTCAGGCAGCTCGGTAAACATGGGGAGACAGAATCAGCTTTTATTGGATATGGAAAAAGGTCCCAAAGCTGACCAAATCCA	TTCAATCTCGG	GGTAACCGGTCCAGCTCAGGGTAAAAAATATCTACTTCCTCTTTCCACAAAGCTTCCTTCAAACTGTCACATTAACAGAGCCATTTCTAAGAACGCACAAGTCTCACCCTCGCAGACTGTGACCTCTGACTCCCAAGGCTGAGCCCTAGACACTGACCAGCACCAACACAGGAAGTCCTATCCCACAACTTCCTGCAACAAGCACTTAGTGGCTAGTGAATGACCAAGACAGACCCCACCCTCAGGCAGCTCGGTAAACATGGGGAGACAGAATCAGCTTTTATTGGATATGGAAAAAGGTCCCAAAGCTGACCAAATCCATTCAATCTCGGAGATCGGAAGAGCACACG	350
Long_RAND_TSS-chr12:109461302-109461452_+_BCrep2	chr12	109461192	109461494	+	end:117,motif:Elk1(ETS)|AACTTCCTGC|168|+/Elk1(ETS)|ACAGGAAGTC|149|-/PU.1(ETS)|ACAGGAAGTC|149|+/PU.1(ETS)|TACTTCCTCT|14|-/SpliceDonor|GTCTCACCCT|82|-,tssPos:109461377,start:-185,tssOffset:185,		GGGTAAAAAATATCTACTTCCTCTTTCCACAAAGCTTCCTTCAAACTGTCACATTAACAGAGCCATTTCTAAGAACGCACAAGTCTCACCCTCGCAGACTGTGACCTCTGACTCCCAAGGCTGAGCCCTAGACACTGACCAGCACCAACACAGGAAGTCCTATCCCACAACTTCCTGCAACAAGCACTTAGTGGCTAGTGAATGACCAAGACAGACCCCACCCTCAGGCAGCTCGGTAAACATGGGGAGACAGAATCAGCTTTTATTGGATATGGAAAAAGGTCCCAAAGCTGACCAAATCCA	ATCACGACCGG	GGTAACCGGTCCAGCTCAGGGTAAAAAATATCTACTTCCTCTTTCCACAAAGCTTCCTTCAAACTGTCACATTAACAGAGCCATTTCTAAGAACGCACAAGTCTCACCCTCGCAGACTGTGACCTCTGACTCCCAAGGCTGAGCCCTAGACACTGACCAGCACCAACACAGGAAGTCCTATCCCACAACTTCCTGCAACAAGCACTTAGTGGCTAGTGAATGACCAAGACAGACCCCACCCTCAGGCAGCTCGGTAAACATGGGGAGACAGAATCAGCTTTTATTGGATATGGAAAAAGGTCCCAAAGCTGACCAAATCCAATCACGACCGGAGATCGGAAGAGCACACG	350
Long_RAND_TSS-chr12:116759889-116760039_+_BCrep1	chr12	116759779	116760081	+	tssOffset:185,end:117,motif:CTCF(Zf)|CTGCCAGGAGGTGGCGCTTT|62|-/Six2(Homeobox)|CTCTCGAGTTTC|134|-/NF1(CTF)|GTTGGCCTCCTGCCAG|53|+/NF1(CTF)|TTGGCCTCCTGCCAGG|54|-,tssPos:116759964,start:-185,		GGACTCCGTGAGGGTTCTTAGCTTTGGTGGTTTAATGCGCTATTTTTGTGCTGGTTGGCCTCCTGCCAGGAGGTGGCGCTTTCCAGAGAGCATCAGCTGTGGTAGCGTGGCGAGGAACCCGTGGAGCTCTAGAACTCTCGAGTTTCTATGGCCTTTGTCTTCCGCTACCAGGGTGGGTAGGAGGGAAGGACCATCGGGTTGGGGTGAGGCTAGGCGTTTCTGACCTCTCACTCTCCTTGGGCGGGTCTTGCTATGGGTTAAGTAGATGACATTCCCAGGTCACTGGTGTTGTGTACCAAGGAG	AGCGTCGTGGA	GGTAACCGGTCCAGCTCAGGACTCCGTGAGGGTTCTTAGCTTTGGTGGTTTAATGCGCTATTTTTGTGCTGGTTGGCCTCCTGCCAGGAGGTGGCGCTTTCCAGAGAGCATCAGCTGTGGTAGCGTGGCGAGGAACCCGTGGAGCTCTAGAACTCTCGAGTTTCTATGGCCTTTGTCTTCCGCTACCAGGGTGGGTAGGAGGGAAGGACCATCGGGTTGGGGTGAGGCTAGGCGTTTCTGACCTCTCACTCTCCTTGGGCGGGTCTTGCTATGGGTTAAGTAGATGACATTCCCAGGTCACTGGTGTTGTGTACCAAGGAGAGCGTCGTGGAAGATCGGAAGAGCACACG	350
Long_RAND_TSS-chr12:116759889-116760039_+_BCrep2	chr12	116759779	116760081	+	tssOffset:185,tssPos:116759964,motif:CTCF(Zf)|CTGCCAGGAGGTGGCGCTTT|62|-/Six2(Homeobox)|CTCTCGAGTTTC|134|-/NF1(CTF)|GTTGGCCTCCTGCCAG|53|+/NF1(CTF)|TTGGCCTCCTGCCAGG|54|-,start:-185,end:117,		GGACTCCGTGAGGGTTCTTAGCTTTGGTGGTTTAATGCGCTATTTTTGTGCTGGTTGGCCTCCTGCCAGGAGGTGGCGCTTTCCAGAGAGCATCAGCTGTGGTAGCGTGGCGAGGAACCCGTGGAGCTCTAGAACTCTCGAGTTTCTATGGCCTTTGTCTTCCGCTACCAGGGTGGGTAGGAGGGAAGGACCATCGGGTTGGGGTGAGGCTAGGCGTTTCTGACCTCTCACTCTCCTTGGGCGGGTCTTGCTATGGGTTAAGTAGATGACATTCCCAGGTCACTGGTGTTGTGTACCAAGGAG	CGTCCGAAGGT	GGTAACCGGTCCAGCTCAGGACTCCGTGAGGGTTCTTAGCTTTGGTGGTTTAATGCGCTATTTTTGTGCTGGTTGGCCTCCTGCCAGGAGGTGGCGCTTTCCAGAGAGCATCAGCTGTGGTAGCGTGGCGAGGAACCCGTGGAGCTCTAGAACTCTCGAGTTTCTATGGCCTTTGTCTTCCGCTACCAGGGTGGGTAGGAGGGAAGGACCATCGGGTTGGGGTGAGGCTAGGCGTTTCTGACCTCTCACTCTCCTTGGGCGGGTCTTGCTATGGGTTAAGTAGATGACATTCCCAGGTCACTGGTGTTGTGTACCAAGGAGCGTCCGAAGGTAGATCGGAAGAGCACACG	350
Long_RAND_TSS-chr12:118120873-118121023_-_BCrep1	chr12	118120831	118121133	-	end:117,tssPos:118120948,motif:Sp1(Zf)|CACCCCGCCCCC|111|+/NFY(CCAAT)|AGGATTGGCT|178|-/Elk1(ETS)|CACTTCCTGG|129|+/Elk1(ETS)|ACAGGAAGTT|275|-/CTCF(Zf)|AGAGCGCCACCTGGTGATTC|75|+/AP-1(bZIP)|GTGAGTCACC|105|+/AP-1(bZIP)|AGTGAGTCAC|104|-/PU.1(ETS)|ACAGGAAGTT|275|+,start:-185,tssOffset:185,		AGTTCCATGAAGCTTGCACCAACTATTATCCCTGAGATGACCTTGGCTGTGGAACCCAGATTCTGTTCAGGGCCGAGAGCGCCACCTGGTGATTCCAGTTTGTAAGTGAGTCACCCCGCCCCCCCGCCCCACTTCCTGGGCCAGACTGACCCAGTTTAGAATTCCAGTTTAGACCAGCAGGATTGGCTTTTTTGTTTTGTTGGGGCTCAGAAATGGAGGCTTTGATACGCTGAACTGAAGAAGGATCTCTCTGATATTCCCTCCCATCCAAAAGCACAGGAAGTTCCTTTATCCACCTAAAAT	CCTCAAGTCGG	GGTAACCGGTCCAGCTCAAGTTCCATGAAGCTTGCACCAACTATTATCCCTGAGATGACCTTGGCTGTGGAACCCAGATTCTGTTCAGGGCCGAGAGCGCCACCTGGTGATTCCAGTTTGTAAGTGAGTCACCCCGCCCCCCCGCCCCACTTCCTGGGCCAGACTGACCCAGTTTAGAATTCCAGTTTAGACCAGCAGGATTGGCTTTTTTGTTTTGTTGGGGCTCAGAAATGGAGGCTTTGATACGCTGAACTGAAGAAGGATCTCTCTGATATTCCCTCCCATCCAAAAGCACAGGAAGTTCCTTTATCCACCTAAAATCCTCAAGTCGGAGATCGGAAGAGCACACG	350
Long_RAND_TSS-chr12:118120873-118121023_-_BCrep2	chr12	118120831	118121133	-	motif:Sp1(Zf)|CACCCCGCCCCC|111|+/NFY(CCAAT)|AGGATTGGCT|178|-/Elk1(ETS)|CACTTCCTGG|129|+/Elk1(ETS)|ACAGGAAGTT|275|-/CTCF(Zf)|AGAGCGCCACCTGGTGATTC|75|+/AP-1(bZIP)|GTGAGTCACC|105|+/AP-1(bZIP)|AGTGAGTCAC|104|-/PU.1(ETS)|ACAGGAAGTT|275|+,start:-185,tssPos:118120948,end:117,tssOffset:185,		AGTTCCATGAAGCTTGCACCAACTATTATCCCTGAGATGACCTTGGCTGTGGAACCCAGATTCTGTTCAGGGCCGAGAGCGCCACCTGGTGATTCCAGTTTGTAAGTGAGTCACCCCGCCCCCCCGCCCCACTTCCTGGGCCAGACTGACCCAGTTTAGAATTCCAGTTTAGACCAGCAGGATTGGCTTTTTTGTTTTGTTGGGGCTCAGAAATGGAGGCTTTGATACGCTGAACTGAAGAAGGATCTCTCTGATATTCCCTCCCATCCAAAAGCACAGGAAGTTCCTTTATCCACCTAAAAT	AACCATTAGTC	GGTAACCGGTCCAGCTCAAGTTCCATGAAGCTTGCACCAACTATTATCCCTGAGATGACCTTGGCTGTGGAACCCAGATTCTGTTCAGGGCCGAGAGCGCCACCTGGTGATTCCAGTTTGTAAGTGAGTCACCCCGCCCCCCCGCCCCACTTCCTGGGCCAGACTGACCCAGTTTAGAATTCCAGTTTAGACCAGCAGGATTGGCTTTTTTGTTTTGTTGGGGCTCAGAAATGGAGGCTTTGATACGCTGAACTGAAGAAGGATCTCTCTGATATTCCCTCCCATCCAAAAGCACAGGAAGTTCCTTTATCCACCTAAAATAACCATTAGTCAGATCGGAAGAGCACACG	350
Long_RAND_TSS-chr12:124573815-124573965_-_BCrep1	chr12	124573773	124574075	-	end:117,motif:NFY(CCAAT)|CGCCAATCCC|258|+/SpliceDonor|AGGGTAAGTG|140|+,tssPos:124573890,start:-185,tssOffset:185,		GCTGTTGATCTTCAGAGATCATCGGGCCTATCAGAGGGGGGCCTGAGTTTGTTCCCAGCTCCATTCTTTCTGAAATGTAAACAGTGTCTTAACTGAAGGAGCAGAGGAAGCCGGGGGTGACATTGCAGTTTCTTGCAGCAAGGGTAAGTGGGGGCTGGCTGGGGACTCTGAGCGACATCCTCAGTGAGGTTTCTGCAGGACTGTGAGATCAGAAGGGCCTCTGTGCAGAAAGGATGAGGGCCAAGAGACCCTGTCCCCCGCCAATCCCCCATGTTCTGAACGTTCACTTTGCTTTGAATGCCA	GGACAGCTTCA	GGTAACCGGTCCAGCTCAGCTGTTGATCTTCAGAGATCATCGGGCCTATCAGAGGGGGGCCTGAGTTTGTTCCCAGCTCCATTCTTTCTGAAATGTAAACAGTGTCTTAACTGAAGGAGCAGAGGAAGCCGGGGGTGACATTGCAGTTTCTTGCAGCAAGGGTAAGTGGGGGCTGGCTGGGGACTCTGAGCGACATCCTCAGTGAGGTTTCTGCAGGACTGTGAGATCAGAAGGGCCTCTGTGCAGAAAGGATGAGGGCCAAGAGACCCTGTCCCCCGCCAATCCCCCATGTTCTGAACGTTCACTTTGCTTTGAATGCCAGGACAGCTTCAAGATCGGAAGAGCACACG	350
Long_RAND_TSS-chr12:124573815-124573965_-_BCrep2	chr12	124573773	124574075	-	end:117,motif:NFY(CCAAT)|CGCCAATCCC|258|+/SpliceDonor|AGGGTAAGTG|140|+,start:-185,tssPos:124573890,tssOffset:185,		GCTGTTGATCTTCAGAGATCATCGGGCCTATCAGAGGGGGGCCTGAGTTTGTTCCCAGCTCCATTCTTTCTGAAATGTAAACAGTGTCTTAACTGAAGGAGCAGAGGAAGCCGGGGGTGACATTGCAGTTTCTTGCAGCAAGGGTAAGTGGGGGCTGGCTGGGGACTCTGAGCGACATCCTCAGTGAGGTTTCTGCAGGACTGTGAGATCAGAAGGGCCTCTGTGCAGAAAGGATGAGGGCCAAGAGACCCTGTCCCCCGCCAATCCCCCATGTTCTGAACGTTCACTTTGCTTTGAATGCCA	ACAGCAACTAA	GGTAACCGGTCCAGCTCAGCTGTTGATCTTCAGAGATCATCGGGCCTATCAGAGGGGGGCCTGAGTTTGTTCCCAGCTCCATTCTTTCTGAAATGTAAACAGTGTCTTAACTGAAGGAGCAGAGGAAGCCGGGGGTGACATTGCAGTTTCTTGCAGCAAGGGTAAGTGGGGGCTGGCTGGGGACTCTGAGCGACATCCTCAGTGAGGTTTCTGCAGGACTGTGAGATCAGAAGGGCCTCTGTGCAGAAAGGATGAGGGCCAAGAGACCCTGTCCCCCGCCAATCCCCCATGTTCTGAACGTTCACTTTGCTTTGAATGCCAACAGCAACTAAAGATCGGAAGAGCACACG	350
Long_RAND_TSS-chr12:31960007-31960157_-_BCrep1	chr12	31959965	31960267	-	tssOffset:185,end:117,motif:TATA-Box(TBP)|CGGCTTAAGAGG|247|-,start:-185,tssPos:31960082,		ATGTACTACAAATAAATTGTTTTCACGGAAATGATTCCCCGAAAGTTTGCTGCTGAACTCAGGACCCTAAGGACGTTTGCTTAGGGAATCCGTGTCCCTCGAGAACACCTAAGATGGGTATGCGTTTGTGCATTTAAAAATGCCTCAAGGAACTATTGCTGAGGAACAGAAACCATCGCCGGCGCAGAAGCGTTCGCGGACCACTTGGAGATAGATGCCAGTACAGCAATTCTGTTCCAGGAGGCTTCGGCTTAAGAGGGCCGGGGAGGAGGAGAACCCTCGGGAAATAGCAAAAAAAAAAAA	ACTCCGGTAAG	GGTAACCGGTCCAGCTCAATGTACTACAAATAAATTGTTTTCACGGAAATGATTCCCCGAAAGTTTGCTGCTGAACTCAGGACCCTAAGGACGTTTGCTTAGGGAATCCGTGTCCCTCGAGAACACCTAAGATGGGTATGCGTTTGTGCATTTAAAAATGCCTCAAGGAACTATTGCTGAGGAACAGAAACCATCGCCGGCGCAGAAGCGTTCGCGGACCACTTGGAGATAGATGCCAGTACAGCAATTCTGTTCCAGGAGGCTTCGGCTTAAGAGGGCCGGGGAGGAGGAGAACCCTCGGGAAATAGCAAAAAAAAAAAAACTCCGGTAAGAGATCGGAAGAGCACACG	350
Long_RAND_TSS-chr12:31960007-31960157_-_BCrep2	chr12	31959965	31960267	-	start:-185,motif:TATA-Box(TBP)|CGGCTTAAGAGG|247|-,tssPos:31960082,end:117,tssOffset:185,		ATGTACTACAAATAAATTGTTTTCACGGAAATGATTCCCCGAAAGTTTGCTGCTGAACTCAGGACCCTAAGGACGTTTGCTTAGGGAATCCGTGTCCCTCGAGAACACCTAAGATGGGTATGCGTTTGTGCATTTAAAAATGCCTCAAGGAACTATTGCTGAGGAACAGAAACCATCGCCGGCGCAGAAGCGTTCGCGGACCACTTGGAGATAGATGCCAGTACAGCAATTCTGTTCCAGGAGGCTTCGGCTTAAGAGGGCCGGGGAGGAGGAGAACCCTCGGGAAATAGCAAAAAAAAAAAA	AGGTGGAAGCG	GGTAACCGGTCCAGCTCAATGTACTACAAATAAATTGTTTTCACGGAAATGATTCCCCGAAAGTTTGCTGCTGAACTCAGGACCCTAAGGACGTTTGCTTAGGGAATCCGTGTCCCTCGAGAACACCTAAGATGGGTATGCGTTTGTGCATTTAAAAATGCCTCAAGGAACTATTGCTGAGGAACAGAAACCATCGCCGGCGCAGAAGCGTTCGCGGACCACTTGGAGATAGATGCCAGTACAGCAATTCTGTTCCAGGAGGCTTCGGCTTAAGAGGGCCGGGGAGGAGGAGAACCCTCGGGAAATAGCAAAAAAAAAAAAAGGTGGAAGCGAGATCGGAAGAGCACACG	350
Long_RAND_TSS-chr12:52790273-52790423_+_BCrep1	chr12	52790163	52790465	+	tssPos:52790348,motif:Elk1(ETS)|GGCGGAAGTC|167|-,start:-185,end:117,tssOffset:185,		AAGCCGCTGCCACCGCTGAAACCGCTGCTGCCGCCGCCAAATCCACCGCCGATTCCACCGCCGCCTCCCCGGCCAAAGCCACTGCCTGAGCCGCCGCCCGCACTGAAGCCACCTCCTAAACCACCGCCCATGCCTCCGCCGTAACCTCCTCCATAGCCACCTGCGGAGGCGGAAGTCGTGCTGCTGCTGACCACGGCTGTGGGGGAGAGGACAGGACAGCGATCAGCGACGGCGCCCAGGCCAGCTGCTATGTTATTGTCAATGATCCACCGGGCCCACGACTATCCAGAGCTGATCAAGGCA	AACAGATGAAG	GGTAACCGGTCCAGCTCAAAGCCGCTGCCACCGCTGAAACCGCTGCTGCCGCCGCCAAATCCACCGCCGATTCCACCGCCGCCTCCCCGGCCAAAGCCACTGCCTGAGCCGCCGCCCGCACTGAAGCCACCTCCTAAACCACCGCCCATGCCTCCGCCGTAACCTCCTCCATAGCCACCTGCGGAGGCGGAAGTCGTGCTGCTGCTGACCACGGCTGTGGGGGAGAGGACAGGACAGCGATCAGCGACGGCGCCCAGGCCAGCTGCTATGTTATTGTCAATGATCCACCGGGCCCACGACTATCCAGAGCTGATCAAGGCAAACAGATGAAGAGATCGGAAGAGCACACG	350
Long_RAND_TSS-chr12:52790273-52790423_+_BCrep2	chr12	52790163	52790465	+	motif:Elk1(ETS)|GGCGGAAGTC|167|-,tssPos:52790348,start:-185,end:117,tssOffset:185,		AAGCCGCTGCCACCGCTGAAACCGCTGCTGCCGCCGCCAAATCCACCGCCGATTCCACCGCCGCCTCCCCGGCCAAAGCCACTGCCTGAGCCGCCGCCCGCACTGAAGCCACCTCCTAAACCACCGCCCATGCCTCCGCCGTAACCTCCTCCATAGCCACCTGCGGAGGCGGAAGTCGTGCTGCTGCTGACCACGGCTGTGGGGGAGAGGACAGGACAGCGATCAGCGACGGCGCCCAGGCCAGCTGCTATGTTATTGTCAATGATCCACCGGGCCCACGACTATCCAGAGCTGATCAAGGCA	CCAAGTTAGTG	GGTAACCGGTCCAGCTCAAAGCCGCTGCCACCGCTGAAACCGCTGCTGCCGCCGCCAAATCCACCGCCGATTCCACCGCCGCCTCCCCGGCCAAAGCCACTGCCTGAGCCGCCGCCCGCACTGAAGCCACCTCCTAAACCACCGCCCATGCCTCCGCCGTAACCTCCTCCATAGCCACCTGCGGAGGCGGAAGTCGTGCTGCTGCTGACCACGGCTGTGGGGGAGAGGACAGGACAGCGATCAGCGACGGCGCCCAGGCCAGCTGCTATGTTATTGTCAATGATCCACCGGGCCCACGACTATCCAGAGCTGATCAAGGCACCAAGTTAGTGAGATCGGAAGAGCACACG	350
Long_RAND_TSS-chr12:68610622-68610772_-_BCrep1	chr12	68610580	68610882	-	tssOffset:185,end:117,start:-185,motif:Sp1(Zf)|GGGGGCGGGGCC|93|-/Sp1(Zf)|GGGGGCGGGGCG|70|-/Sp1(Zf)|AGGGGCGGGCCT|57|-/Elk1(ETS)|AGCTTCCGCC|14|+,tssPos:68610697,		TTCAGCCTCGCTCCAGCTTCCGCCCGCGGGCGGGGCGCGCGGGTGCGCGGCCCGGGAAGGGGCGGGCCTAGGGGGCGGGGCGAGGGGAGCCGAGGGGGCGGGGCCGCCGCGCGCCGGGTCCTCGGCGCCGGCCTCTAGCCGGCCTGCATCGCAGCCGGAGCGCAGGCCCTGCCCACGGGCCCCTTAGCTGCCTCTGGGCGGCATGTCTGCCGAGGTTCTTCTCTCTAGCTGCGCCGCGCCTTCAGGCTCGCTTCCCCAGGCTGTCTGGTGGGCGGAATCCGCGCGTCGGTGTTCCTGACCCTC	AGTAGTGCCTC	GGTAACCGGTCCAGCTCATTCAGCCTCGCTCCAGCTTCCGCCCGCGGGCGGGGCGCGCGGGTGCGCGGCCCGGGAAGGGGCGGGCCTAGGGGGCGGGGCGAGGGGAGCCGAGGGGGCGGGGCCGCCGCGCGCCGGGTCCTCGGCGCCGGCCTCTAGCCGGCCTGCATCGCAGCCGGAGCGCAGGCCCTGCCCACGGGCCCCTTAGCTGCCTCTGGGCGGCATGTCTGCCGAGGTTCTTCTCTCTAGCTGCGCCGCGCCTTCAGGCTCGCTTCCCCAGGCTGTCTGGTGGGCGGAATCCGCGCGTCGGTGTTCCTGACCCTCAGTAGTGCCTCAGATCGGAAGAGCACACG	350
Long_RAND_TSS-chr12:68610622-68610772_-_BCrep2	chr12	68610580	68610882	-	motif:Sp1(Zf)|GGGGGCGGGGCC|93|-/Sp1(Zf)|GGGGGCGGGGCG|70|-/Sp1(Zf)|AGGGGCGGGCCT|57|-/Elk1(ETS)|AGCTTCCGCC|14|+,start:-185,tssPos:68610697,end:117,tssOffset:185,		TTCAGCCTCGCTCCAGCTTCCGCCCGCGGGCGGGGCGCGCGGGTGCGCGGCCCGGGAAGGGGCGGGCCTAGGGGGCGGGGCGAGGGGAGCCGAGGGGGCGGGGCCGCCGCGCGCCGGGTCCTCGGCGCCGGCCTCTAGCCGGCCTGCATCGCAGCCGGAGCGCAGGCCCTGCCCACGGGCCCCTTAGCTGCCTCTGGGCGGCATGTCTGCCGAGGTTCTTCTCTCTAGCTGCGCCGCGCCTTCAGGCTCGCTTCCCCAGGCTGTCTGGTGGGCGGAATCCGCGCGTCGGTGTTCCTGACCCTC	AACACGTATGG	GGTAACCGGTCCAGCTCATTCAGCCTCGCTCCAGCTTCCGCCCGCGGGCGGGGCGCGCGGGTGCGCGGCCCGGGAAGGGGCGGGCCTAGGGGGCGGGGCGAGGGGAGCCGAGGGGGCGGGGCCGCCGCGCGCCGGGTCCTCGGCGCCGGCCTCTAGCCGGCCTGCATCGCAGCCGGAGCGCAGGCCCTGCCCACGGGCCCCTTAGCTGCCTCTGGGCGGCATGTCTGCCGAGGTTCTTCTCTCTAGCTGCGCCGCGCCTTCAGGCTCGCTTCCCCAGGCTGTCTGGTGGGCGGAATCCGCGCGTCGGTGTTCCTGACCCTCAACACGTATGGAGATCGGAAGAGCACACG	350
Long_RAND_TSS-chr12:7109107-7109257_-_BCrep1	chr12	7109065	7109367	-	tssOffset:185,end:117,tssPos:7109182,motif:Stat3(Stat)|TTTCCAGGAA|95|+/Stat3(Stat)|TTCCAGGAAC|96|-/AP-1(bZIP)|CTGAGTCAGA|27|+/AP-1(bZIP)|CCTGAGTCAG|26|-/PU.1(ETS)|AGGGGAACTG|70|+/PU.1(ETS)|AACTTCCTCC|103|-/SpliceDonor|AATGTGAGTG|255|+,start:-185,		CCCTAAGCTGCGGCGGGCCCGCTGTTCCTGAGTCAGACGGCAGGTGGCGCTCAGCCCGGAGAATTGGAGAAGGGGAACTGTGGAGTTGCTTAACATTTCCAGGAACTTCCTCCTCCCCCACCGGCCTTCACCTTTTGTTCCCTATCCTGGGCCAGTTCTCTCGCAGGTCCCAGATGTCCAGTTCCAGATGCCTGGACCCAGAGTGTGGGGGAAATATCTCTGGAGAAGCCCTCACTCCAAAGGCTGTCCAGGCGCAATGTGAGTGTGGCCCCGGCAGAGGAGGAGGGAAGAGGACGGGAGGGG	TGCATCGCTTC	GGTAACCGGTCCAGCTCACCCTAAGCTGCGGCGGGCCCGCTGTTCCTGAGTCAGACGGCAGGTGGCGCTCAGCCCGGAGAATTGGAGAAGGGGAACTGTGGAGTTGCTTAACATTTCCAGGAACTTCCTCCTCCCCCACCGGCCTTCACCTTTTGTTCCCTATCCTGGGCCAGTTCTCTCGCAGGTCCCAGATGTCCAGTTCCAGATGCCTGGACCCAGAGTGTGGGGGAAATATCTCTGGAGAAGCCCTCACTCCAAAGGCTGTCCAGGCGCAATGTGAGTGTGGCCCCGGCAGAGGAGGAGGGAAGAGGACGGGAGGGGTGCATCGCTTCAGATCGGAAGAGCACACG	350
Long_RAND_TSS-chr12:7109107-7109257_-_BCrep2	chr12	7109065	7109367	-	end:117,start:-185,motif:Stat3(Stat)|TTTCCAGGAA|95|+/Stat3(Stat)|TTCCAGGAAC|96|-/AP-1(bZIP)|CTGAGTCAGA|27|+/AP-1(bZIP)|CCTGAGTCAG|26|-/PU.1(ETS)|AGGGGAACTG|70|+/PU.1(ETS)|AACTTCCTCC|103|-/SpliceDonor|AATGTGAGTG|255|+,tssPos:7109182,tssOffset:185,		CCCTAAGCTGCGGCGGGCCCGCTGTTCCTGAGTCAGACGGCAGGTGGCGCTCAGCCCGGAGAATTGGAGAAGGGGAACTGTGGAGTTGCTTAACATTTCCAGGAACTTCCTCCTCCCCCACCGGCCTTCACCTTTTGTTCCCTATCCTGGGCCAGTTCTCTCGCAGGTCCCAGATGTCCAGTTCCAGATGCCTGGACCCAGAGTGTGGGGGAAATATCTCTGGAGAAGCCCTCACTCCAAAGGCTGTCCAGGCGCAATGTGAGTGTGGCCCCGGCAGAGGAGGAGGGAAGAGGACGGGAGGGG	GAACGTCCACA	GGTAACCGGTCCAGCTCACCCTAAGCTGCGGCGGGCCCGCTGTTCCTGAGTCAGACGGCAGGTGGCGCTCAGCCCGGAGAATTGGAGAAGGGGAACTGTGGAGTTGCTTAACATTTCCAGGAACTTCCTCCTCCCCCACCGGCCTTCACCTTTTGTTCCCTATCCTGGGCCAGTTCTCTCGCAGGTCCCAGATGTCCAGTTCCAGATGCCTGGACCCAGAGTGTGGGGGAAATATCTCTGGAGAAGCCCTCACTCCAAAGGCTGTCCAGGCGCAATGTGAGTGTGGCCCCGGCAGAGGAGGAGGGAAGAGGACGGGAGGGGGAACGTCCACAAGATCGGAAGAGCACACG	350
Long_RAND_TSS-chr12:93315203-93315353_-_BCrep1	chr12	93315161	93315463	-	tssPos:93315278,motif:Sp1(Zf)|GGAGGCGGGCCC|147|-/Stat3(Stat)|TTCCCGGATG|87|-/Meis1(Homeobox)|GTTGACAGGC|201|-/SpliceDonor|AGGGTAAGTT|79|+,start:-185,end:117,tssOffset:185,		ATCTTTCGGTGCTCCTTCATCTCCTAAGGAGCTTCTCCCAGGACAGGTCTCTGTCCCCGCATTCTTTCCTTCCGCCTGGAGGGTAAGTTCCCGGATGCAGGAGGTAGTTTGTTTGCCCGAGGGCTCCGACCAGCATTGGGTGCTGAGGGAGGCGGGCCCGGCGGTGCGCATTTTTTTTTTTTTCCAGACAAGTCTTGCTCTGTTGACAGGCTGCAGTGCAGTGGCACCATCTCGGCTCACTGTAACCTCCGCTTCCTGGGTTCAAGTGATTCTCCTGCCTCAGCCTCCTGAGTAGCTGGGATT	GTGATAGAGTT	GGTAACCGGTCCAGCTCAATCTTTCGGTGCTCCTTCATCTCCTAAGGAGCTTCTCCCAGGACAGGTCTCTGTCCCCGCATTCTTTCCTTCCGCCTGGAGGGTAAGTTCCCGGATGCAGGAGGTAGTTTGTTTGCCCGAGGGCTCCGACCAGCATTGGGTGCTGAGGGAGGCGGGCCCGGCGGTGCGCATTTTTTTTTTTTTCCAGACAAGTCTTGCTCTGTTGACAGGCTGCAGTGCAGTGGCACCATCTCGGCTCACTGTAACCTCCGCTTCCTGGGTTCAAGTGATTCTCCTGCCTCAGCCTCCTGAGTAGCTGGGATTGTGATAGAGTTAGATCGGAAGAGCACACG	350
Long_RAND_TSS-chr12:93315203-93315353_-_BCrep2	chr12	93315161	93315463	-	tssOffset:185,end:117,tssPos:93315278,motif:Sp1(Zf)|GGAGGCGGGCCC|147|-/Stat3(Stat)|TTCCCGGATG|87|-/Meis1(Homeobox)|GTTGACAGGC|201|-/SpliceDonor|AGGGTAAGTT|79|+,start:-185,		ATCTTTCGGTGCTCCTTCATCTCCTAAGGAGCTTCTCCCAGGACAGGTCTCTGTCCCCGCATTCTTTCCTTCCGCCTGGAGGGTAAGTTCCCGGATGCAGGAGGTAGTTTGTTTGCCCGAGGGCTCCGACCAGCATTGGGTGCTGAGGGAGGCGGGCCCGGCGGTGCGCATTTTTTTTTTTTTCCAGACAAGTCTTGCTCTGTTGACAGGCTGCAGTGCAGTGGCACCATCTCGGCTCACTGTAACCTCCGCTTCCTGGGTTCAAGTGATTCTCCTGCCTCAGCCTCCTGAGTAGCTGGGATT	TTCTGAGCCAT	GGTAACCGGTCCAGCTCAATCTTTCGGTGCTCCTTCATCTCCTAAGGAGCTTCTCCCAGGACAGGTCTCTGTCCCCGCATTCTTTCCTTCCGCCTGGAGGGTAAGTTCCCGGATGCAGGAGGTAGTTTGTTTGCCCGAGGGCTCCGACCAGCATTGGGTGCTGAGGGAGGCGGGCCCGGCGGTGCGCATTTTTTTTTTTTTCCAGACAAGTCTTGCTCTGTTGACAGGCTGCAGTGCAGTGGCACCATCTCGGCTCACTGTAACCTCCGCTTCCTGGGTTCAAGTGATTCTCCTGCCTCAGCCTCCTGAGTAGCTGGGATTTTCTGAGCCATAGATCGGAAGAGCACACG	350
Long_RAND_TSS-chr13:28658987-28659137_-_BCrep1	chr13	28658945	28659247	-	end:117,motif:Elk1(ETS)|CACTTCCGTT|121|+/Elk1(ETS)|GCCGGAAGTG|154|-/E2F4(E2F)|CGCCGGAAGT|153|+/SpliceDonor|CACTCACCAT|53|-,tssPos:28659062,start:-185,tssOffset:185,		TTCTGCCGAGCCACGGTCCCGAGCCCGCGTGGAACTCCAGCCGCCCGGGTACCCACTCACCATCTTCCGCAGCTCTGCGAACAGCCTCTCTGCCCCGTTACCGTCAGTCGACCCCGCCGCTCACTTCCGTTTCCGAGGGCTGGCCCCCACATCCGCCGGAAGTGCGTCCGTCCTGGCGAGGAAGGAAGGAGGGCGCGGGACGCCGGAGGGAGCTGCGCGGGGCCGAGGCTCCCACGCTTGCAATCCCAAGGGACCCAGGGCCAAGGGCGCAGTAAGGGTGTGGGCTGGGAGGAGGGAGGGGTC	GACTAGATGTG	GGTAACCGGTCCAGCTCATTCTGCCGAGCCACGGTCCCGAGCCCGCGTGGAACTCCAGCCGCCCGGGTACCCACTCACCATCTTCCGCAGCTCTGCGAACAGCCTCTCTGCCCCGTTACCGTCAGTCGACCCCGCCGCTCACTTCCGTTTCCGAGGGCTGGCCCCCACATCCGCCGGAAGTGCGTCCGTCCTGGCGAGGAAGGAAGGAGGGCGCGGGACGCCGGAGGGAGCTGCGCGGGGCCGAGGCTCCCACGCTTGCAATCCCAAGGGACCCAGGGCCAAGGGCGCAGTAAGGGTGTGGGCTGGGAGGAGGGAGGGGTCGACTAGATGTGAGATCGGAAGAGCACACG	350
Long_RAND_TSS-chr13:28658987-28659137_-_BCrep2	chr13	28658945	28659247	-	tssOffset:185,tssPos:28659062,motif:Elk1(ETS)|CACTTCCGTT|121|+/Elk1(ETS)|GCCGGAAGTG|154|-/E2F4(E2F)|CGCCGGAAGT|153|+/SpliceDonor|CACTCACCAT|53|-,start:-185,end:117,		TTCTGCCGAGCCACGGTCCCGAGCCCGCGTGGAACTCCAGCCGCCCGGGTACCCACTCACCATCTTCCGCAGCTCTGCGAACAGCCTCTCTGCCCCGTTACCGTCAGTCGACCCCGCCGCTCACTTCCGTTTCCGAGGGCTGGCCCCCACATCCGCCGGAAGTGCGTCCGTCCTGGCGAGGAAGGAAGGAGGGCGCGGGACGCCGGAGGGAGCTGCGCGGGGCCGAGGCTCCCACGCTTGCAATCCCAAGGGACCCAGGGCCAAGGGCGCAGTAAGGGTGTGGGCTGGGAGGAGGGAGGGGTC	AACAAGGTCAT	GGTAACCGGTCCAGCTCATTCTGCCGAGCCACGGTCCCGAGCCCGCGTGGAACTCCAGCCGCCCGGGTACCCACTCACCATCTTCCGCAGCTCTGCGAACAGCCTCTCTGCCCCGTTACCGTCAGTCGACCCCGCCGCTCACTTCCGTTTCCGAGGGCTGGCCCCCACATCCGCCGGAAGTGCGTCCGTCCTGGCGAGGAAGGAAGGAGGGCGCGGGACGCCGGAGGGAGCTGCGCGGGGCCGAGGCTCCCACGCTTGCAATCCCAAGGGACCCAGGGCCAAGGGCGCAGTAAGGGTGTGGGCTGGGAGGAGGGAGGGGTCAACAAGGTCATAGATCGGAAGAGCACACG	350
Long_RAND_TSS-chr13:41061309-41061459_-_BCrep1	chr13	41061267	41061569	-	tssOffset:185,motif:NFY(CCAAT)|ATCCAATCCG|74|+/TATA-Box(TBP)|CGGTATAAAGGG|151|-,tssPos:41061384,start:-185,end:117,		TCCCTCCGATCCAGACACCTTACTCAGTCCCCGGGACCAGCGTTCCGCTGTTCCCAACTACGGGTGCCCAGACGATCCAATCCGCGTTCGAAATCGCCTCCTCTCCCCTCCCCCTACAGGGGCGGTACTCCCGGCTCCAAAGAGGTGGGGTCGGTATAAAGGGGTTGAGGTCACCGGGAAGGGGTAAAAGCGCGACGGGACCTGAGCTGAAGGACGGGATCTCAAGCCTCAAGTCCCTGCGCCATCCCGCCGTCTCTGTGTCCTCCCCTGGGGCCCAAAACCTCCATCCTCCTTCTAGGCTCG	GCTGTAATAAG	GGTAACCGGTCCAGCTCATCCCTCCGATCCAGACACCTTACTCAGTCCCCGGGACCAGCGTTCCGCTGTTCCCAACTACGGGTGCCCAGACGATCCAATCCGCGTTCGAAATCGCCTCCTCTCCCCTCCCCCTACAGGGGCGGTACTCCCGGCTCCAAAGAGGTGGGGTCGGTATAAAGGGGTTGAGGTCACCGGGAAGGGGTAAAAGCGCGACGGGACCTGAGCTGAAGGACGGGATCTCAAGCCTCAAGTCCCTGCGCCATCCCGCCGTCTCTGTGTCCTCCCCTGGGGCCCAAAACCTCCATCCTCCTTCTAGGCTCGGCTGTAATAAGAGATCGGAAGAGCACACG	350
Long_RAND_TSS-chr13:41061309-41061459_-_BCrep2	chr13	41061267	41061569	-	tssOffset:185,tssPos:41061384,motif:NFY(CCAAT)|ATCCAATCCG|74|+/TATA-Box(TBP)|CGGTATAAAGGG|151|-,start:-185,end:117,		TCCCTCCGATCCAGACACCTTACTCAGTCCCCGGGACCAGCGTTCCGCTGTTCCCAACTACGGGTGCCCAGACGATCCAATCCGCGTTCGAAATCGCCTCCTCTCCCCTCCCCCTACAGGGGCGGTACTCCCGGCTCCAAAGAGGTGGGGTCGGTATAAAGGGGTTGAGGTCACCGGGAAGGGGTAAAAGCGCGACGGGACCTGAGCTGAAGGACGGGATCTCAAGCCTCAAGTCCCTGCGCCATCCCGCCGTCTCTGTGTCCTCCCCTGGGGCCCAAAACCTCCATCCTCCTTCTAGGCTCG	GCAGAGTGATC	GGTAACCGGTCCAGCTCATCCCTCCGATCCAGACACCTTACTCAGTCCCCGGGACCAGCGTTCCGCTGTTCCCAACTACGGGTGCCCAGACGATCCAATCCGCGTTCGAAATCGCCTCCTCTCCCCTCCCCCTACAGGGGCGGTACTCCCGGCTCCAAAGAGGTGGGGTCGGTATAAAGGGGTTGAGGTCACCGGGAAGGGGTAAAAGCGCGACGGGACCTGAGCTGAAGGACGGGATCTCAAGCCTCAAGTCCCTGCGCCATCCCGCCGTCTCTGTGTCCTCCCCTGGGGCCCAAAACCTCCATCCTCCTTCTAGGCTCGGCAGAGTGATCAGATCGGAAGAGCACACG	350
Long_RAND_TSS-chr13:49691496-49691646_+_BCrep1	chr13	49691386	49691688	+	tssPos:49691571,motif:Sp1(Zf)|AGGGGCGGAGCC|123|-/Sp1(Zf)|CGGGGCGGGGCT|103|-/NFY(CCAAT)|CTGATTGGCC|157|-,start:-185,end:117,tssOffset:185,		ACCGCCAGCCTCGGCCCCCAGCTCCCACTCAGCGCCCATGCTTCAGGCTTCCGACGCCAACGGCCCAGGACCATGCGGCAGAGGAAAGCAGGGAGAGAAACGACGGGGCGGGGCTGGCCGGGAAGGGGCGGAGCCGGATGGCCAAGGAGGAGCGGAGCTGATTGGCCAAGGCGGTCCGGGGAGGGACGGGGCTCCCCGGCCGGGTCGGGGCCAGAGCGAGGATTCCGTGCCCGCCTCGCACCCTGGCCAGCCTGCTGAGTCCGGTGGTTTTGCCAGGTGCCGCCCATGGAGGTTCCGTAGAAG	AGTGATTGACC	GGTAACCGGTCCAGCTCAACCGCCAGCCTCGGCCCCCAGCTCCCACTCAGCGCCCATGCTTCAGGCTTCCGACGCCAACGGCCCAGGACCATGCGGCAGAGGAAAGCAGGGAGAGAAACGACGGGGCGGGGCTGGCCGGGAAGGGGCGGAGCCGGATGGCCAAGGAGGAGCGGAGCTGATTGGCCAAGGCGGTCCGGGGAGGGACGGGGCTCCCCGGCCGGGTCGGGGCCAGAGCGAGGATTCCGTGCCCGCCTCGCACCCTGGCCAGCCTGCTGAGTCCGGTGGTTTTGCCAGGTGCCGCCCATGGAGGTTCCGTAGAAGAGTGATTGACCAGATCGGAAGAGCACACG	350
Long_RAND_TSS-chr13:49691496-49691646_+_BCrep2	chr13	49691386	49691688	+	end:117,start:-185,motif:Sp1(Zf)|AGGGGCGGAGCC|123|-/Sp1(Zf)|CGGGGCGGGGCT|103|-/NFY(CCAAT)|CTGATTGGCC|157|-,tssPos:49691571,tssOffset:185,		ACCGCCAGCCTCGGCCCCCAGCTCCCACTCAGCGCCCATGCTTCAGGCTTCCGACGCCAACGGCCCAGGACCATGCGGCAGAGGAAAGCAGGGAGAGAAACGACGGGGCGGGGCTGGCCGGGAAGGGGCGGAGCCGGATGGCCAAGGAGGAGCGGAGCTGATTGGCCAAGGCGGTCCGGGGAGGGACGGGGCTCCCCGGCCGGGTCGGGGCCAGAGCGAGGATTCCGTGCCCGCCTCGCACCCTGGCCAGCCTGCTGAGTCCGGTGGTTTTGCCAGGTGCCGCCCATGGAGGTTCCGTAGAAG	TGACGCGCTCT	GGTAACCGGTCCAGCTCAACCGCCAGCCTCGGCCCCCAGCTCCCACTCAGCGCCCATGCTTCAGGCTTCCGACGCCAACGGCCCAGGACCATGCGGCAGAGGAAAGCAGGGAGAGAAACGACGGGGCGGGGCTGGCCGGGAAGGGGCGGAGCCGGATGGCCAAGGAGGAGCGGAGCTGATTGGCCAAGGCGGTCCGGGGAGGGACGGGGCTCCCCGGCCGGGTCGGGGCCAGAGCGAGGATTCCGTGCCCGCCTCGCACCCTGGCCAGCCTGCTGAGTCCGGTGGTTTTGCCAGGTGCCGCCCATGGAGGTTCCGTAGAAGTGACGCGCTCTAGATCGGAAGAGCACACG	350
Long_RAND_TSS-chr13:99201405-99201555_-_BCrep1	chr13	99201363	99201665	-	motif:CDX4(Homeobox)|GGCTGTAAAAAT|72|+/SpliceDonor|CCCCTACCTG|91|-,start:-185,tssPos:99201480,end:117,tssOffset:185,		CCTAACTGTTAACACGCAGTCTACCTTACCGAAAGTCAATTCCACACACTCAGTGAGAAAAGCCGTTTAACTGGCTGTAAAAATACTCCGCCCCCTACCTGCTGACCACCGCTAACACGCCAGGAAAACAGCAACATCCAGCAGCACAGCTGCGCTCCCTCGCCACGACTTCCTAACTTCCCTCCACTTGAAAGCACTCTCATCAGTGTGTGTTTGTCTAAAAACTCTTCTTGGAGACTGAAGAAGAAACACATCCAAGTGAAACTGAGAGGTCAGCTTCTAAAGCGGAGGCTGAACTTTGCA	TGGAAGAGATG	GGTAACCGGTCCAGCTCACCTAACTGTTAACACGCAGTCTACCTTACCGAAAGTCAATTCCACACACTCAGTGAGAAAAGCCGTTTAACTGGCTGTAAAAATACTCCGCCCCCTACCTGCTGACCACCGCTAACACGCCAGGAAAACAGCAACATCCAGCAGCACAGCTGCGCTCCCTCGCCACGACTTCCTAACTTCCCTCCACTTGAAAGCACTCTCATCAGTGTGTGTTTGTCTAAAAACTCTTCTTGGAGACTGAAGAAGAAACACATCCAAGTGAAACTGAGAGGTCAGCTTCTAAAGCGGAGGCTGAACTTTGCATGGAAGAGATGAGATCGGAAGAGCACACG	350
Long_RAND_TSS-chr13:99201405-99201555_-_BCrep2	chr13	99201363	99201665	-	tssOffset:185,end:117,motif:CDX4(Homeobox)|GGCTGTAAAAAT|72|+/SpliceDonor|CCCCTACCTG|91|-,start:-185,tssPos:99201480,		CCTAACTGTTAACACGCAGTCTACCTTACCGAAAGTCAATTCCACACACTCAGTGAGAAAAGCCGTTTAACTGGCTGTAAAAATACTCCGCCCCCTACCTGCTGACCACCGCTAACACGCCAGGAAAACAGCAACATCCAGCAGCACAGCTGCGCTCCCTCGCCACGACTTCCTAACTTCCCTCCACTTGAAAGCACTCTCATCAGTGTGTGTTTGTCTAAAAACTCTTCTTGGAGACTGAAGAAGAAACACATCCAAGTGAAACTGAGAGGTCAGCTTCTAAAGCGGAGGCTGAACTTTGCA	AGAGACAGTAT	GGTAACCGGTCCAGCTCACCTAACTGTTAACACGCAGTCTACCTTACCGAAAGTCAATTCCACACACTCAGTGAGAAAAGCCGTTTAACTGGCTGTAAAAATACTCCGCCCCCTACCTGCTGACCACCGCTAACACGCCAGGAAAACAGCAACATCCAGCAGCACAGCTGCGCTCCCTCGCCACGACTTCCTAACTTCCCTCCACTTGAAAGCACTCTCATCAGTGTGTGTTTGTCTAAAAACTCTTCTTGGAGACTGAAGAAGAAACACATCCAAGTGAAACTGAGAGGTCAGCTTCTAAAGCGGAGGCTGAACTTTGCAAGAGACAGTATAGATCGGAAGAGCACACG	350
Long_RAND_TSS-chr14:100221663-100221813_+_BCrep1	chr14	100221553	100221855	+	motif:PU.1(ETS)|AGGGGAAGTG|17|+/Gata1(Zf)|GAGATAACCA|231|+/SpliceDonor|GGGGTGAGGG|293|+,start:-185,tssPos:100221738,end:117,tssOffset:185,		ACAACAGAGGCTCCCAGAGGGGAAGTGACTTTCAATCCAGTTCAGATATTGAGCACCTCTCTGTGTAAGGCTTGCGATACTAGCTCTTTGCTAACAACCGCAGCCCCAAAGGCTGCTCTTAACTGGGCGTGGCCTCACTGCCTCGGCAGGCTTTCACTTCAGGAGCATTGATTGAGCCGCTCTTTGTAAGCAGCAGTGGAATCAAGTAGCAACCGACACAATCAACAGGGAGAGATAACCAAGCACCCAAACCAGCACAGAACTGCAAACTGCGCTGCTATGAAAACACAGATGGGGTGAGGG	TACCGCCTGAT	GGTAACCGGTCCAGCTCAACAACAGAGGCTCCCAGAGGGGAAGTGACTTTCAATCCAGTTCAGATATTGAGCACCTCTCTGTGTAAGGCTTGCGATACTAGCTCTTTGCTAACAACCGCAGCCCCAAAGGCTGCTCTTAACTGGGCGTGGCCTCACTGCCTCGGCAGGCTTTCACTTCAGGAGCATTGATTGAGCCGCTCTTTGTAAGCAGCAGTGGAATCAAGTAGCAACCGACACAATCAACAGGGAGAGATAACCAAGCACCCAAACCAGCACAGAACTGCAAACTGCGCTGCTATGAAAACACAGATGGGGTGAGGGTACCGCCTGATAGATCGGAAGAGCACACG	350
Long_RAND_TSS-chr14:100221663-100221813_+_BCrep2	chr14	100221553	100221855	+	tssOffset:185,motif:PU.1(ETS)|AGGGGAAGTG|17|+/Gata1(Zf)|GAGATAACCA|231|+/SpliceDonor|GGGGTGAGGG|293|+,start:-185,tssPos:100221738,end:117,		ACAACAGAGGCTCCCAGAGGGGAAGTGACTTTCAATCCAGTTCAGATATTGAGCACCTCTCTGTGTAAGGCTTGCGATACTAGCTCTTTGCTAACAACCGCAGCCCCAAAGGCTGCTCTTAACTGGGCGTGGCCTCACTGCCTCGGCAGGCTTTCACTTCAGGAGCATTGATTGAGCCGCTCTTTGTAAGCAGCAGTGGAATCAAGTAGCAACCGACACAATCAACAGGGAGAGATAACCAAGCACCCAAACCAGCACAGAACTGCAAACTGCGCTGCTATGAAAACACAGATGGGGTGAGGG	CAGTCCGAGTG	GGTAACCGGTCCAGCTCAACAACAGAGGCTCCCAGAGGGGAAGTGACTTTCAATCCAGTTCAGATATTGAGCACCTCTCTGTGTAAGGCTTGCGATACTAGCTCTTTGCTAACAACCGCAGCCCCAAAGGCTGCTCTTAACTGGGCGTGGCCTCACTGCCTCGGCAGGCTTTCACTTCAGGAGCATTGATTGAGCCGCTCTTTGTAAGCAGCAGTGGAATCAAGTAGCAACCGACACAATCAACAGGGAGAGATAACCAAGCACCCAAACCAGCACAGAACTGCAAACTGCGCTGCTATGAAAACACAGATGGGGTGAGGGCAGTCCGAGTGAGATCGGAAGAGCACACG	350
Long_RAND_TSS-chr14:36971337-36971487_-_BCrep1	chr14	36971295	36971597	-	tssOffset:185,motif:NFY(CCAAT)|CCTATTGGCA|261|-/NFY(CCAAT)|CAGATTGGCT|66|-/NFIL3(bZIP)|ATCTTATTATGCAAA|130|-/PSE(SNAPc)|ACCCCACCCTAATCTTATTA|119|+/CDX4(Homeobox)|GATTTTATAGGG|16|-/Stat3(Stat)|TTCCAGGTAG|245|-/p63(p53)|GCCACCAGTTAGAACATGCC|222|+/p63(p53)|CACCAGTTAGAACATGCCTG|224|-/SpliceDonor|CATTCACCTG|281|-,tssPos:36971412,start:-185,end:117,		GCAGCGGACCATAGCAGATTTTATAGGGAGGCTTGAGGAGGTGGTGTCTGGTTTATCTAGGGCCCGCAGATTGGCTTGACCAGGTCTGATATTTACATAGGACGCAGGAAAGGCTGGTCACCCCACCCTAATCTTATTATGCAAATGGGCTTTCTACTTGGCCAGCGCCATCTTGTCTGCTCCCTACTGTACACATGGCTGGCAAAGAAAAGAGAAGATGGAGCCACCAGTTAGAACATGCCTGTTTCCAGGTAGCTTTTTCCTATTGGCACAACTGCTGGCATTCACCTGTGCAAGCTTCTA	GCAACACGTCA	GGTAACCGGTCCAGCTCAGCAGCGGACCATAGCAGATTTTATAGGGAGGCTTGAGGAGGTGGTGTCTGGTTTATCTAGGGCCCGCAGATTGGCTTGACCAGGTCTGATATTTACATAGGACGCAGGAAAGGCTGGTCACCCCACCCTAATCTTATTATGCAAATGGGCTTTCTACTTGGCCAGCGCCATCTTGTCTGCTCCCTACTGTACACATGGCTGGCAAAGAAAAGAGAAGATGGAGCCACCAGTTAGAACATGCCTGTTTCCAGGTAGCTTTTTCCTATTGGCACAACTGCTGGCATTCACCTGTGCAAGCTTCTAGCAACACGTCAAGATCGGAAGAGCACACG	350
Long_RAND_TSS-chr14:36971337-36971487_-_BCrep2	chr14	36971295	36971597	-	tssOffset:185,end:117,motif:NFY(CCAAT)|CCTATTGGCA|261|-/NFY(CCAAT)|CAGATTGGCT|66|-/NFIL3(bZIP)|ATCTTATTATGCAAA|130|-/PSE(SNAPc)|ACCCCACCCTAATCTTATTA|119|+/CDX4(Homeobox)|GATTTTATAGGG|16|-/Stat3(Stat)|TTCCAGGTAG|245|-/p63(p53)|GCCACCAGTTAGAACATGCC|222|+/p63(p53)|CACCAGTTAGAACATGCCTG|224|-/SpliceDonor|CATTCACCTG|281|-,tssPos:36971412,start:-185,		GCAGCGGACCATAGCAGATTTTATAGGGAGGCTTGAGGAGGTGGTGTCTGGTTTATCTAGGGCCCGCAGATTGGCTTGACCAGGTCTGATATTTACATAGGACGCAGGAAAGGCTGGTCACCCCACCCTAATCTTATTATGCAAATGGGCTTTCTACTTGGCCAGCGCCATCTTGTCTGCTCCCTACTGTACACATGGCTGGCAAAGAAAAGAGAAGATGGAGCCACCAGTTAGAACATGCCTGTTTCCAGGTAGCTTTTTCCTATTGGCACAACTGCTGGCATTCACCTGTGCAAGCTTCTA	CCTGGTCCTGA	GGTAACCGGTCCAGCTCAGCAGCGGACCATAGCAGATTTTATAGGGAGGCTTGAGGAGGTGGTGTCTGGTTTATCTAGGGCCCGCAGATTGGCTTGACCAGGTCTGATATTTACATAGGACGCAGGAAAGGCTGGTCACCCCACCCTAATCTTATTATGCAAATGGGCTTTCTACTTGGCCAGCGCCATCTTGTCTGCTCCCTACTGTACACATGGCTGGCAAAGAAAAGAGAAGATGGAGCCACCAGTTAGAACATGCCTGTTTCCAGGTAGCTTTTTCCTATTGGCACAACTGCTGGCATTCACCTGTGCAAGCTTCTACCTGGTCCTGAAGATCGGAAGAGCACACG	350
Long_RAND_TSS-chr14:63641747-63641897_-_BCrep1	chr14	63641705	63642007	-	tssOffset:185,end:117,motif:NFY(CCAAT)|ACCCAATCAG|111|+,tssPos:63641822,start:-185,		AATCGGAAGCTAGCAAGAATTCCCCGGGCCGCTATGCCCCACTTCTTTCGCGTCGCGTTACGGGCCGCCTCTCTGCAGCCGACCAATCCTCTTGATTTTCTTGTGCGCATTACCCAATCAGAGAGGTCGAGGCGGGGTTCCACTTGACCGCTCTAAGCCGCCGCGCAGCCTGCGTTTTCTCCGGTACAGGTTGAGGCTACTAAGGTACATTTTGCTGGGCCAGGCTGGGCGGGTCCCCGGGATGGGCAGCCCTCTCGACGAGCGGCGACGCCGTGGTTGAGTCTAGAAAGCTAGAGTTGCTGG	GCACCGAATAA	GGTAACCGGTCCAGCTCAAATCGGAAGCTAGCAAGAATTCCCCGGGCCGCTATGCCCCACTTCTTTCGCGTCGCGTTACGGGCCGCCTCTCTGCAGCCGACCAATCCTCTTGATTTTCTTGTGCGCATTACCCAATCAGAGAGGTCGAGGCGGGGTTCCACTTGACCGCTCTAAGCCGCCGCGCAGCCTGCGTTTTCTCCGGTACAGGTTGAGGCTACTAAGGTACATTTTGCTGGGCCAGGCTGGGCGGGTCCCCGGGATGGGCAGCCCTCTCGACGAGCGGCGACGCCGTGGTTGAGTCTAGAAAGCTAGAGTTGCTGGGCACCGAATAAAGATCGGAAGAGCACACG	350
Long_RAND_TSS-chr14:63641747-63641897_-_BCrep2	chr14	63641705	63642007	-	tssOffset:185,motif:NFY(CCAAT)|ACCCAATCAG|111|+,start:-185,tssPos:63641822,end:117,		AATCGGAAGCTAGCAAGAATTCCCCGGGCCGCTATGCCCCACTTCTTTCGCGTCGCGTTACGGGCCGCCTCTCTGCAGCCGACCAATCCTCTTGATTTTCTTGTGCGCATTACCCAATCAGAGAGGTCGAGGCGGGGTTCCACTTGACCGCTCTAAGCCGCCGCGCAGCCTGCGTTTTCTCCGGTACAGGTTGAGGCTACTAAGGTACATTTTGCTGGGCCAGGCTGGGCGGGTCCCCGGGATGGGCAGCCCTCTCGACGAGCGGCGACGCCGTGGTTGAGTCTAGAAAGCTAGAGTTGCTGG	ATTGTCATACG	GGTAACCGGTCCAGCTCAAATCGGAAGCTAGCAAGAATTCCCCGGGCCGCTATGCCCCACTTCTTTCGCGTCGCGTTACGGGCCGCCTCTCTGCAGCCGACCAATCCTCTTGATTTTCTTGTGCGCATTACCCAATCAGAGAGGTCGAGGCGGGGTTCCACTTGACCGCTCTAAGCCGCCGCGCAGCCTGCGTTTTCTCCGGTACAGGTTGAGGCTACTAAGGTACATTTTGCTGGGCCAGGCTGGGCGGGTCCCCGGGATGGGCAGCCCTCTCGACGAGCGGCGACGCCGTGGTTGAGTCTAGAAAGCTAGAGTTGCTGGATTGTCATACGAGATCGGAAGAGCACACG	350
Long_RAND_TSS-chr14:66507792-66507942_-_BCrep1	chr14	66507750	66508052	-	start:-185,motif:NFY(CCAAT)|CGGATTGGCT|90|-/Meis1(Homeobox)|GCCTGACACC|178|+/Meis1(Homeobox)|CCTGACACCT|179|-,tssPos:66507867,end:117,tssOffset:185,		TGAGAGCTCGGGTGCTGAGTATTGGGAGCGGGAAGGAGCCGGCCCAGCCTGAGTAGGACCGCGGATCGCTCCTGGGCGCGCGAGTAGCACCGGATTGGCTGAGTGAACGCGGAGCGTGTGCGCGCGAGGCACGAACGCAACCTCGGCCGGGCCCCAGACAGAAGCAATCCCCTGCCGAGCCTGACACCTCGTTGGTTGTCCGCGCCTTAGGCTGGCTCTCGCCGGCGGGCCGGCTTTCTACGCGGGGGCAGCGAGGCTGGCTCAGCACCCCGGGCCTCCTCTTGCAACCCTCGGGAATGGCCG	GGATCATGTCG	GGTAACCGGTCCAGCTCATGAGAGCTCGGGTGCTGAGTATTGGGAGCGGGAAGGAGCCGGCCCAGCCTGAGTAGGACCGCGGATCGCTCCTGGGCGCGCGAGTAGCACCGGATTGGCTGAGTGAACGCGGAGCGTGTGCGCGCGAGGCACGAACGCAACCTCGGCCGGGCCCCAGACAGAAGCAATCCCCTGCCGAGCCTGACACCTCGTTGGTTGTCCGCGCCTTAGGCTGGCTCTCGCCGGCGGGCCGGCTTTCTACGCGGGGGCAGCGAGGCTGGCTCAGCACCCCGGGCCTCCTCTTGCAACCCTCGGGAATGGCCGGGATCATGTCGAGATCGGAAGAGCACACG	350
Long_RAND_TSS-chr14:66507792-66507942_-_BCrep2	chr14	66507750	66508052	-	tssOffset:185,start:-185,motif:NFY(CCAAT)|CGGATTGGCT|90|-/Meis1(Homeobox)|GCCTGACACC|178|+/Meis1(Homeobox)|CCTGACACCT|179|-,tssPos:66507867,end:117,		TGAGAGCTCGGGTGCTGAGTATTGGGAGCGGGAAGGAGCCGGCCCAGCCTGAGTAGGACCGCGGATCGCTCCTGGGCGCGCGAGTAGCACCGGATTGGCTGAGTGAACGCGGAGCGTGTGCGCGCGAGGCACGAACGCAACCTCGGCCGGGCCCCAGACAGAAGCAATCCCCTGCCGAGCCTGACACCTCGTTGGTTGTCCGCGCCTTAGGCTGGCTCTCGCCGGCGGGCCGGCTTTCTACGCGGGGGCAGCGAGGCTGGCTCAGCACCCCGGGCCTCCTCTTGCAACCCTCGGGAATGGCCG	ACTCTACCTGT	GGTAACCGGTCCAGCTCATGAGAGCTCGGGTGCTGAGTATTGGGAGCGGGAAGGAGCCGGCCCAGCCTGAGTAGGACCGCGGATCGCTCCTGGGCGCGCGAGTAGCACCGGATTGGCTGAGTGAACGCGGAGCGTGTGCGCGCGAGGCACGAACGCAACCTCGGCCGGGCCCCAGACAGAAGCAATCCCCTGCCGAGCCTGACACCTCGTTGGTTGTCCGCGCCTTAGGCTGGCTCTCGCCGGCGGGCCGGCTTTCTACGCGGGGGCAGCGAGGCTGGCTCAGCACCCCGGGCCTCCTCTTGCAACCCTCGGGAATGGCCGACTCTACCTGTAGATCGGAAGAGCACACG	350
Long_RAND_TSS-chr14:92994187-92994337_-_BCrep1	chr14	92994145	92994447	-	tssOffset:185,end:117,motif:Elk1(ETS)|TGCTTCCGGG|160|+/E2F4(E2F)|CTCTCCCGCC|77|-/Gata1(Zf)|GTTTTATCTG|174|-/Gata1(Zf)|TCCTTATCAG|99|-/SpliceDonor|CGGGTGAGGT|166|+/SpliceDonor|CAGGTGACTG|287|+,tssPos:92994262,start:-185,		CTGGTGCCCACCCTGTGGCGTGTTTCTCTCCACCACACCTTCCCGCAGACCCTCTGATGACTCCTGGCCTCATCCCACTCTCCCGCCCCTGCCTCAGAGTCCTTATCAGTGCGGGGCATGGGGCCGCCACTCCCAGAGGAGCCAGTGCCTGGAGTGGATCTGCTTCCGGGTGAGGTTTTATCTGGAGTCAGGCGGCCTGCCCTGAGCCTGGTTGCAGTTTCCTCTCTGTCTTCTGTGTGGTGCTCTATTTCTGAGTTTGGCCTAGTCAAGCCTCTCTCTCAGATCTCCAGGTGACTGCTCGAA	GTACAACCGCC	GGTAACCGGTCCAGCTCACTGGTGCCCACCCTGTGGCGTGTTTCTCTCCACCACACCTTCCCGCAGACCCTCTGATGACTCCTGGCCTCATCCCACTCTCCCGCCCCTGCCTCAGAGTCCTTATCAGTGCGGGGCATGGGGCCGCCACTCCCAGAGGAGCCAGTGCCTGGAGTGGATCTGCTTCCGGGTGAGGTTTTATCTGGAGTCAGGCGGCCTGCCCTGAGCCTGGTTGCAGTTTCCTCTCTGTCTTCTGTGTGGTGCTCTATTTCTGAGTTTGGCCTAGTCAAGCCTCTCTCTCAGATCTCCAGGTGACTGCTCGAAGTACAACCGCCAGATCGGAAGAGCACACG	350
Long_RAND_TSS-chr14:92994187-92994337_-_BCrep2	chr14	92994145	92994447	-	motif:Elk1(ETS)|TGCTTCCGGG|160|+/E2F4(E2F)|CTCTCCCGCC|77|-/Gata1(Zf)|GTTTTATCTG|174|-/Gata1(Zf)|TCCTTATCAG|99|-/SpliceDonor|CGGGTGAGGT|166|+/SpliceDonor|CAGGTGACTG|287|+,tssPos:92994262,start:-185,end:117,tssOffset:185,		CTGGTGCCCACCCTGTGGCGTGTTTCTCTCCACCACACCTTCCCGCAGACCCTCTGATGACTCCTGGCCTCATCCCACTCTCCCGCCCCTGCCTCAGAGTCCTTATCAGTGCGGGGCATGGGGCCGCCACTCCCAGAGGAGCCAGTGCCTGGAGTGGATCTGCTTCCGGGTGAGGTTTTATCTGGAGTCAGGCGGCCTGCCCTGAGCCTGGTTGCAGTTTCCTCTCTGTCTTCTGTGTGGTGCTCTATTTCTGAGTTTGGCCTAGTCAAGCCTCTCTCTCAGATCTCCAGGTGACTGCTCGAA	AAGCGCCATAA	GGTAACCGGTCCAGCTCACTGGTGCCCACCCTGTGGCGTGTTTCTCTCCACCACACCTTCCCGCAGACCCTCTGATGACTCCTGGCCTCATCCCACTCTCCCGCCCCTGCCTCAGAGTCCTTATCAGTGCGGGGCATGGGGCCGCCACTCCCAGAGGAGCCAGTGCCTGGAGTGGATCTGCTTCCGGGTGAGGTTTTATCTGGAGTCAGGCGGCCTGCCCTGAGCCTGGTTGCAGTTTCCTCTCTGTCTTCTGTGTGGTGCTCTATTTCTGAGTTTGGCCTAGTCAAGCCTCTCTCTCAGATCTCCAGGTGACTGCTCGAAAAGCGCCATAAAGATCGGAAGAGCACACG	350
Long_RAND_TSS-chr15:101451445-101451595_+_BCrep1	chr15	101451335	101451637	+	tssOffset:185,end:117,start:-185,motif:Gata1(Zf)|CTGATAAGCA|147|+/SpliceDonor|TTGGTAAGTC|76|+,tssPos:101451520,		CTGCAGACACAGGTGCAGTTCGTAGCCCTCGAGCAGGCTGCGTTGTTGGTGGGGGTGGGTCGGCTAAGCGCATACTTTGGTAAGTCTGCAAAATCCCCACCCCACCTCCCCAGGCCAGCCCAGCCAAACCCTTCCACACGGGAACAGCTGATAAGCAGCCACAGAATGTCTCAATTCAAGGCCTCAGTGATGAATGGACTGCAGATGAGGCTTCTGACTTTGCAAAAAAAAACTGTACTTTATCACTCCCAAAGCCTGCCCTTGGCTGGAAACAGATGTTCCAAACCCCGTCCGCTCCGCAGC	ACAAGACTGGA	GGTAACCGGTCCAGCTCACTGCAGACACAGGTGCAGTTCGTAGCCCTCGAGCAGGCTGCGTTGTTGGTGGGGGTGGGTCGGCTAAGCGCATACTTTGGTAAGTCTGCAAAATCCCCACCCCACCTCCCCAGGCCAGCCCAGCCAAACCCTTCCACACGGGAACAGCTGATAAGCAGCCACAGAATGTCTCAATTCAAGGCCTCAGTGATGAATGGACTGCAGATGAGGCTTCTGACTTTGCAAAAAAAAACTGTACTTTATCACTCCCAAAGCCTGCCCTTGGCTGGAAACAGATGTTCCAAACCCCGTCCGCTCCGCAGCACAAGACTGGAAGATCGGAAGAGCACACG	350
Long_RAND_TSS-chr15:101451445-101451595_+_BCrep2	chr15	101451335	101451637	+	tssOffset:185,start:-185,motif:Gata1(Zf)|CTGATAAGCA|147|+/SpliceDonor|TTGGTAAGTC|76|+,tssPos:101451520,end:117,		CTGCAGACACAGGTGCAGTTCGTAGCCCTCGAGCAGGCTGCGTTGTTGGTGGGGGTGGGTCGGCTAAGCGCATACTTTGGTAAGTCTGCAAAATCCCCACCCCACCTCCCCAGGCCAGCCCAGCCAAACCCTTCCACACGGGAACAGCTGATAAGCAGCCACAGAATGTCTCAATTCAAGGCCTCAGTGATGAATGGACTGCAGATGAGGCTTCTGACTTTGCAAAAAAAAACTGTACTTTATCACTCCCAAAGCCTGCCCTTGGCTGGAAACAGATGTTCCAAACCCCGTCCGCTCCGCAGC	CCTCAACAACG	GGTAACCGGTCCAGCTCACTGCAGACACAGGTGCAGTTCGTAGCCCTCGAGCAGGCTGCGTTGTTGGTGGGGGTGGGTCGGCTAAGCGCATACTTTGGTAAGTCTGCAAAATCCCCACCCCACCTCCCCAGGCCAGCCCAGCCAAACCCTTCCACACGGGAACAGCTGATAAGCAGCCACAGAATGTCTCAATTCAAGGCCTCAGTGATGAATGGACTGCAGATGAGGCTTCTGACTTTGCAAAAAAAAACTGTACTTTATCACTCCCAAAGCCTGCCCTTGGCTGGAAACAGATGTTCCAAACCCCGTCCGCTCCGCAGCCCTCAACAACGAGATCGGAAGAGCACACG	350
Long_RAND_TSS-chr15:34652875-34653025_+_BCrep1	chr15	34652765	34653067	+	motif:Sp1(Zf)|AGGGGTGGGGCT|160|-/NF1(CTF)|TTGGGCCCCTGCCATG|119|-,tssPos:34652950,start:-185,end:117,tssOffset:185,		TATGGTAGGAAGAAGATGTAATTATTTACACAGCCCTGCATTTCCCATTATTGACCTTCTAAGAAGGCTGAATTCTAAGAAATAGACTTTGTTTTGCACAGGGGGATAAAATGTGTTATTTGGGCCCCTGCCATGAGATAATGAGTTTGAGGAGGAAGGAAGGGGTGGGGCTGAATTCTGCCTCCACTCCTGGGGCCAGGTCTCTAGCTCTGGCAGCTCATAGGAAGGGGCACTCTTTTCTAATTCATCTGAGAGTTGCCTATGTCCATTGTCATGTCCAGTAGGGTCACCTTTTGTCAATTT	TGCTTAACTGG	GGTAACCGGTCCAGCTCATATGGTAGGAAGAAGATGTAATTATTTACACAGCCCTGCATTTCCCATTATTGACCTTCTAAGAAGGCTGAATTCTAAGAAATAGACTTTGTTTTGCACAGGGGGATAAAATGTGTTATTTGGGCCCCTGCCATGAGATAATGAGTTTGAGGAGGAAGGAAGGGGTGGGGCTGAATTCTGCCTCCACTCCTGGGGCCAGGTCTCTAGCTCTGGCAGCTCATAGGAAGGGGCACTCTTTTCTAATTCATCTGAGAGTTGCCTATGTCCATTGTCATGTCCAGTAGGGTCACCTTTTGTCAATTTTGCTTAACTGGAGATCGGAAGAGCACACG	350
Long_RAND_TSS-chr15:34652875-34653025_+_BCrep2	chr15	34652765	34653067	+	tssOffset:185,motif:Sp1(Zf)|AGGGGTGGGGCT|160|-/NF1(CTF)|TTGGGCCCCTGCCATG|119|-,tssPos:34652950,start:-185,end:117,		TATGGTAGGAAGAAGATGTAATTATTTACACAGCCCTGCATTTCCCATTATTGACCTTCTAAGAAGGCTGAATTCTAAGAAATAGACTTTGTTTTGCACAGGGGGATAAAATGTGTTATTTGGGCCCCTGCCATGAGATAATGAGTTTGAGGAGGAAGGAAGGGGTGGGGCTGAATTCTGCCTCCACTCCTGGGGCCAGGTCTCTAGCTCTGGCAGCTCATAGGAAGGGGCACTCTTTTCTAATTCATCTGAGAGTTGCCTATGTCCATTGTCATGTCCAGTAGGGTCACCTTTTGTCAATTT	CGGAATAGATA	GGTAACCGGTCCAGCTCATATGGTAGGAAGAAGATGTAATTATTTACACAGCCCTGCATTTCCCATTATTGACCTTCTAAGAAGGCTGAATTCTAAGAAATAGACTTTGTTTTGCACAGGGGGATAAAATGTGTTATTTGGGCCCCTGCCATGAGATAATGAGTTTGAGGAGGAAGGAAGGGGTGGGGCTGAATTCTGCCTCCACTCCTGGGGCCAGGTCTCTAGCTCTGGCAGCTCATAGGAAGGGGCACTCTTTTCTAATTCATCTGAGAGTTGCCTATGTCCATTGTCATGTCCAGTAGGGTCACCTTTTGTCAATTTCGGAATAGATAAGATCGGAAGAGCACACG	350
Long_RAND_TSS-chr15:40368153-40368303_-_BCrep1	chr15	40368111	40368413	-	tssOffset:185,end:117,motif:Elk1(ETS)|GCCGGAAGAC|77|-/CTCF(Zf)|CCGCCGCCCTCCGCAGGCCG|251|+/E2F4(E2F)|GGCCGGAAGA|76|+,tssPos:40368228,start:-185,		GCCCTCGCCCTGCGGCAGCTGCTCGAACAGGAACAGCTGGCGATACTCCGCGTCGAAGCGCTCGAAGGGGTGGCTGGGCCGGAAGACCTGGCCGCCGGGCGGCGGCAGCGTGGGCAGCCGCAGGCGGGGGCTGACTCCGGCGATGTAGGCGCCCCCTGCCGCCAGTGCTGCGAACCAGCAGATCCAGATGTAGCGGAACTTGATGACGCCGCAGGGCAGCAGGCGCTGGAAGAGCAGACGCGAGGTGCCAGCCGCCGCCCTCCGCAGGCCGCGGAGCCGCCGGTGCAGCGCCAGCAGTAGCCG	CTTGCCGTTGT	GGTAACCGGTCCAGCTCAGCCCTCGCCCTGCGGCAGCTGCTCGAACAGGAACAGCTGGCGATACTCCGCGTCGAAGCGCTCGAAGGGGTGGCTGGGCCGGAAGACCTGGCCGCCGGGCGGCGGCAGCGTGGGCAGCCGCAGGCGGGGGCTGACTCCGGCGATGTAGGCGCCCCCTGCCGCCAGTGCTGCGAACCAGCAGATCCAGATGTAGCGGAACTTGATGACGCCGCAGGGCAGCAGGCGCTGGAAGAGCAGACGCGAGGTGCCAGCCGCCGCCCTCCGCAGGCCGCGGAGCCGCCGGTGCAGCGCCAGCAGTAGCCGCTTGCCGTTGTAGATCGGAAGAGCACACG	350
Long_RAND_TSS-chr15:40368153-40368303_-_BCrep2	chr15	40368111	40368413	-	end:117,motif:Elk1(ETS)|GCCGGAAGAC|77|-/CTCF(Zf)|CCGCCGCCCTCCGCAGGCCG|251|+/E2F4(E2F)|GGCCGGAAGA|76|+,tssPos:40368228,start:-185,tssOffset:185,		GCCCTCGCCCTGCGGCAGCTGCTCGAACAGGAACAGCTGGCGATACTCCGCGTCGAAGCGCTCGAAGGGGTGGCTGGGCCGGAAGACCTGGCCGCCGGGCGGCGGCAGCGTGGGCAGCCGCAGGCGGGGGCTGACTCCGGCGATGTAGGCGCCCCCTGCCGCCAGTGCTGCGAACCAGCAGATCCAGATGTAGCGGAACTTGATGACGCCGCAGGGCAGCAGGCGCTGGAAGAGCAGACGCGAGGTGCCAGCCGCCGCCCTCCGCAGGCCGCGGAGCCGCCGGTGCAGCGCCAGCAGTAGCCG	CGAAGCGTGAG	GGTAACCGGTCCAGCTCAGCCCTCGCCCTGCGGCAGCTGCTCGAACAGGAACAGCTGGCGATACTCCGCGTCGAAGCGCTCGAAGGGGTGGCTGGGCCGGAAGACCTGGCCGCCGGGCGGCGGCAGCGTGGGCAGCCGCAGGCGGGGGCTGACTCCGGCGATGTAGGCGCCCCCTGCCGCCAGTGCTGCGAACCAGCAGATCCAGATGTAGCGGAACTTGATGACGCCGCAGGGCAGCAGGCGCTGGAAGAGCAGACGCGAGGTGCCAGCCGCCGCCCTCCGCAGGCCGCGGAGCCGCCGGTGCAGCGCCAGCAGTAGCCGCGAAGCGTGAGAGATCGGAAGAGCACACG	350
Long_RAND_TSS-chr15:43370948-43371098_-_BCrep1	chr15	43370906	43371208	-	tssOffset:185,tssPos:43371023,motif:Elk1(ETS)|GACTTCCGGT|164|+/Elk1(ETS)|CCCGGAAGTT|46|-/NRF1(NRF)|TCGCGCATGCGC|126|+/NRF1(NRF)|GCGCATGCGCCC|128|-/E2F4(E2F)|TACTCCCGCC|81|-/Stat3(Stat)|GTCCCGGAAG|44|-,start:-185,end:117,		GCTGCGGCGGAGCGGACGGGAAGCTGGGAAGGGGTCGCGGGGGAGTCCCGGAAGTTCGGCAGCTCAACGGGGTCCACCAGCTACTCCCGCCCGGGCTCTGCGGAGACTGAGTCGCGGTCGCTGCCCTCGCGCATGCGCCCTCGGTGCCCCGAGCCGCCCGCTCGGACTTCCGGTTTGGGAGCTGTACTTGGGAGGCTGGAGAGCCGGGGCCGGGGCCGGGGCCGGGGCCGGGGTCAGGGTCGGACCCCGAGTGGGTGAGGCTGGCCCGGAGGCAAGGATGCGAGGGGGTTGAGGGGCAGCTCG	TTACCTCGAAC	GGTAACCGGTCCAGCTCAGCTGCGGCGGAGCGGACGGGAAGCTGGGAAGGGGTCGCGGGGGAGTCCCGGAAGTTCGGCAGCTCAACGGGGTCCACCAGCTACTCCCGCCCGGGCTCTGCGGAGACTGAGTCGCGGTCGCTGCCCTCGCGCATGCGCCCTCGGTGCCCCGAGCCGCCCGCTCGGACTTCCGGTTTGGGAGCTGTACTTGGGAGGCTGGAGAGCCGGGGCCGGGGCCGGGGCCGGGGCCGGGGTCAGGGTCGGACCCCGAGTGGGTGAGGCTGGCCCGGAGGCAAGGATGCGAGGGGGTTGAGGGGCAGCTCGTTACCTCGAACAGATCGGAAGAGCACACG	350
Long_RAND_TSS-chr15:43370948-43371098_-_BCrep2	chr15	43370906	43371208	-	tssOffset:185,motif:Elk1(ETS)|GACTTCCGGT|164|+/Elk1(ETS)|CCCGGAAGTT|46|-/NRF1(NRF)|TCGCGCATGCGC|126|+/NRF1(NRF)|GCGCATGCGCCC|128|-/E2F4(E2F)|TACTCCCGCC|81|-/Stat3(Stat)|GTCCCGGAAG|44|-,start:-185,tssPos:43371023,end:117,		GCTGCGGCGGAGCGGACGGGAAGCTGGGAAGGGGTCGCGGGGGAGTCCCGGAAGTTCGGCAGCTCAACGGGGTCCACCAGCTACTCCCGCCCGGGCTCTGCGGAGACTGAGTCGCGGTCGCTGCCCTCGCGCATGCGCCCTCGGTGCCCCGAGCCGCCCGCTCGGACTTCCGGTTTGGGAGCTGTACTTGGGAGGCTGGAGAGCCGGGGCCGGGGCCGGGGCCGGGGCCGGGGTCAGGGTCGGACCCCGAGTGGGTGAGGCTGGCCCGGAGGCAAGGATGCGAGGGGGTTGAGGGGCAGCTCG	TAGTCACATCT	GGTAACCGGTCCAGCTCAGCTGCGGCGGAGCGGACGGGAAGCTGGGAAGGGGTCGCGGGGGAGTCCCGGAAGTTCGGCAGCTCAACGGGGTCCACCAGCTACTCCCGCCCGGGCTCTGCGGAGACTGAGTCGCGGTCGCTGCCCTCGCGCATGCGCCCTCGGTGCCCCGAGCCGCCCGCTCGGACTTCCGGTTTGGGAGCTGTACTTGGGAGGCTGGAGAGCCGGGGCCGGGGCCGGGGCCGGGGCCGGGGTCAGGGTCGGACCCCGAGTGGGTGAGGCTGGCCCGGAGGCAAGGATGCGAGGGGGTTGAGGGGCAGCTCGTAGTCACATCTAGATCGGAAGAGCACACG	350
Long_RAND_TSS-chr15:58331926-58332076_-_BCrep1	chr15	58331884	58332186	-	tssOffset:185,motif:NFY(CCAAT)|AGCCAATCCC|47|+/Elk1(ETS)|CACTTCCTGC|155|+/Elk1(ETS)|CCAGGAAGTG|223|-/Elk1(ETS)|CCCGGAAGGC|55|-/Stat3(Stat)|TCCCCGGAAG|53|-/PU.1(ETS)|CACTTCCTGC|155|-/Gata1(Zf)|GGGTTATCTT|30|-/RUNX-AML(Runt)|AAACCACATC|180|-/RUNX-AML(Runt)|TGACCACAAC|146|-/SpliceDonor|CTGGTGAGGA|102|+,start:-185,tssPos:58332001,end:117,		AAATAGGAAGCGAGGGTTTGTTGAAGGACAGGGTTATCTTCGCAGGGAGCCAATCCCCGGAAGGCTGCAGGCTTCTGGATTTGCAGTCTGAGTTTGCAGCATCTGGTGAGGAGGGCTCTGGGAAGAGGCCCACAGCTGGGTGGGAGTGACCACAACACTTCCTGCCCTCTTCCACTTTCAAAACCACATCAGCCAGGCTGAGGGATCTTAGCTTCTTCTTGCTCCAGGAAGTGGGTCTTAGAATTATCACATCACAGGGAATTAGGAGGGAGATGCTGAATTCTCTAATCTAGTGACTTTCCT	CATTCTTCACC	GGTAACCGGTCCAGCTCAAAATAGGAAGCGAGGGTTTGTTGAAGGACAGGGTTATCTTCGCAGGGAGCCAATCCCCGGAAGGCTGCAGGCTTCTGGATTTGCAGTCTGAGTTTGCAGCATCTGGTGAGGAGGGCTCTGGGAAGAGGCCCACAGCTGGGTGGGAGTGACCACAACACTTCCTGCCCTCTTCCACTTTCAAAACCACATCAGCCAGGCTGAGGGATCTTAGCTTCTTCTTGCTCCAGGAAGTGGGTCTTAGAATTATCACATCACAGGGAATTAGGAGGGAGATGCTGAATTCTCTAATCTAGTGACTTTCCTCATTCTTCACCAGATCGGAAGAGCACACG	350
Long_RAND_TSS-chr15:58331926-58332076_-_BCrep2	chr15	58331884	58332186	-	end:117,motif:NFY(CCAAT)|AGCCAATCCC|47|+/Elk1(ETS)|CACTTCCTGC|155|+/Elk1(ETS)|CCAGGAAGTG|223|-/Elk1(ETS)|CCCGGAAGGC|55|-/Stat3(Stat)|TCCCCGGAAG|53|-/PU.1(ETS)|CACTTCCTGC|155|-/Gata1(Zf)|GGGTTATCTT|30|-/RUNX-AML(Runt)|AAACCACATC|180|-/RUNX-AML(Runt)|TGACCACAAC|146|-/SpliceDonor|CTGGTGAGGA|102|+,tssPos:58332001,start:-185,tssOffset:185,		AAATAGGAAGCGAGGGTTTGTTGAAGGACAGGGTTATCTTCGCAGGGAGCCAATCCCCGGAAGGCTGCAGGCTTCTGGATTTGCAGTCTGAGTTTGCAGCATCTGGTGAGGAGGGCTCTGGGAAGAGGCCCACAGCTGGGTGGGAGTGACCACAACACTTCCTGCCCTCTTCCACTTTCAAAACCACATCAGCCAGGCTGAGGGATCTTAGCTTCTTCTTGCTCCAGGAAGTGGGTCTTAGAATTATCACATCACAGGGAATTAGGAGGGAGATGCTGAATTCTCTAATCTAGTGACTTTCCT	ACCACACGAGC	GGTAACCGGTCCAGCTCAAAATAGGAAGCGAGGGTTTGTTGAAGGACAGGGTTATCTTCGCAGGGAGCCAATCCCCGGAAGGCTGCAGGCTTCTGGATTTGCAGTCTGAGTTTGCAGCATCTGGTGAGGAGGGCTCTGGGAAGAGGCCCACAGCTGGGTGGGAGTGACCACAACACTTCCTGCCCTCTTCCACTTTCAAAACCACATCAGCCAGGCTGAGGGATCTTAGCTTCTTCTTGCTCCAGGAAGTGGGTCTTAGAATTATCACATCACAGGGAATTAGGAGGGAGATGCTGAATTCTCTAATCTAGTGACTTTCCTACCACACGAGCAGATCGGAAGAGCACACG	350
Long_RAND_TSS-chr15:68817497-68817647_-_BCrep1	chr15	68817455	68817757	-	tssOffset:185,tssPos:68817572,motif:Elk1(ETS)|GGCGGAAGTG|193|-/SpliceDonor|GGGGTGAGGG|243|+,start:-185,end:117,		CTGAGGCTGTGCTGGAGAGTCACGGCGGCCGCGGCGCCGGGAGGACGACGATCCTCTGTGCAAATGCCCCCCCCCACGCGCTCCCTGCCTCCCCCGCCTCCTCTCCGGGGTTTCGCCGTTCCTCCTGCAGGCGCTCAGACGTAGTTAAATGTGGCCTTAAGGACTAACCGATCGCTCTGGTGTTTGCTCTTTCGGCGGAAGTGATAGAGTAAGGGGAACATTAAACATGAGGTTCTTTTGGCGGGGGTGAGGGGTGTCGCGCACGCGACTCTAGTGGCCCTGACTGAAGCCAAGGACAGCAGC	CAGTTGAATAC	GGTAACCGGTCCAGCTCACTGAGGCTGTGCTGGAGAGTCACGGCGGCCGCGGCGCCGGGAGGACGACGATCCTCTGTGCAAATGCCCCCCCCCACGCGCTCCCTGCCTCCCCCGCCTCCTCTCCGGGGTTTCGCCGTTCCTCCTGCAGGCGCTCAGACGTAGTTAAATGTGGCCTTAAGGACTAACCGATCGCTCTGGTGTTTGCTCTTTCGGCGGAAGTGATAGAGTAAGGGGAACATTAAACATGAGGTTCTTTTGGCGGGGGTGAGGGGTGTCGCGCACGCGACTCTAGTGGCCCTGACTGAAGCCAAGGACAGCAGCCAGTTGAATACAGATCGGAAGAGCACACG	350
Long_RAND_TSS-chr15:68817497-68817647_-_BCrep2	chr15	68817455	68817757	-	motif:Elk1(ETS)|GGCGGAAGTG|193|-/SpliceDonor|GGGGTGAGGG|243|+,start:-185,tssPos:68817572,end:117,tssOffset:185,		CTGAGGCTGTGCTGGAGAGTCACGGCGGCCGCGGCGCCGGGAGGACGACGATCCTCTGTGCAAATGCCCCCCCCCACGCGCTCCCTGCCTCCCCCGCCTCCTCTCCGGGGTTTCGCCGTTCCTCCTGCAGGCGCTCAGACGTAGTTAAATGTGGCCTTAAGGACTAACCGATCGCTCTGGTGTTTGCTCTTTCGGCGGAAGTGATAGAGTAAGGGGAACATTAAACATGAGGTTCTTTTGGCGGGGGTGAGGGGTGTCGCGCACGCGACTCTAGTGGCCCTGACTGAAGCCAAGGACAGCAGC	CACTCCGTCGA	GGTAACCGGTCCAGCTCACTGAGGCTGTGCTGGAGAGTCACGGCGGCCGCGGCGCCGGGAGGACGACGATCCTCTGTGCAAATGCCCCCCCCCACGCGCTCCCTGCCTCCCCCGCCTCCTCTCCGGGGTTTCGCCGTTCCTCCTGCAGGCGCTCAGACGTAGTTAAATGTGGCCTTAAGGACTAACCGATCGCTCTGGTGTTTGCTCTTTCGGCGGAAGTGATAGAGTAAGGGGAACATTAAACATGAGGTTCTTTTGGCGGGGGTGAGGGGTGTCGCGCACGCGACTCTAGTGGCCCTGACTGAAGCCAAGGACAGCAGCCACTCCGTCGAAGATCGGAAGAGCACACG	350
Long_RAND_TSS-chr15:75163287-75163437_-_BCrep1	chr15	75163245	75163547	-	tssPos:75163362,motif:Six2(Homeobox)|GGAACTTGAGAG|81|+/Gata1(Zf)|CTGATAAGAT|51|+/RUNX-AML(Runt)|GCTGTGGTCA|61|+,start:-185,end:117,tssOffset:185,		ATCTCAAATAAATAAATAAATATGCAAATAATCAACCCTCTTCTGTTGAAACTGATAAGATGCTGTGGTCACTGTAGCACTGGAACTTGAGAGTCACAGTTCATGCAGTAACAGACTATCAGGCAGTAACAGACTCTGTACTGTGAGTTTACTCTATATAGTTTATACCGCTCCTCTGCTCCCATAGACTAAGGACCAAGCAGATGAGAGACAAAGGCACTGAGACTCAGGAGGGGCAGGCAACTGGCCCAAAGCCCCAAAGCAAGGCAGTAGCAGAGCTGGGTAGAATGCTTGAGTCTCAGG	TCCACGACTCC	GGTAACCGGTCCAGCTCAATCTCAAATAAATAAATAAATATGCAAATAATCAACCCTCTTCTGTTGAAACTGATAAGATGCTGTGGTCACTGTAGCACTGGAACTTGAGAGTCACAGTTCATGCAGTAACAGACTATCAGGCAGTAACAGACTCTGTACTGTGAGTTTACTCTATATAGTTTATACCGCTCCTCTGCTCCCATAGACTAAGGACCAAGCAGATGAGAGACAAAGGCACTGAGACTCAGGAGGGGCAGGCAACTGGCCCAAAGCCCCAAAGCAAGGCAGTAGCAGAGCTGGGTAGAATGCTTGAGTCTCAGGTCCACGACTCCAGATCGGAAGAGCACACG	350
Long_RAND_TSS-chr15:75163287-75163437_-_BCrep2	chr15	75163245	75163547	-	tssOffset:185,motif:Six2(Homeobox)|GGAACTTGAGAG|81|+/Gata1(Zf)|CTGATAAGAT|51|+/RUNX-AML(Runt)|GCTGTGGTCA|61|+,tssPos:75163362,start:-185,end:117,		ATCTCAAATAAATAAATAAATATGCAAATAATCAACCCTCTTCTGTTGAAACTGATAAGATGCTGTGGTCACTGTAGCACTGGAACTTGAGAGTCACAGTTCATGCAGTAACAGACTATCAGGCAGTAACAGACTCTGTACTGTGAGTTTACTCTATATAGTTTATACCGCTCCTCTGCTCCCATAGACTAAGGACCAAGCAGATGAGAGACAAAGGCACTGAGACTCAGGAGGGGCAGGCAACTGGCCCAAAGCCCCAAAGCAAGGCAGTAGCAGAGCTGGGTAGAATGCTTGAGTCTCAGG	GTGAGCAACGC	GGTAACCGGTCCAGCTCAATCTCAAATAAATAAATAAATATGCAAATAATCAACCCTCTTCTGTTGAAACTGATAAGATGCTGTGGTCACTGTAGCACTGGAACTTGAGAGTCACAGTTCATGCAGTAACAGACTATCAGGCAGTAACAGACTCTGTACTGTGAGTTTACTCTATATAGTTTATACCGCTCCTCTGCTCCCATAGACTAAGGACCAAGCAGATGAGAGACAAAGGCACTGAGACTCAGGAGGGGCAGGCAACTGGCCCAAAGCCCCAAAGCAAGGCAGTAGCAGAGCTGGGTAGAATGCTTGAGTCTCAGGGTGAGCAACGCAGATCGGAAGAGCACACG	350
Long_RAND_TSS-chr15:84915056-84915206_-_BCrep1	chr15	84915014	84915316	-	tssOffset:185,end:117,tssPos:84915131,motif:NFIL3(bZIP)|ATGACATCATCCCAC|170|+/NFIL3(bZIP)|GTAGGATGACATCAT|165|-/E2F4(E2F)|TCCTCCCGCC|129|-/PU.1(ETS)|TGGGGAAGTC|81|+/RUNX-AML(Runt)|CCTGTGGTGG|74|+/Meis1(Homeobox)|ATCTGTCACC|58|+/Meis1(Homeobox)|GCTGTCATCT|52|-,start:-185,		TTCTCCTGTCCCTTCCCAGACCAATGCTGCAGGTTGTATCTGGACTTGCTCTGCTGTCATCTGTCACCAACTTCCCTGTGGTGGGGAAGTCACCCGACAGAGAACACCAGAACTGTGCCCCGTGACTCCTCCTCCCGCCTGGGGCTAGAAACACCTCCAGCACGGGTAGGATGACATCATCCCACACTCCTGGGACTGAGATGCAGAGAGAGTCACGTACTGTCTAGACTGCTTGTCCAGTGGATCCTGAGAGGGACTGCAGGGCAGCTAGCAGGCCTGCAGGGATGGGCCCACGCCAGGAAG	CAATTCGGAGA	GGTAACCGGTCCAGCTCATTCTCCTGTCCCTTCCCAGACCAATGCTGCAGGTTGTATCTGGACTTGCTCTGCTGTCATCTGTCACCAACTTCCCTGTGGTGGGGAAGTCACCCGACAGAGAACACCAGAACTGTGCCCCGTGACTCCTCCTCCCGCCTGGGGCTAGAAACACCTCCAGCACGGGTAGGATGACATCATCCCACACTCCTGGGACTGAGATGCAGAGAGAGTCACGTACTGTCTAGACTGCTTGTCCAGTGGATCCTGAGAGGGACTGCAGGGCAGCTAGCAGGCCTGCAGGGATGGGCCCACGCCAGGAAGCAATTCGGAGAAGATCGGAAGAGCACACG	350
Long_RAND_TSS-chr15:84915056-84915206_-_BCrep2	chr15	84915014	84915316	-	motif:NFIL3(bZIP)|ATGACATCATCCCAC|170|+/NFIL3(bZIP)|GTAGGATGACATCAT|165|-/E2F4(E2F)|TCCTCCCGCC|129|-/PU.1(ETS)|TGGGGAAGTC|81|+/RUNX-AML(Runt)|CCTGTGGTGG|74|+/Meis1(Homeobox)|ATCTGTCACC|58|+/Meis1(Homeobox)|GCTGTCATCT|52|-,start:-185,tssPos:84915131,end:117,tssOffset:185,		TTCTCCTGTCCCTTCCCAGACCAATGCTGCAGGTTGTATCTGGACTTGCTCTGCTGTCATCTGTCACCAACTTCCCTGTGGTGGGGAAGTCACCCGACAGAGAACACCAGAACTGTGCCCCGTGACTCCTCCTCCCGCCTGGGGCTAGAAACACCTCCAGCACGGGTAGGATGACATCATCCCACACTCCTGGGACTGAGATGCAGAGAGAGTCACGTACTGTCTAGACTGCTTGTCCAGTGGATCCTGAGAGGGACTGCAGGGCAGCTAGCAGGCCTGCAGGGATGGGCCCACGCCAGGAAG	ACGCGACTTGG	GGTAACCGGTCCAGCTCATTCTCCTGTCCCTTCCCAGACCAATGCTGCAGGTTGTATCTGGACTTGCTCTGCTGTCATCTGTCACCAACTTCCCTGTGGTGGGGAAGTCACCCGACAGAGAACACCAGAACTGTGCCCCGTGACTCCTCCTCCCGCCTGGGGCTAGAAACACCTCCAGCACGGGTAGGATGACATCATCCCACACTCCTGGGACTGAGATGCAGAGAGAGTCACGTACTGTCTAGACTGCTTGTCCAGTGGATCCTGAGAGGGACTGCAGGGCAGCTAGCAGGCCTGCAGGGATGGGCCCACGCCAGGAAGACGCGACTTGGAGATCGGAAGAGCACACG	350
Long_RAND_TSS-chr15:89776618-89776768_+_BCrep1	chr15	89776508	89776810	+	end:117,start:-185,motif:NRF1(NRF)|CTGCGCATGCGC|123|+/NRF1(NRF)|GCGCATGCGCAC|125|-/E2F4(E2F)|AGCGGGAGAA|112|+/p63(p53)|CCGGCCGGCCAGAGCCTGAC|189|+/p63(p53)|GGCCGGCCAGAGCCTGACCA|191|-,tssPos:89776693,tssOffset:185,		CTCCCGCAGCCACAGCCTCCGAGCTGCAGCTCCCGAGCCGCAGAGGCAGCCGCGACGACGCCCAGACGAGCGCGCACCGGACCAGCGGGCGGACAGCGGCAGAGCGCCAGCGAGCGGGAGAAACTGCGCATGCGCACGCTGGCCCGCGCCCTGCACGAGTTGCGCCGCTTTCTGCCTCCCTCCTTGGCGCCGGCCGGCCAGAGCCTGACCAAGATCGAGACGCTGCGCCTGGCCATCCGCTACATCGGCCACCTATCGGCCGTGCTGGGTCTCAGCGAGGAGAGTCTGCAGTGCCGGCGCAGG	GAAGGAACAGG	GGTAACCGGTCCAGCTCACTCCCGCAGCCACAGCCTCCGAGCTGCAGCTCCCGAGCCGCAGAGGCAGCCGCGACGACGCCCAGACGAGCGCGCACCGGACCAGCGGGCGGACAGCGGCAGAGCGCCAGCGAGCGGGAGAAACTGCGCATGCGCACGCTGGCCCGCGCCCTGCACGAGTTGCGCCGCTTTCTGCCTCCCTCCTTGGCGCCGGCCGGCCAGAGCCTGACCAAGATCGAGACGCTGCGCCTGGCCATCCGCTACATCGGCCACCTATCGGCCGTGCTGGGTCTCAGCGAGGAGAGTCTGCAGTGCCGGCGCAGGGAAGGAACAGGAGATCGGAAGAGCACACG	350
Long_RAND_TSS-chr15:89776618-89776768_+_BCrep2	chr15	89776508	89776810	+	end:117,tssPos:89776693,motif:NRF1(NRF)|CTGCGCATGCGC|123|+/NRF1(NRF)|GCGCATGCGCAC|125|-/E2F4(E2F)|AGCGGGAGAA|112|+/p63(p53)|CCGGCCGGCCAGAGCCTGAC|189|+/p63(p53)|GGCCGGCCAGAGCCTGACCA|191|-,start:-185,tssOffset:185,		CTCCCGCAGCCACAGCCTCCGAGCTGCAGCTCCCGAGCCGCAGAGGCAGCCGCGACGACGCCCAGACGAGCGCGCACCGGACCAGCGGGCGGACAGCGGCAGAGCGCCAGCGAGCGGGAGAAACTGCGCATGCGCACGCTGGCCCGCGCCCTGCACGAGTTGCGCCGCTTTCTGCCTCCCTCCTTGGCGCCGGCCGGCCAGAGCCTGACCAAGATCGAGACGCTGCGCCTGGCCATCCGCTACATCGGCCACCTATCGGCCGTGCTGGGTCTCAGCGAGGAGAGTCTGCAGTGCCGGCGCAGG	GAACACGGAAT	GGTAACCGGTCCAGCTCACTCCCGCAGCCACAGCCTCCGAGCTGCAGCTCCCGAGCCGCAGAGGCAGCCGCGACGACGCCCAGACGAGCGCGCACCGGACCAGCGGGCGGACAGCGGCAGAGCGCCAGCGAGCGGGAGAAACTGCGCATGCGCACGCTGGCCCGCGCCCTGCACGAGTTGCGCCGCTTTCTGCCTCCCTCCTTGGCGCCGGCCGGCCAGAGCCTGACCAAGATCGAGACGCTGCGCCTGGCCATCCGCTACATCGGCCACCTATCGGCCGTGCTGGGTCTCAGCGAGGAGAGTCTGCAGTGCCGGCGCAGGGAACACGGAATAGATCGGAAGAGCACACG	350
Long_RAND_TSS-chr15:89815042-89815192_-_BCrep1	chr15	89815000	89815302	-	tssOffset:185,motif:Ronin(THAP)|AACTACGAGTCCCAGGTACC|15|+/Gata1(Zf)|CCGTTATCTG|65|-/NF1(CTF)|GCTGGCTTCCTGCCCC|98|+/NF1(CTF)|CTGGCTTCCTGCCCCG|99|-,start:-185,tssPos:89815117,end:117,		CTACTGCGCCTTCTGAACTACGAGTCCCAGGTACCAAGAAAGTTGAATTGCGTGCTGTGGCGGGTCCGTTATCTGCACCACCCGTCTGCACGGGATGCGCTGGCTTCCTGCCCCGGATGCACAAGGCTCCCTGCGGGACACTCAGGGCGAGGCTCTGAGCCCCTCCCCCGCGGCAGATGCCGTCCAGATGTGGCCGGCGGGTCCCGCGGGCTGCGGCGACAGGGACCCCGTCGGGGGCAGCAGGAGCCCTGGTGCATCCCAGGCCCCGGGGGGAAGGCCGGGCCGTCGGAGGAGCGGAGGAGC	ACTCGGTGGAC	GGTAACCGGTCCAGCTCACTACTGCGCCTTCTGAACTACGAGTCCCAGGTACCAAGAAAGTTGAATTGCGTGCTGTGGCGGGTCCGTTATCTGCACCACCCGTCTGCACGGGATGCGCTGGCTTCCTGCCCCGGATGCACAAGGCTCCCTGCGGGACACTCAGGGCGAGGCTCTGAGCCCCTCCCCCGCGGCAGATGCCGTCCAGATGTGGCCGGCGGGTCCCGCGGGCTGCGGCGACAGGGACCCCGTCGGGGGCAGCAGGAGCCCTGGTGCATCCCAGGCCCCGGGGGGAAGGCCGGGCCGTCGGAGGAGCGGAGGAGCACTCGGTGGACAGATCGGAAGAGCACACG	350
Long_RAND_TSS-chr15:89815042-89815192_-_BCrep2	chr15	89815000	89815302	-	tssOffset:185,motif:Ronin(THAP)|AACTACGAGTCCCAGGTACC|15|+/Gata1(Zf)|CCGTTATCTG|65|-/NF1(CTF)|GCTGGCTTCCTGCCCC|98|+/NF1(CTF)|CTGGCTTCCTGCCCCG|99|-,tssPos:89815117,start:-185,end:117,		CTACTGCGCCTTCTGAACTACGAGTCCCAGGTACCAAGAAAGTTGAATTGCGTGCTGTGGCGGGTCCGTTATCTGCACCACCCGTCTGCACGGGATGCGCTGGCTTCCTGCCCCGGATGCACAAGGCTCCCTGCGGGACACTCAGGGCGAGGCTCTGAGCCCCTCCCCCGCGGCAGATGCCGTCCAGATGTGGCCGGCGGGTCCCGCGGGCTGCGGCGACAGGGACCCCGTCGGGGGCAGCAGGAGCCCTGGTGCATCCCAGGCCCCGGGGGGAAGGCCGGGCCGTCGGAGGAGCGGAGGAGC	CTTCACTTGTC	GGTAACCGGTCCAGCTCACTACTGCGCCTTCTGAACTACGAGTCCCAGGTACCAAGAAAGTTGAATTGCGTGCTGTGGCGGGTCCGTTATCTGCACCACCCGTCTGCACGGGATGCGCTGGCTTCCTGCCCCGGATGCACAAGGCTCCCTGCGGGACACTCAGGGCGAGGCTCTGAGCCCCTCCCCCGCGGCAGATGCCGTCCAGATGTGGCCGGCGGGTCCCGCGGGCTGCGGCGACAGGGACCCCGTCGGGGGCAGCAGGAGCCCTGGTGCATCCCAGGCCCCGGGGGGAAGGCCGGGCCGTCGGAGGAGCGGAGGAGCCTTCACTTGTCAGATCGGAAGAGCACACG	350
Long_RAND_TSS-chr16:2904182-2904332_-_BCrep1	chr16	2904140	2904442	-	start:-185,motif:Sp1(Zf)|CGGGGCGGAACC|13|-/E2F4(E2F)|GATTCCGGCC|134|-,tssPos:2904257,end:117,tssOffset:185,		GGGACTGAGGCTGCGGGGCGGAACCGCACTCCTGGCTGCCAGCACTGCCTGGGTCCTGGGGAGGCTGCTGGGCCGCCGCTGAGTCCGCGCGCGCCCTCTCCCGGCCGTCAGGAGCATCGGCCAGAACGTCTCCAGATTCCGGCCCTGAACCCGGATGAGGCCCTGCCCAGCGCTCGGTGCTGTCCAAGGAAAATGAGACCTCGAGGTGAAAAGCGCAGAGGCTGTGCACGCTAGGGCCAAGCGGAGGACGCGTTATTACTGTTTTCTTCTTGATGATAAAACCAGGTGTTGACAAATGCCGGA	TCTACACCTTA	GGTAACCGGTCCAGCTCAGGGACTGAGGCTGCGGGGCGGAACCGCACTCCTGGCTGCCAGCACTGCCTGGGTCCTGGGGAGGCTGCTGGGCCGCCGCTGAGTCCGCGCGCGCCCTCTCCCGGCCGTCAGGAGCATCGGCCAGAACGTCTCCAGATTCCGGCCCTGAACCCGGATGAGGCCCTGCCCAGCGCTCGGTGCTGTCCAAGGAAAATGAGACCTCGAGGTGAAAAGCGCAGAGGCTGTGCACGCTAGGGCCAAGCGGAGGACGCGTTATTACTGTTTTCTTCTTGATGATAAAACCAGGTGTTGACAAATGCCGGATCTACACCTTAAGATCGGAAGAGCACACG	350
Long_RAND_TSS-chr16:2904182-2904332_-_BCrep2	chr16	2904140	2904442	-	motif:Sp1(Zf)|CGGGGCGGAACC|13|-/E2F4(E2F)|GATTCCGGCC|134|-,tssPos:2904257,start:-185,end:117,tssOffset:185,		GGGACTGAGGCTGCGGGGCGGAACCGCACTCCTGGCTGCCAGCACTGCCTGGGTCCTGGGGAGGCTGCTGGGCCGCCGCTGAGTCCGCGCGCGCCCTCTCCCGGCCGTCAGGAGCATCGGCCAGAACGTCTCCAGATTCCGGCCCTGAACCCGGATGAGGCCCTGCCCAGCGCTCGGTGCTGTCCAAGGAAAATGAGACCTCGAGGTGAAAAGCGCAGAGGCTGTGCACGCTAGGGCCAAGCGGAGGACGCGTTATTACTGTTTTCTTCTTGATGATAAAACCAGGTGTTGACAAATGCCGGA	TGCCGCTCGTA	GGTAACCGGTCCAGCTCAGGGACTGAGGCTGCGGGGCGGAACCGCACTCCTGGCTGCCAGCACTGCCTGGGTCCTGGGGAGGCTGCTGGGCCGCCGCTGAGTCCGCGCGCGCCCTCTCCCGGCCGTCAGGAGCATCGGCCAGAACGTCTCCAGATTCCGGCCCTGAACCCGGATGAGGCCCTGCCCAGCGCTCGGTGCTGTCCAAGGAAAATGAGACCTCGAGGTGAAAAGCGCAGAGGCTGTGCACGCTAGGGCCAAGCGGAGGACGCGTTATTACTGTTTTCTTCTTGATGATAAAACCAGGTGTTGACAAATGCCGGATGCCGCTCGTAAGATCGGAAGAGCACACG	350
Long_RAND_TSS-chr16:29962066-29962216_+_BCrep1	chr16	29961956	29962258	+	end:117,motif:Sp1(Zf)|GACCCCGCCCCC|109|+/Sp1(Zf)|CGGGGCGGGGCC|58|-/Elk1(ETS)|GACGGAAGCG|90|-/NRF1(NRF)|CTGCGCATGCGG|37|+/CRE(bZIP)|TCGTGACGTCGC|133|+/CRE(bZIP)|GTGACGTCGCGG|135|-/E2F4(E2F)|CGCGCGAGAC|204|+/SpliceDonor|GGGGTAAGAG|174|+,tssPos:29962141,start:-185,tssOffset:185,		CTGGCGGTGAGCTGCGAGGCTGGCGCCCGCGTGGCCACTGCGCATGCGGACCCGGCCGCGGGGCGGGGCCGCGCGAGGAGGAGGGTCGGGGACGGAAGCGCAGAGCACGGACCCCGCCCCCTCGCGGCCCCGCTCGTGACGTCGCGGGGGGCGCCGGCCTCCGCCCGGCCCCGAGGGGTAAGAGCGAGCGGCTGGCGGATCCGACGCGCGAGACCGGGAGGGGACGAGGGCGTTGCAATCGTTCGGGGCGGGGGCTTTCCGGGGAGGGGGTGCTCAGGTGCACCAGCGGCGGCGGACCCTCAG	GAAGGTCTGGT	GGTAACCGGTCCAGCTCACTGGCGGTGAGCTGCGAGGCTGGCGCCCGCGTGGCCACTGCGCATGCGGACCCGGCCGCGGGGCGGGGCCGCGCGAGGAGGAGGGTCGGGGACGGAAGCGCAGAGCACGGACCCCGCCCCCTCGCGGCCCCGCTCGTGACGTCGCGGGGGGCGCCGGCCTCCGCCCGGCCCCGAGGGGTAAGAGCGAGCGGCTGGCGGATCCGACGCGCGAGACCGGGAGGGGACGAGGGCGTTGCAATCGTTCGGGGCGGGGGCTTTCCGGGGAGGGGGTGCTCAGGTGCACCAGCGGCGGCGGACCCTCAGGAAGGTCTGGTAGATCGGAAGAGCACACG	350
Long_RAND_TSS-chr16:29962066-29962216_+_BCrep2	chr16	29961956	29962258	+	start:-185,motif:Sp1(Zf)|GACCCCGCCCCC|109|+/Sp1(Zf)|CGGGGCGGGGCC|58|-/Elk1(ETS)|GACGGAAGCG|90|-/NRF1(NRF)|CTGCGCATGCGG|37|+/CRE(bZIP)|TCGTGACGTCGC|133|+/CRE(bZIP)|GTGACGTCGCGG|135|-/E2F4(E2F)|CGCGCGAGAC|204|+/SpliceDonor|GGGGTAAGAG|174|+,tssPos:29962141,end:117,tssOffset:185,		CTGGCGGTGAGCTGCGAGGCTGGCGCCCGCGTGGCCACTGCGCATGCGGACCCGGCCGCGGGGCGGGGCCGCGCGAGGAGGAGGGTCGGGGACGGAAGCGCAGAGCACGGACCCCGCCCCCTCGCGGCCCCGCTCGTGACGTCGCGGGGGGCGCCGGCCTCCGCCCGGCCCCGAGGGGTAAGAGCGAGCGGCTGGCGGATCCGACGCGCGAGACCGGGAGGGGACGAGGGCGTTGCAATCGTTCGGGGCGGGGGCTTTCCGGGGAGGGGGTGCTCAGGTGCACCAGCGGCGGCGGACCCTCAG	AACGAGTATTG	GGTAACCGGTCCAGCTCACTGGCGGTGAGCTGCGAGGCTGGCGCCCGCGTGGCCACTGCGCATGCGGACCCGGCCGCGGGGCGGGGCCGCGCGAGGAGGAGGGTCGGGGACGGAAGCGCAGAGCACGGACCCCGCCCCCTCGCGGCCCCGCTCGTGACGTCGCGGGGGGCGCCGGCCTCCGCCCGGCCCCGAGGGGTAAGAGCGAGCGGCTGGCGGATCCGACGCGCGAGACCGGGAGGGGACGAGGGCGTTGCAATCGTTCGGGGCGGGGGCTTTCCGGGGAGGGGGTGCTCAGGTGCACCAGCGGCGGCGGACCCTCAGAACGAGTATTGAGATCGGAAGAGCACACG	350
Long_RAND_TSS-chr16:31074353-31074503_+_BCrep1	chr16	31074243	31074545	+	tssOffset:185,end:117,motif:Elk1(ETS)|CACTTCCTGT|164|+/Elk1(ETS)|AGCGGAAGTT|127|-/Elk1(ETS)|GCCGGAAGTG|69|-/E2F4(E2F)|CGCCGGAAGT|68|+/PU.1(ETS)|CACTTCCTGT|164|-,tssPos:31074428,start:-185,		CTTAGCGTGCAAAGACGCCGCGTTGTGACCTACGTGGGCGGAGTCAGCCGTGCAGACCTAGAACTTAGCGCCGGAAGTGTGTCTGCGTAAAACTGCGGCTCGGAGGCGGGACAGGCAGTGCTCCCGAAGCGGAAGTTTCGCGGGGAAGCTTTTGCACCTAAGGACACTTCCTGTTTCCTAGTAACAATAGGAAGTGTCCGTAGAGCTGGGAGTAGACTCCTGGCTCATGCCAGCTGCGCCCTCTTTTCTCTACCTCCTTCCTCTTCCCCCCTTCTCCTTTCCCTCTTTCCCTTCCCTCCCACC	TGATGGAGCGC	GGTAACCGGTCCAGCTCACTTAGCGTGCAAAGACGCCGCGTTGTGACCTACGTGGGCGGAGTCAGCCGTGCAGACCTAGAACTTAGCGCCGGAAGTGTGTCTGCGTAAAACTGCGGCTCGGAGGCGGGACAGGCAGTGCTCCCGAAGCGGAAGTTTCGCGGGGAAGCTTTTGCACCTAAGGACACTTCCTGTTTCCTAGTAACAATAGGAAGTGTCCGTAGAGCTGGGAGTAGACTCCTGGCTCATGCCAGCTGCGCCCTCTTTTCTCTACCTCCTTCCTCTTCCCCCCTTCTCCTTTCCCTCTTTCCCTTCCCTCCCACCTGATGGAGCGCAGATCGGAAGAGCACACG	350
Long_RAND_TSS-chr16:31074353-31074503_+_BCrep2	chr16	31074243	31074545	+	end:117,motif:Elk1(ETS)|CACTTCCTGT|164|+/Elk1(ETS)|AGCGGAAGTT|127|-/Elk1(ETS)|GCCGGAAGTG|69|-/E2F4(E2F)|CGCCGGAAGT|68|+/PU.1(ETS)|CACTTCCTGT|164|-,tssPos:31074428,start:-185,tssOffset:185,		CTTAGCGTGCAAAGACGCCGCGTTGTGACCTACGTGGGCGGAGTCAGCCGTGCAGACCTAGAACTTAGCGCCGGAAGTGTGTCTGCGTAAAACTGCGGCTCGGAGGCGGGACAGGCAGTGCTCCCGAAGCGGAAGTTTCGCGGGGAAGCTTTTGCACCTAAGGACACTTCCTGTTTCCTAGTAACAATAGGAAGTGTCCGTAGAGCTGGGAGTAGACTCCTGGCTCATGCCAGCTGCGCCCTCTTTTCTCTACCTCCTTCCTCTTCCCCCCTTCTCCTTTCCCTCTTTCCCTTCCCTCCCACC	GGAGCACGTAA	GGTAACCGGTCCAGCTCACTTAGCGTGCAAAGACGCCGCGTTGTGACCTACGTGGGCGGAGTCAGCCGTGCAGACCTAGAACTTAGCGCCGGAAGTGTGTCTGCGTAAAACTGCGGCTCGGAGGCGGGACAGGCAGTGCTCCCGAAGCGGAAGTTTCGCGGGGAAGCTTTTGCACCTAAGGACACTTCCTGTTTCCTAGTAACAATAGGAAGTGTCCGTAGAGCTGGGAGTAGACTCCTGGCTCATGCCAGCTGCGCCCTCTTTTCTCTACCTCCTTCCTCTTCCCCCCTTCTCCTTTCCCTCTTTCCCTTCCCTCCCACCGGAGCACGTAAAGATCGGAAGAGCACACG	350
Long_RAND_TSS-chr16:4624293-4624443_-_BCrep1	chr16	4624251	4624553	-	tssOffset:185,start:-185,motif:E2F4(E2F)|GTCTCCCGCC|133|-/PU.1(ETS)|CATTTCCTCA|22|-/RUNX-AML(Runt)|GCTGTGGTTC|104|+,tssPos:4624368,end:117,		ACTAACATATTAACTCTTTGGTCATTTCCTCATCTGTTCGCTTACAGACTCTCCTGGAGCCCCAGCGCCTTCCACTTGCCCCCTCTGAAATAGCTCCCTGAGTCGCTGTGGTTCTCCCCACTCCCCTGAGTTTGTCTCCCGCCCCGACCGGCAGAGGGCGTAGCTGCACCTGCCACCCGGAGCCCACTTGCAGGGTGTGCACGGAAGAAGTGAAGCACCTGCTTTGGCCTTGGCCAGAATTTGAGGACTACCATTTGGGGACTTCTGAACCAGGTGTGGTTCTGAGAGCTGTATAGGCATCAG	GGACAAGGAGA	GGTAACCGGTCCAGCTCAACTAACATATTAACTCTTTGGTCATTTCCTCATCTGTTCGCTTACAGACTCTCCTGGAGCCCCAGCGCCTTCCACTTGCCCCCTCTGAAATAGCTCCCTGAGTCGCTGTGGTTCTCCCCACTCCCCTGAGTTTGTCTCCCGCCCCGACCGGCAGAGGGCGTAGCTGCACCTGCCACCCGGAGCCCACTTGCAGGGTGTGCACGGAAGAAGTGAAGCACCTGCTTTGGCCTTGGCCAGAATTTGAGGACTACCATTTGGGGACTTCTGAACCAGGTGTGGTTCTGAGAGCTGTATAGGCATCAGGGACAAGGAGAAGATCGGAAGAGCACACG	350
Long_RAND_TSS-chr16:4624293-4624443_-_BCrep2	chr16	4624251	4624553	-	tssOffset:185,end:117,start:-185,motif:E2F4(E2F)|GTCTCCCGCC|133|-/PU.1(ETS)|CATTTCCTCA|22|-/RUNX-AML(Runt)|GCTGTGGTTC|104|+,tssPos:4624368,		ACTAACATATTAACTCTTTGGTCATTTCCTCATCTGTTCGCTTACAGACTCTCCTGGAGCCCCAGCGCCTTCCACTTGCCCCCTCTGAAATAGCTCCCTGAGTCGCTGTGGTTCTCCCCACTCCCCTGAGTTTGTCTCCCGCCCCGACCGGCAGAGGGCGTAGCTGCACCTGCCACCCGGAGCCCACTTGCAGGGTGTGCACGGAAGAAGTGAAGCACCTGCTTTGGCCTTGGCCAGAATTTGAGGACTACCATTTGGGGACTTCTGAACCAGGTGTGGTTCTGAGAGCTGTATAGGCATCAG	ATTGCGATGAA	GGTAACCGGTCCAGCTCAACTAACATATTAACTCTTTGGTCATTTCCTCATCTGTTCGCTTACAGACTCTCCTGGAGCCCCAGCGCCTTCCACTTGCCCCCTCTGAAATAGCTCCCTGAGTCGCTGTGGTTCTCCCCACTCCCCTGAGTTTGTCTCCCGCCCCGACCGGCAGAGGGCGTAGCTGCACCTGCCACCCGGAGCCCACTTGCAGGGTGTGCACGGAAGAAGTGAAGCACCTGCTTTGGCCTTGGCCAGAATTTGAGGACTACCATTTGGGGACTTCTGAACCAGGTGTGGTTCTGAGAGCTGTATAGGCATCAGATTGCGATGAAAGATCGGAAGAGCACACG	350
Long_RAND_TSS-chr16:53703784-53703934_-_BCrep1	chr16	53703742	53704044	-	motif:Ronin(THAP)|AACTACATTTCCCAGGAGGC|121|+/SpliceDonor|ACGGTGAGTA|239|+,tssPos:53703859,start:-185,end:117,tssOffset:185,		GGATGCACCGCGGCGACACCCGCGAGCGCCACGGGATTTAGCACAGGAGAATTTCCCAGGTCCGACAGCTGGAAGAGCGTAGTCCGCTACCCCGCGAGCAAACAGGCTAGAGTCCAAGGAGAACTACATTTCCCAGGAGGCTACGGGAGCCTGCCATGTTTCTCCCGTGCTCCTCTCGGCCAGCCGCCCGCCACGCTGTCGGCGCTATAGCAACGGTAGCTAGCTGCAGGGCCAGTGGCACGGTGAGTACCCGGGAGGATGGGGGAGGATGAGGGTGGGTGGAGGTTGCTGACCCTCCCCACT	CAGATGCTCGA	GGTAACCGGTCCAGCTCAGGATGCACCGCGGCGACACCCGCGAGCGCCACGGGATTTAGCACAGGAGAATTTCCCAGGTCCGACAGCTGGAAGAGCGTAGTCCGCTACCCCGCGAGCAAACAGGCTAGAGTCCAAGGAGAACTACATTTCCCAGGAGGCTACGGGAGCCTGCCATGTTTCTCCCGTGCTCCTCTCGGCCAGCCGCCCGCCACGCTGTCGGCGCTATAGCAACGGTAGCTAGCTGCAGGGCCAGTGGCACGGTGAGTACCCGGGAGGATGGGGGAGGATGAGGGTGGGTGGAGGTTGCTGACCCTCCCCACTCAGATGCTCGAAGATCGGAAGAGCACACG	350
Long_RAND_TSS-chr16:53703784-53703934_-_BCrep2	chr16	53703742	53704044	-	end:117,motif:Ronin(THAP)|AACTACATTTCCCAGGAGGC|121|+/SpliceDonor|ACGGTGAGTA|239|+,start:-185,tssPos:53703859,tssOffset:185,		GGATGCACCGCGGCGACACCCGCGAGCGCCACGGGATTTAGCACAGGAGAATTTCCCAGGTCCGACAGCTGGAAGAGCGTAGTCCGCTACCCCGCGAGCAAACAGGCTAGAGTCCAAGGAGAACTACATTTCCCAGGAGGCTACGGGAGCCTGCCATGTTTCTCCCGTGCTCCTCTCGGCCAGCCGCCCGCCACGCTGTCGGCGCTATAGCAACGGTAGCTAGCTGCAGGGCCAGTGGCACGGTGAGTACCCGGGAGGATGGGGGAGGATGAGGGTGGGTGGAGGTTGCTGACCCTCCCCACT	GCTGTTATGTT	GGTAACCGGTCCAGCTCAGGATGCACCGCGGCGACACCCGCGAGCGCCACGGGATTTAGCACAGGAGAATTTCCCAGGTCCGACAGCTGGAAGAGCGTAGTCCGCTACCCCGCGAGCAAACAGGCTAGAGTCCAAGGAGAACTACATTTCCCAGGAGGCTACGGGAGCCTGCCATGTTTCTCCCGTGCTCCTCTCGGCCAGCCGCCCGCCACGCTGTCGGCGCTATAGCAACGGTAGCTAGCTGCAGGGCCAGTGGCACGGTGAGTACCCGGGAGGATGGGGGAGGATGAGGGTGGGTGGAGGTTGCTGACCCTCCCCACTGCTGTTATGTTAGATCGGAAGAGCACACG	350
Long_RAND_TSS-chr16:66549858-66550008_+_BCrep1	chr16	66549748	66550050	+	tssOffset:185,end:117,motif:Sp1(Zf)|GGAGGCGGGACC|164|-/Elk1(ETS)|TCCGGAAGCC|117|-/E2F4(E2F)|GTCTCGCGCC|18|-,start:-185,tssPos:66549933,		CCCCCAGCGCTCGCTGCGGTCTCGCGCCCGGGTAACGGCCGATGGCCGCCCCCGTCCCAGCCGCAGCCGGGGAGGAAATCCCGCGCCTCGGAAGAGGCGCTTCGGGCTCGGGCGGGTTCCGGAAGCCGAGGGGCCGGGAGTAGGTGGGCGCATAGGGGCTCCTGGGAGGCGGGACCAAGACGCGCGTTACCGGGAGGCCAGGCCCGGCGCTGCACCCTCCGCGGCCCGGGGCCTGAGGCCGGGCTCCCGCGACTTCCCGGCCCAAAGCAGCGCAGCGCCCGGGCGGCCCAGCCCCGCAGCGGC	AACCGCATCTT	GGTAACCGGTCCAGCTCACCCCCAGCGCTCGCTGCGGTCTCGCGCCCGGGTAACGGCCGATGGCCGCCCCCGTCCCAGCCGCAGCCGGGGAGGAAATCCCGCGCCTCGGAAGAGGCGCTTCGGGCTCGGGCGGGTTCCGGAAGCCGAGGGGCCGGGAGTAGGTGGGCGCATAGGGGCTCCTGGGAGGCGGGACCAAGACGCGCGTTACCGGGAGGCCAGGCCCGGCGCTGCACCCTCCGCGGCCCGGGGCCTGAGGCCGGGCTCCCGCGACTTCCCGGCCCAAAGCAGCGCAGCGCCCGGGCGGCCCAGCCCCGCAGCGGCAACCGCATCTTAGATCGGAAGAGCACACG	350
Long_RAND_TSS-chr16:66549858-66550008_+_BCrep2	chr16	66549748	66550050	+	tssPos:66549933,motif:Sp1(Zf)|GGAGGCGGGACC|164|-/Elk1(ETS)|TCCGGAAGCC|117|-/E2F4(E2F)|GTCTCGCGCC|18|-,start:-185,end:117,tssOffset:185,		CCCCCAGCGCTCGCTGCGGTCTCGCGCCCGGGTAACGGCCGATGGCCGCCCCCGTCCCAGCCGCAGCCGGGGAGGAAATCCCGCGCCTCGGAAGAGGCGCTTCGGGCTCGGGCGGGTTCCGGAAGCCGAGGGGCCGGGAGTAGGTGGGCGCATAGGGGCTCCTGGGAGGCGGGACCAAGACGCGCGTTACCGGGAGGCCAGGCCCGGCGCTGCACCCTCCGCGGCCCGGGGCCTGAGGCCGGGCTCCCGCGACTTCCCGGCCCAAAGCAGCGCAGCGCCCGGGCGGCCCAGCCCCGCAGCGGC	ACTAACAAGAG	GGTAACCGGTCCAGCTCACCCCCAGCGCTCGCTGCGGTCTCGCGCCCGGGTAACGGCCGATGGCCGCCCCCGTCCCAGCCGCAGCCGGGGAGGAAATCCCGCGCCTCGGAAGAGGCGCTTCGGGCTCGGGCGGGTTCCGGAAGCCGAGGGGCCGGGAGTAGGTGGGCGCATAGGGGCTCCTGGGAGGCGGGACCAAGACGCGCGTTACCGGGAGGCCAGGCCCGGCGCTGCACCCTCCGCGGCCCGGGGCCTGAGGCCGGGCTCCCGCGACTTCCCGGCCCAAAGCAGCGCAGCGCCCGGGCGGCCCAGCCCCGCAGCGGCACTAACAAGAGAGATCGGAAGAGCACACG	350
Long_RAND_TSS-chr16:69330752-69330902_+_BCrep1	chr16	69330642	69330944	+	tssOffset:185,end:117,tssPos:69330827,motif:Sp1(Zf)|AGCACCGCCCCC|58|+/Elk1(ETS)|CCCTTCCGCT|67|+/E2F4(E2F)|GGCGGGAGGC|287|+/E2F4(E2F)|CCTTCCCGCC|92|-/p63(p53)|TTCCTGCTTAGACTGGCAGT|37|-,start:-185,		GGCCAGCACACAGCGAAGCCGCGACTGGATCCCCGCCTTCCTGCTTAGACTGGCAGTGAGCACCGCCCCCTTCCGCTCTCCTCCCGGGAGCGCCTTCCCGCCTCCCGAACCCGCCCCGGACCTTCCAGGGCGAGGCAGTCCTGGCCACCCCGCGCCGGGAACCTCACGCACCGCGTTCTGGAGGCAGGGGACGCCGGCTAGGGCCCCACGCTGGGCGGTTCGGCCTGCGTCTCCGCTCGCCCTCCCTCCGGGCAGGCTGGGCCCGCGGGCTCCAGGCGTGGCTCCTCGGCGGGAGGCTCTGGT	GGACTTCTAGG	GGTAACCGGTCCAGCTCAGGCCAGCACACAGCGAAGCCGCGACTGGATCCCCGCCTTCCTGCTTAGACTGGCAGTGAGCACCGCCCCCTTCCGCTCTCCTCCCGGGAGCGCCTTCCCGCCTCCCGAACCCGCCCCGGACCTTCCAGGGCGAGGCAGTCCTGGCCACCCCGCGCCGGGAACCTCACGCACCGCGTTCTGGAGGCAGGGGACGCCGGCTAGGGCCCCACGCTGGGCGGTTCGGCCTGCGTCTCCGCTCGCCCTCCCTCCGGGCAGGCTGGGCCCGCGGGCTCCAGGCGTGGCTCCTCGGCGGGAGGCTCTGGTGGACTTCTAGGAGATCGGAAGAGCACACG	350
Long_RAND_TSS-chr16:69330752-69330902_+_BCrep2	chr16	69330642	69330944	+	tssOffset:185,motif:Sp1(Zf)|AGCACCGCCCCC|58|+/Elk1(ETS)|CCCTTCCGCT|67|+/E2F4(E2F)|GGCGGGAGGC|287|+/E2F4(E2F)|CCTTCCCGCC|92|-/p63(p53)|TTCCTGCTTAGACTGGCAGT|37|-,tssPos:69330827,start:-185,end:117,		GGCCAGCACACAGCGAAGCCGCGACTGGATCCCCGCCTTCCTGCTTAGACTGGCAGTGAGCACCGCCCCCTTCCGCTCTCCTCCCGGGAGCGCCTTCCCGCCTCCCGAACCCGCCCCGGACCTTCCAGGGCGAGGCAGTCCTGGCCACCCCGCGCCGGGAACCTCACGCACCGCGTTCTGGAGGCAGGGGACGCCGGCTAGGGCCCCACGCTGGGCGGTTCGGCCTGCGTCTCCGCTCGCCCTCCCTCCGGGCAGGCTGGGCCCGCGGGCTCCAGGCGTGGCTCCTCGGCGGGAGGCTCTGGT	TACCTCAGACG	GGTAACCGGTCCAGCTCAGGCCAGCACACAGCGAAGCCGCGACTGGATCCCCGCCTTCCTGCTTAGACTGGCAGTGAGCACCGCCCCCTTCCGCTCTCCTCCCGGGAGCGCCTTCCCGCCTCCCGAACCCGCCCCGGACCTTCCAGGGCGAGGCAGTCCTGGCCACCCCGCGCCGGGAACCTCACGCACCGCGTTCTGGAGGCAGGGGACGCCGGCTAGGGCCCCACGCTGGGCGGTTCGGCCTGCGTCTCCGCTCGCCCTCCCTCCGGGCAGGCTGGGCCCGCGGGCTCCAGGCGTGGCTCCTCGGCGGGAGGCTCTGGTTACCTCAGACGAGATCGGAAGAGCACACG	350
Long_RAND_TSS-chr16:70415413-70415563_+_BCrep1	chr16	70415303	70415605	+	tssOffset:185,start:-185,motif:TATA-Box(TBP)|CCTTATCTAGGC|24|+/Gata1(Zf)|CCCTTATCTA|23|-/RUNX-AML(Runt)|GCACCACAGC|34|-,tssPos:70415488,end:117,		TACTCTGCAGCTGCATTCCTGAACCCTTATCTAGGCACCACAGCAAGTCATCAAACTTACTAGATTACAGCCCTCCGGGCGGCACGGGGAAGGTCACAAGAAACGGATAAACCTAAGAGGGATACACCCTCTTGTAAATTCCTATTTTCACAAGATAATATATTGCAAGCCAGTCAGGAGAAGATATTCGTAAAGTTAACGGACAAACAACCCCAGGGTGTTTCTCTCTCTCTCCATCTCCCGGGTTCAAGCGATTCTCCTGCCTCAGCCTCCTGAGTAGCTGGGACTACCGGAGTGTGCCAC	TCACCTAGCGC	GGTAACCGGTCCAGCTCATACTCTGCAGCTGCATTCCTGAACCCTTATCTAGGCACCACAGCAAGTCATCAAACTTACTAGATTACAGCCCTCCGGGCGGCACGGGGAAGGTCACAAGAAACGGATAAACCTAAGAGGGATACACCCTCTTGTAAATTCCTATTTTCACAAGATAATATATTGCAAGCCAGTCAGGAGAAGATATTCGTAAAGTTAACGGACAAACAACCCCAGGGTGTTTCTCTCTCTCTCCATCTCCCGGGTTCAAGCGATTCTCCTGCCTCAGCCTCCTGAGTAGCTGGGACTACCGGAGTGTGCCACTCACCTAGCGCAGATCGGAAGAGCACACG	350
Long_RAND_TSS-chr16:70415413-70415563_+_BCrep2	chr16	70415303	70415605	+	end:117,motif:TATA-Box(TBP)|CCTTATCTAGGC|24|+/Gata1(Zf)|CCCTTATCTA|23|-/RUNX-AML(Runt)|GCACCACAGC|34|-,tssPos:70415488,start:-185,tssOffset:185,		TACTCTGCAGCTGCATTCCTGAACCCTTATCTAGGCACCACAGCAAGTCATCAAACTTACTAGATTACAGCCCTCCGGGCGGCACGGGGAAGGTCACAAGAAACGGATAAACCTAAGAGGGATACACCCTCTTGTAAATTCCTATTTTCACAAGATAATATATTGCAAGCCAGTCAGGAGAAGATATTCGTAAAGTTAACGGACAAACAACCCCAGGGTGTTTCTCTCTCTCTCCATCTCCCGGGTTCAAGCGATTCTCCTGCCTCAGCCTCCTGAGTAGCTGGGACTACCGGAGTGTGCCAC	CGCGACTCAAG	GGTAACCGGTCCAGCTCATACTCTGCAGCTGCATTCCTGAACCCTTATCTAGGCACCACAGCAAGTCATCAAACTTACTAGATTACAGCCCTCCGGGCGGCACGGGGAAGGTCACAAGAAACGGATAAACCTAAGAGGGATACACCCTCTTGTAAATTCCTATTTTCACAAGATAATATATTGCAAGCCAGTCAGGAGAAGATATTCGTAAAGTTAACGGACAAACAACCCCAGGGTGTTTCTCTCTCTCTCCATCTCCCGGGTTCAAGCGATTCTCCTGCCTCAGCCTCCTGAGTAGCTGGGACTACCGGAGTGTGCCACCGCGACTCAAGAGATCGGAAGAGCACACG	350
Long_RAND_TSS-chr16:70523747-70523897_+_BCrep1	chr16	70523637	70523939	+	start:-185,motif:NFY(CCAAT)|CGGATTGGGT|141|-/Elk1(ETS)|GACGGAAGCA|100|-/Six2(Homeobox)|GTATTAATTTTC|22|-/E2F4(E2F)|TTTTTCCGCC|154|-/CDX4(Homeobox)|AGCAATAAAGCA|54|+,tssPos:70523822,end:117,tssOffset:185,		TTTAAAGTCTACTTCTAAAAACGTATTAATTTTCTATTCTCCTGGAAAAAGCAAAGCAATAAAGCATGTTTAAATAATTTGTAATGCCGTGTGGAAGCAAGACGGAAGCATTTTTTAAAAATTATATATATTCTTCAGGCGCGGATTGGGTGCCTTTTTCCGCCGCGCGCCACCAGAATGTCCCTGTCTTGAGGTCTAATGGCGGACGCCAGTATGTTGGAGTTGGTGGTGGCTTAAGTTTTGAAGGGAGGTAGCATCCGTTGGATATCCACACCATCCTTCTCGCTGCAGGGTAAAAAAACA	TCCACCTGCCA	GGTAACCGGTCCAGCTCATTTAAAGTCTACTTCTAAAAACGTATTAATTTTCTATTCTCCTGGAAAAAGCAAAGCAATAAAGCATGTTTAAATAATTTGTAATGCCGTGTGGAAGCAAGACGGAAGCATTTTTTAAAAATTATATATATTCTTCAGGCGCGGATTGGGTGCCTTTTTCCGCCGCGCGCCACCAGAATGTCCCTGTCTTGAGGTCTAATGGCGGACGCCAGTATGTTGGAGTTGGTGGTGGCTTAAGTTTTGAAGGGAGGTAGCATCCGTTGGATATCCACACCATCCTTCTCGCTGCAGGGTAAAAAAACATCCACCTGCCAAGATCGGAAGAGCACACG	350
Long_RAND_TSS-chr16:70523747-70523897_+_BCrep2	chr16	70523637	70523939	+	start:-185,motif:NFY(CCAAT)|CGGATTGGGT|141|-/Elk1(ETS)|GACGGAAGCA|100|-/Six2(Homeobox)|GTATTAATTTTC|22|-/E2F4(E2F)|TTTTTCCGCC|154|-/CDX4(Homeobox)|AGCAATAAAGCA|54|+,tssPos:70523822,end:117,tssOffset:185,		TTTAAAGTCTACTTCTAAAAACGTATTAATTTTCTATTCTCCTGGAAAAAGCAAAGCAATAAAGCATGTTTAAATAATTTGTAATGCCGTGTGGAAGCAAGACGGAAGCATTTTTTAAAAATTATATATATTCTTCAGGCGCGGATTGGGTGCCTTTTTCCGCCGCGCGCCACCAGAATGTCCCTGTCTTGAGGTCTAATGGCGGACGCCAGTATGTTGGAGTTGGTGGTGGCTTAAGTTTTGAAGGGAGGTAGCATCCGTTGGATATCCACACCATCCTTCTCGCTGCAGGGTAAAAAAACA	CGCCTTACGGT	GGTAACCGGTCCAGCTCATTTAAAGTCTACTTCTAAAAACGTATTAATTTTCTATTCTCCTGGAAAAAGCAAAGCAATAAAGCATGTTTAAATAATTTGTAATGCCGTGTGGAAGCAAGACGGAAGCATTTTTTAAAAATTATATATATTCTTCAGGCGCGGATTGGGTGCCTTTTTCCGCCGCGCGCCACCAGAATGTCCCTGTCTTGAGGTCTAATGGCGGACGCCAGTATGTTGGAGTTGGTGGTGGCTTAAGTTTTGAAGGGAGGTAGCATCCGTTGGATATCCACACCATCCTTCTCGCTGCAGGGTAAAAAAACACGCCTTACGGTAGATCGGAAGAGCACACG	350
Long_RAND_TSS-chr16:87303665-87303815_+_BCrep1	chr16	87303555	87303857	+	tssOffset:185,tssPos:87303740,motif:AP-1(bZIP)|ATGAATCACC|92|+/AP-1(bZIP)|TATGAATCAC|91|-/p63(p53)|GATGCTGGTTGGTGCCTGCT|22|+/p63(p53)|TGCTGGTTGGTGCCTGCTCC|24|-/Gata1(Zf)|TTGATAAGGA|147|+/RUNX-AML(Runt)|ACACCACAGA|103|-,start:-185,end:117,		GACAAGCTGTGCCCTCCCCTGGGATGCTGGTTGGTGCCTGCTCCGCTGCCCTGGGAGCTTGGCTCAGAAGCAGACACCTGCTATGGAAGCATATGAATCACCAACACCACAGAGTGAGTGACTTCCTGGGTCTTTCTAGACAAGCTGTTGATAAGGACAGGAAGAGATGGGGCCCTCCAAGTGCCAGAATTCAGGGGCTGGAAAACAGGAAGCTGCACCAACATGCAGGCGGGTCTCCACCTGGACTGCACTTCTGGGGAACTTCAAAACAAGAGCATGCCCAGGCCCTCCCCAGAACAGTTA	CGTATGTTGTG	GGTAACCGGTCCAGCTCAGACAAGCTGTGCCCTCCCCTGGGATGCTGGTTGGTGCCTGCTCCGCTGCCCTGGGAGCTTGGCTCAGAAGCAGACACCTGCTATGGAAGCATATGAATCACCAACACCACAGAGTGAGTGACTTCCTGGGTCTTTCTAGACAAGCTGTTGATAAGGACAGGAAGAGATGGGGCCCTCCAAGTGCCAGAATTCAGGGGCTGGAAAACAGGAAGCTGCACCAACATGCAGGCGGGTCTCCACCTGGACTGCACTTCTGGGGAACTTCAAAACAAGAGCATGCCCAGGCCCTCCCCAGAACAGTTACGTATGTTGTGAGATCGGAAGAGCACACG	350
Long_RAND_TSS-chr16:87303665-87303815_+_BCrep2	chr16	87303555	87303857	+	motif:AP-1(bZIP)|ATGAATCACC|92|+/AP-1(bZIP)|TATGAATCAC|91|-/p63(p53)|GATGCTGGTTGGTGCCTGCT|22|+/p63(p53)|TGCTGGTTGGTGCCTGCTCC|24|-/Gata1(Zf)|TTGATAAGGA|147|+/RUNX-AML(Runt)|ACACCACAGA|103|-,start:-185,tssPos:87303740,end:117,tssOffset:185,		GACAAGCTGTGCCCTCCCCTGGGATGCTGGTTGGTGCCTGCTCCGCTGCCCTGGGAGCTTGGCTCAGAAGCAGACACCTGCTATGGAAGCATATGAATCACCAACACCACAGAGTGAGTGACTTCCTGGGTCTTTCTAGACAAGCTGTTGATAAGGACAGGAAGAGATGGGGCCCTCCAAGTGCCAGAATTCAGGGGCTGGAAAACAGGAAGCTGCACCAACATGCAGGCGGGTCTCCACCTGGACTGCACTTCTGGGGAACTTCAAAACAAGAGCATGCCCAGGCCCTCCCCAGAACAGTTA	GCGACGATATA	GGTAACCGGTCCAGCTCAGACAAGCTGTGCCCTCCCCTGGGATGCTGGTTGGTGCCTGCTCCGCTGCCCTGGGAGCTTGGCTCAGAAGCAGACACCTGCTATGGAAGCATATGAATCACCAACACCACAGAGTGAGTGACTTCCTGGGTCTTTCTAGACAAGCTGTTGATAAGGACAGGAAGAGATGGGGCCCTCCAAGTGCCAGAATTCAGGGGCTGGAAAACAGGAAGCTGCACCAACATGCAGGCGGGTCTCCACCTGGACTGCACTTCTGGGGAACTTCAAAACAAGAGCATGCCCAGGCCCTCCCCAGAACAGTTAGCGACGATATAAGATCGGAAGAGCACACG	350
Long_RAND_TSS-chr17:13017621-13017771_+_BCrep1	chr17	13017511	13017813	+	tssOffset:185,end:117,motif:Sp1(Zf)|CGGGGCGTGGCT|169|-/Usf2(bHLH)|ATCACATGGA|18|+/Six2(Homeobox)|ATCTCGGATTTC|36|-/SpliceDonor|CACCCACCAT|49|-,tssPos:13017696,start:-185,		CTTCACAGATCCGCAGAAATCACATGGATGCAAAGAATCTCGGATTTCCCACCCACCATAACTCCACGAACCCCCGCAACAGTGAACCACATGTGTGAAGCAGGGAAGCCGAAGCCCTGGGAGGTGCCCCGATGCTCAGAGGCTGCGCCGCACTGAGGGCCCAGCGGGACGGGGCGTGGCTCGTTGACTGACCGGTTGAACTCGGAGAAGACGTAGAGCGCGGCGCCCGAGTCCCGGCTACCCGCTGCCACCACCTGCAGGTACACGGTGTTTGGGCCGCCGGAGCACCCCGACGGTCCGCGC	AATCCAGTCCT	GGTAACCGGTCCAGCTCACTTCACAGATCCGCAGAAATCACATGGATGCAAAGAATCTCGGATTTCCCACCCACCATAACTCCACGAACCCCCGCAACAGTGAACCACATGTGTGAAGCAGGGAAGCCGAAGCCCTGGGAGGTGCCCCGATGCTCAGAGGCTGCGCCGCACTGAGGGCCCAGCGGGACGGGGCGTGGCTCGTTGACTGACCGGTTGAACTCGGAGAAGACGTAGAGCGCGGCGCCCGAGTCCCGGCTACCCGCTGCCACCACCTGCAGGTACACGGTGTTTGGGCCGCCGGAGCACCCCGACGGTCCGCGCAATCCAGTCCTAGATCGGAAGAGCACACG	350
Long_RAND_TSS-chr17:13017621-13017771_+_BCrep2	chr17	13017511	13017813	+	tssOffset:185,tssPos:13017696,motif:Sp1(Zf)|CGGGGCGTGGCT|169|-/Usf2(bHLH)|ATCACATGGA|18|+/Six2(Homeobox)|ATCTCGGATTTC|36|-/SpliceDonor|CACCCACCAT|49|-,start:-185,end:117,		CTTCACAGATCCGCAGAAATCACATGGATGCAAAGAATCTCGGATTTCCCACCCACCATAACTCCACGAACCCCCGCAACAGTGAACCACATGTGTGAAGCAGGGAAGCCGAAGCCCTGGGAGGTGCCCCGATGCTCAGAGGCTGCGCCGCACTGAGGGCCCAGCGGGACGGGGCGTGGCTCGTTGACTGACCGGTTGAACTCGGAGAAGACGTAGAGCGCGGCGCCCGAGTCCCGGCTACCCGCTGCCACCACCTGCAGGTACACGGTGTTTGGGCCGCCGGAGCACCCCGACGGTCCGCGC	CCGTGTGAATG	GGTAACCGGTCCAGCTCACTTCACAGATCCGCAGAAATCACATGGATGCAAAGAATCTCGGATTTCCCACCCACCATAACTCCACGAACCCCCGCAACAGTGAACCACATGTGTGAAGCAGGGAAGCCGAAGCCCTGGGAGGTGCCCCGATGCTCAGAGGCTGCGCCGCACTGAGGGCCCAGCGGGACGGGGCGTGGCTCGTTGACTGACCGGTTGAACTCGGAGAAGACGTAGAGCGCGGCGCCCGAGTCCCGGCTACCCGCTGCCACCACCTGCAGGTACACGGTGTTTGGGCCGCCGGAGCACCCCGACGGTCCGCGCCCGTGTGAATGAGATCGGAAGAGCACACG	350
Long_RAND_TSS-chr17:1488101-1488251_+_BCrep1	chr17	1487991	1488293	+	tssOffset:185,end:117,motif:Sp1(Zf)|CGCCCCGCCCCT|162|+/Sp1(Zf)|CGGGGCGGAGCT|134|-/Sp1(Zf)|GGGGGCGTGGCA|95|-/Elk1(ETS)|CCCGGAAGCT|44|-/Stat3(Stat)|CCTCCCGGAA|41|+/Stat3(Stat)|CTCCCGGAAG|42|-,tssPos:1488176,start:-185,		GGGGAACGTCCTAGAAGACGGGGTAGAGGGTCAAGAGAGCCCCTCCCGGAAGCTCAGCTCTCTCCCTGCCCCGCGAGGCGTGGGGGACTCGGGCCGGGGGCGTGGCAGGAGCCAGCGGGGGCGCGGCCAGAGGACGGGGCGGAGCTTCGCGGCCGCAGTGTCCGCCCCGCCCCTCCACGTCACGCGGTTGGAATGAGGGGAATCCGCGCGCGGAGGGGTCGGGCCCGCTTCTTCCAGTTCCCGGGCCGCGCCGCCGCATTCCCGGGATGCCCGCTGGCGCCCCCGCAGCCACCGCCCGGCGGC	TGCTAACAGAT	GGTAACCGGTCCAGCTCAGGGGAACGTCCTAGAAGACGGGGTAGAGGGTCAAGAGAGCCCCTCCCGGAAGCTCAGCTCTCTCCCTGCCCCGCGAGGCGTGGGGGACTCGGGCCGGGGGCGTGGCAGGAGCCAGCGGGGGCGCGGCCAGAGGACGGGGCGGAGCTTCGCGGCCGCAGTGTCCGCCCCGCCCCTCCACGTCACGCGGTTGGAATGAGGGGAATCCGCGCGCGGAGGGGTCGGGCCCGCTTCTTCCAGTTCCCGGGCCGCGCCGCCGCATTCCCGGGATGCCCGCTGGCGCCCCCGCAGCCACCGCCCGGCGGCTGCTAACAGATAGATCGGAAGAGCACACG	350
Long_RAND_TSS-chr17:1488101-1488251_+_BCrep2	chr17	1487991	1488293	+	start:-185,motif:Sp1(Zf)|CGCCCCGCCCCT|162|+/Sp1(Zf)|CGGGGCGGAGCT|134|-/Sp1(Zf)|GGGGGCGTGGCA|95|-/Elk1(ETS)|CCCGGAAGCT|44|-/Stat3(Stat)|CCTCCCGGAA|41|+/Stat3(Stat)|CTCCCGGAAG|42|-,tssPos:1488176,end:117,tssOffset:185,		GGGGAACGTCCTAGAAGACGGGGTAGAGGGTCAAGAGAGCCCCTCCCGGAAGCTCAGCTCTCTCCCTGCCCCGCGAGGCGTGGGGGACTCGGGCCGGGGGCGTGGCAGGAGCCAGCGGGGGCGCGGCCAGAGGACGGGGCGGAGCTTCGCGGCCGCAGTGTCCGCCCCGCCCCTCCACGTCACGCGGTTGGAATGAGGGGAATCCGCGCGCGGAGGGGTCGGGCCCGCTTCTTCCAGTTCCCGGGCCGCGCCGCCGCATTCCCGGGATGCCCGCTGGCGCCCCCGCAGCCACCGCCCGGCGGC	GATGCTGTATG	GGTAACCGGTCCAGCTCAGGGGAACGTCCTAGAAGACGGGGTAGAGGGTCAAGAGAGCCCCTCCCGGAAGCTCAGCTCTCTCCCTGCCCCGCGAGGCGTGGGGGACTCGGGCCGGGGGCGTGGCAGGAGCCAGCGGGGGCGCGGCCAGAGGACGGGGCGGAGCTTCGCGGCCGCAGTGTCCGCCCCGCCCCTCCACGTCACGCGGTTGGAATGAGGGGAATCCGCGCGCGGAGGGGTCGGGCCCGCTTCTTCCAGTTCCCGGGCCGCGCCGCCGCATTCCCGGGATGCCCGCTGGCGCCCCCGCAGCCACCGCCCGGCGGCGATGCTGTATGAGATCGGAAGAGCACACG	350
Long_RAND_TSS-chr17:15185020-15185170_+_BCrep1	chr17	15184910	15185212	+	tssOffset:185,end:117,motif:Elk1(ETS)|GCCGGAACCA|173|-/Usf2(bHLH)|CACATGTGAC|275|-/Gata1(Zf)|CAGATAAGAA|96|+/Gata1(Zf)|GAGATAACAA|148|+,start:-185,tssPos:15185095,		CCTAAGAGGCTGACTGCCGTGAACCACATTGAAACTAGTGTCCCAAAGAGTTAAAGACACAGAAGATTAACAGAAATTCTTGAGTTTGCAGGACAGCAGATAAGAAAAAAAAAAAAAACTTGCTGAAATGTTGAAACTCCTTGCTTATGAGATAACAAAACTGGCTGAAATTGGCCGGAACCAATATGGCTGACTGGAGTCTGTGCAGAACAAGCTTGCTGACCTCACAGCCTAAGTTTCCACTGAATGTTTCATATTAACGCCCCCTGAATTTGCACATGTGACCCATGAGGAGGCATGAAG	GACCTATACTT	GGTAACCGGTCCAGCTCACCTAAGAGGCTGACTGCCGTGAACCACATTGAAACTAGTGTCCCAAAGAGTTAAAGACACAGAAGATTAACAGAAATTCTTGAGTTTGCAGGACAGCAGATAAGAAAAAAAAAAAAAACTTGCTGAAATGTTGAAACTCCTTGCTTATGAGATAACAAAACTGGCTGAAATTGGCCGGAACCAATATGGCTGACTGGAGTCTGTGCAGAACAAGCTTGCTGACCTCACAGCCTAAGTTTCCACTGAATGTTTCATATTAACGCCCCCTGAATTTGCACATGTGACCCATGAGGAGGCATGAAGGACCTATACTTAGATCGGAAGAGCACACG	350
Long_RAND_TSS-chr17:15185020-15185170_+_BCrep2	chr17	15184910	15185212	+	tssOffset:185,end:117,motif:Elk1(ETS)|GCCGGAACCA|173|-/Usf2(bHLH)|CACATGTGAC|275|-/Gata1(Zf)|CAGATAAGAA|96|+/Gata1(Zf)|GAGATAACAA|148|+,start:-185,tssPos:15185095,		CCTAAGAGGCTGACTGCCGTGAACCACATTGAAACTAGTGTCCCAAAGAGTTAAAGACACAGAAGATTAACAGAAATTCTTGAGTTTGCAGGACAGCAGATAAGAAAAAAAAAAAAAACTTGCTGAAATGTTGAAACTCCTTGCTTATGAGATAACAAAACTGGCTGAAATTGGCCGGAACCAATATGGCTGACTGGAGTCTGTGCAGAACAAGCTTGCTGACCTCACAGCCTAAGTTTCCACTGAATGTTTCATATTAACGCCCCCTGAATTTGCACATGTGACCCATGAGGAGGCATGAAG	GCTCTACTTCA	GGTAACCGGTCCAGCTCACCTAAGAGGCTGACTGCCGTGAACCACATTGAAACTAGTGTCCCAAAGAGTTAAAGACACAGAAGATTAACAGAAATTCTTGAGTTTGCAGGACAGCAGATAAGAAAAAAAAAAAAAACTTGCTGAAATGTTGAAACTCCTTGCTTATGAGATAACAAAACTGGCTGAAATTGGCCGGAACCAATATGGCTGACTGGAGTCTGTGCAGAACAAGCTTGCTGACCTCACAGCCTAAGTTTCCACTGAATGTTTCATATTAACGCCCCCTGAATTTGCACATGTGACCCATGAGGAGGCATGAAGGCTCTACTTCAAGATCGGAAGAGCACACG	350
Long_RAND_TSS-chr17:18039349-18039499_+_BCrep1	chr17	18039239	18039541	+	motif:Sp1(Zf)|CGCCCCGCCCCC|5|+/Sp1(Zf)|AGGGGCGGGGTG|158|-/NFY(CCAAT)|CGCCAATGGG|93|+/NFY(CCAAT)|AGCCAATCGG|147|+/Elk1(ETS)|GGCGGAAGCG|101|-/Ronin(THAP)|GACTACAAGTCCCAGCGGGC|40|+/Usf2(bHLH)|GCCACGTGTT|74|+/E2F4(E2F)|TCCTCCCGCC|87|-,tssPos:18039424,start:-185,end:117,tssOffset:185,		CACCTCGCCCCGCCCCCTCCACGCCGCGCCTCGGCGAGGAGACTACAAGTCCCAGCGGGCCGCTCGCGCACCGCGCCACGTGTTTTCTCCTCCCGCCAATGGGCGGAAGCGCCGCCTGAGCCTGCTCCCGCCCCCCAGGCTCGCCTGAGCCAATCGGAAGGGGCGGGGTGTGTGTGTGTCTGTGTGTGTTTGTGTGTTGTGTGTCTGTGAGTGTCTGTGTGTGTGTATGTGTGCGCGAGGGCAAGTCGGGAGGGGGACCCAGCTCAGGACTGGGAGGCCCTGCTCGCAGGTCCCTGGGTCCCG	CAACACAGCCT	GGTAACCGGTCCAGCTCACACCTCGCCCCGCCCCCTCCACGCCGCGCCTCGGCGAGGAGACTACAAGTCCCAGCGGGCCGCTCGCGCACCGCGCCACGTGTTTTCTCCTCCCGCCAATGGGCGGAAGCGCCGCCTGAGCCTGCTCCCGCCCCCCAGGCTCGCCTGAGCCAATCGGAAGGGGCGGGGTGTGTGTGTGTCTGTGTGTGTTTGTGTGTTGTGTGTCTGTGAGTGTCTGTGTGTGTGTATGTGTGCGCGAGGGCAAGTCGGGAGGGGGACCCAGCTCAGGACTGGGAGGCCCTGCTCGCAGGTCCCTGGGTCCCGCAACACAGCCTAGATCGGAAGAGCACACG	350
Long_RAND_TSS-chr17:18039349-18039499_+_BCrep2	chr17	18039239	18039541	+	tssOffset:185,end:117,motif:Sp1(Zf)|CGCCCCGCCCCC|5|+/Sp1(Zf)|AGGGGCGGGGTG|158|-/NFY(CCAAT)|CGCCAATGGG|93|+/NFY(CCAAT)|AGCCAATCGG|147|+/Elk1(ETS)|GGCGGAAGCG|101|-/Ronin(THAP)|GACTACAAGTCCCAGCGGGC|40|+/Usf2(bHLH)|GCCACGTGTT|74|+/E2F4(E2F)|TCCTCCCGCC|87|-,tssPos:18039424,start:-185,		CACCTCGCCCCGCCCCCTCCACGCCGCGCCTCGGCGAGGAGACTACAAGTCCCAGCGGGCCGCTCGCGCACCGCGCCACGTGTTTTCTCCTCCCGCCAATGGGCGGAAGCGCCGCCTGAGCCTGCTCCCGCCCCCCAGGCTCGCCTGAGCCAATCGGAAGGGGCGGGGTGTGTGTGTGTCTGTGTGTGTTTGTGTGTTGTGTGTCTGTGAGTGTCTGTGTGTGTGTATGTGTGCGCGAGGGCAAGTCGGGAGGGGGACCCAGCTCAGGACTGGGAGGCCCTGCTCGCAGGTCCCTGGGTCCCG	CCGATTGCATG	GGTAACCGGTCCAGCTCACACCTCGCCCCGCCCCCTCCACGCCGCGCCTCGGCGAGGAGACTACAAGTCCCAGCGGGCCGCTCGCGCACCGCGCCACGTGTTTTCTCCTCCCGCCAATGGGCGGAAGCGCCGCCTGAGCCTGCTCCCGCCCCCCAGGCTCGCCTGAGCCAATCGGAAGGGGCGGGGTGTGTGTGTGTCTGTGTGTGTTTGTGTGTTGTGTGTCTGTGAGTGTCTGTGTGTGTGTATGTGTGCGCGAGGGCAAGTCGGGAGGGGGACCCAGCTCAGGACTGGGAGGCCCTGCTCGCAGGTCCCTGGGTCCCGCCGATTGCATGAGATCGGAAGAGCACACG	350
Long_RAND_TSS-chr17:34980442-34980592_+_BCrep1	chr17	34980332	34980634	+	end:117,motif:NRF1(NRF)|TTGCGCCTGCGC|158|+/NRF1(NRF)|GCGCCTGCGCGC|160|-/Usf2(bHLH)|CCCACGTGGC|106|-/SpliceDonor|ACGGTGAGCG|263|+/SpliceDonor|CAGGTGAGGG|288|+,tssPos:34980517,start:-185,tssOffset:185,		TGCGTTCCGAGGAGCCGCCACGTCCCCCCACCTCCGCTTCCCGGGCCGCGATTGCAGGTTGAAAACTACTCCCAAACATCACAGGGCAGGCAGAATGCAACTACGACCCACGTGGCAGACGGGGGCGGGGACCGGTCGCGTGGCCGCGGCCTTGGCTCTTGCGCCTGCGCGCTGCCTCCCGCTCTAGGACCCGGATTTAAAGAGACAGGCGCTCCAACCGTCGTGGGCTGCCCGCGGCCTGTAATGAGCAAGTTCCGAGGCCTACGGTGAGCGCCGGAGCCGGAGAGGCAGGTGAGGGGCTAC	ATACCGTGTCC	GGTAACCGGTCCAGCTCATGCGTTCCGAGGAGCCGCCACGTCCCCCCACCTCCGCTTCCCGGGCCGCGATTGCAGGTTGAAAACTACTCCCAAACATCACAGGGCAGGCAGAATGCAACTACGACCCACGTGGCAGACGGGGGCGGGGACCGGTCGCGTGGCCGCGGCCTTGGCTCTTGCGCCTGCGCGCTGCCTCCCGCTCTAGGACCCGGATTTAAAGAGACAGGCGCTCCAACCGTCGTGGGCTGCCCGCGGCCTGTAATGAGCAAGTTCCGAGGCCTACGGTGAGCGCCGGAGCCGGAGAGGCAGGTGAGGGGCTACATACCGTGTCCAGATCGGAAGAGCACACG	350
Long_RAND_TSS-chr17:34980442-34980592_+_BCrep2	chr17	34980332	34980634	+	tssOffset:185,end:117,tssPos:34980517,motif:NRF1(NRF)|TTGCGCCTGCGC|158|+/NRF1(NRF)|GCGCCTGCGCGC|160|-/Usf2(bHLH)|CCCACGTGGC|106|-/SpliceDonor|ACGGTGAGCG|263|+/SpliceDonor|CAGGTGAGGG|288|+,start:-185,		TGCGTTCCGAGGAGCCGCCACGTCCCCCCACCTCCGCTTCCCGGGCCGCGATTGCAGGTTGAAAACTACTCCCAAACATCACAGGGCAGGCAGAATGCAACTACGACCCACGTGGCAGACGGGGGCGGGGACCGGTCGCGTGGCCGCGGCCTTGGCTCTTGCGCCTGCGCGCTGCCTCCCGCTCTAGGACCCGGATTTAAAGAGACAGGCGCTCCAACCGTCGTGGGCTGCCCGCGGCCTGTAATGAGCAAGTTCCGAGGCCTACGGTGAGCGCCGGAGCCGGAGAGGCAGGTGAGGGGCTAC	TTAATGCTTGG	GGTAACCGGTCCAGCTCATGCGTTCCGAGGAGCCGCCACGTCCCCCCACCTCCGCTTCCCGGGCCGCGATTGCAGGTTGAAAACTACTCCCAAACATCACAGGGCAGGCAGAATGCAACTACGACCCACGTGGCAGACGGGGGCGGGGACCGGTCGCGTGGCCGCGGCCTTGGCTCTTGCGCCTGCGCGCTGCCTCCCGCTCTAGGACCCGGATTTAAAGAGACAGGCGCTCCAACCGTCGTGGGCTGCCCGCGGCCTGTAATGAGCAAGTTCCGAGGCCTACGGTGAGCGCCGGAGCCGGAGAGGCAGGTGAGGGGCTACTTAATGCTTGGAGATCGGAAGAGCACACG	350
Long_RAND_TSS-chr17:38705039-38705189_-_BCrep1	chr17	38704997	38705299	-	tssOffset:185,start:-185,tssPos:38705114,end:117,		AGCCCGGCGGGGGAGGCGCCGAGTGGCACATCGCGGGCGCCCGCCCGCCCCGCGCCGCCCCGCGCCACCCGCTCACGCGCCGCCCCCCCGGCCCCCCTGCCCGGCCGCGGCAGCCATGGCCGCGCGCCTCCGCTCGCTCGCTCCCGGCCCGCCCGCCGCCAGCCGCCGGGTAAAGTCTTAGGTTCAGGGAACAAAGCCTGGCTTGGTAGGGAGCTTTTCGCTCTTTCGCTCCGTGCTGCTTTGCCTGCTTTCTTTTTCGTTTCACGGCTCTGGGTCGTCGCTCCCGAGCCCTCCCTCTGCCCG	CGCCTAGAACC	GGTAACCGGTCCAGCTCAAGCCCGGCGGGGGAGGCGCCGAGTGGCACATCGCGGGCGCCCGCCCGCCCCGCGCCGCCCCGCGCCACCCGCTCACGCGCCGCCCCCCCGGCCCCCCTGCCCGGCCGCGGCAGCCATGGCCGCGCGCCTCCGCTCGCTCGCTCCCGGCCCGCCCGCCGCCAGCCGCCGGGTAAAGTCTTAGGTTCAGGGAACAAAGCCTGGCTTGGTAGGGAGCTTTTCGCTCTTTCGCTCCGTGCTGCTTTGCCTGCTTTCTTTTTCGTTTCACGGCTCTGGGTCGTCGCTCCCGAGCCCTCCCTCTGCCCGCGCCTAGAACCAGATCGGAAGAGCACACG	350
Long_RAND_TSS-chr17:38705039-38705189_-_BCrep2	chr17	38704997	38705299	-	tssOffset:185,tssPos:38705114,start:-185,end:117,		AGCCCGGCGGGGGAGGCGCCGAGTGGCACATCGCGGGCGCCCGCCCGCCCCGCGCCGCCCCGCGCCACCCGCTCACGCGCCGCCCCCCCGGCCCCCCTGCCCGGCCGCGGCAGCCATGGCCGCGCGCCTCCGCTCGCTCGCTCCCGGCCCGCCCGCCGCCAGCCGCCGGGTAAAGTCTTAGGTTCAGGGAACAAAGCCTGGCTTGGTAGGGAGCTTTTCGCTCTTTCGCTCCGTGCTGCTTTGCCTGCTTTCTTTTTCGTTTCACGGCTCTGGGTCGTCGCTCCCGAGCCCTCCCTCTGCCCG	CTTGGTAGTCA	GGTAACCGGTCCAGCTCAAGCCCGGCGGGGGAGGCGCCGAGTGGCACATCGCGGGCGCCCGCCCGCCCCGCGCCGCCCCGCGCCACCCGCTCACGCGCCGCCCCCCCGGCCCCCCTGCCCGGCCGCGGCAGCCATGGCCGCGCGCCTCCGCTCGCTCGCTCCCGGCCCGCCCGCCGCCAGCCGCCGGGTAAAGTCTTAGGTTCAGGGAACAAAGCCTGGCTTGGTAGGGAGCTTTTCGCTCTTTCGCTCCGTGCTGCTTTGCCTGCTTTCTTTTTCGTTTCACGGCTCTGGGTCGTCGCTCCCGAGCCCTCCCTCTGCCCGCTTGGTAGTCAAGATCGGAAGAGCACACG	350
Long_RAND_TSS-chr17:44899727-44899877_+_BCrep1	chr17	44899617	44899919	+	tssOffset:185,end:117,tssPos:44899802,motif:Usf2(bHLH)|ATCACGTGGT|71|+/Usf2(bHLH)|ATCACGTGGT|71|-/AP-1(bZIP)|GCTGAGTAAG|222|-/RUNX-AML(Runt)|CAACCACAGC|105|-,start:-185,		GCTGAGGATGAACGAATCTGATCAGGCGCCTCGGGACCACCCTGAAAATGGGGGGAGGGGCCTTCGGGCAGATCACGTGGTCAGGCTGTTAGCGCAGTTGCTAGGCAACCACAGCTGCGGGCGTGGTCTGCGCGGGGTTGCCCTCCTGTTCTGGTTTATCAGGGGATCCCCAAAGAAAGCAAGGGGACCAAGGCCGGGACTGCTGGGGTGAAGGTCCGGGAGGCTGAGTAAGGGGACGGAAGGGTTAGTTCTATGTATTAAATGCCTGGGGAGGGCTGAGAACTGGACACCTGATTTCGGTTA	ACGCGGTTAAT	GGTAACCGGTCCAGCTCAGCTGAGGATGAACGAATCTGATCAGGCGCCTCGGGACCACCCTGAAAATGGGGGGAGGGGCCTTCGGGCAGATCACGTGGTCAGGCTGTTAGCGCAGTTGCTAGGCAACCACAGCTGCGGGCGTGGTCTGCGCGGGGTTGCCCTCCTGTTCTGGTTTATCAGGGGATCCCCAAAGAAAGCAAGGGGACCAAGGCCGGGACTGCTGGGGTGAAGGTCCGGGAGGCTGAGTAAGGGGACGGAAGGGTTAGTTCTATGTATTAAATGCCTGGGGAGGGCTGAGAACTGGACACCTGATTTCGGTTAACGCGGTTAATAGATCGGAAGAGCACACG	350
Long_RAND_TSS-chr17:44899727-44899877_+_BCrep2	chr17	44899617	44899919	+	end:117,start:-185,motif:Usf2(bHLH)|ATCACGTGGT|71|+/Usf2(bHLH)|ATCACGTGGT|71|-/AP-1(bZIP)|GCTGAGTAAG|222|-/RUNX-AML(Runt)|CAACCACAGC|105|-,tssPos:44899802,tssOffset:185,		GCTGAGGATGAACGAATCTGATCAGGCGCCTCGGGACCACCCTGAAAATGGGGGGAGGGGCCTTCGGGCAGATCACGTGGTCAGGCTGTTAGCGCAGTTGCTAGGCAACCACAGCTGCGGGCGTGGTCTGCGCGGGGTTGCCCTCCTGTTCTGGTTTATCAGGGGATCCCCAAAGAAAGCAAGGGGACCAAGGCCGGGACTGCTGGGGTGAAGGTCCGGGAGGCTGAGTAAGGGGACGGAAGGGTTAGTTCTATGTATTAAATGCCTGGGGAGGGCTGAGAACTGGACACCTGATTTCGGTTA	GAATGGTGCTA	GGTAACCGGTCCAGCTCAGCTGAGGATGAACGAATCTGATCAGGCGCCTCGGGACCACCCTGAAAATGGGGGGAGGGGCCTTCGGGCAGATCACGTGGTCAGGCTGTTAGCGCAGTTGCTAGGCAACCACAGCTGCGGGCGTGGTCTGCGCGGGGTTGCCCTCCTGTTCTGGTTTATCAGGGGATCCCCAAAGAAAGCAAGGGGACCAAGGCCGGGACTGCTGGGGTGAAGGTCCGGGAGGCTGAGTAAGGGGACGGAAGGGTTAGTTCTATGTATTAAATGCCTGGGGAGGGCTGAGAACTGGACACCTGATTTCGGTTAGAATGGTGCTAAGATCGGAAGAGCACACG	350
Long_RAND_TSS-chr17:48908227-48908377_-_BCrep1	chr17	48908185	48908487	-	motif:Sp1(Zf)|GGCTCCGCCCAC|119|+/Elk1(ETS)|TGCGGAAGTA|248|-,start:-185,tssPos:48908302,end:117,tssOffset:185,		GGACTACTCGGCAGCACGTCCGCCGACCAGAGCGGCCGCTGCTCCCGCCCGCTCCCGCACCACCGAGAACCGGGCCAGAGTGTCCCCACCCCCTCCGCTTCCACAGCCCAGACGGTGCTGGCTCCGCCCACCCCCGCCCCAACCAGCGAGAGGCGCTCTGCAAGAGCGTCCACCTACGGTCCTCCAGGACGGGAGGGGTGGGAACTAGCAGGCCGTGATGGTTCTGGGCTCGTGTGGGTCCTGCGCTGTGCGGAAGTAGCGGAGAGCCCAATTCAAGTGTTGAAAGGGGAGAAGAGAGGAGGG	ATCAGCAGCGC	GGTAACCGGTCCAGCTCAGGACTACTCGGCAGCACGTCCGCCGACCAGAGCGGCCGCTGCTCCCGCCCGCTCCCGCACCACCGAGAACCGGGCCAGAGTGTCCCCACCCCCTCCGCTTCCACAGCCCAGACGGTGCTGGCTCCGCCCACCCCCGCCCCAACCAGCGAGAGGCGCTCTGCAAGAGCGTCCACCTACGGTCCTCCAGGACGGGAGGGGTGGGAACTAGCAGGCCGTGATGGTTCTGGGCTCGTGTGGGTCCTGCGCTGTGCGGAAGTAGCGGAGAGCCCAATTCAAGTGTTGAAAGGGGAGAAGAGAGGAGGGATCAGCAGCGCAGATCGGAAGAGCACACG	350
Long_RAND_TSS-chr17:48908227-48908377_-_BCrep2	chr17	48908185	48908487	-	tssOffset:185,start:-185,motif:Sp1(Zf)|GGCTCCGCCCAC|119|+/Elk1(ETS)|TGCGGAAGTA|248|-,tssPos:48908302,end:117,		GGACTACTCGGCAGCACGTCCGCCGACCAGAGCGGCCGCTGCTCCCGCCCGCTCCCGCACCACCGAGAACCGGGCCAGAGTGTCCCCACCCCCTCCGCTTCCACAGCCCAGACGGTGCTGGCTCCGCCCACCCCCGCCCCAACCAGCGAGAGGCGCTCTGCAAGAGCGTCCACCTACGGTCCTCCAGGACGGGAGGGGTGGGAACTAGCAGGCCGTGATGGTTCTGGGCTCGTGTGGGTCCTGCGCTGTGCGGAAGTAGCGGAGAGCCCAATTCAAGTGTTGAAAGGGGAGAAGAGAGGAGGG	GTCGTGGAAGC	GGTAACCGGTCCAGCTCAGGACTACTCGGCAGCACGTCCGCCGACCAGAGCGGCCGCTGCTCCCGCCCGCTCCCGCACCACCGAGAACCGGGCCAGAGTGTCCCCACCCCCTCCGCTTCCACAGCCCAGACGGTGCTGGCTCCGCCCACCCCCGCCCCAACCAGCGAGAGGCGCTCTGCAAGAGCGTCCACCTACGGTCCTCCAGGACGGGAGGGGTGGGAACTAGCAGGCCGTGATGGTTCTGGGCTCGTGTGGGTCCTGCGCTGTGCGGAAGTAGCGGAGAGCCCAATTCAAGTGTTGAAAGGGGAGAAGAGAGGAGGGGTCGTGGAAGCAGATCGGAAGAGCACACG	350
Long_RAND_TSS-chr17:60393097-60393247_-_BCrep1	chr17	60393055	60393357	-	motif:Usf2(bHLH)|GTCACATGCT|74|+/NF1(CTF)|GAAGGCACGATGCCAA|101|+/NF1(CTF)|AAGGCACGATGCCAAG|102|-,tssPos:60393172,start:-185,end:117,tssOffset:185,		ACGGGGGCACAAATACCTGTTCACATCCCTGCTTTTCATTCTTTGGGAAATGGAGAGGTGGAGTGGGAGAGTCAGTCACATGCTGCCACACCATGAACCTGGAAGGCACGATGCCAAGTGAAATAAGCCAGTCACAAAAGAGAAAGTCTGCAGAGTTCCACTCAGAGGAAATACTTAAGAGTAGTGAAATTGATAGTAGGACAGCGGTTGCCACGGACCAGTGGGAGGGGGATTGGGGAGTTACCGTTTAATAGGCACAGAGTTTCCCTTTTGCAAGATGAAAAACGGTGGGAAATGGGACGT	TTAACATTGCC	GGTAACCGGTCCAGCTCAACGGGGGCACAAATACCTGTTCACATCCCTGCTTTTCATTCTTTGGGAAATGGAGAGGTGGAGTGGGAGAGTCAGTCACATGCTGCCACACCATGAACCTGGAAGGCACGATGCCAAGTGAAATAAGCCAGTCACAAAAGAGAAAGTCTGCAGAGTTCCACTCAGAGGAAATACTTAAGAGTAGTGAAATTGATAGTAGGACAGCGGTTGCCACGGACCAGTGGGAGGGGGATTGGGGAGTTACCGTTTAATAGGCACAGAGTTTCCCTTTTGCAAGATGAAAAACGGTGGGAAATGGGACGTTTAACATTGCCAGATCGGAAGAGCACACG	350
Long_RAND_TSS-chr17:60393097-60393247_-_BCrep2	chr17	60393055	60393357	-	tssOffset:185,motif:Usf2(bHLH)|GTCACATGCT|74|+/NF1(CTF)|GAAGGCACGATGCCAA|101|+/NF1(CTF)|AAGGCACGATGCCAAG|102|-,start:-185,tssPos:60393172,end:117,		ACGGGGGCACAAATACCTGTTCACATCCCTGCTTTTCATTCTTTGGGAAATGGAGAGGTGGAGTGGGAGAGTCAGTCACATGCTGCCACACCATGAACCTGGAAGGCACGATGCCAAGTGAAATAAGCCAGTCACAAAAGAGAAAGTCTGCAGAGTTCCACTCAGAGGAAATACTTAAGAGTAGTGAAATTGATAGTAGGACAGCGGTTGCCACGGACCAGTGGGAGGGGGATTGGGGAGTTACCGTTTAATAGGCACAGAGTTTCCCTTTTGCAAGATGAAAAACGGTGGGAAATGGGACGT	ACATCCGCACC	GGTAACCGGTCCAGCTCAACGGGGGCACAAATACCTGTTCACATCCCTGCTTTTCATTCTTTGGGAAATGGAGAGGTGGAGTGGGAGAGTCAGTCACATGCTGCCACACCATGAACCTGGAAGGCACGATGCCAAGTGAAATAAGCCAGTCACAAAAGAGAAAGTCTGCAGAGTTCCACTCAGAGGAAATACTTAAGAGTAGTGAAATTGATAGTAGGACAGCGGTTGCCACGGACCAGTGGGAGGGGGATTGGGGAGTTACCGTTTAATAGGCACAGAGTTTCCCTTTTGCAAGATGAAAAACGGTGGGAAATGGGACGTACATCCGCACCAGATCGGAAGAGCACACG	350
Long_RAND_TSS-chr17:67993824-67993974_+_BCrep1	chr17	67993714	67994016	+	tssOffset:185,motif:Elk1(ETS)|GGCTTCCGGC|108|+/Elk1(ETS)|CCCGGAAGCT|73|-/E2F4(E2F)|GGCGGGAAGG|292|+/Stat3(Stat)|CCTCCCGGAA|70|+/Stat3(Stat)|CTCCCGGAAG|71|-,tssPos:67993899,start:-185,end:117,		CGGCGCGGCGACGCGCGGTTCTCGGCTTGCGCCAGGCGCGGGCCCGGCGGGCCAGCGGGCGCGCGTGCGGCCTCCCGGAAGCTGGCCTGGTTGTCGGCCGGCGGTGGGGGCTTCCGGCGGCGCGGGTCAGGCCAGGCGCGGGCGGCGGGAGCGACCTCGGCCGCGCGCGGCCGCTGCGGGGCCTCAAGGAGTGGCTGCGCGCGGGGCCCCGGTGTCTCCTCCGCGCTCGGGCAGCCGCGGGAGTCCGGCTTTCTGCTGTGCGGCGGCGAGGCTGTGGGGAGAGAAGAGGAGAGGCGGGAAGGC	GATCACCACTA	GGTAACCGGTCCAGCTCACGGCGCGGCGACGCGCGGTTCTCGGCTTGCGCCAGGCGCGGGCCCGGCGGGCCAGCGGGCGCGCGTGCGGCCTCCCGGAAGCTGGCCTGGTTGTCGGCCGGCGGTGGGGGCTTCCGGCGGCGCGGGTCAGGCCAGGCGCGGGCGGCGGGAGCGACCTCGGCCGCGCGCGGCCGCTGCGGGGCCTCAAGGAGTGGCTGCGCGCGGGGCCCCGGTGTCTCCTCCGCGCTCGGGCAGCCGCGGGAGTCCGGCTTTCTGCTGTGCGGCGGCGAGGCTGTGGGGAGAGAAGAGGAGAGGCGGGAAGGCGATCACCACTAAGATCGGAAGAGCACACG	350
Long_RAND_TSS-chr17:67993824-67993974_+_BCrep2	chr17	67993714	67994016	+	end:117,motif:Elk1(ETS)|GGCTTCCGGC|108|+/Elk1(ETS)|CCCGGAAGCT|73|-/E2F4(E2F)|GGCGGGAAGG|292|+/Stat3(Stat)|CCTCCCGGAA|70|+/Stat3(Stat)|CTCCCGGAAG|71|-,start:-185,tssPos:67993899,tssOffset:185,		CGGCGCGGCGACGCGCGGTTCTCGGCTTGCGCCAGGCGCGGGCCCGGCGGGCCAGCGGGCGCGCGTGCGGCCTCCCGGAAGCTGGCCTGGTTGTCGGCCGGCGGTGGGGGCTTCCGGCGGCGCGGGTCAGGCCAGGCGCGGGCGGCGGGAGCGACCTCGGCCGCGCGCGGCCGCTGCGGGGCCTCAAGGAGTGGCTGCGCGCGGGGCCCCGGTGTCTCCTCCGCGCTCGGGCAGCCGCGGGAGTCCGGCTTTCTGCTGTGCGGCGGCGAGGCTGTGGGGAGAGAAGAGGAGAGGCGGGAAGGC	AAGAACGAACT	GGTAACCGGTCCAGCTCACGGCGCGGCGACGCGCGGTTCTCGGCTTGCGCCAGGCGCGGGCCCGGCGGGCCAGCGGGCGCGCGTGCGGCCTCCCGGAAGCTGGCCTGGTTGTCGGCCGGCGGTGGGGGCTTCCGGCGGCGCGGGTCAGGCCAGGCGCGGGCGGCGGGAGCGACCTCGGCCGCGCGCGGCCGCTGCGGGGCCTCAAGGAGTGGCTGCGCGCGGGGCCCCGGTGTCTCCTCCGCGCTCGGGCAGCCGCGGGAGTCCGGCTTTCTGCTGTGCGGCGGCGAGGCTGTGGGGAGAGAAGAGGAGAGGCGGGAAGGCAAGAACGAACTAGATCGGAAGAGCACACG	350
Long_RAND_TSS-chr17:81345565-81345715_-_BCrep1	chr17	81345523	81345825	-	tssOffset:185,tssPos:81345640,motif:Elk1(ETS)|CGCTTCCTGT|70|+/E2F4(E2F)|GTTTCCCGCG|227|-/SpliceDonor|CAGGTACGTG|207|+,start:-185,end:117,		AGGACGCGGGCCCTGGCGGTCGAAGACGGACGCAGCGCCCGGAAAGGCGAGCCAGGTCTCCGGCTCCTGGCGCTTCCTGTGAGCTGGCTCGGCGGGGTGCGTCGCCGGGGAGGGAGGGACTGGCCGTGGGGCGAGCAGCCGGGCGGGGAGTGGCTTCTGGGGGCCTTCGCCAGCGGAGGGCCCGCGAGGCCGCCCTCGGAGCGCCGCCAGGTACGTGCGTTTTCCTTGTTTCCCGCGCTCCCAGAGCGCACTCTCGGTAGGGAACGAATAAAATCCCGGCTGGTGTGTAAGAGCCTTTCGCTG	AGAACGACGGT	GGTAACCGGTCCAGCTCAAGGACGCGGGCCCTGGCGGTCGAAGACGGACGCAGCGCCCGGAAAGGCGAGCCAGGTCTCCGGCTCCTGGCGCTTCCTGTGAGCTGGCTCGGCGGGGTGCGTCGCCGGGGAGGGAGGGACTGGCCGTGGGGCGAGCAGCCGGGCGGGGAGTGGCTTCTGGGGGCCTTCGCCAGCGGAGGGCCCGCGAGGCCGCCCTCGGAGCGCCGCCAGGTACGTGCGTTTTCCTTGTTTCCCGCGCTCCCAGAGCGCACTCTCGGTAGGGAACGAATAAAATCCCGGCTGGTGTGTAAGAGCCTTTCGCTGAGAACGACGGTAGATCGGAAGAGCACACG	350
Long_RAND_TSS-chr17:81345565-81345715_-_BCrep2	chr17	81345523	81345825	-	end:117,motif:Elk1(ETS)|CGCTTCCTGT|70|+/E2F4(E2F)|GTTTCCCGCG|227|-/SpliceDonor|CAGGTACGTG|207|+,tssPos:81345640,start:-185,tssOffset:185,		AGGACGCGGGCCCTGGCGGTCGAAGACGGACGCAGCGCCCGGAAAGGCGAGCCAGGTCTCCGGCTCCTGGCGCTTCCTGTGAGCTGGCTCGGCGGGGTGCGTCGCCGGGGAGGGAGGGACTGGCCGTGGGGCGAGCAGCCGGGCGGGGAGTGGCTTCTGGGGGCCTTCGCCAGCGGAGGGCCCGCGAGGCCGCCCTCGGAGCGCCGCCAGGTACGTGCGTTTTCCTTGTTTCCCGCGCTCCCAGAGCGCACTCTCGGTAGGGAACGAATAAAATCCCGGCTGGTGTGTAAGAGCCTTTCGCTG	GCCGGTAATTC	GGTAACCGGTCCAGCTCAAGGACGCGGGCCCTGGCGGTCGAAGACGGACGCAGCGCCCGGAAAGGCGAGCCAGGTCTCCGGCTCCTGGCGCTTCCTGTGAGCTGGCTCGGCGGGGTGCGTCGCCGGGGAGGGAGGGACTGGCCGTGGGGCGAGCAGCCGGGCGGGGAGTGGCTTCTGGGGGCCTTCGCCAGCGGAGGGCCCGCGAGGCCGCCCTCGGAGCGCCGCCAGGTACGTGCGTTTTCCTTGTTTCCCGCGCTCCCAGAGCGCACTCTCGGTAGGGAACGAATAAAATCCCGGCTGGTGTGTAAGAGCCTTTCGCTGGCCGGTAATTCAGATCGGAAGAGCACACG	350
Long_RAND_TSS-chr18:50968365-50968515_-_BCrep1	chr18	50968323	50968625	-	tssOffset:185,end:117,tssPos:50968440,motif:Elk1(ETS)|GATTTCCGGC|258|+/E2F4(E2F)|ATTTCCGGCC|259|-/RUNX-AML(Runt)|CCTGTGGTGT|149|+,start:-185,		CGTGGATCTCGGTCCTGGCCGCAGATCACAATTCCCCGGTGATGATGGGGCATCAGCATTTGGAGGCTTCCCAAGCGATTCTACTGGTTGCCGGGTTGAGAACCGGCGCTCCTTCGTTTTCAGGCAGGCAGTGTCAACCCTGCAATCACCCTGTGGTGTGCCTAGGGCAGATATCGCTGTCCTCCATCTTAGAGCTGAAAGAACCGAGGCCGGGCGGCAGAGAGTAAGAGGCCAAGGCACAGGCAGGGCCAGAGGCCAGATTTCCGGCCTCCAGAGAGCCCAGGCTCCCCCACGAGACCGTGT	AAGTATCCTAG	GGTAACCGGTCCAGCTCACGTGGATCTCGGTCCTGGCCGCAGATCACAATTCCCCGGTGATGATGGGGCATCAGCATTTGGAGGCTTCCCAAGCGATTCTACTGGTTGCCGGGTTGAGAACCGGCGCTCCTTCGTTTTCAGGCAGGCAGTGTCAACCCTGCAATCACCCTGTGGTGTGCCTAGGGCAGATATCGCTGTCCTCCATCTTAGAGCTGAAAGAACCGAGGCCGGGCGGCAGAGAGTAAGAGGCCAAGGCACAGGCAGGGCCAGAGGCCAGATTTCCGGCCTCCAGAGAGCCCAGGCTCCCCCACGAGACCGTGTAAGTATCCTAGAGATCGGAAGAGCACACG	350
Long_RAND_TSS-chr18:50968365-50968515_-_BCrep2	chr18	50968323	50968625	-	tssOffset:185,motif:Elk1(ETS)|GATTTCCGGC|258|+/E2F4(E2F)|ATTTCCGGCC|259|-/RUNX-AML(Runt)|CCTGTGGTGT|149|+,tssPos:50968440,start:-185,end:117,		CGTGGATCTCGGTCCTGGCCGCAGATCACAATTCCCCGGTGATGATGGGGCATCAGCATTTGGAGGCTTCCCAAGCGATTCTACTGGTTGCCGGGTTGAGAACCGGCGCTCCTTCGTTTTCAGGCAGGCAGTGTCAACCCTGCAATCACCCTGTGGTGTGCCTAGGGCAGATATCGCTGTCCTCCATCTTAGAGCTGAAAGAACCGAGGCCGGGCGGCAGAGAGTAAGAGGCCAAGGCACAGGCAGGGCCAGAGGCCAGATTTCCGGCCTCCAGAGAGCCCAGGCTCCCCCACGAGACCGTGT	TCGTGCGTACA	GGTAACCGGTCCAGCTCACGTGGATCTCGGTCCTGGCCGCAGATCACAATTCCCCGGTGATGATGGGGCATCAGCATTTGGAGGCTTCCCAAGCGATTCTACTGGTTGCCGGGTTGAGAACCGGCGCTCCTTCGTTTTCAGGCAGGCAGTGTCAACCCTGCAATCACCCTGTGGTGTGCCTAGGGCAGATATCGCTGTCCTCCATCTTAGAGCTGAAAGAACCGAGGCCGGGCGGCAGAGAGTAAGAGGCCAAGGCACAGGCAGGGCCAGAGGCCAGATTTCCGGCCTCCAGAGAGCCCAGGCTCCCCCACGAGACCGTGTTCGTGCGTACAAGATCGGAAGAGCACACG	350
Long_RAND_TSS-chr18:8609379-8609529_+_BCrep1	chr18	8609269	8609571	+	tssOffset:185,tssPos:8609454,motif:Elk1(ETS)|CGCTTCCTGC|146|+/CTCF(Zf)|CCGCCGGCAGGGGGCGCCCA|79|-/NRF1(NRF)|CCGCGCCTGCGC|137|+/NRF1(NRF)|GCGCCTGCGCTT|139|-/E2F4(E2F)|TCCTCCCGCC|74|-,start:-185,end:117,		AGAGGCAGGGAAAGAGCGGCGCGGGTTGCGGGAAAGCTCCGCGCGCAGTACCCAACCGAGGCCCGGGCGCGCGGTCCTCCCGCCGGCAGGGGGCGCCCACCCGCCCGCCTCCGGCCCCTCGCGGCCAGCCGCCCCGCCCGCGCCTGCGCTTCCTGCCCCTCCTCGTCCGGGATGCTGCTGCCGCTACTGCGGAGTAGCTGCTTCCCTTCCTCCTCTCCCGGCGGCGGCGGCGGCAGCGGCGGAGGAGGAGGAGGAGGGGACCCGGGCGCAGAGAGCCGGCCGGCGGCGCAGTTGCAGCGCGGA	ACATTCTAGCC	GGTAACCGGTCCAGCTCAAGAGGCAGGGAAAGAGCGGCGCGGGTTGCGGGAAAGCTCCGCGCGCAGTACCCAACCGAGGCCCGGGCGCGCGGTCCTCCCGCCGGCAGGGGGCGCCCACCCGCCCGCCTCCGGCCCCTCGCGGCCAGCCGCCCCGCCCGCGCCTGCGCTTCCTGCCCCTCCTCGTCCGGGATGCTGCTGCCGCTACTGCGGAGTAGCTGCTTCCCTTCCTCCTCTCCCGGCGGCGGCGGCGGCAGCGGCGGAGGAGGAGGAGGAGGGGACCCGGGCGCAGAGAGCCGGCCGGCGGCGCAGTTGCAGCGCGGAACATTCTAGCCAGATCGGAAGAGCACACG	350
Long_RAND_TSS-chr18:8609379-8609529_+_BCrep2	chr18	8609269	8609571	+	end:117,tssPos:8609454,motif:Elk1(ETS)|CGCTTCCTGC|146|+/CTCF(Zf)|CCGCCGGCAGGGGGCGCCCA|79|-/NRF1(NRF)|CCGCGCCTGCGC|137|+/NRF1(NRF)|GCGCCTGCGCTT|139|-/E2F4(E2F)|TCCTCCCGCC|74|-,start:-185,tssOffset:185,		AGAGGCAGGGAAAGAGCGGCGCGGGTTGCGGGAAAGCTCCGCGCGCAGTACCCAACCGAGGCCCGGGCGCGCGGTCCTCCCGCCGGCAGGGGGCGCCCACCCGCCCGCCTCCGGCCCCTCGCGGCCAGCCGCCCCGCCCGCGCCTGCGCTTCCTGCCCCTCCTCGTCCGGGATGCTGCTGCCGCTACTGCGGAGTAGCTGCTTCCCTTCCTCCTCTCCCGGCGGCGGCGGCGGCAGCGGCGGAGGAGGAGGAGGAGGGGACCCGGGCGCAGAGAGCCGGCCGGCGGCGCAGTTGCAGCGCGGA	TCCACTCTCTA	GGTAACCGGTCCAGCTCAAGAGGCAGGGAAAGAGCGGCGCGGGTTGCGGGAAAGCTCCGCGCGCAGTACCCAACCGAGGCCCGGGCGCGCGGTCCTCCCGCCGGCAGGGGGCGCCCACCCGCCCGCCTCCGGCCCCTCGCGGCCAGCCGCCCCGCCCGCGCCTGCGCTTCCTGCCCCTCCTCGTCCGGGATGCTGCTGCCGCTACTGCGGAGTAGCTGCTTCCCTTCCTCCTCTCCCGGCGGCGGCGGCGGCAGCGGCGGAGGAGGAGGAGGAGGGGACCCGGGCGCAGAGAGCCGGCCGGCGGCGCAGTTGCAGCGCGGATCCACTCTCTAAGATCGGAAGAGCACACG	350
Long_RAND_TSS-chr19:12946152-12946302_-_BCrep1	chr19	12946110	12946412	-	tssPos:12946227,motif:Sp1(Zf)|GGGGGTGGGGCC|166|-/SpliceDonor|CAGGAAAGTC|247|+,start:-185,end:117,tssOffset:185,		TGGTCATTACTCCTAGATTCGACCACCAGTGTCCCAAGGAGACGCCTGCAAAGCTGGGAACGTGGAGCCCAGTCTTGGAGAGCTTGGCCTGCCCAGGAATCCGAGCTTGTGACTCCCGCGCCCCGCGAGAGCGCTGACATTGGAGCCGGGGCCTGGCCAGCGCCCCGGGGGTGGGGCCTCGCCCGGAGACCGGCGCAGGAGCGCCGCCCGATCGGCTGGGGGCTGGGCCAAAGACCATCGGGGGGTCCAGGAAAGTCGGGCAGGTCGGGGGTCTGGGCAGGGCCGACCCGCGCCGTCCTCCCT	GGAGGTTAATA	GGTAACCGGTCCAGCTCATGGTCATTACTCCTAGATTCGACCACCAGTGTCCCAAGGAGACGCCTGCAAAGCTGGGAACGTGGAGCCCAGTCTTGGAGAGCTTGGCCTGCCCAGGAATCCGAGCTTGTGACTCCCGCGCCCCGCGAGAGCGCTGACATTGGAGCCGGGGCCTGGCCAGCGCCCCGGGGGTGGGGCCTCGCCCGGAGACCGGCGCAGGAGCGCCGCCCGATCGGCTGGGGGCTGGGCCAAAGACCATCGGGGGGTCCAGGAAAGTCGGGCAGGTCGGGGGTCTGGGCAGGGCCGACCCGCGCCGTCCTCCCTGGAGGTTAATAAGATCGGAAGAGCACACG	350
Long_RAND_TSS-chr19:12946152-12946302_-_BCrep2	chr19	12946110	12946412	-	end:117,start:-185,motif:Sp1(Zf)|GGGGGTGGGGCC|166|-/SpliceDonor|CAGGAAAGTC|247|+,tssPos:12946227,tssOffset:185,		TGGTCATTACTCCTAGATTCGACCACCAGTGTCCCAAGGAGACGCCTGCAAAGCTGGGAACGTGGAGCCCAGTCTTGGAGAGCTTGGCCTGCCCAGGAATCCGAGCTTGTGACTCCCGCGCCCCGCGAGAGCGCTGACATTGGAGCCGGGGCCTGGCCAGCGCCCCGGGGGTGGGGCCTCGCCCGGAGACCGGCGCAGGAGCGCCGCCCGATCGGCTGGGGGCTGGGCCAAAGACCATCGGGGGGTCCAGGAAAGTCGGGCAGGTCGGGGGTCTGGGCAGGGCCGACCCGCGCCGTCCTCCCT	GGTCAGCACAG	GGTAACCGGTCCAGCTCATGGTCATTACTCCTAGATTCGACCACCAGTGTCCCAAGGAGACGCCTGCAAAGCTGGGAACGTGGAGCCCAGTCTTGGAGAGCTTGGCCTGCCCAGGAATCCGAGCTTGTGACTCCCGCGCCCCGCGAGAGCGCTGACATTGGAGCCGGGGCCTGGCCAGCGCCCCGGGGGTGGGGCCTCGCCCGGAGACCGGCGCAGGAGCGCCGCCCGATCGGCTGGGGGCTGGGCCAAAGACCATCGGGGGGTCCAGGAAAGTCGGGCAGGTCGGGGGTCTGGGCAGGGCCGACCCGCGCCGTCCTCCCTGGTCAGCACAGAGATCGGAAGAGCACACG	350
Long_RAND_TSS-chr19:15378549-15378699_+_BCrep1	chr19	15378439	15378741	+	tssOffset:185,end:117,tssPos:15378624,start:-185,		GGGTAAAAAAAACCTCTCCAAACTAAGAATGAAAAGAAGGAATACAATACCTGCAGAAAAGATCTGATGGGAAAGAAGGGAAAGAATGGTGAAATCTACCCAGGCTGCGGAAGACCAGGAGAGCCAGGCTGAGCCTTCGCTAGGACCCGGAAGACACCAAAGCACACCGCGCACGCTGCCGCCTCAGGACCGAAACCTCTCTCTGCAATTTCTGGTGCTGGGATACTTTTGCCCTGCCACTTCTCAAGATCGACAACTTCTCGAGCTCCTGCAGCCAGGATCAGACCACTAGCTTCTCTACAA	CACCGTAATGA	GGTAACCGGTCCAGCTCAGGGTAAAAAAAACCTCTCCAAACTAAGAATGAAAAGAAGGAATACAATACCTGCAGAAAAGATCTGATGGGAAAGAAGGGAAAGAATGGTGAAATCTACCCAGGCTGCGGAAGACCAGGAGAGCCAGGCTGAGCCTTCGCTAGGACCCGGAAGACACCAAAGCACACCGCGCACGCTGCCGCCTCAGGACCGAAACCTCTCTCTGCAATTTCTGGTGCTGGGATACTTTTGCCCTGCCACTTCTCAAGATCGACAACTTCTCGAGCTCCTGCAGCCAGGATCAGACCACTAGCTTCTCTACAACACCGTAATGAAGATCGGAAGAGCACACG	350
Long_RAND_TSS-chr19:15378549-15378699_+_BCrep2	chr19	15378439	15378741	+	tssOffset:185,start:-185,tssPos:15378624,end:117,		GGGTAAAAAAAACCTCTCCAAACTAAGAATGAAAAGAAGGAATACAATACCTGCAGAAAAGATCTGATGGGAAAGAAGGGAAAGAATGGTGAAATCTACCCAGGCTGCGGAAGACCAGGAGAGCCAGGCTGAGCCTTCGCTAGGACCCGGAAGACACCAAAGCACACCGCGCACGCTGCCGCCTCAGGACCGAAACCTCTCTCTGCAATTTCTGGTGCTGGGATACTTTTGCCCTGCCACTTCTCAAGATCGACAACTTCTCGAGCTCCTGCAGCCAGGATCAGACCACTAGCTTCTCTACAA	TATTACGACGG	GGTAACCGGTCCAGCTCAGGGTAAAAAAAACCTCTCCAAACTAAGAATGAAAAGAAGGAATACAATACCTGCAGAAAAGATCTGATGGGAAAGAAGGGAAAGAATGGTGAAATCTACCCAGGCTGCGGAAGACCAGGAGAGCCAGGCTGAGCCTTCGCTAGGACCCGGAAGACACCAAAGCACACCGCGCACGCTGCCGCCTCAGGACCGAAACCTCTCTCTGCAATTTCTGGTGCTGGGATACTTTTGCCCTGCCACTTCTCAAGATCGACAACTTCTCGAGCTCCTGCAGCCAGGATCAGACCACTAGCTTCTCTACAATATTACGACGGAGATCGGAAGAGCACACG	350
Long_RAND_TSS-chr19:2739942-2740092_-_BCrep1	chr19	2739900	2740202	-	end:117,tssPos:2740017,motif:Sp1(Zf)|CGGGGCGGGGCG|290|-/Sp1(Zf)|GTGGGCGGGGCG|136|-/NFY(CCAAT)|AGCCAATAGT|79|+/NFY(CCAAT)|GGCCAATGGG|119|+/SpliceDonor|GAGGTAGGTG|255|+,start:-185,tssOffset:185,		CGCCCGCCGCTCAGCGGGAGGAAACCCCTTTCCTGTGCCGGTAGGAGAGGTGGAGTCGCATATGAGTGGCAGGTTTCGCAGCCAATAGTATGGAAAGTTCTGCCAGCGGGTCTCGGGGAGGCCAATGGGCAGGGGCGTGGGCGGGGCGTGGACCAGCCGCGCCGAGCGGGGCCTCTCCGGGCCGCGTCTGTGGGGTCGAGACTGCGCGGCCGTTGGGCGTGCAGCGGCGCCAGTCGGCGGACGAGGGGCCCCCGGGAGGTAGGTGCGGGCAGAGAGAGGACCTGGGGCGGCGGGGCGGGGCGG	CAGGTCTTCAA	GGTAACCGGTCCAGCTCACGCCCGCCGCTCAGCGGGAGGAAACCCCTTTCCTGTGCCGGTAGGAGAGGTGGAGTCGCATATGAGTGGCAGGTTTCGCAGCCAATAGTATGGAAAGTTCTGCCAGCGGGTCTCGGGGAGGCCAATGGGCAGGGGCGTGGGCGGGGCGTGGACCAGCCGCGCCGAGCGGGGCCTCTCCGGGCCGCGTCTGTGGGGTCGAGACTGCGCGGCCGTTGGGCGTGCAGCGGCGCCAGTCGGCGGACGAGGGGCCCCCGGGAGGTAGGTGCGGGCAGAGAGAGGACCTGGGGCGGCGGGGCGGGGCGGCAGGTCTTCAAAGATCGGAAGAGCACACG	350
Long_RAND_TSS-chr19:2739942-2740092_-_BCrep2	chr19	2739900	2740202	-	tssOffset:185,end:117,motif:Sp1(Zf)|CGGGGCGGGGCG|290|-/Sp1(Zf)|GTGGGCGGGGCG|136|-/NFY(CCAAT)|AGCCAATAGT|79|+/NFY(CCAAT)|GGCCAATGGG|119|+/SpliceDonor|GAGGTAGGTG|255|+,tssPos:2740017,start:-185,		CGCCCGCCGCTCAGCGGGAGGAAACCCCTTTCCTGTGCCGGTAGGAGAGGTGGAGTCGCATATGAGTGGCAGGTTTCGCAGCCAATAGTATGGAAAGTTCTGCCAGCGGGTCTCGGGGAGGCCAATGGGCAGGGGCGTGGGCGGGGCGTGGACCAGCCGCGCCGAGCGGGGCCTCTCCGGGCCGCGTCTGTGGGGTCGAGACTGCGCGGCCGTTGGGCGTGCAGCGGCGCCAGTCGGCGGACGAGGGGCCCCCGGGAGGTAGGTGCGGGCAGAGAGAGGACCTGGGGCGGCGGGGCGGGGCGG	CCTAGCCTTGA	GGTAACCGGTCCAGCTCACGCCCGCCGCTCAGCGGGAGGAAACCCCTTTCCTGTGCCGGTAGGAGAGGTGGAGTCGCATATGAGTGGCAGGTTTCGCAGCCAATAGTATGGAAAGTTCTGCCAGCGGGTCTCGGGGAGGCCAATGGGCAGGGGCGTGGGCGGGGCGTGGACCAGCCGCGCCGAGCGGGGCCTCTCCGGGCCGCGTCTGTGGGGTCGAGACTGCGCGGCCGTTGGGCGTGCAGCGGCGCCAGTCGGCGGACGAGGGGCCCCCGGGAGGTAGGTGCGGGCAGAGAGAGGACCTGGGGCGGCGGGGCGGGGCGGCCTAGCCTTGAAGATCGGAAGAGCACACG	350
Long_RAND_TSS-chr19:35745576-35745726_+_BCrep1	chr19	35745466	35745768	+	end:117,start:-185,motif:NRF1(NRF)|CAGCGCATGCGT|105|+/NRF1(NRF)|GCGCATGCGTGC|107|-/PU.1(ETS)|GGAGGAAGTG|215|+/SpliceDonor|CTGGTGAGTT|232|+/SpliceDonor|CGCTTACCAA|15|-,tssPos:35745651,tssOffset:185,		GTTGCCCTCTCCAGGCGCTTACCAAGCGCTCGGAAACGCCCCAGGGCGCTTGCGCGTGGGAGGCGCGCGCCCTCCCCATAGACTCCCCGGTAGGAGTTCTTTTAACAGCGCATGCGTGCAGTGTTGCCTCGCCCAAAGAAGACTACAATCTCCAGGGAAACCTGGGGCGTCTCGCGCAAACGTCCATAACTGAAAGTAGCTAAGGCACCCCAGCCGGAGGAAGTGAGCTCTCCTGGTGAGTTGGGGGTCGTTTCGCCCACCCTAGTAAATATAAAGAGCTCTTTAATCCAGCCAGCTTACTAG	CGATGAGCGTA	GGTAACCGGTCCAGCTCAGTTGCCCTCTCCAGGCGCTTACCAAGCGCTCGGAAACGCCCCAGGGCGCTTGCGCGTGGGAGGCGCGCGCCCTCCCCATAGACTCCCCGGTAGGAGTTCTTTTAACAGCGCATGCGTGCAGTGTTGCCTCGCCCAAAGAAGACTACAATCTCCAGGGAAACCTGGGGCGTCTCGCGCAAACGTCCATAACTGAAAGTAGCTAAGGCACCCCAGCCGGAGGAAGTGAGCTCTCCTGGTGAGTTGGGGGTCGTTTCGCCCACCCTAGTAAATATAAAGAGCTCTTTAATCCAGCCAGCTTACTAGCGATGAGCGTAAGATCGGAAGAGCACACG	350
Long_RAND_TSS-chr19:35745576-35745726_+_BCrep2	chr19	35745466	35745768	+	tssOffset:185,end:117,tssPos:35745651,motif:NRF1(NRF)|CAGCGCATGCGT|105|+/NRF1(NRF)|GCGCATGCGTGC|107|-/PU.1(ETS)|GGAGGAAGTG|215|+/SpliceDonor|CTGGTGAGTT|232|+/SpliceDonor|CGCTTACCAA|15|-,start:-185,		GTTGCCCTCTCCAGGCGCTTACCAAGCGCTCGGAAACGCCCCAGGGCGCTTGCGCGTGGGAGGCGCGCGCCCTCCCCATAGACTCCCCGGTAGGAGTTCTTTTAACAGCGCATGCGTGCAGTGTTGCCTCGCCCAAAGAAGACTACAATCTCCAGGGAAACCTGGGGCGTCTCGCGCAAACGTCCATAACTGAAAGTAGCTAAGGCACCCCAGCCGGAGGAAGTGAGCTCTCCTGGTGAGTTGGGGGTCGTTTCGCCCACCCTAGTAAATATAAAGAGCTCTTTAATCCAGCCAGCTTACTAG	AGTAGAGTTCG	GGTAACCGGTCCAGCTCAGTTGCCCTCTCCAGGCGCTTACCAAGCGCTCGGAAACGCCCCAGGGCGCTTGCGCGTGGGAGGCGCGCGCCCTCCCCATAGACTCCCCGGTAGGAGTTCTTTTAACAGCGCATGCGTGCAGTGTTGCCTCGCCCAAAGAAGACTACAATCTCCAGGGAAACCTGGGGCGTCTCGCGCAAACGTCCATAACTGAAAGTAGCTAAGGCACCCCAGCCGGAGGAAGTGAGCTCTCCTGGTGAGTTGGGGGTCGTTTCGCCCACCCTAGTAAATATAAAGAGCTCTTTAATCCAGCCAGCTTACTAGAGTAGAGTTCGAGATCGGAAGAGCACACG	350
Long_RAND_TSS-chr19:36104286-36104436_+_BCrep1	chr19	36104176	36104478	+	tssOffset:185,end:117,motif:NFY(CCAAT)|CACCAATGGA|293|+/Gata1(Zf)|AAGATAAGAA|153|+/Meis1(Homeobox)|AACTGACAGC|10|+/Meis1(Homeobox)|ACTGACAGCT|11|-/NF1(CTF)|TGGGGACAATGCCCAG|25|-,tssPos:36104361,start:-185,		CAACACAGAGAACTGACAGCTTCAATGGGGACAATGCCCAGACTAAACCTTTAAGGAACCCGTCATATGTATCACGAAGTGACACATGCTTAGGAGGGACAGAGGAGGGCGAGGGAGTGCAGGGTGGGGACAGGGGTTGGGATTACAAACCAGAAGATAAGAAGAGGCTTCAGGGAGGAGGCTGCATTGGAGCAGAGACCTGTAGGAGTGAAGGGGAGGGAGCCTTGGGGACCCAGAGAAGTGTTCCAGACAGAAGTACAGCATGGAGTCCACCCAGTCGCTCTGGCCGCTCACACCAATGGA	AGTTATGGTTC	GGTAACCGGTCCAGCTCACAACACAGAGAACTGACAGCTTCAATGGGGACAATGCCCAGACTAAACCTTTAAGGAACCCGTCATATGTATCACGAAGTGACACATGCTTAGGAGGGACAGAGGAGGGCGAGGGAGTGCAGGGTGGGGACAGGGGTTGGGATTACAAACCAGAAGATAAGAAGAGGCTTCAGGGAGGAGGCTGCATTGGAGCAGAGACCTGTAGGAGTGAAGGGGAGGGAGCCTTGGGGACCCAGAGAAGTGTTCCAGACAGAAGTACAGCATGGAGTCCACCCAGTCGCTCTGGCCGCTCACACCAATGGAAGTTATGGTTCAGATCGGAAGAGCACACG	350
Long_RAND_TSS-chr19:36104286-36104436_+_BCrep2	chr19	36104176	36104478	+	motif:NFY(CCAAT)|CACCAATGGA|293|+/Gata1(Zf)|AAGATAAGAA|153|+/Meis1(Homeobox)|AACTGACAGC|10|+/Meis1(Homeobox)|ACTGACAGCT|11|-/NF1(CTF)|TGGGGACAATGCCCAG|25|-,start:-185,tssPos:36104361,end:117,tssOffset:185,		CAACACAGAGAACTGACAGCTTCAATGGGGACAATGCCCAGACTAAACCTTTAAGGAACCCGTCATATGTATCACGAAGTGACACATGCTTAGGAGGGACAGAGGAGGGCGAGGGAGTGCAGGGTGGGGACAGGGGTTGGGATTACAAACCAGAAGATAAGAAGAGGCTTCAGGGAGGAGGCTGCATTGGAGCAGAGACCTGTAGGAGTGAAGGGGAGGGAGCCTTGGGGACCCAGAGAAGTGTTCCAGACAGAAGTACAGCATGGAGTCCACCCAGTCGCTCTGGCCGCTCACACCAATGGA	GGTGATAACAG	GGTAACCGGTCCAGCTCACAACACAGAGAACTGACAGCTTCAATGGGGACAATGCCCAGACTAAACCTTTAAGGAACCCGTCATATGTATCACGAAGTGACACATGCTTAGGAGGGACAGAGGAGGGCGAGGGAGTGCAGGGTGGGGACAGGGGTTGGGATTACAAACCAGAAGATAAGAAGAGGCTTCAGGGAGGAGGCTGCATTGGAGCAGAGACCTGTAGGAGTGAAGGGGAGGGAGCCTTGGGGACCCAGAGAAGTGTTCCAGACAGAAGTACAGCATGGAGTCCACCCAGTCGCTCTGGCCGCTCACACCAATGGAGGTGATAACAGAGATCGGAAGAGCACACG	350
Long_RAND_TSS-chr19:41310153-41310303_+_BCrep1	chr19	41310043	41310345	+	end:117,motif:Sp1(Zf)|GAGGGCGGAGCC|80|-/Elk1(ETS)|CCCGGAACTT|132|-/NRF1(NRF)|GCACGCATGCGC|100|+/NRF1(NRF)|ACGCATGCGCAA|102|-/Meis1(Homeobox)|GACTGACAGG|17|+/Meis1(Homeobox)|ACTGACAGGA|18|-/SpliceDonor|GAGGTTAGTG|216|+,start:-185,tssPos:41310228,tssOffset:185,		TGATTCTGGTTCCTACTGACTGACAGGAGAGGTTTAAGGGTCTCTCACTCTCCGGGGAGCCCCTTTCCTTCCTGGCTGCGGAGGGCGGAGCCCGAGAGAGGCACGCATGCGCAATGCAACGTCTGCCTTAGGCCCGGAACTTCGGTGCCTGGGCGCAGCGGTGCACCCGGACCCGGAACATTCTCAGGCGAAAGTGTCTCTTGCGTGCGTGGGCCGGAGGTTAGTGTGCGGGGCCCGCCGGGCGGTTGAAAAGTCCGAGAGAATCAGGATGGAGGCCGTGGCGACGGCGACGGCGGCGAAGGA	GCATTACTTAG	GGTAACCGGTCCAGCTCATGATTCTGGTTCCTACTGACTGACAGGAGAGGTTTAAGGGTCTCTCACTCTCCGGGGAGCCCCTTTCCTTCCTGGCTGCGGAGGGCGGAGCCCGAGAGAGGCACGCATGCGCAATGCAACGTCTGCCTTAGGCCCGGAACTTCGGTGCCTGGGCGCAGCGGTGCACCCGGACCCGGAACATTCTCAGGCGAAAGTGTCTCTTGCGTGCGTGGGCCGGAGGTTAGTGTGCGGGGCCCGCCGGGCGGTTGAAAAGTCCGAGAGAATCAGGATGGAGGCCGTGGCGACGGCGACGGCGGCGAAGGAGCATTACTTAGAGATCGGAAGAGCACACG	350
Long_RAND_TSS-chr19:41310153-41310303_+_BCrep2	chr19	41310043	41310345	+	tssOffset:185,motif:Sp1(Zf)|GAGGGCGGAGCC|80|-/Elk1(ETS)|CCCGGAACTT|132|-/NRF1(NRF)|GCACGCATGCGC|100|+/NRF1(NRF)|ACGCATGCGCAA|102|-/Meis1(Homeobox)|GACTGACAGG|17|+/Meis1(Homeobox)|ACTGACAGGA|18|-/SpliceDonor|GAGGTTAGTG|216|+,start:-185,tssPos:41310228,end:117,		TGATTCTGGTTCCTACTGACTGACAGGAGAGGTTTAAGGGTCTCTCACTCTCCGGGGAGCCCCTTTCCTTCCTGGCTGCGGAGGGCGGAGCCCGAGAGAGGCACGCATGCGCAATGCAACGTCTGCCTTAGGCCCGGAACTTCGGTGCCTGGGCGCAGCGGTGCACCCGGACCCGGAACATTCTCAGGCGAAAGTGTCTCTTGCGTGCGTGGGCCGGAGGTTAGTGTGCGGGGCCCGCCGGGCGGTTGAAAAGTCCGAGAGAATCAGGATGGAGGCCGTGGCGACGGCGACGGCGGCGAAGGA	AACAAGAATCG	GGTAACCGGTCCAGCTCATGATTCTGGTTCCTACTGACTGACAGGAGAGGTTTAAGGGTCTCTCACTCTCCGGGGAGCCCCTTTCCTTCCTGGCTGCGGAGGGCGGAGCCCGAGAGAGGCACGCATGCGCAATGCAACGTCTGCCTTAGGCCCGGAACTTCGGTGCCTGGGCGCAGCGGTGCACCCGGACCCGGAACATTCTCAGGCGAAAGTGTCTCTTGCGTGCGTGGGCCGGAGGTTAGTGTGCGGGGCCCGCCGGGCGGTTGAAAAGTCCGAGAGAATCAGGATGGAGGCCGTGGCGACGGCGACGGCGGCGAAGGAAACAAGAATCGAGATCGGAAGAGCACACG	350
Long_RAND_TSS-chr19:46193278-46193428_+_BCrep1	chr19	46193168	46193470	+	end:117,motif:CDX4(Homeobox)|TATCGTAAAATA|270|+/AP-1(bZIP)|GTGAGTCATC|136|+/AP-1(bZIP)|GGTGAGTCAT|135|-/Meis1(Homeobox)|ACTGTCATGC|220|-/SpliceDonor|CTGGTGAGTC|133|+,start:-185,tssPos:46193353,tssOffset:185,		GGGGACAGAGCAAGACTCTGTCTCAAAAGAACAAAAACAAAACACAAAACAAAGAAAAAACAGTTCATAAATTTTAAAGTTGCGTGTCACACTGATTGTGAAATGCCGTGTCGTCCCGCTCTGTCCTGCCCCGCTGGTGAGTCATCCTTCGTGCAGCATATTGACACTGTAGATGCTACCGGCTCAGTAGTCTCCAGTAGCTGTCTCAGTTATCAGATCAACTGTCATGCTATTGCAGTGTTTGTGAAAGTTTCTCAAGAGGGCTTTCTTTATCGTAAAATAAAACCTTTATTTTACTTTGTA	ACCACGTTGCC	GGTAACCGGTCCAGCTCAGGGGACAGAGCAAGACTCTGTCTCAAAAGAACAAAAACAAAACACAAAACAAAGAAAAAACAGTTCATAAATTTTAAAGTTGCGTGTCACACTGATTGTGAAATGCCGTGTCGTCCCGCTCTGTCCTGCCCCGCTGGTGAGTCATCCTTCGTGCAGCATATTGACACTGTAGATGCTACCGGCTCAGTAGTCTCCAGTAGCTGTCTCAGTTATCAGATCAACTGTCATGCTATTGCAGTGTTTGTGAAAGTTTCTCAAGAGGGCTTTCTTTATCGTAAAATAAAACCTTTATTTTACTTTGTAACCACGTTGCCAGATCGGAAGAGCACACG	350
Long_RAND_TSS-chr19:46193278-46193428_+_BCrep2	chr19	46193168	46193470	+	motif:CDX4(Homeobox)|TATCGTAAAATA|270|+/AP-1(bZIP)|GTGAGTCATC|136|+/AP-1(bZIP)|GGTGAGTCAT|135|-/Meis1(Homeobox)|ACTGTCATGC|220|-/SpliceDonor|CTGGTGAGTC|133|+,tssPos:46193353,start:-185,end:117,tssOffset:185,		GGGGACAGAGCAAGACTCTGTCTCAAAAGAACAAAAACAAAACACAAAACAAAGAAAAAACAGTTCATAAATTTTAAAGTTGCGTGTCACACTGATTGTGAAATGCCGTGTCGTCCCGCTCTGTCCTGCCCCGCTGGTGAGTCATCCTTCGTGCAGCATATTGACACTGTAGATGCTACCGGCTCAGTAGTCTCCAGTAGCTGTCTCAGTTATCAGATCAACTGTCATGCTATTGCAGTGTTTGTGAAAGTTTCTCAAGAGGGCTTTCTTTATCGTAAAATAAAACCTTTATTTTACTTTGTA	ACATCGTAAGT	GGTAACCGGTCCAGCTCAGGGGACAGAGCAAGACTCTGTCTCAAAAGAACAAAAACAAAACACAAAACAAAGAAAAAACAGTTCATAAATTTTAAAGTTGCGTGTCACACTGATTGTGAAATGCCGTGTCGTCCCGCTCTGTCCTGCCCCGCTGGTGAGTCATCCTTCGTGCAGCATATTGACACTGTAGATGCTACCGGCTCAGTAGTCTCCAGTAGCTGTCTCAGTTATCAGATCAACTGTCATGCTATTGCAGTGTTTGTGAAAGTTTCTCAAGAGGGCTTTCTTTATCGTAAAATAAAACCTTTATTTTACTTTGTAACATCGTAAGTAGATCGGAAGAGCACACG	350
Long_RAND_TSS-chr19:48741654-48741804_+_BCrep1	chr19	48741544	48741846	+	end:117,tssPos:48741729,motif:Sp1(Zf)|GGCCACGCCCCC|94|+/Sp1(Zf)|GGCCACGCCCCC|170|+/Elk1(ETS)|ACAGGAAGTC|144|-/CRE(bZIP)|GTGACGTGAAAA|247|-/PU.1(ETS)|ACAGGAAGTC|144|+/RUNX-AML(Runt)|AAACCACACC|132|-/SpliceDonor|CACTGACCTG|238|-,start:-185,tssOffset:185,		CCCGTCCCAGTAGCCGGCCATCCCAGAGATAATCACGCCTTCAACAGTGTCAAGCCTGAACACACCCAAGGGAACCCCTGTCCTCGGGGCCAGAGGCCACGCCCCCGGCAGGAAGCCACACCCCGTGCCCCGAAACCACACCCAACAGGAAGTCACGCCCCCATCGCCAAGGCCACGCCCCCGCCGCGGACCCCAGCTTTCCTGGGCCCTGAATCCTACACTTCTCTCAGCCCCACAGCACTGACCTGTGACGTGAAAATTGATGATCGTGGCTGGGCTGGAATTCACAGAGCCCAGCTCGCA	ACCTACGCTTA	GGTAACCGGTCCAGCTCACCCGTCCCAGTAGCCGGCCATCCCAGAGATAATCACGCCTTCAACAGTGTCAAGCCTGAACACACCCAAGGGAACCCCTGTCCTCGGGGCCAGAGGCCACGCCCCCGGCAGGAAGCCACACCCCGTGCCCCGAAACCACACCCAACAGGAAGTCACGCCCCCATCGCCAAGGCCACGCCCCCGCCGCGGACCCCAGCTTTCCTGGGCCCTGAATCCTACACTTCTCTCAGCCCCACAGCACTGACCTGTGACGTGAAAATTGATGATCGTGGCTGGGCTGGAATTCACAGAGCCCAGCTCGCAACCTACGCTTAAGATCGGAAGAGCACACG	350
Long_RAND_TSS-chr19:48741654-48741804_+_BCrep2	chr19	48741544	48741846	+	end:117,motif:Sp1(Zf)|GGCCACGCCCCC|94|+/Sp1(Zf)|GGCCACGCCCCC|170|+/Elk1(ETS)|ACAGGAAGTC|144|-/CRE(bZIP)|GTGACGTGAAAA|247|-/PU.1(ETS)|ACAGGAAGTC|144|+/RUNX-AML(Runt)|AAACCACACC|132|-/SpliceDonor|CACTGACCTG|238|-,start:-185,tssPos:48741729,tssOffset:185,		CCCGTCCCAGTAGCCGGCCATCCCAGAGATAATCACGCCTTCAACAGTGTCAAGCCTGAACACACCCAAGGGAACCCCTGTCCTCGGGGCCAGAGGCCACGCCCCCGGCAGGAAGCCACACCCCGTGCCCCGAAACCACACCCAACAGGAAGTCACGCCCCCATCGCCAAGGCCACGCCCCCGCCGCGGACCCCAGCTTTCCTGGGCCCTGAATCCTACACTTCTCTCAGCCCCACAGCACTGACCTGTGACGTGAAAATTGATGATCGTGGCTGGGCTGGAATTCACAGAGCCCAGCTCGCA	CCTGTAGACTG	GGTAACCGGTCCAGCTCACCCGTCCCAGTAGCCGGCCATCCCAGAGATAATCACGCCTTCAACAGTGTCAAGCCTGAACACACCCAAGGGAACCCCTGTCCTCGGGGCCAGAGGCCACGCCCCCGGCAGGAAGCCACACCCCGTGCCCCGAAACCACACCCAACAGGAAGTCACGCCCCCATCGCCAAGGCCACGCCCCCGCCGCGGACCCCAGCTTTCCTGGGCCCTGAATCCTACACTTCTCTCAGCCCCACAGCACTGACCTGTGACGTGAAAATTGATGATCGTGGCTGGGCTGGAATTCACAGAGCCCAGCTCGCACCTGTAGACTGAGATCGGAAGAGCACACG	350
Long_RAND_TSS-chr19:51785138-51785288_+_BCrep1	chr19	51785028	51785330	+	motif:NFY(CCAAT)|AACCAATCAA|103|+/AP-1(bZIP)|CTGACTCACT|50|+/AP-1(bZIP)|ACTGACTCAC|49|-,tssPos:51785213,start:-185,end:117,tssOffset:185,		ACCCAGATGGATAAACTGGCTCATCTGATCTTGTGGCCTCCACCCAGGAACTGACTCACTGCAAGAAGACAGTTTCAATTCCCTGTGATTTCATCTCTGACCCAACCAATCAACACTCTTGGCTCCCCGGCTTCCCCCCACCCACCAAGTTCTTCTTCAAAACTCTGCTCTCTGAATGGTTGGGGAGGCTGATTTGAGTAATAATGAAACTCCAGTCTCCTGCATAGCTGGCTCTGCGTGACTTACTCTTTCTCTGTTGCAATTTCCCCGCCTTGATAAATTGACTCTGTCTAGGCAGCCGGC	TAACCGTGCAT	GGTAACCGGTCCAGCTCAACCCAGATGGATAAACTGGCTCATCTGATCTTGTGGCCTCCACCCAGGAACTGACTCACTGCAAGAAGACAGTTTCAATTCCCTGTGATTTCATCTCTGACCCAACCAATCAACACTCTTGGCTCCCCGGCTTCCCCCCACCCACCAAGTTCTTCTTCAAAACTCTGCTCTCTGAATGGTTGGGGAGGCTGATTTGAGTAATAATGAAACTCCAGTCTCCTGCATAGCTGGCTCTGCGTGACTTACTCTTTCTCTGTTGCAATTTCCCCGCCTTGATAAATTGACTCTGTCTAGGCAGCCGGCTAACCGTGCATAGATCGGAAGAGCACACG	350
Long_RAND_TSS-chr19:51785138-51785288_+_BCrep2	chr19	51785028	51785330	+	tssPos:51785213,motif:NFY(CCAAT)|AACCAATCAA|103|+/AP-1(bZIP)|CTGACTCACT|50|+/AP-1(bZIP)|ACTGACTCAC|49|-,start:-185,end:117,tssOffset:185,		ACCCAGATGGATAAACTGGCTCATCTGATCTTGTGGCCTCCACCCAGGAACTGACTCACTGCAAGAAGACAGTTTCAATTCCCTGTGATTTCATCTCTGACCCAACCAATCAACACTCTTGGCTCCCCGGCTTCCCCCCACCCACCAAGTTCTTCTTCAAAACTCTGCTCTCTGAATGGTTGGGGAGGCTGATTTGAGTAATAATGAAACTCCAGTCTCCTGCATAGCTGGCTCTGCGTGACTTACTCTTTCTCTGTTGCAATTTCCCCGCCTTGATAAATTGACTCTGTCTAGGCAGCCGGC	GCGATTCATTC	GGTAACCGGTCCAGCTCAACCCAGATGGATAAACTGGCTCATCTGATCTTGTGGCCTCCACCCAGGAACTGACTCACTGCAAGAAGACAGTTTCAATTCCCTGTGATTTCATCTCTGACCCAACCAATCAACACTCTTGGCTCCCCGGCTTCCCCCCACCCACCAAGTTCTTCTTCAAAACTCTGCTCTCTGAATGGTTGGGGAGGCTGATTTGAGTAATAATGAAACTCCAGTCTCCTGCATAGCTGGCTCTGCGTGACTTACTCTTTCTCTGTTGCAATTTCCCCGCCTTGATAAATTGACTCTGTCTAGGCAGCCGGCGCGATTCATTCAGATCGGAAGAGCACACG	350
Long_RAND_TSS-chr19:55384913-55385063_-_BCrep1	chr19	55384871	55385173	-	motif:Meis1(Homeobox)|GTTGTCAGGG|92|-,start:-185,tssPos:55384988,end:117,tssOffset:185,		GATTTGCCGGTCCTCTTCCCTGCCCTCCACCTGTGCCTCCAGCCTATGGTGTGCCTGTCACACCCCATCAGCTCCCTGGGAGGTTATGATCCGTTGTCAGGGCCACCCTAAGGGGGCAGGAGCCTTGCCTGATATTTCTCTGTGTCCTCGGCCTCACCCACGCGGCATGGTGCTGGGGAGGCCTCAGAGACTCCTACTGAACAAAAGGAATGAGGGTGCCTGTGTCACCTCCCCAGGGCTCCTTAACTTGCGGTTACACCCGGGCACTCCTTGGGGCAGGGGCTTCGTCTGGTCCATAGGACT	AATTCCATCTG	GGTAACCGGTCCAGCTCAGATTTGCCGGTCCTCTTCCCTGCCCTCCACCTGTGCCTCCAGCCTATGGTGTGCCTGTCACACCCCATCAGCTCCCTGGGAGGTTATGATCCGTTGTCAGGGCCACCCTAAGGGGGCAGGAGCCTTGCCTGATATTTCTCTGTGTCCTCGGCCTCACCCACGCGGCATGGTGCTGGGGAGGCCTCAGAGACTCCTACTGAACAAAAGGAATGAGGGTGCCTGTGTCACCTCCCCAGGGCTCCTTAACTTGCGGTTACACCCGGGCACTCCTTGGGGCAGGGGCTTCGTCTGGTCCATAGGACTAATTCCATCTGAGATCGGAAGAGCACACG	350
Long_RAND_TSS-chr19:55384913-55385063_-_BCrep2	chr19	55384871	55385173	-	tssOffset:185,end:117,tssPos:55384988,motif:Meis1(Homeobox)|GTTGTCAGGG|92|-,start:-185,		GATTTGCCGGTCCTCTTCCCTGCCCTCCACCTGTGCCTCCAGCCTATGGTGTGCCTGTCACACCCCATCAGCTCCCTGGGAGGTTATGATCCGTTGTCAGGGCCACCCTAAGGGGGCAGGAGCCTTGCCTGATATTTCTCTGTGTCCTCGGCCTCACCCACGCGGCATGGTGCTGGGGAGGCCTCAGAGACTCCTACTGAACAAAAGGAATGAGGGTGCCTGTGTCACCTCCCCAGGGCTCCTTAACTTGCGGTTACACCCGGGCACTCCTTGGGGCAGGGGCTTCGTCTGGTCCATAGGACT	AACTTCGAGAT	GGTAACCGGTCCAGCTCAGATTTGCCGGTCCTCTTCCCTGCCCTCCACCTGTGCCTCCAGCCTATGGTGTGCCTGTCACACCCCATCAGCTCCCTGGGAGGTTATGATCCGTTGTCAGGGCCACCCTAAGGGGGCAGGAGCCTTGCCTGATATTTCTCTGTGTCCTCGGCCTCACCCACGCGGCATGGTGCTGGGGAGGCCTCAGAGACTCCTACTGAACAAAAGGAATGAGGGTGCCTGTGTCACCTCCCCAGGGCTCCTTAACTTGCGGTTACACCCGGGCACTCCTTGGGGCAGGGGCTTCGTCTGGTCCATAGGACTAACTTCGAGATAGATCGGAAGAGCACACG	350
Long_RAND_TSS-chr19:56367978-56368128_-_BCrep1	chr19	56367936	56368238	-	start:-185,motif:Sp1(Zf)|GGGGGCGTGGCT|126|-/NRF1(NRF)|CTGCGCCTGCGC|165|+/NRF1(NRF)|GCGCCTGCGCAG|167|-/TATA-Box(TBP)|GCTTTAAGAGGG|245|+/TATA-Box(TBP)|GGCTTTAAGAGG|244|-/NF1(CTF)|CGTGGCTTTGTGCCCG|131|+/NF1(CTF)|GTGGCTTTGTGCCCGT|132|-,tssPos:56368053,end:117,tssOffset:185,		GGCTAAGAGACGAGCTACCTGGGACACAAAGTACGCGTGCGTATTGACGCCCCGTAGGGCCTCGACGCGGAGCCTGGTGGAGAGGGTTCCGCTGGTGACTGAGTACGTAGGCGTGAGTTCGGCCGTGGGGGCGTGGCTTTGTGCCCGTTGGCGGTGTTGAGAACGCTGCGCCTGCGCAGAGAATCAAGCGGTTGCCTTCTGAGGGCTGAAGCGTATATCAGTACCAGGTTCAGACTTCGTGGGAGGCTTTAAGAGGGGGGGAAGGGCCTATGATAATACATTGGCGTGGACATGTGCGTCTTA	ACTGAGCGATA	GGTAACCGGTCCAGCTCAGGCTAAGAGACGAGCTACCTGGGACACAAAGTACGCGTGCGTATTGACGCCCCGTAGGGCCTCGACGCGGAGCCTGGTGGAGAGGGTTCCGCTGGTGACTGAGTACGTAGGCGTGAGTTCGGCCGTGGGGGCGTGGCTTTGTGCCCGTTGGCGGTGTTGAGAACGCTGCGCCTGCGCAGAGAATCAAGCGGTTGCCTTCTGAGGGCTGAAGCGTATATCAGTACCAGGTTCAGACTTCGTGGGAGGCTTTAAGAGGGGGGGAAGGGCCTATGATAATACATTGGCGTGGACATGTGCGTCTTAACTGAGCGATAAGATCGGAAGAGCACACG	350
Long_RAND_TSS-chr19:56367978-56368128_-_BCrep2	chr19	56367936	56368238	-	end:117,motif:Sp1(Zf)|GGGGGCGTGGCT|126|-/NRF1(NRF)|CTGCGCCTGCGC|165|+/NRF1(NRF)|GCGCCTGCGCAG|167|-/TATA-Box(TBP)|GCTTTAAGAGGG|245|+/TATA-Box(TBP)|GGCTTTAAGAGG|244|-/NF1(CTF)|CGTGGCTTTGTGCCCG|131|+/NF1(CTF)|GTGGCTTTGTGCCCGT|132|-,start:-185,tssPos:56368053,tssOffset:185,		GGCTAAGAGACGAGCTACCTGGGACACAAAGTACGCGTGCGTATTGACGCCCCGTAGGGCCTCGACGCGGAGCCTGGTGGAGAGGGTTCCGCTGGTGACTGAGTACGTAGGCGTGAGTTCGGCCGTGGGGGCGTGGCTTTGTGCCCGTTGGCGGTGTTGAGAACGCTGCGCCTGCGCAGAGAATCAAGCGGTTGCCTTCTGAGGGCTGAAGCGTATATCAGTACCAGGTTCAGACTTCGTGGGAGGCTTTAAGAGGGGGGGAAGGGCCTATGATAATACATTGGCGTGGACATGTGCGTCTTA	ACGATAGCATA	GGTAACCGGTCCAGCTCAGGCTAAGAGACGAGCTACCTGGGACACAAAGTACGCGTGCGTATTGACGCCCCGTAGGGCCTCGACGCGGAGCCTGGTGGAGAGGGTTCCGCTGGTGACTGAGTACGTAGGCGTGAGTTCGGCCGTGGGGGCGTGGCTTTGTGCCCGTTGGCGGTGTTGAGAACGCTGCGCCTGCGCAGAGAATCAAGCGGTTGCCTTCTGAGGGCTGAAGCGTATATCAGTACCAGGTTCAGACTTCGTGGGAGGCTTTAAGAGGGGGGGAAGGGCCTATGATAATACATTGGCGTGGACATGTGCGTCTTAACGATAGCATAAGATCGGAAGAGCACACG	350
Long_RAND_TSS-chr19:5718804-5718954_+_BCrep1	chr19	5718694	5718996	+	tssOffset:185,end:117,tssPos:5718879,motif:NFIL3(bZIP)|ATTACATCATCCTGC|101|+/NFIL3(bZIP)|TCTCTATTACATCAT|96|-/Six2(Homeobox)|TGATCTAATTTC|149|-/Six2(Homeobox)|AGCTCAAGTTCC|67|-/SpliceDonor|AACCCACCTC|236|-,start:-185,		CAGTAGTTTTTTTTTTTAAGGGAAGGGGAGCTGGGGGAGAAGGCTTTTGGGGCCTTCCTACTGTAAAAGCTCAAGTTCCTTACACTCACTGCTTTCTCTCTATTACATCATCCTGCTCCCTCCCCACCCCCAAGGCTCTTAGTCTGAAATGATCTAATTTCTACCACCGGAATGACTTGTTCTCTACAGTATTCTCAGAACTTGCTACGTGGTAGGAGGTCAAGAACACACTGAATAACCCACCTCTTCCCACCCTCCTAAGCCTCCTGTCCCATCCATGCTCTACTATTTCTCGTAATTATT	TGGAACATCGG	GGTAACCGGTCCAGCTCACAGTAGTTTTTTTTTTTAAGGGAAGGGGAGCTGGGGGAGAAGGCTTTTGGGGCCTTCCTACTGTAAAAGCTCAAGTTCCTTACACTCACTGCTTTCTCTCTATTACATCATCCTGCTCCCTCCCCACCCCCAAGGCTCTTAGTCTGAAATGATCTAATTTCTACCACCGGAATGACTTGTTCTCTACAGTATTCTCAGAACTTGCTACGTGGTAGGAGGTCAAGAACACACTGAATAACCCACCTCTTCCCACCCTCCTAAGCCTCCTGTCCCATCCATGCTCTACTATTTCTCGTAATTATTTGGAACATCGGAGATCGGAAGAGCACACG	350
Long_RAND_TSS-chr19:5718804-5718954_+_BCrep2	chr19	5718694	5718996	+	tssOffset:185,motif:NFIL3(bZIP)|ATTACATCATCCTGC|101|+/NFIL3(bZIP)|TCTCTATTACATCAT|96|-/Six2(Homeobox)|TGATCTAATTTC|149|-/Six2(Homeobox)|AGCTCAAGTTCC|67|-/SpliceDonor|AACCCACCTC|236|-,tssPos:5718879,start:-185,end:117,		CAGTAGTTTTTTTTTTTAAGGGAAGGGGAGCTGGGGGAGAAGGCTTTTGGGGCCTTCCTACTGTAAAAGCTCAAGTTCCTTACACTCACTGCTTTCTCTCTATTACATCATCCTGCTCCCTCCCCACCCCCAAGGCTCTTAGTCTGAAATGATCTAATTTCTACCACCGGAATGACTTGTTCTCTACAGTATTCTCAGAACTTGCTACGTGGTAGGAGGTCAAGAACACACTGAATAACCCACCTCTTCCCACCCTCCTAAGCCTCCTGTCCCATCCATGCTCTACTATTTCTCGTAATTATT	ACGTTAAGTGG	GGTAACCGGTCCAGCTCACAGTAGTTTTTTTTTTTAAGGGAAGGGGAGCTGGGGGAGAAGGCTTTTGGGGCCTTCCTACTGTAAAAGCTCAAGTTCCTTACACTCACTGCTTTCTCTCTATTACATCATCCTGCTCCCTCCCCACCCCCAAGGCTCTTAGTCTGAAATGATCTAATTTCTACCACCGGAATGACTTGTTCTCTACAGTATTCTCAGAACTTGCTACGTGGTAGGAGGTCAAGAACACACTGAATAACCCACCTCTTCCCACCCTCCTAAGCCTCCTGTCCCATCCATGCTCTACTATTTCTCGTAATTATTACGTTAAGTGGAGATCGGAAGAGCACACG	350
Long_RAND_TSS-chr19:58182723-58182873_-_BCrep1	chr19	58182681	58182983	-	tssOffset:185,end:117,start:-185,motif:Sp1(Zf)|GGAGGCGGGGCT|77|-/Sp1(Zf)|GGGGGCGGGCCT|10|-/Elk1(ETS)|GCCGGAAGTG|210|-/Elk1(ETS)|GACGGAAGTC|128|-/PSE(SNAPc)|CCTGAAAGTGAGGGTGGACA|269|-,tssPos:58182798,		CGGAAGTGCAGGGGGCGGGCCTAACTGGCCGTCCATCTGGGTGGAGGGGCGGGGACAGGGAGGGCGGGGAGAATGTAGGAGGCGGGGCTAGAGTCCACGCAACTTTTGGGGAAGGAGGGGGACTGGAAGACGGAAGTCGCGGGGGGAGTGGGGAGAGGTACTGAAGTTCCACCAGTTTCAAAGTCGAGAAAGAAGGGGAGGACTGGGAGAGCCGGAAGTGTGCAGGAGTTGGGACTGACGGCACTTATGTTTCTGGGAGATGGGTCCTGCCTGAAAGTGAGGGTGGACAGGGCCAAGTGTCCA	CTCCAAGACCT	GGTAACCGGTCCAGCTCACGGAAGTGCAGGGGGCGGGCCTAACTGGCCGTCCATCTGGGTGGAGGGGCGGGGACAGGGAGGGCGGGGAGAATGTAGGAGGCGGGGCTAGAGTCCACGCAACTTTTGGGGAAGGAGGGGGACTGGAAGACGGAAGTCGCGGGGGGAGTGGGGAGAGGTACTGAAGTTCCACCAGTTTCAAAGTCGAGAAAGAAGGGGAGGACTGGGAGAGCCGGAAGTGTGCAGGAGTTGGGACTGACGGCACTTATGTTTCTGGGAGATGGGTCCTGCCTGAAAGTGAGGGTGGACAGGGCCAAGTGTCCACTCCAAGACCTAGATCGGAAGAGCACACG	350
Long_RAND_TSS-chr19:58182723-58182873_-_BCrep2	chr19	58182681	58182983	-	tssOffset:185,start:-185,motif:Sp1(Zf)|GGAGGCGGGGCT|77|-/Sp1(Zf)|GGGGGCGGGCCT|10|-/Elk1(ETS)|GCCGGAAGTG|210|-/Elk1(ETS)|GACGGAAGTC|128|-/PSE(SNAPc)|CCTGAAAGTGAGGGTGGACA|269|-,tssPos:58182798,end:117,		CGGAAGTGCAGGGGGCGGGCCTAACTGGCCGTCCATCTGGGTGGAGGGGCGGGGACAGGGAGGGCGGGGAGAATGTAGGAGGCGGGGCTAGAGTCCACGCAACTTTTGGGGAAGGAGGGGGACTGGAAGACGGAAGTCGCGGGGGGAGTGGGGAGAGGTACTGAAGTTCCACCAGTTTCAAAGTCGAGAAAGAAGGGGAGGACTGGGAGAGCCGGAAGTGTGCAGGAGTTGGGACTGACGGCACTTATGTTTCTGGGAGATGGGTCCTGCCTGAAAGTGAGGGTGGACAGGGCCAAGTGTCCA	AGACCAGTACA	GGTAACCGGTCCAGCTCACGGAAGTGCAGGGGGCGGGCCTAACTGGCCGTCCATCTGGGTGGAGGGGCGGGGACAGGGAGGGCGGGGAGAATGTAGGAGGCGGGGCTAGAGTCCACGCAACTTTTGGGGAAGGAGGGGGACTGGAAGACGGAAGTCGCGGGGGGAGTGGGGAGAGGTACTGAAGTTCCACCAGTTTCAAAGTCGAGAAAGAAGGGGAGGACTGGGAGAGCCGGAAGTGTGCAGGAGTTGGGACTGACGGCACTTATGTTTCTGGGAGATGGGTCCTGCCTGAAAGTGAGGGTGGACAGGGCCAAGTGTCCAAGACCAGTACAAGATCGGAAGAGCACACG	350
Long_RAND_TSS-chr1:108559828-108559978_-_BCrep1	chr1	108559786	108560088	-	start:-185,tssPos:108559903,end:117,tssOffset:185,		GAGGCGAGGCTCGAGGAACCGCCGCCTCAGCGCCTCGGGGGTCGGGGGCGCCCCCAGCGGCCGCGGCCTGCAGCGCACGGCGGGGCGGAAGCCGGAGGGAGGGCGGGGACTTTGTGGGCGGGCGCGGGCTTGGCCGCGGACTCTAACCCGCGACGGCAGTTAGCACGTCACGCCTTTCTGGGGTTAAAAAAAGACAAACCCGACAGAGAAAGCTTCCTTCTACCGCTTCCTCTCCGCCTTTCTTTTCAGTTTTTGCACCGCCTCCTTTCTCCCCCACCCCCTCCAGTGGTTTCTTTCCTTTGG	ACTCCGGTCTC	GGTAACCGGTCCAGCTCAGAGGCGAGGCTCGAGGAACCGCCGCCTCAGCGCCTCGGGGGTCGGGGGCGCCCCCAGCGGCCGCGGCCTGCAGCGCACGGCGGGGCGGAAGCCGGAGGGAGGGCGGGGACTTTGTGGGCGGGCGCGGGCTTGGCCGCGGACTCTAACCCGCGACGGCAGTTAGCACGTCACGCCTTTCTGGGGTTAAAAAAAGACAAACCCGACAGAGAAAGCTTCCTTCTACCGCTTCCTCTCCGCCTTTCTTTTCAGTTTTTGCACCGCCTCCTTTCTCCCCCACCCCCTCCAGTGGTTTCTTTCCTTTGGACTCCGGTCTCAGATCGGAAGAGCACACG	350
Long_RAND_TSS-chr1:108559828-108559978_-_BCrep2	chr1	108559786	108560088	-	tssOffset:185,end:117,start:-185,tssPos:108559903,		GAGGCGAGGCTCGAGGAACCGCCGCCTCAGCGCCTCGGGGGTCGGGGGCGCCCCCAGCGGCCGCGGCCTGCAGCGCACGGCGGGGCGGAAGCCGGAGGGAGGGCGGGGACTTTGTGGGCGGGCGCGGGCTTGGCCGCGGACTCTAACCCGCGACGGCAGTTAGCACGTCACGCCTTTCTGGGGTTAAAAAAAGACAAACCCGACAGAGAAAGCTTCCTTCTACCGCTTCCTCTCCGCCTTTCTTTTCAGTTTTTGCACCGCCTCCTTTCTCCCCCACCCCCTCCAGTGGTTTCTTTCCTTTGG	GGACTATGAAT	GGTAACCGGTCCAGCTCAGAGGCGAGGCTCGAGGAACCGCCGCCTCAGCGCCTCGGGGGTCGGGGGCGCCCCCAGCGGCCGCGGCCTGCAGCGCACGGCGGGGCGGAAGCCGGAGGGAGGGCGGGGACTTTGTGGGCGGGCGCGGGCTTGGCCGCGGACTCTAACCCGCGACGGCAGTTAGCACGTCACGCCTTTCTGGGGTTAAAAAAAGACAAACCCGACAGAGAAAGCTTCCTTCTACCGCTTCCTCTCCGCCTTTCTTTTCAGTTTTTGCACCGCCTCCTTTCTCCCCCACCCCCTCCAGTGGTTTCTTTCCTTTGGGGACTATGAATAGATCGGAAGAGCACACG	350
Long_RAND_TSS-chr1:114757908-114758058_-_BCrep1	chr1	114757866	114758168	-	tssPos:114757983,motif:NRF1(NRF)|CTGCGCAAGCGT|92|+/GFX(?)|ACTCTCGCGAGA|157|+/GFX(?)|TCTCGCGAGAGA|159|-/PSE(SNAPc)|CATGTTGGTTGTGGTTAAGT|41|-/YY1(Zf)|GCCACCATGTTG|36|-/RUNX-AML(Runt)|GTTGTGGTTA|48|+/SpliceDonor|GGGGTGAGTA|241|+/SpliceDonor|TACGTACCGG|186|-,start:-185,end:117,tssOffset:185,		CCGCAGCACACCCAAGAAGGAATGTAATGTAATGCAGCCACCATGTTGGTTGTGGTTAAGTGCAGCAAACTGCTTGGCGTCACTTAGCCCTGCTGCGCAAGCGTGTTGAGAGTACGCTTCACTCCGCCCCTTCTCGTGCACGCGCCCGGAGCCCGCAACTCTCGCGAGAGAAGCGAGATTTATTCCTACGTACCGGGCCGTGCTGCTTATGGCGGCGCTGGAGAGGGGGCGCTGAGCTGTTGGGGTGAGTACGACCTCAGGGTCCAACTGGGGGTAGCAGAAACCCAGGGGAAGGGCTGAGAA	AGTGGTGGTAT	GGTAACCGGTCCAGCTCACCGCAGCACACCCAAGAAGGAATGTAATGTAATGCAGCCACCATGTTGGTTGTGGTTAAGTGCAGCAAACTGCTTGGCGTCACTTAGCCCTGCTGCGCAAGCGTGTTGAGAGTACGCTTCACTCCGCCCCTTCTCGTGCACGCGCCCGGAGCCCGCAACTCTCGCGAGAGAAGCGAGATTTATTCCTACGTACCGGGCCGTGCTGCTTATGGCGGCGCTGGAGAGGGGGCGCTGAGCTGTTGGGGTGAGTACGACCTCAGGGTCCAACTGGGGGTAGCAGAAACCCAGGGGAAGGGCTGAGAAAGTGGTGGTATAGATCGGAAGAGCACACG	350
Long_RAND_TSS-chr1:114757908-114758058_-_BCrep2	chr1	114757866	114758168	-	end:117,motif:NRF1(NRF)|CTGCGCAAGCGT|92|+/GFX(?)|ACTCTCGCGAGA|157|+/GFX(?)|TCTCGCGAGAGA|159|-/PSE(SNAPc)|CATGTTGGTTGTGGTTAAGT|41|-/YY1(Zf)|GCCACCATGTTG|36|-/RUNX-AML(Runt)|GTTGTGGTTA|48|+/SpliceDonor|GGGGTGAGTA|241|+/SpliceDonor|TACGTACCGG|186|-,tssPos:114757983,start:-185,tssOffset:185,		CCGCAGCACACCCAAGAAGGAATGTAATGTAATGCAGCCACCATGTTGGTTGTGGTTAAGTGCAGCAAACTGCTTGGCGTCACTTAGCCCTGCTGCGCAAGCGTGTTGAGAGTACGCTTCACTCCGCCCCTTCTCGTGCACGCGCCCGGAGCCCGCAACTCTCGCGAGAGAAGCGAGATTTATTCCTACGTACCGGGCCGTGCTGCTTATGGCGGCGCTGGAGAGGGGGCGCTGAGCTGTTGGGGTGAGTACGACCTCAGGGTCCAACTGGGGGTAGCAGAAACCCAGGGGAAGGGCTGAGAA	TGGACACAGAG	GGTAACCGGTCCAGCTCACCGCAGCACACCCAAGAAGGAATGTAATGTAATGCAGCCACCATGTTGGTTGTGGTTAAGTGCAGCAAACTGCTTGGCGTCACTTAGCCCTGCTGCGCAAGCGTGTTGAGAGTACGCTTCACTCCGCCCCTTCTCGTGCACGCGCCCGGAGCCCGCAACTCTCGCGAGAGAAGCGAGATTTATTCCTACGTACCGGGCCGTGCTGCTTATGGCGGCGCTGGAGAGGGGGCGCTGAGCTGTTGGGGTGAGTACGACCTCAGGGTCCAACTGGGGGTAGCAGAAACCCAGGGGAAGGGCTGAGAATGGACACAGAGAGATCGGAAGAGCACACG	350
Long_RAND_TSS-chr1:11882967-11883117_-_BCrep1	chr1	11882925	11883227	-	start:-185,motif:TATA-Box(TBP)|GCCTTTAGAGCG|236|+/Gata1(Zf)|AGCTTATCAG|180|-/Meis1(Homeobox)|TGCTGACAGG|167|+/Meis1(Homeobox)|TGCTGACAGC|280|+/Meis1(Homeobox)|GCTGACAGCC|281|-/Meis1(Homeobox)|GCTGACAGGT|168|-,tssPos:11883042,end:117,tssOffset:185,		GGGCAAATCTGCTTGCCCATGGCCACTCCACTTTGTTCTTCATCCAGGGAGGGGTGGCCTAGGCATGGTGGCCAGGGCTTGGCTGTGCACAGGGAACAGGAAGCCGTGAGTGGGAGTGGCCAGGGGAGGCGGGTGGCGCTCACTGCCTACAGCAGGTGTGGCCATGGTGCTGACAGGTCCAGCTTATCAGGGCTGGAGGCCCAGGCTCCAGACGTGCAGGCTGTGGGGCTTTATCAGCCTTTAGAGCGCCAGAGTTTGTGGCAATCCTGCCAGCCATGGGTGCTGACAGCCAGGAGCTAGGCG	CGGAATCTCAA	GGTAACCGGTCCAGCTCAGGGCAAATCTGCTTGCCCATGGCCACTCCACTTTGTTCTTCATCCAGGGAGGGGTGGCCTAGGCATGGTGGCCAGGGCTTGGCTGTGCACAGGGAACAGGAAGCCGTGAGTGGGAGTGGCCAGGGGAGGCGGGTGGCGCTCACTGCCTACAGCAGGTGTGGCCATGGTGCTGACAGGTCCAGCTTATCAGGGCTGGAGGCCCAGGCTCCAGACGTGCAGGCTGTGGGGCTTTATCAGCCTTTAGAGCGCCAGAGTTTGTGGCAATCCTGCCAGCCATGGGTGCTGACAGCCAGGAGCTAGGCGCGGAATCTCAAAGATCGGAAGAGCACACG	350
Long_RAND_TSS-chr1:11882967-11883117_-_BCrep2	chr1	11882925	11883227	-	motif:TATA-Box(TBP)|GCCTTTAGAGCG|236|+/Gata1(Zf)|AGCTTATCAG|180|-/Meis1(Homeobox)|TGCTGACAGG|167|+/Meis1(Homeobox)|TGCTGACAGC|280|+/Meis1(Homeobox)|GCTGACAGCC|281|-/Meis1(Homeobox)|GCTGACAGGT|168|-,tssPos:11883042,start:-185,end:117,tssOffset:185,		GGGCAAATCTGCTTGCCCATGGCCACTCCACTTTGTTCTTCATCCAGGGAGGGGTGGCCTAGGCATGGTGGCCAGGGCTTGGCTGTGCACAGGGAACAGGAAGCCGTGAGTGGGAGTGGCCAGGGGAGGCGGGTGGCGCTCACTGCCTACAGCAGGTGTGGCCATGGTGCTGACAGGTCCAGCTTATCAGGGCTGGAGGCCCAGGCTCCAGACGTGCAGGCTGTGGGGCTTTATCAGCCTTTAGAGCGCCAGAGTTTGTGGCAATCCTGCCAGCCATGGGTGCTGACAGCCAGGAGCTAGGCG	GACCGAGTATG	GGTAACCGGTCCAGCTCAGGGCAAATCTGCTTGCCCATGGCCACTCCACTTTGTTCTTCATCCAGGGAGGGGTGGCCTAGGCATGGTGGCCAGGGCTTGGCTGTGCACAGGGAACAGGAAGCCGTGAGTGGGAGTGGCCAGGGGAGGCGGGTGGCGCTCACTGCCTACAGCAGGTGTGGCCATGGTGCTGACAGGTCCAGCTTATCAGGGCTGGAGGCCCAGGCTCCAGACGTGCAGGCTGTGGGGCTTTATCAGCCTTTAGAGCGCCAGAGTTTGTGGCAATCCTGCCAGCCATGGGTGCTGACAGCCAGGAGCTAGGCGGACCGAGTATGAGATCGGAAGAGCACACG	350
Long_RAND_TSS-chr1:150974769-150974919_-_BCrep1	chr1	150974727	150975029	-	start:-185,motif:Sp1(Zf)|AGGCCCGCCCCG|123|+/Sp1(Zf)|CGCCCCGCCCTC|128|+/E2F4(E2F)|TTTTCCCGGC|189|-,tssPos:150974844,end:117,tssOffset:185,		CGCCTCCCCAGGTCGGCGGTTTCTCTAGCGCAAGGTGACGGGCGTGGACGCGGCTGTGGGGCCGGGAGCGGAGGGTTGGGGTCTGGCCTCCCGCGCCGGGGCGAAGGGGCAGCCGCAGCGCAGAGGCCCGCCCCGCCCTCCCCTCCCGTCACGCCCAGCCTCCCGGCCCTTGGGCTGCTCGCGGCCTTTTTTTCCCGGCTGGGCTCGGGCTCAGCTCGACTGGGCTCGGCGGGCGGCGGCGGCGGCGCCGGCGGCTGGCGGAGGAGGGAGGGCGAGGGCGGGCGCGGGCCGGCGGGCGGGCGG	CTGCAATAGCC	GGTAACCGGTCCAGCTCACGCCTCCCCAGGTCGGCGGTTTCTCTAGCGCAAGGTGACGGGCGTGGACGCGGCTGTGGGGCCGGGAGCGGAGGGTTGGGGTCTGGCCTCCCGCGCCGGGGCGAAGGGGCAGCCGCAGCGCAGAGGCCCGCCCCGCCCTCCCCTCCCGTCACGCCCAGCCTCCCGGCCCTTGGGCTGCTCGCGGCCTTTTTTTCCCGGCTGGGCTCGGGCTCAGCTCGACTGGGCTCGGCGGGCGGCGGCGGCGGCGCCGGCGGCTGGCGGAGGAGGGAGGGCGAGGGCGGGCGCGGGCCGGCGGGCGGGCGGCTGCAATAGCCAGATCGGAAGAGCACACG	350
Long_RAND_TSS-chr1:150974769-150974919_-_BCrep2	chr1	150974727	150975029	-	end:117,motif:Sp1(Zf)|AGGCCCGCCCCG|123|+/Sp1(Zf)|CGCCCCGCCCTC|128|+/E2F4(E2F)|TTTTCCCGGC|189|-,start:-185,tssPos:150974844,tssOffset:185,		CGCCTCCCCAGGTCGGCGGTTTCTCTAGCGCAAGGTGACGGGCGTGGACGCGGCTGTGGGGCCGGGAGCGGAGGGTTGGGGTCTGGCCTCCCGCGCCGGGGCGAAGGGGCAGCCGCAGCGCAGAGGCCCGCCCCGCCCTCCCCTCCCGTCACGCCCAGCCTCCCGGCCCTTGGGCTGCTCGCGGCCTTTTTTTCCCGGCTGGGCTCGGGCTCAGCTCGACTGGGCTCGGCGGGCGGCGGCGGCGGCGCCGGCGGCTGGCGGAGGAGGGAGGGCGAGGGCGGGCGCGGGCCGGCGGGCGGGCGG	AATAGCGTCTC	GGTAACCGGTCCAGCTCACGCCTCCCCAGGTCGGCGGTTTCTCTAGCGCAAGGTGACGGGCGTGGACGCGGCTGTGGGGCCGGGAGCGGAGGGTTGGGGTCTGGCCTCCCGCGCCGGGGCGAAGGGGCAGCCGCAGCGCAGAGGCCCGCCCCGCCCTCCCCTCCCGTCACGCCCAGCCTCCCGGCCCTTGGGCTGCTCGCGGCCTTTTTTTCCCGGCTGGGCTCGGGCTCAGCTCGACTGGGCTCGGCGGGCGGCGGCGGCGGCGCCGGCGGCTGGCGGAGGAGGGAGGGCGAGGGCGGGCGCGGGCCGGCGGGCGGGCGGAATAGCGTCTCAGATCGGAAGAGCACACG	350
Long_RAND_TSS-chr1:155324287-155324437_-_BCrep1	chr1	155324245	155324547	-	tssOffset:185,motif:Sp1(Zf)|CGCACCGCCCCG|72|+/Sp1(Zf)|GAGGGCGTGGCC|290|-/NFY(CCAAT)|GACCAATGGA|131|+/Elk1(ETS)|GCCGGAAAGG|207|-/E2F4(E2F)|GGCGGGAGAG|31|+/E2F4(E2F)|ACCTCCCGCC|1|-,start:-185,tssPos:155324362,end:117,		CACCTCCCGCCTGCCCTGCTAGGGCCTGTAGGGCGGGAGAGGACGGGGCGCGGGGAGGGAGGTGTAGCCCAGCGCACCGCCCCGGGGCCCAGTCCTGCCTGCGGAGCCCCGGGGAGCACGTGGGCGGCATGGACCAATGGAAAGACAGACAGGGGAAAGGGAGGAGACGGAGGGAGGCGAGACCCGAGGATTGGGAGGCTGGAAGGCGCCGGAAAGGGGAAACCCGGGTCCCGCAGCAGCCTCTTGGCGGAGGGTGCCCTCTTCATCCCGCGTGGGACTGGACTCGCGGAGAGGGCGTGGCCA	GCACAGTTACA	GGTAACCGGTCCAGCTCACACCTCCCGCCTGCCCTGCTAGGGCCTGTAGGGCGGGAGAGGACGGGGCGCGGGGAGGGAGGTGTAGCCCAGCGCACCGCCCCGGGGCCCAGTCCTGCCTGCGGAGCCCCGGGGAGCACGTGGGCGGCATGGACCAATGGAAAGACAGACAGGGGAAAGGGAGGAGACGGAGGGAGGCGAGACCCGAGGATTGGGAGGCTGGAAGGCGCCGGAAAGGGGAAACCCGGGTCCCGCAGCAGCCTCTTGGCGGAGGGTGCCCTCTTCATCCCGCGTGGGACTGGACTCGCGGAGAGGGCGTGGCCAGCACAGTTACAAGATCGGAAGAGCACACG	350
Long_RAND_TSS-chr1:155324287-155324437_-_BCrep2	chr1	155324245	155324547	-	tssPos:155324362,motif:Sp1(Zf)|CGCACCGCCCCG|72|+/Sp1(Zf)|GAGGGCGTGGCC|290|-/NFY(CCAAT)|GACCAATGGA|131|+/Elk1(ETS)|GCCGGAAAGG|207|-/E2F4(E2F)|GGCGGGAGAG|31|+/E2F4(E2F)|ACCTCCCGCC|1|-,start:-185,end:117,tssOffset:185,		CACCTCCCGCCTGCCCTGCTAGGGCCTGTAGGGCGGGAGAGGACGGGGCGCGGGGAGGGAGGTGTAGCCCAGCGCACCGCCCCGGGGCCCAGTCCTGCCTGCGGAGCCCCGGGGAGCACGTGGGCGGCATGGACCAATGGAAAGACAGACAGGGGAAAGGGAGGAGACGGAGGGAGGCGAGACCCGAGGATTGGGAGGCTGGAAGGCGCCGGAAAGGGGAAACCCGGGTCCCGCAGCAGCCTCTTGGCGGAGGGTGCCCTCTTCATCCCGCGTGGGACTGGACTCGCGGAGAGGGCGTGGCCA	ACGAACCATTA	GGTAACCGGTCCAGCTCACACCTCCCGCCTGCCCTGCTAGGGCCTGTAGGGCGGGAGAGGACGGGGCGCGGGGAGGGAGGTGTAGCCCAGCGCACCGCCCCGGGGCCCAGTCCTGCCTGCGGAGCCCCGGGGAGCACGTGGGCGGCATGGACCAATGGAAAGACAGACAGGGGAAAGGGAGGAGACGGAGGGAGGCGAGACCCGAGGATTGGGAGGCTGGAAGGCGCCGGAAAGGGGAAACCCGGGTCCCGCAGCAGCCTCTTGGCGGAGGGTGCCCTCTTCATCCCGCGTGGGACTGGACTCGCGGAGAGGGCGTGGCCAACGAACCATTAAGATCGGAAGAGCACACG	350
Long_RAND_TSS-chr1:156338757-156338907_+_BCrep1	chr1	156338647	156338949	+	motif:Ronin(THAP)|GCACACTGGGAGTTGTGGTT|176|-/Six2(Homeobox)|GGCTTGCGTTTC|284|-/Stat3(Stat)|TTTCCGGGCA|169|+/Stat3(Stat)|TTCCGGGCAC|170|-/RUNX-AML(Runt)|GTTGTGGTTT|187|+/SpliceDonor|GTCTTACCGG|141|-,start:-185,tssPos:156338832,end:117,tssOffset:185,		GACCGTGAAGGCTAAGAAAGGCTTCACAGTTCCCACTCTTTTGGTCTAGCCTTAGCAACAGGTGGACTAGAGAGGCGGGACTCCAGCCAGCACATGGGGGAAAGACCTGCCGGCTTGGCGCAGGGTGAAGTGGGAGTTGTAGTCTTACCGGGCCGGACTGCGCAGCCTTTTTCCGGGCACACTGGGAGTTGTGGTTTATCGCCTCTGGACTAATGGCTGTATGTGGACTTTTCCCTTCTTAGGAAATGCTTTCAGTGAGGCTGTGAGCAGTACCGGAGGGTGATGGCTTGCGTTTCCTTAAGT	AACGAATTAGC	GGTAACCGGTCCAGCTCAGACCGTGAAGGCTAAGAAAGGCTTCACAGTTCCCACTCTTTTGGTCTAGCCTTAGCAACAGGTGGACTAGAGAGGCGGGACTCCAGCCAGCACATGGGGGAAAGACCTGCCGGCTTGGCGCAGGGTGAAGTGGGAGTTGTAGTCTTACCGGGCCGGACTGCGCAGCCTTTTTCCGGGCACACTGGGAGTTGTGGTTTATCGCCTCTGGACTAATGGCTGTATGTGGACTTTTCCCTTCTTAGGAAATGCTTTCAGTGAGGCTGTGAGCAGTACCGGAGGGTGATGGCTTGCGTTTCCTTAAGTAACGAATTAGCAGATCGGAAGAGCACACG	350
Long_RAND_TSS-chr1:156338757-156338907_+_BCrep2	chr1	156338647	156338949	+	end:117,tssPos:156338832,motif:Ronin(THAP)|GCACACTGGGAGTTGTGGTT|176|-/Six2(Homeobox)|GGCTTGCGTTTC|284|-/Stat3(Stat)|TTTCCGGGCA|169|+/Stat3(Stat)|TTCCGGGCAC|170|-/RUNX-AML(Runt)|GTTGTGGTTT|187|+/SpliceDonor|GTCTTACCGG|141|-,start:-185,tssOffset:185,		GACCGTGAAGGCTAAGAAAGGCTTCACAGTTCCCACTCTTTTGGTCTAGCCTTAGCAACAGGTGGACTAGAGAGGCGGGACTCCAGCCAGCACATGGGGGAAAGACCTGCCGGCTTGGCGCAGGGTGAAGTGGGAGTTGTAGTCTTACCGGGCCGGACTGCGCAGCCTTTTTCCGGGCACACTGGGAGTTGTGGTTTATCGCCTCTGGACTAATGGCTGTATGTGGACTTTTCCCTTCTTAGGAAATGCTTTCAGTGAGGCTGTGAGCAGTACCGGAGGGTGATGGCTTGCGTTTCCTTAAGT	GAGCGTCGGAA	GGTAACCGGTCCAGCTCAGACCGTGAAGGCTAAGAAAGGCTTCACAGTTCCCACTCTTTTGGTCTAGCCTTAGCAACAGGTGGACTAGAGAGGCGGGACTCCAGCCAGCACATGGGGGAAAGACCTGCCGGCTTGGCGCAGGGTGAAGTGGGAGTTGTAGTCTTACCGGGCCGGACTGCGCAGCCTTTTTCCGGGCACACTGGGAGTTGTGGTTTATCGCCTCTGGACTAATGGCTGTATGTGGACTTTTCCCTTCTTAGGAAATGCTTTCAGTGAGGCTGTGAGCAGTACCGGAGGGTGATGGCTTGCGTTTCCTTAAGTGAGCGTCGGAAAGATCGGAAGAGCACACG	350
Long_RAND_TSS-chr1:167715559-167715709_+_BCrep1	chr1	167715449	167715751	+	tssOffset:185,end:117,motif:CTCF(Zf)|CCTGCGCCCTCAAGTGGTTG|162|+/PSE(SNAPc)|TCTTTGGGTTGTGTTTGCTT|201|-/SpliceDonor|AACTCACCTT|6|-,tssPos:167715634,start:-185,		CAAAAAAACTCACCTTTAAGTGATTCTTACTCCAAAACAGGGCTCGTCCGGGATTTGAACCCGGGACCTCTCGCACCCTAAGCGAGAATCATACCCCTAGACCAACGAGCCGACACAAACTCCACCTTACTGTCATCAGAAAGGAACACATAGCTATTTAGTCCTGCGCCCTCAAGTGGTTGCTCGCATGTTAGGATTCGATCTTTGGGTTGTGTTTGCTTTCTATAGATACCGCGTTTTCAATTTTCTTTCTTTTCTGTTTTGCTCTTTGAAAATCAGTAACACAGAAGACAGCAAAATTGT	CTACATATTCG	GGTAACCGGTCCAGCTCACAAAAAAACTCACCTTTAAGTGATTCTTACTCCAAAACAGGGCTCGTCCGGGATTTGAACCCGGGACCTCTCGCACCCTAAGCGAGAATCATACCCCTAGACCAACGAGCCGACACAAACTCCACCTTACTGTCATCAGAAAGGAACACATAGCTATTTAGTCCTGCGCCCTCAAGTGGTTGCTCGCATGTTAGGATTCGATCTTTGGGTTGTGTTTGCTTTCTATAGATACCGCGTTTTCAATTTTCTTTCTTTTCTGTTTTGCTCTTTGAAAATCAGTAACACAGAAGACAGCAAAATTGTCTACATATTCGAGATCGGAAGAGCACACG	350
Long_RAND_TSS-chr1:167715559-167715709_+_BCrep2	chr1	167715449	167715751	+	end:117,tssPos:167715634,motif:CTCF(Zf)|CCTGCGCCCTCAAGTGGTTG|162|+/PSE(SNAPc)|TCTTTGGGTTGTGTTTGCTT|201|-/SpliceDonor|AACTCACCTT|6|-,start:-185,tssOffset:185,		CAAAAAAACTCACCTTTAAGTGATTCTTACTCCAAAACAGGGCTCGTCCGGGATTTGAACCCGGGACCTCTCGCACCCTAAGCGAGAATCATACCCCTAGACCAACGAGCCGACACAAACTCCACCTTACTGTCATCAGAAAGGAACACATAGCTATTTAGTCCTGCGCCCTCAAGTGGTTGCTCGCATGTTAGGATTCGATCTTTGGGTTGTGTTTGCTTTCTATAGATACCGCGTTTTCAATTTTCTTTCTTTTCTGTTTTGCTCTTTGAAAATCAGTAACACAGAAGACAGCAAAATTGT	CTCAGTACAAT	GGTAACCGGTCCAGCTCACAAAAAAACTCACCTTTAAGTGATTCTTACTCCAAAACAGGGCTCGTCCGGGATTTGAACCCGGGACCTCTCGCACCCTAAGCGAGAATCATACCCCTAGACCAACGAGCCGACACAAACTCCACCTTACTGTCATCAGAAAGGAACACATAGCTATTTAGTCCTGCGCCCTCAAGTGGTTGCTCGCATGTTAGGATTCGATCTTTGGGTTGTGTTTGCTTTCTATAGATACCGCGTTTTCAATTTTCTTTCTTTTCTGTTTTGCTCTTTGAAAATCAGTAACACAGAAGACAGCAAAATTGTCTCAGTACAATAGATCGGAAGAGCACACG	350
Long_RAND_TSS-chr1:174998628-174998778_+_BCrep1	chr1	174998518	174998820	+	tssOffset:185,end:117,start:-185,motif:TATA-Box(TBP)|GTTTTTAAATGG|202|-/SpliceDonor|AACCCACCTA|84|-,tssPos:174998703,		CCCTTCGCCGGGCCTTAAGCATAATCTACAGAAAAAACTACGTACATAAATATACGTTTACAACTCAATGAGATTTCTAAAGTGAACCCACCTATCTATAATCAGTGTCCAAATCAAGAAACATTACCTGAACCTCAAAAGCCCCCTGGTGGCTCTTTCATGTCATTGTCCTCCCCACTATGCTCATTAACACCATGGGCTAGTTTTTAAATGGAACCACGCAATATGAACTCTTCCATGTCTGGCTTCTTTCCCTCAACTTCATTTTTTTGTGTGAAATTCACGCATGTTGCGTTTCGGTAA	GAACGTCGAGG	GGTAACCGGTCCAGCTCACCCTTCGCCGGGCCTTAAGCATAATCTACAGAAAAAACTACGTACATAAATATACGTTTACAACTCAATGAGATTTCTAAAGTGAACCCACCTATCTATAATCAGTGTCCAAATCAAGAAACATTACCTGAACCTCAAAAGCCCCCTGGTGGCTCTTTCATGTCATTGTCCTCCCCACTATGCTCATTAACACCATGGGCTAGTTTTTAAATGGAACCACGCAATATGAACTCTTCCATGTCTGGCTTCTTTCCCTCAACTTCATTTTTTTGTGTGAAATTCACGCATGTTGCGTTTCGGTAAGAACGTCGAGGAGATCGGAAGAGCACACG	350
Long_RAND_TSS-chr1:174998628-174998778_+_BCrep2	chr1	174998518	174998820	+	tssOffset:185,motif:TATA-Box(TBP)|GTTTTTAAATGG|202|-/SpliceDonor|AACCCACCTA|84|-,tssPos:174998703,start:-185,end:117,		CCCTTCGCCGGGCCTTAAGCATAATCTACAGAAAAAACTACGTACATAAATATACGTTTACAACTCAATGAGATTTCTAAAGTGAACCCACCTATCTATAATCAGTGTCCAAATCAAGAAACATTACCTGAACCTCAAAAGCCCCCTGGTGGCTCTTTCATGTCATTGTCCTCCCCACTATGCTCATTAACACCATGGGCTAGTTTTTAAATGGAACCACGCAATATGAACTCTTCCATGTCTGGCTTCTTTCCCTCAACTTCATTTTTTTGTGTGAAATTCACGCATGTTGCGTTTCGGTAA	GCCAATAGCCT	GGTAACCGGTCCAGCTCACCCTTCGCCGGGCCTTAAGCATAATCTACAGAAAAAACTACGTACATAAATATACGTTTACAACTCAATGAGATTTCTAAAGTGAACCCACCTATCTATAATCAGTGTCCAAATCAAGAAACATTACCTGAACCTCAAAAGCCCCCTGGTGGCTCTTTCATGTCATTGTCCTCCCCACTATGCTCATTAACACCATGGGCTAGTTTTTAAATGGAACCACGCAATATGAACTCTTCCATGTCTGGCTTCTTTCCCTCAACTTCATTTTTTTGTGTGAAATTCACGCATGTTGCGTTTCGGTAAGCCAATAGCCTAGATCGGAAGAGCACACG	350
Long_RAND_TSS-chr1:174999308-174999458_-_BCrep1	chr1	174999266	174999568	-	end:117,tssPos:174999383,motif:Elk1(ETS)|AGCGGAAGCC|211|-/CRE(bZIP)|TGGTGGCGTCAT|147|+/CRE(bZIP)|GTGGCGTCATCA|149|-/CRE(bZIP)|GAGACGTCACCG|116|-/Usf2(bHLH)|GCCTCGTGAC|191|-/NFIL3(bZIP)|GTGGCGTCATCACTG|149|+/E2F4(E2F)|GTTTGGCGCG|103|-,start:-185,tssOffset:185,		AAGGCGAAAAATGGGGAGGAGCAGCCTGGTTACTTTCAAACGAGAAAGAACGGATATGTTAAGCGTGGAGGGCTCCTAATGGTAGCGGTTTGATTTTCAGTGAGTTTGGCGCGGTGGAGACGTCACCGCGGTCTAACAGTTCCGACGTGGTGGCGTCATCACTGGCCGCCGTAGGAGGTGGAGCTACGTTGGCCTCGTGACCGGGCCCTGTAGCGGAAGCCCAGGTCAAGGCCCTAACAAAAGGGCCCGCCTATGGCCACAGTTTCAGGCCCTCCTTTCAGTCATGGACTGTTGAAGCACGAT	CACAAGACGAG	GGTAACCGGTCCAGCTCAAAGGCGAAAAATGGGGAGGAGCAGCCTGGTTACTTTCAAACGAGAAAGAACGGATATGTTAAGCGTGGAGGGCTCCTAATGGTAGCGGTTTGATTTTCAGTGAGTTTGGCGCGGTGGAGACGTCACCGCGGTCTAACAGTTCCGACGTGGTGGCGTCATCACTGGCCGCCGTAGGAGGTGGAGCTACGTTGGCCTCGTGACCGGGCCCTGTAGCGGAAGCCCAGGTCAAGGCCCTAACAAAAGGGCCCGCCTATGGCCACAGTTTCAGGCCCTCCTTTCAGTCATGGACTGTTGAAGCACGATCACAAGACGAGAGATCGGAAGAGCACACG	350
Long_RAND_TSS-chr1:174999308-174999458_-_BCrep2	chr1	174999266	174999568	-	tssPos:174999383,motif:Elk1(ETS)|AGCGGAAGCC|211|-/CRE(bZIP)|TGGTGGCGTCAT|147|+/CRE(bZIP)|GTGGCGTCATCA|149|-/CRE(bZIP)|GAGACGTCACCG|116|-/Usf2(bHLH)|GCCTCGTGAC|191|-/NFIL3(bZIP)|GTGGCGTCATCACTG|149|+/E2F4(E2F)|GTTTGGCGCG|103|-,start:-185,end:117,tssOffset:185,		AAGGCGAAAAATGGGGAGGAGCAGCCTGGTTACTTTCAAACGAGAAAGAACGGATATGTTAAGCGTGGAGGGCTCCTAATGGTAGCGGTTTGATTTTCAGTGAGTTTGGCGCGGTGGAGACGTCACCGCGGTCTAACAGTTCCGACGTGGTGGCGTCATCACTGGCCGCCGTAGGAGGTGGAGCTACGTTGGCCTCGTGACCGGGCCCTGTAGCGGAAGCCCAGGTCAAGGCCCTAACAAAAGGGCCCGCCTATGGCCACAGTTTCAGGCCCTCCTTTCAGTCATGGACTGTTGAAGCACGAT	GACGAATGAGG	GGTAACCGGTCCAGCTCAAAGGCGAAAAATGGGGAGGAGCAGCCTGGTTACTTTCAAACGAGAAAGAACGGATATGTTAAGCGTGGAGGGCTCCTAATGGTAGCGGTTTGATTTTCAGTGAGTTTGGCGCGGTGGAGACGTCACCGCGGTCTAACAGTTCCGACGTGGTGGCGTCATCACTGGCCGCCGTAGGAGGTGGAGCTACGTTGGCCTCGTGACCGGGCCCTGTAGCGGAAGCCCAGGTCAAGGCCCTAACAAAAGGGCCCGCCTATGGCCACAGTTTCAGGCCCTCCTTTCAGTCATGGACTGTTGAAGCACGATGACGAATGAGGAGATCGGAAGAGCACACG	350
Long_RAND_TSS-chr1:176880281-176880431_-_BCrep1	chr1	176880239	176880541	-	motif:Six2(Homeobox)|ACATCAAGTTTC|272|-/PSE(SNAPc)|AAACCACCATGACTGGAGAA|187|+/AP-1(bZIP)|GTGACTCACA|54|+/AP-1(bZIP)|GGTGACTCAC|53|-/TATA-Box(TBP)|CCTTTAAGACCC|287|+/Meis1(Homeobox)|GTGTGACAGC|130|+/SpliceDonor|GAGGTGACTC|51|+/SpliceDonor|AAGGAAAGTG|205|+/SpliceDonor|CACTCACATC|267|-,tssPos:176880356,start:-185,end:117,tssOffset:185,		CTGGTCCAGCATTCTTCATTTTACAGATGAAGAAACTGAGGCCAGGGTAGGGAGGTGACTCACAGGCCTTTCAACCTACTGCCCCATCATCACAATGCATGCTCACAGGAGAGCTGCTCTCTTTCCGGACGTGTGACAGCAGACAGATAATTCAGAAAAAAGGGAGGCAGATCAGAGGGATGGGCAGAAACCACCATGACTGGAGAAGGAAAGTGGGAAAGTATCAGACAAGAGAGCCAGTCCTTAGCAGGGGGCTTACGAGTCCTCCACTCACATCAAGTTTCAGGCCTTTAAGACCCACCT	GAGGTGGAGTA	GGTAACCGGTCCAGCTCACTGGTCCAGCATTCTTCATTTTACAGATGAAGAAACTGAGGCCAGGGTAGGGAGGTGACTCACAGGCCTTTCAACCTACTGCCCCATCATCACAATGCATGCTCACAGGAGAGCTGCTCTCTTTCCGGACGTGTGACAGCAGACAGATAATTCAGAAAAAAGGGAGGCAGATCAGAGGGATGGGCAGAAACCACCATGACTGGAGAAGGAAAGTGGGAAAGTATCAGACAAGAGAGCCAGTCCTTAGCAGGGGGCTTACGAGTCCTCCACTCACATCAAGTTTCAGGCCTTTAAGACCCACCTGAGGTGGAGTAAGATCGGAAGAGCACACG	350
Long_RAND_TSS-chr1:176880281-176880431_-_BCrep2	chr1	176880239	176880541	-	end:117,motif:Six2(Homeobox)|ACATCAAGTTTC|272|-/PSE(SNAPc)|AAACCACCATGACTGGAGAA|187|+/AP-1(bZIP)|GTGACTCACA|54|+/AP-1(bZIP)|GGTGACTCAC|53|-/TATA-Box(TBP)|CCTTTAAGACCC|287|+/Meis1(Homeobox)|GTGTGACAGC|130|+/SpliceDonor|GAGGTGACTC|51|+/SpliceDonor|AAGGAAAGTG|205|+/SpliceDonor|CACTCACATC|267|-,tssPos:176880356,start:-185,tssOffset:185,		CTGGTCCAGCATTCTTCATTTTACAGATGAAGAAACTGAGGCCAGGGTAGGGAGGTGACTCACAGGCCTTTCAACCTACTGCCCCATCATCACAATGCATGCTCACAGGAGAGCTGCTCTCTTTCCGGACGTGTGACAGCAGACAGATAATTCAGAAAAAAGGGAGGCAGATCAGAGGGATGGGCAGAAACCACCATGACTGGAGAAGGAAAGTGGGAAAGTATCAGACAAGAGAGCCAGTCCTTAGCAGGGGGCTTACGAGTCCTCCACTCACATCAAGTTTCAGGCCTTTAAGACCCACCT	TCGCTTACTTC	GGTAACCGGTCCAGCTCACTGGTCCAGCATTCTTCATTTTACAGATGAAGAAACTGAGGCCAGGGTAGGGAGGTGACTCACAGGCCTTTCAACCTACTGCCCCATCATCACAATGCATGCTCACAGGAGAGCTGCTCTCTTTCCGGACGTGTGACAGCAGACAGATAATTCAGAAAAAAGGGAGGCAGATCAGAGGGATGGGCAGAAACCACCATGACTGGAGAAGGAAAGTGGGAAAGTATCAGACAAGAGAGCCAGTCCTTAGCAGGGGGCTTACGAGTCCTCCACTCACATCAAGTTTCAGGCCTTTAAGACCCACCTTCGCTTACTTCAGATCGGAAGAGCACACG	350
Long_RAND_TSS-chr1:204672883-204673033_-_BCrep1	chr1	204672841	204673143	-	tssOffset:185,end:117,tssPos:204672958,motif:PSE(SNAPc)|CTTCTGAGAAATGGTGAGTC|233|-/PSE(SNAPc)|TTTTATGATTAGGGTGAATT|5|-/CDX4(Homeobox)|TGTTTTATGATT|3|-/TATA-Box(TBP)|GTTTTTAGAGCT|254|+/SpliceDonor|ATGGTGAGTC|243|+,start:-185,		TGGTGTTTTATGATTAGGGTGAATTTAAGTTGCTGGTGCATTCTCTAAGCATATATCATCTGACAGAGGGAGAGGGAGGGCCCTTCGGAAGGCTAGTAGCAGAGAGGGGGTGGCCCTCGGTCAACCATGTATGTGGATCTTACGTGGATCTCTGAGAAGTGGCTGGCCCTAAGAGAAAGATCTGCATTGTGAAGGCTCTGTCTGGATGGTGTGCAGTGAGATATGCTGCCCAGCTTCTGAGAAATGGTGAGTCTGTTTTTAGAGCTGGATGAAGCGGATGATTGATGGAACTAGTGGGTGGTC	CATCAGAACCT	GGTAACCGGTCCAGCTCATGGTGTTTTATGATTAGGGTGAATTTAAGTTGCTGGTGCATTCTCTAAGCATATATCATCTGACAGAGGGAGAGGGAGGGCCCTTCGGAAGGCTAGTAGCAGAGAGGGGGTGGCCCTCGGTCAACCATGTATGTGGATCTTACGTGGATCTCTGAGAAGTGGCTGGCCCTAAGAGAAAGATCTGCATTGTGAAGGCTCTGTCTGGATGGTGTGCAGTGAGATATGCTGCCCAGCTTCTGAGAAATGGTGAGTCTGTTTTTAGAGCTGGATGAAGCGGATGATTGATGGAACTAGTGGGTGGTCCATCAGAACCTAGATCGGAAGAGCACACG	350
Long_RAND_TSS-chr1:204672883-204673033_-_BCrep2	chr1	204672841	204673143	-	tssOffset:185,tssPos:204672958,motif:PSE(SNAPc)|CTTCTGAGAAATGGTGAGTC|233|-/PSE(SNAPc)|TTTTATGATTAGGGTGAATT|5|-/CDX4(Homeobox)|TGTTTTATGATT|3|-/TATA-Box(TBP)|GTTTTTAGAGCT|254|+/SpliceDonor|ATGGTGAGTC|243|+,start:-185,end:117,		TGGTGTTTTATGATTAGGGTGAATTTAAGTTGCTGGTGCATTCTCTAAGCATATATCATCTGACAGAGGGAGAGGGAGGGCCCTTCGGAAGGCTAGTAGCAGAGAGGGGGTGGCCCTCGGTCAACCATGTATGTGGATCTTACGTGGATCTCTGAGAAGTGGCTGGCCCTAAGAGAAAGATCTGCATTGTGAAGGCTCTGTCTGGATGGTGTGCAGTGAGATATGCTGCCCAGCTTCTGAGAAATGGTGAGTCTGTTTTTAGAGCTGGATGAAGCGGATGATTGATGGAACTAGTGGGTGGTC	GTCACTATGCA	GGTAACCGGTCCAGCTCATGGTGTTTTATGATTAGGGTGAATTTAAGTTGCTGGTGCATTCTCTAAGCATATATCATCTGACAGAGGGAGAGGGAGGGCCCTTCGGAAGGCTAGTAGCAGAGAGGGGGTGGCCCTCGGTCAACCATGTATGTGGATCTTACGTGGATCTCTGAGAAGTGGCTGGCCCTAAGAGAAAGATCTGCATTGTGAAGGCTCTGTCTGGATGGTGTGCAGTGAGATATGCTGCCCAGCTTCTGAGAAATGGTGAGTCTGTTTTTAGAGCTGGATGAAGCGGATGATTGATGGAACTAGTGGGTGGTCGTCACTATGCAAGATCGGAAGAGCACACG	350
Long_RAND_TSS-chr1:206575281-206575431_+_BCrep1	chr1	206575171	206575473	+	end:117,motif:Elk1(ETS)|GGCTTCCGGG|221|+/PU.1(ETS)|AGAGGAAATG|190|+/p63(p53)|GACCGGCTTGGGCTTGGCTA|278|-/Meis1(Homeobox)|GCTGACAGAT|163|-/NF1(CTF)|GATGGCTTCCTTCCAA|130|+/NF1(CTF)|ATGGCTTCCTTCCAAG|131|-,tssPos:206575356,start:-185,tssOffset:185,		TGCCTGCAGACGTTCCCATCTAGGGCAAGCACAACAGAAGCACCGGGTGTTTGGGGTGTGGAAGGCAGCTGCAGATGGACATTCTCCTGTAGGAGGGGCCTGAGGCTTTCCTCCCTGACTTAAGCCTGGAGATGGCTTCCTTCCAAGGGGTGAAAGAATTGCTGCTGACAGATTTGCTAAGAGCTGAGAAAGAGGAAATGTGGCAAAGGCTCATGGTGAATGGCTTCCGGGGTATTTTTTGTTTTGTTTTCTTGAGTTGTGTGTGTTAAGAATGCGTAGACCGGCTTGGGCTTGGCTAAGATA	TCCGCTAATCT	GGTAACCGGTCCAGCTCATGCCTGCAGACGTTCCCATCTAGGGCAAGCACAACAGAAGCACCGGGTGTTTGGGGTGTGGAAGGCAGCTGCAGATGGACATTCTCCTGTAGGAGGGGCCTGAGGCTTTCCTCCCTGACTTAAGCCTGGAGATGGCTTCCTTCCAAGGGGTGAAAGAATTGCTGCTGACAGATTTGCTAAGAGCTGAGAAAGAGGAAATGTGGCAAAGGCTCATGGTGAATGGCTTCCGGGGTATTTTTTGTTTTGTTTTCTTGAGTTGTGTGTGTTAAGAATGCGTAGACCGGCTTGGGCTTGGCTAAGATATCCGCTAATCTAGATCGGAAGAGCACACG	350
Long_RAND_TSS-chr1:206575281-206575431_+_BCrep2	chr1	206575171	206575473	+	end:117,motif:Elk1(ETS)|GGCTTCCGGG|221|+/PU.1(ETS)|AGAGGAAATG|190|+/p63(p53)|GACCGGCTTGGGCTTGGCTA|278|-/Meis1(Homeobox)|GCTGACAGAT|163|-/NF1(CTF)|GATGGCTTCCTTCCAA|130|+/NF1(CTF)|ATGGCTTCCTTCCAAG|131|-,tssPos:206575356,start:-185,tssOffset:185,		TGCCTGCAGACGTTCCCATCTAGGGCAAGCACAACAGAAGCACCGGGTGTTTGGGGTGTGGAAGGCAGCTGCAGATGGACATTCTCCTGTAGGAGGGGCCTGAGGCTTTCCTCCCTGACTTAAGCCTGGAGATGGCTTCCTTCCAAGGGGTGAAAGAATTGCTGCTGACAGATTTGCTAAGAGCTGAGAAAGAGGAAATGTGGCAAAGGCTCATGGTGAATGGCTTCCGGGGTATTTTTTGTTTTGTTTTCTTGAGTTGTGTGTGTTAAGAATGCGTAGACCGGCTTGGGCTTGGCTAAGATA	TGATGCCGCGA	GGTAACCGGTCCAGCTCATGCCTGCAGACGTTCCCATCTAGGGCAAGCACAACAGAAGCACCGGGTGTTTGGGGTGTGGAAGGCAGCTGCAGATGGACATTCTCCTGTAGGAGGGGCCTGAGGCTTTCCTCCCTGACTTAAGCCTGGAGATGGCTTCCTTCCAAGGGGTGAAAGAATTGCTGCTGACAGATTTGCTAAGAGCTGAGAAAGAGGAAATGTGGCAAAGGCTCATGGTGAATGGCTTCCGGGGTATTTTTTGTTTTGTTTTCTTGAGTTGTGTGTGTTAAGAATGCGTAGACCGGCTTGGGCTTGGCTAAGATATGATGCCGCGAAGATCGGAAGAGCACACG	350
Long_RAND_TSS-chr1:209645962-209646112_+_BCrep1	chr1	209645852	209646154	+	tssOffset:185,motif:NRF1(NRF)|GTGCGCCTGCGC|89|+/NRF1(NRF)|GCGCCTGCGCGT|91|-/Meis1(Homeobox)|GTGTGTCAGC|47|+/Meis1(Homeobox)|AATGACAGCT|162|-,start:-185,tssPos:209646037,end:117,		AAAACAGACAACTGTCAAACAAAGAAAGGCAGTGGTCGTTGGAGTGTGTGTGTCAGCGGGCAGGGGGATAAGGGTGCATTTACATGCATGTGCGCCTGCGCGTATTAGAGAGGAGGGACTTCCAACTGGCTACTGTTCCTCAGCTTGTTTCCAAGAGATAAAAATGACAGCTGTTTGGCTTAGATAATTAACCTGAGGAATGCGCTGTGTAAGACTGTTATTAAGGCAGCTGGGCAATTAAGTTTTTCCCCAGAAAGGGAGGGAATGGGGGATAAATAAAGCATTTAGGGGAGCAGACACAAC	AGGTAATGCCG	GGTAACCGGTCCAGCTCAAAAACAGACAACTGTCAAACAAAGAAAGGCAGTGGTCGTTGGAGTGTGTGTGTCAGCGGGCAGGGGGATAAGGGTGCATTTACATGCATGTGCGCCTGCGCGTATTAGAGAGGAGGGACTTCCAACTGGCTACTGTTCCTCAGCTTGTTTCCAAGAGATAAAAATGACAGCTGTTTGGCTTAGATAATTAACCTGAGGAATGCGCTGTGTAAGACTGTTATTAAGGCAGCTGGGCAATTAAGTTTTTCCCCAGAAAGGGAGGGAATGGGGGATAAATAAAGCATTTAGGGGAGCAGACACAACAGGTAATGCCGAGATCGGAAGAGCACACG	350
Long_RAND_TSS-chr1:209645962-209646112_+_BCrep2	chr1	209645852	209646154	+	end:117,motif:NRF1(NRF)|GTGCGCCTGCGC|89|+/NRF1(NRF)|GCGCCTGCGCGT|91|-/Meis1(Homeobox)|GTGTGTCAGC|47|+/Meis1(Homeobox)|AATGACAGCT|162|-,tssPos:209646037,start:-185,tssOffset:185,		AAAACAGACAACTGTCAAACAAAGAAAGGCAGTGGTCGTTGGAGTGTGTGTGTCAGCGGGCAGGGGGATAAGGGTGCATTTACATGCATGTGCGCCTGCGCGTATTAGAGAGGAGGGACTTCCAACTGGCTACTGTTCCTCAGCTTGTTTCCAAGAGATAAAAATGACAGCTGTTTGGCTTAGATAATTAACCTGAGGAATGCGCTGTGTAAGACTGTTATTAAGGCAGCTGGGCAATTAAGTTTTTCCCCAGAAAGGGAGGGAATGGGGGATAAATAAAGCATTTAGGGGAGCAGACACAAC	CCTATATCCAG	GGTAACCGGTCCAGCTCAAAAACAGACAACTGTCAAACAAAGAAAGGCAGTGGTCGTTGGAGTGTGTGTGTCAGCGGGCAGGGGGATAAGGGTGCATTTACATGCATGTGCGCCTGCGCGTATTAGAGAGGAGGGACTTCCAACTGGCTACTGTTCCTCAGCTTGTTTCCAAGAGATAAAAATGACAGCTGTTTGGCTTAGATAATTAACCTGAGGAATGCGCTGTGTAAGACTGTTATTAAGGCAGCTGGGCAATTAAGTTTTTCCCCAGAAAGGGAGGGAATGGGGGATAAATAAAGCATTTAGGGGAGCAGACACAACCCTATATCCAGAGATCGGAAGAGCACACG	350
Long_RAND_TSS-chr1:209827765-209827915_-_BCrep1	chr1	209827723	209828025	-	tssOffset:185,start:-185,motif:Elk1(ETS)|AACATCCGGT|122|+/CDX4(Homeobox)|TGCCATAAAGCA|74|+/CDX4(Homeobox)|CGCTTTACGGCG|53|-,tssPos:209827840,end:117,		GTTTTCCACCAGGAAGTTGTCCAGTCAACACAAGCACGTGGGCTCGCTGACTGCGCTTTACGGCGAAAGCAAGGTGCCATAAAGCAGATCCGCTTTACGTCGCGCTCGTACGACAGGCTTAGAACATCCGGTTCCCGGTTCTGCCCCCTACCGCAGCTCTTTGAAAGCACGGGAGTTCGTTCACTAGTGTTCTCAGAGCCCTAGAACGTGGGCAGCTGGGCTTCCCGGGTTGCGTGAGTCGGGGGCATGAGCTTTGTGCTTGTGTTTTGGTTATGGAAATCAGTCTGCGTAAATGTGTAGTAG	AGTGACAGCGG	GGTAACCGGTCCAGCTCAGTTTTCCACCAGGAAGTTGTCCAGTCAACACAAGCACGTGGGCTCGCTGACTGCGCTTTACGGCGAAAGCAAGGTGCCATAAAGCAGATCCGCTTTACGTCGCGCTCGTACGACAGGCTTAGAACATCCGGTTCCCGGTTCTGCCCCCTACCGCAGCTCTTTGAAAGCACGGGAGTTCGTTCACTAGTGTTCTCAGAGCCCTAGAACGTGGGCAGCTGGGCTTCCCGGGTTGCGTGAGTCGGGGGCATGAGCTTTGTGCTTGTGTTTTGGTTATGGAAATCAGTCTGCGTAAATGTGTAGTAGAGTGACAGCGGAGATCGGAAGAGCACACG	350
Long_RAND_TSS-chr1:209827765-209827915_-_BCrep2	chr1	209827723	209828025	-	tssOffset:185,end:117,motif:Elk1(ETS)|AACATCCGGT|122|+/CDX4(Homeobox)|TGCCATAAAGCA|74|+/CDX4(Homeobox)|CGCTTTACGGCG|53|-,start:-185,tssPos:209827840,		GTTTTCCACCAGGAAGTTGTCCAGTCAACACAAGCACGTGGGCTCGCTGACTGCGCTTTACGGCGAAAGCAAGGTGCCATAAAGCAGATCCGCTTTACGTCGCGCTCGTACGACAGGCTTAGAACATCCGGTTCCCGGTTCTGCCCCCTACCGCAGCTCTTTGAAAGCACGGGAGTTCGTTCACTAGTGTTCTCAGAGCCCTAGAACGTGGGCAGCTGGGCTTCCCGGGTTGCGTGAGTCGGGGGCATGAGCTTTGTGCTTGTGTTTTGGTTATGGAAATCAGTCTGCGTAAATGTGTAGTAG	GCTGGAGGAAC	GGTAACCGGTCCAGCTCAGTTTTCCACCAGGAAGTTGTCCAGTCAACACAAGCACGTGGGCTCGCTGACTGCGCTTTACGGCGAAAGCAAGGTGCCATAAAGCAGATCCGCTTTACGTCGCGCTCGTACGACAGGCTTAGAACATCCGGTTCCCGGTTCTGCCCCCTACCGCAGCTCTTTGAAAGCACGGGAGTTCGTTCACTAGTGTTCTCAGAGCCCTAGAACGTGGGCAGCTGGGCTTCCCGGGTTGCGTGAGTCGGGGGCATGAGCTTTGTGCTTGTGTTTTGGTTATGGAAATCAGTCTGCGTAAATGTGTAGTAGGCTGGAGGAACAGATCGGAAGAGCACACG	350
Long_RAND_TSS-chr1:2180312-2180462_-_BCrep1	chr1	2180270	2180572	-	tssOffset:185,end:117,tssPos:2180387,motif:AP-1(bZIP)|CTGAGTCATC|117|+/AP-1(bZIP)|ATGAGTCATC|132|+/AP-1(bZIP)|GATGAGTCAT|131|-/AP-1(bZIP)|TCTGAGTCAT|116|-,start:-185,		TGTGCGTCCACGTCGTCCATGCATCCACGTCGTCCGTGCGTCCACGTCATCTGTGCGTCCACGTCATCTGTGCGTCCGCGTCGTCTGTGCGTCCGCGTCGTCTGGGTGTCCGTGCATCTGAGTCATCTGTGGATGAGTCATCCGTGTGTCTACGTCGTCCGTGCATCCACATCGTCTGTGCGTCCATGTCGTCTGTGCGTCCACATCGTCTGGGTGTCCACGTCGTCCGGGCGTCTGTGCATCTGAGTTGTCTGTGCATCTGCAGTCAGTCCCCATGCATTTTCATAAACAGGTTGGCCTTAA	AAGCATTCTCT	GGTAACCGGTCCAGCTCATGTGCGTCCACGTCGTCCATGCATCCACGTCGTCCGTGCGTCCACGTCATCTGTGCGTCCACGTCATCTGTGCGTCCGCGTCGTCTGTGCGTCCGCGTCGTCTGGGTGTCCGTGCATCTGAGTCATCTGTGGATGAGTCATCCGTGTGTCTACGTCGTCCGTGCATCCACATCGTCTGTGCGTCCATGTCGTCTGTGCGTCCACATCGTCTGGGTGTCCACGTCGTCCGGGCGTCTGTGCATCTGAGTTGTCTGTGCATCTGCAGTCAGTCCCCATGCATTTTCATAAACAGGTTGGCCTTAAAAGCATTCTCTAGATCGGAAGAGCACACG	350
Long_RAND_TSS-chr1:2180312-2180462_-_BCrep2	chr1	2180270	2180572	-	tssOffset:185,end:117,start:-185,motif:AP-1(bZIP)|CTGAGTCATC|117|+/AP-1(bZIP)|ATGAGTCATC|132|+/AP-1(bZIP)|GATGAGTCAT|131|-/AP-1(bZIP)|TCTGAGTCAT|116|-,tssPos:2180387,		TGTGCGTCCACGTCGTCCATGCATCCACGTCGTCCGTGCGTCCACGTCATCTGTGCGTCCACGTCATCTGTGCGTCCGCGTCGTCTGTGCGTCCGCGTCGTCTGGGTGTCCGTGCATCTGAGTCATCTGTGGATGAGTCATCCGTGTGTCTACGTCGTCCGTGCATCCACATCGTCTGTGCGTCCATGTCGTCTGTGCGTCCACATCGTCTGGGTGTCCACGTCGTCCGGGCGTCTGTGCATCTGAGTTGTCTGTGCATCTGCAGTCAGTCCCCATGCATTTTCATAAACAGGTTGGCCTTAA	TAAGGAAGCGG	GGTAACCGGTCCAGCTCATGTGCGTCCACGTCGTCCATGCATCCACGTCGTCCGTGCGTCCACGTCATCTGTGCGTCCACGTCATCTGTGCGTCCGCGTCGTCTGTGCGTCCGCGTCGTCTGGGTGTCCGTGCATCTGAGTCATCTGTGGATGAGTCATCCGTGTGTCTACGTCGTCCGTGCATCCACATCGTCTGTGCGTCCATGTCGTCTGTGCGTCCACATCGTCTGGGTGTCCACGTCGTCCGGGCGTCTGTGCATCTGAGTTGTCTGTGCATCTGCAGTCAGTCCCCATGCATTTTCATAAACAGGTTGGCCTTAATAAGGAAGCGGAGATCGGAAGAGCACACG	350
Long_RAND_TSS-chr1:226939280-226939430_-_BCrep1	chr1	226939238	226939540	-	end:117,motif:Meis1(Homeobox)|GCTGACAGCC|0|-,tssPos:226939355,start:-185,tssOffset:185,		GCTGACAGCCGGGGTTTTGGAGGGCGCGCAGCCAACACGGGATGGAGCTCGGGTGCAGCCCTCGGCGTCCCCGCCGAGCAGCCCTGGGAGGCACCGCCACCAGCAGCACGCAGATTTGCCCCGTCACTCCCTCCTTAACGAGAAAAGGAACGTATGAGCCAAAGTCGGCTCGACAATTTCCACTCAGATGACCCCAAACACTGGTCTGCAGCTCTGTTAATCGTTCTTGTGGAAAAAAGAAATAACAATTTAGTTTTTCATGAAATGAAATACTCAAGCCAAAGGATTGTTCCTTATTCTGAG	AAGTTGATGCT	GGTAACCGGTCCAGCTCAGCTGACAGCCGGGGTTTTGGAGGGCGCGCAGCCAACACGGGATGGAGCTCGGGTGCAGCCCTCGGCGTCCCCGCCGAGCAGCCCTGGGAGGCACCGCCACCAGCAGCACGCAGATTTGCCCCGTCACTCCCTCCTTAACGAGAAAAGGAACGTATGAGCCAAAGTCGGCTCGACAATTTCCACTCAGATGACCCCAAACACTGGTCTGCAGCTCTGTTAATCGTTCTTGTGGAAAAAAGAAATAACAATTTAGTTTTTCATGAAATGAAATACTCAAGCCAAAGGATTGTTCCTTATTCTGAGAAGTTGATGCTAGATCGGAAGAGCACACG	350
Long_RAND_TSS-chr1:226939280-226939430_-_BCrep2	chr1	226939238	226939540	-	tssOffset:185,end:117,tssPos:226939355,motif:Meis1(Homeobox)|GCTGACAGCC|0|-,start:-185,		GCTGACAGCCGGGGTTTTGGAGGGCGCGCAGCCAACACGGGATGGAGCTCGGGTGCAGCCCTCGGCGTCCCCGCCGAGCAGCCCTGGGAGGCACCGCCACCAGCAGCACGCAGATTTGCCCCGTCACTCCCTCCTTAACGAGAAAAGGAACGTATGAGCCAAAGTCGGCTCGACAATTTCCACTCAGATGACCCCAAACACTGGTCTGCAGCTCTGTTAATCGTTCTTGTGGAAAAAAGAAATAACAATTTAGTTTTTCATGAAATGAAATACTCAAGCCAAAGGATTGTTCCTTATTCTGAG	GCGATGACCAA	GGTAACCGGTCCAGCTCAGCTGACAGCCGGGGTTTTGGAGGGCGCGCAGCCAACACGGGATGGAGCTCGGGTGCAGCCCTCGGCGTCCCCGCCGAGCAGCCCTGGGAGGCACCGCCACCAGCAGCACGCAGATTTGCCCCGTCACTCCCTCCTTAACGAGAAAAGGAACGTATGAGCCAAAGTCGGCTCGACAATTTCCACTCAGATGACCCCAAACACTGGTCTGCAGCTCTGTTAATCGTTCTTGTGGAAAAAAGAAATAACAATTTAGTTTTTCATGAAATGAAATACTCAAGCCAAAGGATTGTTCCTTATTCTGAGGCGATGACCAAAGATCGGAAGAGCACACG	350
Long_RAND_TSS-chr1:244370295-244370445_-_BCrep1	chr1	244370253	244370555	-	end:117,tssPos:244370370,motif:PU.1(ETS)|AGGGGAAGTA|141|+/Gata1(Zf)|CTGATAAGAA|121|+/RUNX-AML(Runt)|GATGTGGTGA|102|+/SpliceDonor|GTGGTGAGTG|105|+/SpliceDonor|CTAGTAAGTC|174|+,start:-185,tssOffset:185,		GGCTAGGCACTAGGGATACAGTGATGACAATGTTGTCTTTCCACTCAAGAGTTCATAATCTGGTCAGGAAAGCCACGTTTAGGCAACTATCTAATCACAGACGATGTGGTGAGTGCTACGCCTGATAAGAAACTGAGGCTCAGGGGAAGTAAATAACTTAGCTAAGGACATGAGCTAGTAAGTCCAGAAGACAGAACTAAAGGAAGGACTAGGAAGCCTCCAGACCTGTGCCCTCATCTCCCAGGCTCTGCCGGCTCCACAAGAATCTCCTCAAGGGAGTGGGGAGCCTCAGTTTCCTCATCA	GGTAACAGCAG	GGTAACCGGTCCAGCTCAGGCTAGGCACTAGGGATACAGTGATGACAATGTTGTCTTTCCACTCAAGAGTTCATAATCTGGTCAGGAAAGCCACGTTTAGGCAACTATCTAATCACAGACGATGTGGTGAGTGCTACGCCTGATAAGAAACTGAGGCTCAGGGGAAGTAAATAACTTAGCTAAGGACATGAGCTAGTAAGTCCAGAAGACAGAACTAAAGGAAGGACTAGGAAGCCTCCAGACCTGTGCCCTCATCTCCCAGGCTCTGCCGGCTCCACAAGAATCTCCTCAAGGGAGTGGGGAGCCTCAGTTTCCTCATCAGGTAACAGCAGAGATCGGAAGAGCACACG	350
Long_RAND_TSS-chr1:244370295-244370445_-_BCrep2	chr1	244370253	244370555	-	tssOffset:185,end:117,motif:PU.1(ETS)|AGGGGAAGTA|141|+/Gata1(Zf)|CTGATAAGAA|121|+/RUNX-AML(Runt)|GATGTGGTGA|102|+/SpliceDonor|GTGGTGAGTG|105|+/SpliceDonor|CTAGTAAGTC|174|+,tssPos:244370370,start:-185,		GGCTAGGCACTAGGGATACAGTGATGACAATGTTGTCTTTCCACTCAAGAGTTCATAATCTGGTCAGGAAAGCCACGTTTAGGCAACTATCTAATCACAGACGATGTGGTGAGTGCTACGCCTGATAAGAAACTGAGGCTCAGGGGAAGTAAATAACTTAGCTAAGGACATGAGCTAGTAAGTCCAGAAGACAGAACTAAAGGAAGGACTAGGAAGCCTCCAGACCTGTGCCCTCATCTCCCAGGCTCTGCCGGCTCCACAAGAATCTCCTCAAGGGAGTGGGGAGCCTCAGTTTCCTCATCA	AACAAGCGGTG	GGTAACCGGTCCAGCTCAGGCTAGGCACTAGGGATACAGTGATGACAATGTTGTCTTTCCACTCAAGAGTTCATAATCTGGTCAGGAAAGCCACGTTTAGGCAACTATCTAATCACAGACGATGTGGTGAGTGCTACGCCTGATAAGAAACTGAGGCTCAGGGGAAGTAAATAACTTAGCTAAGGACATGAGCTAGTAAGTCCAGAAGACAGAACTAAAGGAAGGACTAGGAAGCCTCCAGACCTGTGCCCTCATCTCCCAGGCTCTGCCGGCTCCACAAGAATCTCCTCAAGGGAGTGGGGAGCCTCAGTTTCCTCATCAAACAAGCGGTGAGATCGGAAGAGCACACG	350
Long_RAND_TSS-chr1:2548145-2548295_+_BCrep1	chr1	2548035	2548337	+	tssOffset:185,start:-185,motif:CTCF(Zf)|TTGCTGCCCCCTGGTGGCTA|150|+/Stat3(Stat)|TTCTAGGAAG|106|-/TATA-Box(TBP)|GATTCTTAAAGG|24|-,tssPos:2548220,end:117,		GGGGAGGGGAGGGAGGAGGGGGTGGATTCTTAAAGGGCTGCAGTGAGTGTGGCCCCAAATGCACACCCAGGGTTAGGCACGCAGGTGATGGCACAGGGAGCCCAGGTTCTAGGAAGTGGCACCTGCGGCCGGGGAGGCAGGGCCTGGATTTTGCTGCCCCCTGGTGGCTAGCGGCCTGTCCAGGCAAAAGGCTTGGACCTGCAGCCCCTGTGGCTCAGAGGAAGAGACAGAGGAAGAGACAGACAGAGGTCTGAGGTCTCCCATCAGAAGTCTCAGCTCCCAAGGCAAATTCAGAGGTGGAGG	GGAATCTGCTT	GGTAACCGGTCCAGCTCAGGGGAGGGGAGGGAGGAGGGGGTGGATTCTTAAAGGGCTGCAGTGAGTGTGGCCCCAAATGCACACCCAGGGTTAGGCACGCAGGTGATGGCACAGGGAGCCCAGGTTCTAGGAAGTGGCACCTGCGGCCGGGGAGGCAGGGCCTGGATTTTGCTGCCCCCTGGTGGCTAGCGGCCTGTCCAGGCAAAAGGCTTGGACCTGCAGCCCCTGTGGCTCAGAGGAAGAGACAGAGGAAGAGACAGACAGAGGTCTGAGGTCTCCCATCAGAAGTCTCAGCTCCCAAGGCAAATTCAGAGGTGGAGGGGAATCTGCTTAGATCGGAAGAGCACACG	350
Long_RAND_TSS-chr1:2548145-2548295_+_BCrep2	chr1	2548035	2548337	+	start:-185,motif:CTCF(Zf)|TTGCTGCCCCCTGGTGGCTA|150|+/Stat3(Stat)|TTCTAGGAAG|106|-/TATA-Box(TBP)|GATTCTTAAAGG|24|-,tssPos:2548220,end:117,tssOffset:185,		GGGGAGGGGAGGGAGGAGGGGGTGGATTCTTAAAGGGCTGCAGTGAGTGTGGCCCCAAATGCACACCCAGGGTTAGGCACGCAGGTGATGGCACAGGGAGCCCAGGTTCTAGGAAGTGGCACCTGCGGCCGGGGAGGCAGGGCCTGGATTTTGCTGCCCCCTGGTGGCTAGCGGCCTGTCCAGGCAAAAGGCTTGGACCTGCAGCCCCTGTGGCTCAGAGGAAGAGACAGAGGAAGAGACAGACAGAGGTCTGAGGTCTCCCATCAGAAGTCTCAGCTCCCAAGGCAAATTCAGAGGTGGAGG	CCTACGGTCTT	GGTAACCGGTCCAGCTCAGGGGAGGGGAGGGAGGAGGGGGTGGATTCTTAAAGGGCTGCAGTGAGTGTGGCCCCAAATGCACACCCAGGGTTAGGCACGCAGGTGATGGCACAGGGAGCCCAGGTTCTAGGAAGTGGCACCTGCGGCCGGGGAGGCAGGGCCTGGATTTTGCTGCCCCCTGGTGGCTAGCGGCCTGTCCAGGCAAAAGGCTTGGACCTGCAGCCCCTGTGGCTCAGAGGAAGAGACAGAGGAAGAGACAGACAGAGGTCTGAGGTCTCCCATCAGAAGTCTCAGCTCCCAAGGCAAATTCAGAGGTGGAGGCCTACGGTCTTAGATCGGAAGAGCACACG	350
Long_RAND_TSS-chr1:32650377-32650527_-_BCrep1	chr1	32650335	32650637	-	motif:Sp1(Zf)|AGGGGCGGAGTC|22|-/Elk1(ETS)|GGCGGAAGTA|78|-/Elk1(ETS)|AGCGGAAGTA|37|-/TATA-Box(TBP)|CCTTTAAGGGTG|3|+/TATA-Box(TBP)|GTCCTTTAAGGG|1|-/SpliceDonor|CATGTAAGCA|233|+/SpliceDonor|TCCTTACCCG|258|-,start:-185,tssPos:32650452,end:117,tssOffset:185,		GGTCCTTTAAGGGTGTGCGCCAAGGGGCGGAGTCTAGAGCGGAAGTAGTAACTCCGGGCCGAAGTCCGGTGGATGAAGGGCGGAAGTAGAGTGTCTAATCCTGCAGTCATGGCGCAGGAAGAGGAAGATGTTAGAGATTACAATTTGACTGAAGAACAGAAGGCGATCAAGGCCAAGTATCCGCCAGTCAATAGGAAGTACGAGTGTGAGTAGGTGGCTTACTTCTCTCTTTACATGTAAGCACACAGGCATCCCCTCTCCTTACCCGCGGCTTCCTGCTGCTCTTTCTACTGTGCCCCATGG	GCGAGCGAAGA	GGTAACCGGTCCAGCTCAGGTCCTTTAAGGGTGTGCGCCAAGGGGCGGAGTCTAGAGCGGAAGTAGTAACTCCGGGCCGAAGTCCGGTGGATGAAGGGCGGAAGTAGAGTGTCTAATCCTGCAGTCATGGCGCAGGAAGAGGAAGATGTTAGAGATTACAATTTGACTGAAGAACAGAAGGCGATCAAGGCCAAGTATCCGCCAGTCAATAGGAAGTACGAGTGTGAGTAGGTGGCTTACTTCTCTCTTTACATGTAAGCACACAGGCATCCCCTCTCCTTACCCGCGGCTTCCTGCTGCTCTTTCTACTGTGCCCCATGGGCGAGCGAAGAAGATCGGAAGAGCACACG	350
Long_RAND_TSS-chr1:32650377-32650527_-_BCrep2	chr1	32650335	32650637	-	motif:Sp1(Zf)|AGGGGCGGAGTC|22|-/Elk1(ETS)|GGCGGAAGTA|78|-/Elk1(ETS)|AGCGGAAGTA|37|-/TATA-Box(TBP)|CCTTTAAGGGTG|3|+/TATA-Box(TBP)|GTCCTTTAAGGG|1|-/SpliceDonor|CATGTAAGCA|233|+/SpliceDonor|TCCTTACCCG|258|-,start:-185,tssPos:32650452,end:117,tssOffset:185,		GGTCCTTTAAGGGTGTGCGCCAAGGGGCGGAGTCTAGAGCGGAAGTAGTAACTCCGGGCCGAAGTCCGGTGGATGAAGGGCGGAAGTAGAGTGTCTAATCCTGCAGTCATGGCGCAGGAAGAGGAAGATGTTAGAGATTACAATTTGACTGAAGAACAGAAGGCGATCAAGGCCAAGTATCCGCCAGTCAATAGGAAGTACGAGTGTGAGTAGGTGGCTTACTTCTCTCTTTACATGTAAGCACACAGGCATCCCCTCTCCTTACCCGCGGCTTCCTGCTGCTCTTTCTACTGTGCCCCATGG	ATGCTGAGAGT	GGTAACCGGTCCAGCTCAGGTCCTTTAAGGGTGTGCGCCAAGGGGCGGAGTCTAGAGCGGAAGTAGTAACTCCGGGCCGAAGTCCGGTGGATGAAGGGCGGAAGTAGAGTGTCTAATCCTGCAGTCATGGCGCAGGAAGAGGAAGATGTTAGAGATTACAATTTGACTGAAGAACAGAAGGCGATCAAGGCCAAGTATCCGCCAGTCAATAGGAAGTACGAGTGTGAGTAGGTGGCTTACTTCTCTCTTTACATGTAAGCACACAGGCATCCCCTCTCCTTACCCGCGGCTTCCTGCTGCTCTTTCTACTGTGCCCCATGGATGCTGAGAGTAGATCGGAAGAGCACACG	350
Long_RAND_TSS-chr1:36150963-36151113_+_BCrep1	chr1	36150853	36151155	+	start:-185,motif:Six2(Homeobox)|GAAACCTGAGTC|113|+/AP-1(bZIP)|CTGAGTCACA|118|+/AP-1(bZIP)|CCTGAGTCAC|117|-/Meis1(Homeobox)|TGCTGTCAAG|159|+,tssPos:36151038,end:117,tssOffset:185,		GACAAGAGCCCTCTGCATTCCCAGGACAGAGGACAGCTGAGGTGAAAGCTGCAGTTGGCCAGCCGGTCTGTCGGTCTGGGCTCCTCCCTGCCGGCTGCCCTTGGCTGCCCACAGAAACCTGAGTCACACTCACAGCCAGCCACCCAACCCCACCCTGCCTGCTGTCAAGCAGGGCGGTTCTAGAGAGAGTGGAGGTGGAGCCTTTCCCTGCCTGTCCAACAGCCTCCGAGATTTTGCCTCTCTCTGCCTGGGATTCCTCCTCTTGGCGTCTCTTTCTCTTTGGGACTTGCAGTGTCATTAGTC	CGGACCTATTA	GGTAACCGGTCCAGCTCAGACAAGAGCCCTCTGCATTCCCAGGACAGAGGACAGCTGAGGTGAAAGCTGCAGTTGGCCAGCCGGTCTGTCGGTCTGGGCTCCTCCCTGCCGGCTGCCCTTGGCTGCCCACAGAAACCTGAGTCACACTCACAGCCAGCCACCCAACCCCACCCTGCCTGCTGTCAAGCAGGGCGGTTCTAGAGAGAGTGGAGGTGGAGCCTTTCCCTGCCTGTCCAACAGCCTCCGAGATTTTGCCTCTCTCTGCCTGGGATTCCTCCTCTTGGCGTCTCTTTCTCTTTGGGACTTGCAGTGTCATTAGTCCGGACCTATTAAGATCGGAAGAGCACACG	350
Long_RAND_TSS-chr1:36150963-36151113_+_BCrep2	chr1	36150853	36151155	+	start:-185,motif:Six2(Homeobox)|GAAACCTGAGTC|113|+/AP-1(bZIP)|CTGAGTCACA|118|+/AP-1(bZIP)|CCTGAGTCAC|117|-/Meis1(Homeobox)|TGCTGTCAAG|159|+,tssPos:36151038,end:117,tssOffset:185,		GACAAGAGCCCTCTGCATTCCCAGGACAGAGGACAGCTGAGGTGAAAGCTGCAGTTGGCCAGCCGGTCTGTCGGTCTGGGCTCCTCCCTGCCGGCTGCCCTTGGCTGCCCACAGAAACCTGAGTCACACTCACAGCCAGCCACCCAACCCCACCCTGCCTGCTGTCAAGCAGGGCGGTTCTAGAGAGAGTGGAGGTGGAGCCTTTCCCTGCCTGTCCAACAGCCTCCGAGATTTTGCCTCTCTCTGCCTGGGATTCCTCCTCTTGGCGTCTCTTTCTCTTTGGGACTTGCAGTGTCATTAGTC	GGTCCTACTGA	GGTAACCGGTCCAGCTCAGACAAGAGCCCTCTGCATTCCCAGGACAGAGGACAGCTGAGGTGAAAGCTGCAGTTGGCCAGCCGGTCTGTCGGTCTGGGCTCCTCCCTGCCGGCTGCCCTTGGCTGCCCACAGAAACCTGAGTCACACTCACAGCCAGCCACCCAACCCCACCCTGCCTGCTGTCAAGCAGGGCGGTTCTAGAGAGAGTGGAGGTGGAGCCTTTCCCTGCCTGTCCAACAGCCTCCGAGATTTTGCCTCTCTCTGCCTGGGATTCCTCCTCTTGGCGTCTCTTTCTCTTTGGGACTTGCAGTGTCATTAGTCGGTCCTACTGAAGATCGGAAGAGCACACG	350
Long_RAND_TSS-chr1:39205299-39205449_+_BCrep1	chr1	39205189	39205491	+	motif:Stat3(Stat)|TTTCTTGGAA|288|+/TATA-Box(TBP)|CCTTAAAGGGCC|30|+/TATA-Box(TBP)|TTCCTTAAAGGG|28|-/PU.1(ETS)|AAGGGAAGTG|214|+/Meis1(Homeobox)|GCTGTCAGAC|63|-,tssPos:39205374,start:-185,end:117,tssOffset:185,		GTGAATGATGGAGGTCTTCCCAGTTGCTTTCCTTAAAGGGCCAGTACGTCCTTCAGCTGGGGTGCTGTCAGACTTAAGAGTGTGTGTGTGTGAGTATAATGAAGAAGCTGGTCTGCCCTGGGGCCACTTTGGGATGGGGGTGGTGCTCTTTTCTGTTCTGTGAGTCTGTCTGGAGAGTGCTGGTTAGATGAGGTGATGACTGGGCTCAAAACTGAAGGGAAGTGGCTGCTGTGCTGACTTAGTCTTTCCTCAGAGAACTGAGCTCTTTCTTTCTCAATCTCAGAGTGGTTTCTTGGAACCTTG	AACCGCCGAAT	GGTAACCGGTCCAGCTCAGTGAATGATGGAGGTCTTCCCAGTTGCTTTCCTTAAAGGGCCAGTACGTCCTTCAGCTGGGGTGCTGTCAGACTTAAGAGTGTGTGTGTGTGAGTATAATGAAGAAGCTGGTCTGCCCTGGGGCCACTTTGGGATGGGGGTGGTGCTCTTTTCTGTTCTGTGAGTCTGTCTGGAGAGTGCTGGTTAGATGAGGTGATGACTGGGCTCAAAACTGAAGGGAAGTGGCTGCTGTGCTGACTTAGTCTTTCCTCAGAGAACTGAGCTCTTTCTTTCTCAATCTCAGAGTGGTTTCTTGGAACCTTGAACCGCCGAATAGATCGGAAGAGCACACG	350
Long_RAND_TSS-chr1:39205299-39205449_+_BCrep2	chr1	39205189	39205491	+	motif:Stat3(Stat)|TTTCTTGGAA|288|+/TATA-Box(TBP)|CCTTAAAGGGCC|30|+/TATA-Box(TBP)|TTCCTTAAAGGG|28|-/PU.1(ETS)|AAGGGAAGTG|214|+/Meis1(Homeobox)|GCTGTCAGAC|63|-,tssPos:39205374,start:-185,end:117,tssOffset:185,		GTGAATGATGGAGGTCTTCCCAGTTGCTTTCCTTAAAGGGCCAGTACGTCCTTCAGCTGGGGTGCTGTCAGACTTAAGAGTGTGTGTGTGTGAGTATAATGAAGAAGCTGGTCTGCCCTGGGGCCACTTTGGGATGGGGGTGGTGCTCTTTTCTGTTCTGTGAGTCTGTCTGGAGAGTGCTGGTTAGATGAGGTGATGACTGGGCTCAAAACTGAAGGGAAGTGGCTGCTGTGCTGACTTAGTCTTTCCTCAGAGAACTGAGCTCTTTCTTTCTCAATCTCAGAGTGGTTTCTTGGAACCTTG	CAGTGTCAGGT	GGTAACCGGTCCAGCTCAGTGAATGATGGAGGTCTTCCCAGTTGCTTTCCTTAAAGGGCCAGTACGTCCTTCAGCTGGGGTGCTGTCAGACTTAAGAGTGTGTGTGTGTGAGTATAATGAAGAAGCTGGTCTGCCCTGGGGCCACTTTGGGATGGGGGTGGTGCTCTTTTCTGTTCTGTGAGTCTGTCTGGAGAGTGCTGGTTAGATGAGGTGATGACTGGGCTCAAAACTGAAGGGAAGTGGCTGCTGTGCTGACTTAGTCTTTCCTCAGAGAACTGAGCTCTTTCTTTCTCAATCTCAGAGTGGTTTCTTGGAACCTTGCAGTGTCAGGTAGATCGGAAGAGCACACG	350
Long_RAND_TSS-chr1:45340339-45340489_-_BCrep1	chr1	45340297	45340599	-	start:-185,motif:Ronin(THAP)|GACTACATCTCCCGCCATGC|71|+/E2F4(E2F)|ATCTCCCGCC|77|-/AP-1(bZIP)|ACTGAATCAC|31|-/SpliceDonor|CGCTCACCGT|288|-,tssPos:45340414,end:117,tssOffset:185,		TTGGATCACAACGCTCAATCCACTCCACTGAACTGAATCACAACTATTACTACTAACCGTTATGAGCTCCAGACTACATCTCCCGCCATGCCTCCATCAGCCCCATGCTCCCAACGCTCCAGGCTTTTGCAGCCGGAGCCGCGGTGTACAACGGAACTTGTAGTCTCCTCGTGGCTAGTTCAGGCGGAAGGAGCAGTCCTCTGAAGCTTGAGGAGCCTCTAGAACTATGAGCCCGAGGCCTTCCCCTCTCCCAGAGCGCAGAGGCTTTGAAGGCTACCTCTGGGAAGCCGCTCACCGTCGGAA	GTACATCCACT	GGTAACCGGTCCAGCTCATTGGATCACAACGCTCAATCCACTCCACTGAACTGAATCACAACTATTACTACTAACCGTTATGAGCTCCAGACTACATCTCCCGCCATGCCTCCATCAGCCCCATGCTCCCAACGCTCCAGGCTTTTGCAGCCGGAGCCGCGGTGTACAACGGAACTTGTAGTCTCCTCGTGGCTAGTTCAGGCGGAAGGAGCAGTCCTCTGAAGCTTGAGGAGCCTCTAGAACTATGAGCCCGAGGCCTTCCCCTCTCCCAGAGCGCAGAGGCTTTGAAGGCTACCTCTGGGAAGCCGCTCACCGTCGGAAGTACATCCACTAGATCGGAAGAGCACACG	350
Long_RAND_TSS-chr1:45340339-45340489_-_BCrep2	chr1	45340297	45340599	-	tssOffset:185,tssPos:45340414,motif:Ronin(THAP)|GACTACATCTCCCGCCATGC|71|+/E2F4(E2F)|ATCTCCCGCC|77|-/AP-1(bZIP)|ACTGAATCAC|31|-/SpliceDonor|CGCTCACCGT|288|-,start:-185,end:117,		TTGGATCACAACGCTCAATCCACTCCACTGAACTGAATCACAACTATTACTACTAACCGTTATGAGCTCCAGACTACATCTCCCGCCATGCCTCCATCAGCCCCATGCTCCCAACGCTCCAGGCTTTTGCAGCCGGAGCCGCGGTGTACAACGGAACTTGTAGTCTCCTCGTGGCTAGTTCAGGCGGAAGGAGCAGTCCTCTGAAGCTTGAGGAGCCTCTAGAACTATGAGCCCGAGGCCTTCCCCTCTCCCAGAGCGCAGAGGCTTTGAAGGCTACCTCTGGGAAGCCGCTCACCGTCGGAA	AACCGCTCCAT	GGTAACCGGTCCAGCTCATTGGATCACAACGCTCAATCCACTCCACTGAACTGAATCACAACTATTACTACTAACCGTTATGAGCTCCAGACTACATCTCCCGCCATGCCTCCATCAGCCCCATGCTCCCAACGCTCCAGGCTTTTGCAGCCGGAGCCGCGGTGTACAACGGAACTTGTAGTCTCCTCGTGGCTAGTTCAGGCGGAAGGAGCAGTCCTCTGAAGCTTGAGGAGCCTCTAGAACTATGAGCCCGAGGCCTTCCCCTCTCCCAGAGCGCAGAGGCTTTGAAGGCTACCTCTGGGAAGCCGCTCACCGTCGGAAAACCGCTCCATAGATCGGAAGAGCACACG	350
Long_RAND_TSS-chr1:47179269-47179419_+_BCrep1	chr1	47179159	47179461	+	end:117,start:-185,motif:Elk1(ETS)|GAGTTCCGGA|222|+/Elk1(ETS)|ACAGGAAGTC|4|-/CTCF(Zf)|GTGCAGCCACCAGGTGGCAG|147|+/CTCF(Zf)|CAGCCACCAGGTGGCAGCCG|150|-/PU.1(ETS)|ACAGGAAGTC|4|+,tssPos:47179344,tssOffset:185,		TTCCACAGGAAGTCCCAGTTGCTGGCATGACCTGAGAGGTTCCTGGGACCACGCCATGGAAATGCGTCCGGTCCCAGTGTGACGGGGAAGAGCCGCGCCTGAAGCTCAACTTCCGAGGCTCTCATCAATCTACGCTTCCTTTGGAGCGTGCAGCCACCAGGTGGCAGCCGAGGCCACGGGCAGACAGAAAAGCTCCCGAAACTGAAGGACTGCCAGGCAGCAGAGTTCCGGAGGGCTCCCAGGACCTTCAACCAGAAAGAGACAGAGCATATGCGCATATGTATGTCTGAGCCCGTGCACGGA	GCTGCACTAGG	GGTAACCGGTCCAGCTCATTCCACAGGAAGTCCCAGTTGCTGGCATGACCTGAGAGGTTCCTGGGACCACGCCATGGAAATGCGTCCGGTCCCAGTGTGACGGGGAAGAGCCGCGCCTGAAGCTCAACTTCCGAGGCTCTCATCAATCTACGCTTCCTTTGGAGCGTGCAGCCACCAGGTGGCAGCCGAGGCCACGGGCAGACAGAAAAGCTCCCGAAACTGAAGGACTGCCAGGCAGCAGAGTTCCGGAGGGCTCCCAGGACCTTCAACCAGAAAGAGACAGAGCATATGCGCATATGTATGTCTGAGCCCGTGCACGGAGCTGCACTAGGAGATCGGAAGAGCACACG	350
Long_RAND_TSS-chr1:47179269-47179419_+_BCrep2	chr1	47179159	47179461	+	end:117,motif:Elk1(ETS)|GAGTTCCGGA|222|+/Elk1(ETS)|ACAGGAAGTC|4|-/CTCF(Zf)|GTGCAGCCACCAGGTGGCAG|147|+/CTCF(Zf)|CAGCCACCAGGTGGCAGCCG|150|-/PU.1(ETS)|ACAGGAAGTC|4|+,start:-185,tssPos:47179344,tssOffset:185,		TTCCACAGGAAGTCCCAGTTGCTGGCATGACCTGAGAGGTTCCTGGGACCACGCCATGGAAATGCGTCCGGTCCCAGTGTGACGGGGAAGAGCCGCGCCTGAAGCTCAACTTCCGAGGCTCTCATCAATCTACGCTTCCTTTGGAGCGTGCAGCCACCAGGTGGCAGCCGAGGCCACGGGCAGACAGAAAAGCTCCCGAAACTGAAGGACTGCCAGGCAGCAGAGTTCCGGAGGGCTCCCAGGACCTTCAACCAGAAAGAGACAGAGCATATGCGCATATGTATGTCTGAGCCCGTGCACGGA	ACCTACAACGG	GGTAACCGGTCCAGCTCATTCCACAGGAAGTCCCAGTTGCTGGCATGACCTGAGAGGTTCCTGGGACCACGCCATGGAAATGCGTCCGGTCCCAGTGTGACGGGGAAGAGCCGCGCCTGAAGCTCAACTTCCGAGGCTCTCATCAATCTACGCTTCCTTTGGAGCGTGCAGCCACCAGGTGGCAGCCGAGGCCACGGGCAGACAGAAAAGCTCCCGAAACTGAAGGACTGCCAGGCAGCAGAGTTCCGGAGGGCTCCCAGGACCTTCAACCAGAAAGAGACAGAGCATATGCGCATATGTATGTCTGAGCCCGTGCACGGAACCTACAACGGAGATCGGAAGAGCACACG	350
Long_RAND_TSS-chr1:67711633-67711783_+_BCrep1	chr1	67711523	67711825	+	tssOffset:185,tssPos:67711708,motif:Six2(Homeobox)|TGATAAGATTTC|125|-/Gata1(Zf)|CCGATAAGGG|188|+/Meis1(Homeobox)|AGGTGACAGT|53|+/Meis1(Homeobox)|GGTGACAGTC|54|-,start:-185,end:117,		ACACAGAAATTCTCAGTTAATACAAGTTGTTTCACAGCAGCCCTCGGAAGAAGAGGTGACAGTCTGTCTGGGTGTGGTATCACCTCCAGTCTCCCCTCTTGGGATCCGAGTTAATCTTTCCCAGTTGATAAGATTTCTGGGAGAATATTTGTGACAACTAAGTTCCTTTTGGAGGATCTGTCTTTAGGCCGATAAGGGGAGCTCAGAGAATGCCTCTGCCTACATCTGCTGTTCCCCAAGTGTCCTCAGTTCAAAGTAATCAGCACACCAAAGTGTTATATTTTGGGTGGCATTTCCTGAACT	GCACGTCCTTC	GGTAACCGGTCCAGCTCAACACAGAAATTCTCAGTTAATACAAGTTGTTTCACAGCAGCCCTCGGAAGAAGAGGTGACAGTCTGTCTGGGTGTGGTATCACCTCCAGTCTCCCCTCTTGGGATCCGAGTTAATCTTTCCCAGTTGATAAGATTTCTGGGAGAATATTTGTGACAACTAAGTTCCTTTTGGAGGATCTGTCTTTAGGCCGATAAGGGGAGCTCAGAGAATGCCTCTGCCTACATCTGCTGTTCCCCAAGTGTCCTCAGTTCAAAGTAATCAGCACACCAAAGTGTTATATTTTGGGTGGCATTTCCTGAACTGCACGTCCTTCAGATCGGAAGAGCACACG	350
Long_RAND_TSS-chr1:67711633-67711783_+_BCrep2	chr1	67711523	67711825	+	end:117,start:-185,motif:Six2(Homeobox)|TGATAAGATTTC|125|-/Gata1(Zf)|CCGATAAGGG|188|+/Meis1(Homeobox)|AGGTGACAGT|53|+/Meis1(Homeobox)|GGTGACAGTC|54|-,tssPos:67711708,tssOffset:185,		ACACAGAAATTCTCAGTTAATACAAGTTGTTTCACAGCAGCCCTCGGAAGAAGAGGTGACAGTCTGTCTGGGTGTGGTATCACCTCCAGTCTCCCCTCTTGGGATCCGAGTTAATCTTTCCCAGTTGATAAGATTTCTGGGAGAATATTTGTGACAACTAAGTTCCTTTTGGAGGATCTGTCTTTAGGCCGATAAGGGGAGCTCAGAGAATGCCTCTGCCTACATCTGCTGTTCCCCAAGTGTCCTCAGTTCAAAGTAATCAGCACACCAAAGTGTTATATTTTGGGTGGCATTTCCTGAACT	GCCGCTCTGAA	GGTAACCGGTCCAGCTCAACACAGAAATTCTCAGTTAATACAAGTTGTTTCACAGCAGCCCTCGGAAGAAGAGGTGACAGTCTGTCTGGGTGTGGTATCACCTCCAGTCTCCCCTCTTGGGATCCGAGTTAATCTTTCCCAGTTGATAAGATTTCTGGGAGAATATTTGTGACAACTAAGTTCCTTTTGGAGGATCTGTCTTTAGGCCGATAAGGGGAGCTCAGAGAATGCCTCTGCCTACATCTGCTGTTCCCCAAGTGTCCTCAGTTCAAAGTAATCAGCACACCAAAGTGTTATATTTTGGGTGGCATTTCCTGAACTGCCGCTCTGAAAGATCGGAAGAGCACACG	350
Long_RAND_TSS-chr1:89994911-89995061_-_BCrep1	chr1	89994869	89995171	-	end:117,tssPos:89994986,motif:Sp1(Zf)|GTGGGCGGGCCC|129|-/Sp1(Zf)|GGAGGCGGGGCC|64|-/NFY(CCAAT)|GCTATTGGCT|108|-/E2F4(E2F)|GGCGGGAAGC|151|+/Meis1(Homeobox)|CGCTGTCACG|166|+/Meis1(Homeobox)|GCTGTCACGC|167|-/SpliceDonor|AAGGTAAAAA|216|+,start:-185,tssOffset:185,		TCACTCCGCGCGACCGAGAGCGGCGCGCTACCAGCCCGGGAGCCGCAGGCCACAGCGAGGCTGGGGAGGCGGGGCCGACCGGCGCTACCAGCCCCATCGGCGCGGCCTGCTATTGGCTGACGCGGGCTGGTGGGCGGGCCCTCGCGTGGGGGGCGGGAAGCAGGTCCGCTGTCACGCTCGGAGGTGCTGACCCTCTGGAGCCGCTGACGGGGAAGGAAGGTAAAAAAGGAGCGCTAAAGATTGGCGGGGGTTGTGGGAAAGCAAGCCGAGTGTACGGGAAGGGCCGGCTGCGGCCCGCCATGT	GTTCCTAGTGT	GGTAACCGGTCCAGCTCATCACTCCGCGCGACCGAGAGCGGCGCGCTACCAGCCCGGGAGCCGCAGGCCACAGCGAGGCTGGGGAGGCGGGGCCGACCGGCGCTACCAGCCCCATCGGCGCGGCCTGCTATTGGCTGACGCGGGCTGGTGGGCGGGCCCTCGCGTGGGGGGCGGGAAGCAGGTCCGCTGTCACGCTCGGAGGTGCTGACCCTCTGGAGCCGCTGACGGGGAAGGAAGGTAAAAAAGGAGCGCTAAAGATTGGCGGGGGTTGTGGGAAAGCAAGCCGAGTGTACGGGAAGGGCCGGCTGCGGCCCGCCATGTGTTCCTAGTGTAGATCGGAAGAGCACACG	350
Long_RAND_TSS-chr1:89994911-89995061_-_BCrep2	chr1	89994869	89995171	-	start:-185,motif:Sp1(Zf)|GTGGGCGGGCCC|129|-/Sp1(Zf)|GGAGGCGGGGCC|64|-/NFY(CCAAT)|GCTATTGGCT|108|-/E2F4(E2F)|GGCGGGAAGC|151|+/Meis1(Homeobox)|CGCTGTCACG|166|+/Meis1(Homeobox)|GCTGTCACGC|167|-/SpliceDonor|AAGGTAAAAA|216|+,tssPos:89994986,end:117,tssOffset:185,		TCACTCCGCGCGACCGAGAGCGGCGCGCTACCAGCCCGGGAGCCGCAGGCCACAGCGAGGCTGGGGAGGCGGGGCCGACCGGCGCTACCAGCCCCATCGGCGCGGCCTGCTATTGGCTGACGCGGGCTGGTGGGCGGGCCCTCGCGTGGGGGGCGGGAAGCAGGTCCGCTGTCACGCTCGGAGGTGCTGACCCTCTGGAGCCGCTGACGGGGAAGGAAGGTAAAAAAGGAGCGCTAAAGATTGGCGGGGGTTGTGGGAAAGCAAGCCGAGTGTACGGGAAGGGCCGGCTGCGGCCCGCCATGT	CGGTGTACGCT	GGTAACCGGTCCAGCTCATCACTCCGCGCGACCGAGAGCGGCGCGCTACCAGCCCGGGAGCCGCAGGCCACAGCGAGGCTGGGGAGGCGGGGCCGACCGGCGCTACCAGCCCCATCGGCGCGGCCTGCTATTGGCTGACGCGGGCTGGTGGGCGGGCCCTCGCGTGGGGGGCGGGAAGCAGGTCCGCTGTCACGCTCGGAGGTGCTGACCCTCTGGAGCCGCTGACGGGGAAGGAAGGTAAAAAAGGAGCGCTAAAGATTGGCGGGGGTTGTGGGAAAGCAAGCCGAGTGTACGGGAAGGGCCGGCTGCGGCCCGCCATGTCGGTGTACGCTAGATCGGAAGAGCACACG	350
Long_RAND_TSS-chr20:2102181-2102331_-_BCrep1	chr20	2102139	2102441	-	motif:NFY(CCAAT)|GGGATTGGCT|135|-/Elk1(ETS)|CACTTCCGGG|282|+/SpliceDonor|CCCTTACCTG|259|-,start:-185,tssPos:2102256,end:117,tssOffset:185,		TTCTTTGCTTGGCCCCCTCTGTGACGCTCCTCCCCGCGCCCCGCCTTGTGTTCGCCCGGGTGTAAACAGTCCATTGAATTAAGCCCTAGCGGAGCCCAGCGGACCGACCCAAGTCCCCGAGGGCGACGGGTAGAAGGGATTGGCTGAAAAGTTCGGCTTCTCGGAGTGCGACTGGCCGAGGACCCGATTTCCCTTCCCAAGCGCGGAGGCAGTGGCAGTAACTCCAGCCTCGGCGCTGGCCTTCAGTCCTCCAACGGCGCCCTTACCTGGCCCGCGCACCTCCACTTCCGGGCGGCCCGTTTC	CCTAGTAATTG	GGTAACCGGTCCAGCTCATTCTTTGCTTGGCCCCCTCTGTGACGCTCCTCCCCGCGCCCCGCCTTGTGTTCGCCCGGGTGTAAACAGTCCATTGAATTAAGCCCTAGCGGAGCCCAGCGGACCGACCCAAGTCCCCGAGGGCGACGGGTAGAAGGGATTGGCTGAAAAGTTCGGCTTCTCGGAGTGCGACTGGCCGAGGACCCGATTTCCCTTCCCAAGCGCGGAGGCAGTGGCAGTAACTCCAGCCTCGGCGCTGGCCTTCAGTCCTCCAACGGCGCCCTTACCTGGCCCGCGCACCTCCACTTCCGGGCGGCCCGTTTCCCTAGTAATTGAGATCGGAAGAGCACACG	350
Long_RAND_TSS-chr20:2102181-2102331_-_BCrep2	chr20	2102139	2102441	-	tssOffset:185,end:117,start:-185,motif:NFY(CCAAT)|GGGATTGGCT|135|-/Elk1(ETS)|CACTTCCGGG|282|+/SpliceDonor|CCCTTACCTG|259|-,tssPos:2102256,		TTCTTTGCTTGGCCCCCTCTGTGACGCTCCTCCCCGCGCCCCGCCTTGTGTTCGCCCGGGTGTAAACAGTCCATTGAATTAAGCCCTAGCGGAGCCCAGCGGACCGACCCAAGTCCCCGAGGGCGACGGGTAGAAGGGATTGGCTGAAAAGTTCGGCTTCTCGGAGTGCGACTGGCCGAGGACCCGATTTCCCTTCCCAAGCGCGGAGGCAGTGGCAGTAACTCCAGCCTCGGCGCTGGCCTTCAGTCCTCCAACGGCGCCCTTACCTGGCCCGCGCACCTCCACTTCCGGGCGGCCCGTTTC	AACAGAACAGA	GGTAACCGGTCCAGCTCATTCTTTGCTTGGCCCCCTCTGTGACGCTCCTCCCCGCGCCCCGCCTTGTGTTCGCCCGGGTGTAAACAGTCCATTGAATTAAGCCCTAGCGGAGCCCAGCGGACCGACCCAAGTCCCCGAGGGCGACGGGTAGAAGGGATTGGCTGAAAAGTTCGGCTTCTCGGAGTGCGACTGGCCGAGGACCCGATTTCCCTTCCCAAGCGCGGAGGCAGTGGCAGTAACTCCAGCCTCGGCGCTGGCCTTCAGTCCTCCAACGGCGCCCTTACCTGGCCCGCGCACCTCCACTTCCGGGCGGCCCGTTTCAACAGAACAGAAGATCGGAAGAGCACACG	350
Long_RAND_TSS-chr20:25247894-25248044_-_BCrep1	chr20	25247852	25248154	-	tssOffset:185,tssPos:25247969,motif:Sp1(Zf)|GAGGGCGGGGCG|160|-/Sp1(Zf)|CGGGGCGGGGCC|144|-/Sp1(Zf)|GGGGGCGGGGCG|139|-/Sp1(Zf)|CGGGGCGGGGCC|124|-/NRF1(NRF)|CCGCGCCTGCGC|105|+/NRF1(NRF)|GCGCCTGCGCGC|107|-,start:-185,end:117,		GAGATGGAGGAGGAAAGCGGCGGCACACGCGAACGCCGGGATGGTGCAGCTGCTCTGGCGCCGCTGCTCTGGCGCCCGGCACTGCGGCTCTGCGGGCGGGATGGACCGCGCCTGCGCGCCGCGCCGGGGCGGGGCCTCGGGGGGCGGGGCGGGGCCTCGGGAGGGCGGGGCGGGCGTCCAGGCTCATAGCTGAGATCTCTGGTGTAGTCCGAGGCGGCAGCGACCTGTCCACGCCACCTGAGCGTGGTGTTTGCCCCCTCGTTGGGCAAGCCCGGCAGAAAGTGGGAGCGACTGGAGGGGGCA	TGATAGGAGAT	GGTAACCGGTCCAGCTCAGAGATGGAGGAGGAAAGCGGCGGCACACGCGAACGCCGGGATGGTGCAGCTGCTCTGGCGCCGCTGCTCTGGCGCCCGGCACTGCGGCTCTGCGGGCGGGATGGACCGCGCCTGCGCGCCGCGCCGGGGCGGGGCCTCGGGGGGCGGGGCGGGGCCTCGGGAGGGCGGGGCGGGCGTCCAGGCTCATAGCTGAGATCTCTGGTGTAGTCCGAGGCGGCAGCGACCTGTCCACGCCACCTGAGCGTGGTGTTTGCCCCCTCGTTGGGCAAGCCCGGCAGAAAGTGGGAGCGACTGGAGGGGGCATGATAGGAGATAGATCGGAAGAGCACACG	350
Long_RAND_TSS-chr20:25247894-25248044_-_BCrep2	chr20	25247852	25248154	-	tssPos:25247969,motif:Sp1(Zf)|GAGGGCGGGGCG|160|-/Sp1(Zf)|CGGGGCGGGGCC|144|-/Sp1(Zf)|GGGGGCGGGGCG|139|-/Sp1(Zf)|CGGGGCGGGGCC|124|-/NRF1(NRF)|CCGCGCCTGCGC|105|+/NRF1(NRF)|GCGCCTGCGCGC|107|-,start:-185,end:117,tssOffset:185,		GAGATGGAGGAGGAAAGCGGCGGCACACGCGAACGCCGGGATGGTGCAGCTGCTCTGGCGCCGCTGCTCTGGCGCCCGGCACTGCGGCTCTGCGGGCGGGATGGACCGCGCCTGCGCGCCGCGCCGGGGCGGGGCCTCGGGGGGCGGGGCGGGGCCTCGGGAGGGCGGGGCGGGCGTCCAGGCTCATAGCTGAGATCTCTGGTGTAGTCCGAGGCGGCAGCGACCTGTCCACGCCACCTGAGCGTGGTGTTTGCCCCCTCGTTGGGCAAGCCCGGCAGAAAGTGGGAGCGACTGGAGGGGGCA	AGCGGATATGC	GGTAACCGGTCCAGCTCAGAGATGGAGGAGGAAAGCGGCGGCACACGCGAACGCCGGGATGGTGCAGCTGCTCTGGCGCCGCTGCTCTGGCGCCCGGCACTGCGGCTCTGCGGGCGGGATGGACCGCGCCTGCGCGCCGCGCCGGGGCGGGGCCTCGGGGGGCGGGGCGGGGCCTCGGGAGGGCGGGGCGGGCGTCCAGGCTCATAGCTGAGATCTCTGGTGTAGTCCGAGGCGGCAGCGACCTGTCCACGCCACCTGAGCGTGGTGTTTGCCCCCTCGTTGGGCAAGCCCGGCAGAAAGTGGGAGCGACTGGAGGGGGCAAGCGGATATGCAGATCGGAAGAGCACACG	350
Long_RAND_TSS-chr20:2525703-2525853_-_BCrep1	chr20	2525661	2525963	-	end:117,motif:Elk1(ETS)|TCAGGAAGTA|189|-/Stat3(Stat)|GTTCCAGGAA|122|+/Stat3(Stat)|TTTCCTGGAA|143|+/Stat3(Stat)|TTCCTGGAAA|144|-/Stat3(Stat)|TTCCAGGAAC|123|-/TATA-Box(TBP)|CCCTATATGGTC|87|+/TATA-Box(TBP)|TGGTCTAAAAGA|94|-/PU.1(ETS)|TCAGGAAGTA|189|+/NF1(CTF)|TTGGCATATAGTCAGG|178|-,tssPos:2525778,start:-185,tssOffset:185,		GATAAAAGTGTCTTTTTTTTTTTTTTTTTTTTTTTTTTTTTTTGCACCATGACAGTTTACAAATGCCATGGTAATGTCCAGAAGTTACCCTATATGGTCTAAAAGAGGGGGAAGAACCTTCAGTTCCAGGAACTGCCCACCCCTTTCCTGGAAAACTCCTGAATAATCCACCCCTTGTTTGGCATATAGTCAGGAAGTAACTACAATCAGTTGAGCAGCCCACGCTGGTGCTCTGCCTATGGAGTAGCCCTTCTTTATTCCTTTGCTTTCTTAATAAACTTGCTTTCACTTTACTCTATGGAA	AATAACGAGTG	GGTAACCGGTCCAGCTCAGATAAAAGTGTCTTTTTTTTTTTTTTTTTTTTTTTTTTTTTTTGCACCATGACAGTTTACAAATGCCATGGTAATGTCCAGAAGTTACCCTATATGGTCTAAAAGAGGGGGAAGAACCTTCAGTTCCAGGAACTGCCCACCCCTTTCCTGGAAAACTCCTGAATAATCCACCCCTTGTTTGGCATATAGTCAGGAAGTAACTACAATCAGTTGAGCAGCCCACGCTGGTGCTCTGCCTATGGAGTAGCCCTTCTTTATTCCTTTGCTTTCTTAATAAACTTGCTTTCACTTTACTCTATGGAAAATAACGAGTGAGATCGGAAGAGCACACG	350
Long_RAND_TSS-chr20:2525703-2525853_-_BCrep2	chr20	2525661	2525963	-	end:117,motif:Elk1(ETS)|TCAGGAAGTA|189|-/Stat3(Stat)|GTTCCAGGAA|122|+/Stat3(Stat)|TTTCCTGGAA|143|+/Stat3(Stat)|TTCCTGGAAA|144|-/Stat3(Stat)|TTCCAGGAAC|123|-/TATA-Box(TBP)|CCCTATATGGTC|87|+/TATA-Box(TBP)|TGGTCTAAAAGA|94|-/PU.1(ETS)|TCAGGAAGTA|189|+/NF1(CTF)|TTGGCATATAGTCAGG|178|-,start:-185,tssPos:2525778,tssOffset:185,		GATAAAAGTGTCTTTTTTTTTTTTTTTTTTTTTTTTTTTTTTTGCACCATGACAGTTTACAAATGCCATGGTAATGTCCAGAAGTTACCCTATATGGTCTAAAAGAGGGGGAAGAACCTTCAGTTCCAGGAACTGCCCACCCCTTTCCTGGAAAACTCCTGAATAATCCACCCCTTGTTTGGCATATAGTCAGGAAGTAACTACAATCAGTTGAGCAGCCCACGCTGGTGCTCTGCCTATGGAGTAGCCCTTCTTTATTCCTTTGCTTTCTTAATAAACTTGCTTTCACTTTACTCTATGGAA	TCGATCAATAG	GGTAACCGGTCCAGCTCAGATAAAAGTGTCTTTTTTTTTTTTTTTTTTTTTTTTTTTTTTTGCACCATGACAGTTTACAAATGCCATGGTAATGTCCAGAAGTTACCCTATATGGTCTAAAAGAGGGGGAAGAACCTTCAGTTCCAGGAACTGCCCACCCCTTTCCTGGAAAACTCCTGAATAATCCACCCCTTGTTTGGCATATAGTCAGGAAGTAACTACAATCAGTTGAGCAGCCCACGCTGGTGCTCTGCCTATGGAGTAGCCCTTCTTTATTCCTTTGCTTTCTTAATAAACTTGCTTTCACTTTACTCTATGGAATCGATCAATAGAGATCGGAAGAGCACACG	350
Long_RAND_TSS-chr20:31723885-31724035_-_BCrep1	chr20	31723843	31724145	-	end:117,start:-185,motif:Elk1(ETS)|ACCGGAAGTG|190|-/E2F4(E2F)|TTTTTGCGCC|70|-/NF1(CTF)|GTAGGCCGGCAGCCAG|282|+/NF1(CTF)|TAGGCCGGCAGCCAGG|283|-/SpliceDonor|CAGGTAGGCC|279|+,tssPos:31723960,tssOffset:185,		GCTGATTGACTGATGAGTGACTGACTGACTGACTGAATGAATAAATGGAAATGTGATTATAAATGTTGATTTTTTGCGCCTCCCGATTCCCCAGATCTACCGCGAGGGGGCGATCTCTCCCCGGTCCTGATGCCAGTCACTCAAGGCGCGCACTCCCTTTGCGTCTCGGGCTCGCGCGCGTTGCCGCGGCACCGGAAGTGACTGAGCTTGCAAGTTCCCCTGTCTCTTCAGGGGAAACTGAGGCCGGCTTGTTCGGGAGAGACGGCGCGAGCAGTCAGCCAGGTAGGCCGGCAGCCAGGTAGG	ACGTGTTGTCT	GGTAACCGGTCCAGCTCAGCTGATTGACTGATGAGTGACTGACTGACTGACTGAATGAATAAATGGAAATGTGATTATAAATGTTGATTTTTTGCGCCTCCCGATTCCCCAGATCTACCGCGAGGGGGCGATCTCTCCCCGGTCCTGATGCCAGTCACTCAAGGCGCGCACTCCCTTTGCGTCTCGGGCTCGCGCGCGTTGCCGCGGCACCGGAAGTGACTGAGCTTGCAAGTTCCCCTGTCTCTTCAGGGGAAACTGAGGCCGGCTTGTTCGGGAGAGACGGCGCGAGCAGTCAGCCAGGTAGGCCGGCAGCCAGGTAGGACGTGTTGTCTAGATCGGAAGAGCACACG	350
Long_RAND_TSS-chr20:31723885-31724035_-_BCrep2	chr20	31723843	31724145	-	tssOffset:185,end:117,tssPos:31723960,motif:Elk1(ETS)|ACCGGAAGTG|190|-/E2F4(E2F)|TTTTTGCGCC|70|-/NF1(CTF)|GTAGGCCGGCAGCCAG|282|+/NF1(CTF)|TAGGCCGGCAGCCAGG|283|-/SpliceDonor|CAGGTAGGCC|279|+,start:-185,		GCTGATTGACTGATGAGTGACTGACTGACTGACTGAATGAATAAATGGAAATGTGATTATAAATGTTGATTTTTTGCGCCTCCCGATTCCCCAGATCTACCGCGAGGGGGCGATCTCTCCCCGGTCCTGATGCCAGTCACTCAAGGCGCGCACTCCCTTTGCGTCTCGGGCTCGCGCGCGTTGCCGCGGCACCGGAAGTGACTGAGCTTGCAAGTTCCCCTGTCTCTTCAGGGGAAACTGAGGCCGGCTTGTTCGGGAGAGACGGCGCGAGCAGTCAGCCAGGTAGGCCGGCAGCCAGGTAGG	AGATGCAATAC	GGTAACCGGTCCAGCTCAGCTGATTGACTGATGAGTGACTGACTGACTGACTGAATGAATAAATGGAAATGTGATTATAAATGTTGATTTTTTGCGCCTCCCGATTCCCCAGATCTACCGCGAGGGGGCGATCTCTCCCCGGTCCTGATGCCAGTCACTCAAGGCGCGCACTCCCTTTGCGTCTCGGGCTCGCGCGCGTTGCCGCGGCACCGGAAGTGACTGAGCTTGCAAGTTCCCCTGTCTCTTCAGGGGAAACTGAGGCCGGCTTGTTCGGGAGAGACGGCGCGAGCAGTCAGCCAGGTAGGCCGGCAGCCAGGTAGGAGATGCAATACAGATCGGAAGAGCACACG	350
Long_RAND_TSS-chr20:325162-325312_-_BCrep1	chr20	325120	325422	-	end:117,motif:Sp1(Zf)|CGGGGCGGGGCT|82|-/E2F4(E2F)|GATTTCCGCC|285|-/TATA-Box(TBP)|CCTTTTAAATTT|241|+/SpliceDonor|CAGGTAGGAT|278|+,start:-185,tssPos:325237,tssOffset:185,		CCGCCTCGCGCTCGGGCGCCGCGTCACCCGTTGCTGGGCAGAGAAGCCGGTATTTGCATCTCCCAATCGCTGGCCGCCGGAGCGGGGCGGGGCTCGGGCTGCGGGGCTGGGCGGTCTCGCGGCTAGGATTGGGGGAGACCGGCGAGATCGGTTTCTTTTCTTAGGTTAGGGGTTGGAGGAAGGGTAGGGGACGCGAGCCTGCTTCCATCTGACGCTGGACGCTTGTCCCTGCCCCGCGTTGCCTTTTAAATTTTAGCTCATTCCGAGACACCTGCCGTCAGGTAGGATTTCCGCCCTTTCCTC	GCTAGTGGTCT	GGTAACCGGTCCAGCTCACCGCCTCGCGCTCGGGCGCCGCGTCACCCGTTGCTGGGCAGAGAAGCCGGTATTTGCATCTCCCAATCGCTGGCCGCCGGAGCGGGGCGGGGCTCGGGCTGCGGGGCTGGGCGGTCTCGCGGCTAGGATTGGGGGAGACCGGCGAGATCGGTTTCTTTTCTTAGGTTAGGGGTTGGAGGAAGGGTAGGGGACGCGAGCCTGCTTCCATCTGACGCTGGACGCTTGTCCCTGCCCCGCGTTGCCTTTTAAATTTTAGCTCATTCCGAGACACCTGCCGTCAGGTAGGATTTCCGCCCTTTCCTCGCTAGTGGTCTAGATCGGAAGAGCACACG	350
Long_RAND_TSS-chr20:325162-325312_-_BCrep2	chr20	325120	325422	-	end:117,start:-185,motif:Sp1(Zf)|CGGGGCGGGGCT|82|-/E2F4(E2F)|GATTTCCGCC|285|-/TATA-Box(TBP)|CCTTTTAAATTT|241|+/SpliceDonor|CAGGTAGGAT|278|+,tssPos:325237,tssOffset:185,		CCGCCTCGCGCTCGGGCGCCGCGTCACCCGTTGCTGGGCAGAGAAGCCGGTATTTGCATCTCCCAATCGCTGGCCGCCGGAGCGGGGCGGGGCTCGGGCTGCGGGGCTGGGCGGTCTCGCGGCTAGGATTGGGGGAGACCGGCGAGATCGGTTTCTTTTCTTAGGTTAGGGGTTGGAGGAAGGGTAGGGGACGCGAGCCTGCTTCCATCTGACGCTGGACGCTTGTCCCTGCCCCGCGTTGCCTTTTAAATTTTAGCTCATTCCGAGACACCTGCCGTCAGGTAGGATTTCCGCCCTTTCCTC	TATCAGCACAC	GGTAACCGGTCCAGCTCACCGCCTCGCGCTCGGGCGCCGCGTCACCCGTTGCTGGGCAGAGAAGCCGGTATTTGCATCTCCCAATCGCTGGCCGCCGGAGCGGGGCGGGGCTCGGGCTGCGGGGCTGGGCGGTCTCGCGGCTAGGATTGGGGGAGACCGGCGAGATCGGTTTCTTTTCTTAGGTTAGGGGTTGGAGGAAGGGTAGGGGACGCGAGCCTGCTTCCATCTGACGCTGGACGCTTGTCCCTGCCCCGCGTTGCCTTTTAAATTTTAGCTCATTCCGAGACACCTGCCGTCAGGTAGGATTTCCGCCCTTTCCTCTATCAGCACACAGATCGGAAGAGCACACG	350
Long_RAND_TSS-chr20:34677017-34677167_-_BCrep1	chr20	34676975	34677277	-	start:-185,motif:Ronin(THAP)|GCTTTCTGGGAGCCGTAGTC|43|-,tssPos:34677092,end:117,tssOffset:185,		TGAGGCGCCCGCTTTCCGTCGCTCCGGCCCGCCTCGCCGCAAGGCTTTCTGGGAGCCGTAGTCCCCACGTCTGGCCTCTCCGGCGCCAGCGGCAGCGCGCGCCCACCCGCGGAACTACAGAGCGTGGCGCACAGCGCGCGAGGCTCCTCCGCCTCGCCTTCCCTCCCCGCCCGCGCGCCCGCCCCAGTTATCATGGCGGCTCCCTTGGTCCTGGTGCTGGTGGTGGCTGTGACAGTGCGGGCGGCCTTGTTCCGCTCCAGTCTGGCCGAGTTCATTTCCGAGCGGGTGGAGGTGGTGTCCCCA	CCAACTTAACA	GGTAACCGGTCCAGCTCATGAGGCGCCCGCTTTCCGTCGCTCCGGCCCGCCTCGCCGCAAGGCTTTCTGGGAGCCGTAGTCCCCACGTCTGGCCTCTCCGGCGCCAGCGGCAGCGCGCGCCCACCCGCGGAACTACAGAGCGTGGCGCACAGCGCGCGAGGCTCCTCCGCCTCGCCTTCCCTCCCCGCCCGCGCGCCCGCCCCAGTTATCATGGCGGCTCCCTTGGTCCTGGTGCTGGTGGTGGCTGTGACAGTGCGGGCGGCCTTGTTCCGCTCCAGTCTGGCCGAGTTCATTTCCGAGCGGGTGGAGGTGGTGTCCCCACCAACTTAACAAGATCGGAAGAGCACACG	350
Long_RAND_TSS-chr20:34677017-34677167_-_BCrep2	chr20	34676975	34677277	-	end:117,tssPos:34677092,motif:Ronin(THAP)|GCTTTCTGGGAGCCGTAGTC|43|-,start:-185,tssOffset:185,		TGAGGCGCCCGCTTTCCGTCGCTCCGGCCCGCCTCGCCGCAAGGCTTTCTGGGAGCCGTAGTCCCCACGTCTGGCCTCTCCGGCGCCAGCGGCAGCGCGCGCCCACCCGCGGAACTACAGAGCGTGGCGCACAGCGCGCGAGGCTCCTCCGCCTCGCCTTCCCTCCCCGCCCGCGCGCCCGCCCCAGTTATCATGGCGGCTCCCTTGGTCCTGGTGCTGGTGGTGGCTGTGACAGTGCGGGCGGCCTTGTTCCGCTCCAGTCTGGCCGAGTTCATTTCCGAGCGGGTGGAGGTGGTGTCCCCA	GAGTCATCATT	GGTAACCGGTCCAGCTCATGAGGCGCCCGCTTTCCGTCGCTCCGGCCCGCCTCGCCGCAAGGCTTTCTGGGAGCCGTAGTCCCCACGTCTGGCCTCTCCGGCGCCAGCGGCAGCGCGCGCCCACCCGCGGAACTACAGAGCGTGGCGCACAGCGCGCGAGGCTCCTCCGCCTCGCCTTCCCTCCCCGCCCGCGCGCCCGCCCCAGTTATCATGGCGGCTCCCTTGGTCCTGGTGCTGGTGGTGGCTGTGACAGTGCGGGCGGCCTTGTTCCGCTCCAGTCTGGCCGAGTTCATTTCCGAGCGGGTGGAGGTGGTGTCCCCAGAGTCATCATTAGATCGGAAGAGCACACG	350
Long_RAND_TSS-chr20:37527800-37527950_-_BCrep1	chr20	37527758	37528060	-	tssOffset:185,start:-185,motif:Stat3(Stat)|TTTACGGGAA|52|+/Stat3(Stat)|TTACGGGAAA|53|-,tssPos:37527875,end:117,		AGAGTTTTGTAAAAGTGCATACAAAGTCCTCAAAGGTGGTCTGTGGCTGATATTTACGGGAAATGGGGCGAGGATGAGCCCCCACTTCGGACCTTGTGATCAGGCGTTTGCGGTAGACAGCCCGATCCCAGGATGGGTCCTCGGCCGGCTCGACTAGAAGACTAAGGGGGCGTCTCCCCGGCTTCCTGCGGCGTCGGTGGCGAGCTGAGGTGGAGGCAGGCTGCGGCAGACGGCGACAGTGGCGGCGGCGCCATGGCAGGGCTTGCAGGTACCGTGGCGTCAACCTGCTTGGGGCGGGATGAG	AATTCACCTCG	GGTAACCGGTCCAGCTCAAGAGTTTTGTAAAAGTGCATACAAAGTCCTCAAAGGTGGTCTGTGGCTGATATTTACGGGAAATGGGGCGAGGATGAGCCCCCACTTCGGACCTTGTGATCAGGCGTTTGCGGTAGACAGCCCGATCCCAGGATGGGTCCTCGGCCGGCTCGACTAGAAGACTAAGGGGGCGTCTCCCCGGCTTCCTGCGGCGTCGGTGGCGAGCTGAGGTGGAGGCAGGCTGCGGCAGACGGCGACAGTGGCGGCGGCGCCATGGCAGGGCTTGCAGGTACCGTGGCGTCAACCTGCTTGGGGCGGGATGAGAATTCACCTCGAGATCGGAAGAGCACACG	350
Long_RAND_TSS-chr20:37527800-37527950_-_BCrep2	chr20	37527758	37528060	-	end:117,motif:Stat3(Stat)|TTTACGGGAA|52|+/Stat3(Stat)|TTACGGGAAA|53|-,start:-185,tssPos:37527875,tssOffset:185,		AGAGTTTTGTAAAAGTGCATACAAAGTCCTCAAAGGTGGTCTGTGGCTGATATTTACGGGAAATGGGGCGAGGATGAGCCCCCACTTCGGACCTTGTGATCAGGCGTTTGCGGTAGACAGCCCGATCCCAGGATGGGTCCTCGGCCGGCTCGACTAGAAGACTAAGGGGGCGTCTCCCCGGCTTCCTGCGGCGTCGGTGGCGAGCTGAGGTGGAGGCAGGCTGCGGCAGACGGCGACAGTGGCGGCGGCGCCATGGCAGGGCTTGCAGGTACCGTGGCGTCAACCTGCTTGGGGCGGGATGAG	TGGTGTTAGGA	GGTAACCGGTCCAGCTCAAGAGTTTTGTAAAAGTGCATACAAAGTCCTCAAAGGTGGTCTGTGGCTGATATTTACGGGAAATGGGGCGAGGATGAGCCCCCACTTCGGACCTTGTGATCAGGCGTTTGCGGTAGACAGCCCGATCCCAGGATGGGTCCTCGGCCGGCTCGACTAGAAGACTAAGGGGGCGTCTCCCCGGCTTCCTGCGGCGTCGGTGGCGAGCTGAGGTGGAGGCAGGCTGCGGCAGACGGCGACAGTGGCGGCGGCGCCATGGCAGGGCTTGCAGGTACCGTGGCGTCAACCTGCTTGGGGCGGGATGAGTGGTGTTAGGAAGATCGGAAGAGCACACG	350
Long_RAND_TSS-chr20:38854995-38855145_+_BCrep1	chr20	38854885	38855187	+	tssOffset:185,motif:AP-1(bZIP)|ATGAGTCAGC|107|+/AP-1(bZIP)|AATGAGTCAG|106|-/TATA-Box(TBP)|GTCTCTAAAAGA|224|-,start:-185,tssPos:38855070,end:117,		TGCCATAACTACTCCCATTTTCTCTATCTCTGTTTACTCAATGGCGGCCTTCTATCAGTCAGTCACATAAAAGTATTCTTATTGCAGTCATTTACACTTTAGTATGAATGAGTCAGCACTTTTTTGCAGCAATTTTCATTGGAAGCCAGTGGGAAGTGAAAGGCTTTGGCCACCCCTCATAATATATGACTTAAAGCCTGCTTGCAATAGAGAGCCCTTGCAGAGTCTCTAAAAGAAAAGGACCTGCCCCCTGAAGAACTTCTGAGACCATAGACCTCATGGTGCCCAGCTTTTCCTGGTTGC	AGTAGGTCTTC	GGTAACCGGTCCAGCTCATGCCATAACTACTCCCATTTTCTCTATCTCTGTTTACTCAATGGCGGCCTTCTATCAGTCAGTCACATAAAAGTATTCTTATTGCAGTCATTTACACTTTAGTATGAATGAGTCAGCACTTTTTTGCAGCAATTTTCATTGGAAGCCAGTGGGAAGTGAAAGGCTTTGGCCACCCCTCATAATATATGACTTAAAGCCTGCTTGCAATAGAGAGCCCTTGCAGAGTCTCTAAAAGAAAAGGACCTGCCCCCTGAAGAACTTCTGAGACCATAGACCTCATGGTGCCCAGCTTTTCCTGGTTGCAGTAGGTCTTCAGATCGGAAGAGCACACG	350
Long_RAND_TSS-chr20:38854995-38855145_+_BCrep2	chr20	38854885	38855187	+	end:117,tssPos:38855070,motif:AP-1(bZIP)|ATGAGTCAGC|107|+/AP-1(bZIP)|AATGAGTCAG|106|-/TATA-Box(TBP)|GTCTCTAAAAGA|224|-,start:-185,tssOffset:185,		TGCCATAACTACTCCCATTTTCTCTATCTCTGTTTACTCAATGGCGGCCTTCTATCAGTCAGTCACATAAAAGTATTCTTATTGCAGTCATTTACACTTTAGTATGAATGAGTCAGCACTTTTTTGCAGCAATTTTCATTGGAAGCCAGTGGGAAGTGAAAGGCTTTGGCCACCCCTCATAATATATGACTTAAAGCCTGCTTGCAATAGAGAGCCCTTGCAGAGTCTCTAAAAGAAAAGGACCTGCCCCCTGAAGAACTTCTGAGACCATAGACCTCATGGTGCCCAGCTTTTCCTGGTTGC	TTAAGAGCCTA	GGTAACCGGTCCAGCTCATGCCATAACTACTCCCATTTTCTCTATCTCTGTTTACTCAATGGCGGCCTTCTATCAGTCAGTCACATAAAAGTATTCTTATTGCAGTCATTTACACTTTAGTATGAATGAGTCAGCACTTTTTTGCAGCAATTTTCATTGGAAGCCAGTGGGAAGTGAAAGGCTTTGGCCACCCCTCATAATATATGACTTAAAGCCTGCTTGCAATAGAGAGCCCTTGCAGAGTCTCTAAAAGAAAAGGACCTGCCCCCTGAAGAACTTCTGAGACCATAGACCTCATGGTGCCCAGCTTTTCCTGGTTGCTTAAGAGCCTAAGATCGGAAGAGCACACG	350
Long_RAND_TSS-chr20:4064693-4064843_+_BCrep1	chr20	4064583	4064885	+	end:117,motif:TATA-Box(TBP)|CCCTTAATGGGA|229|+/TATA-Box(TBP)|GCCCCTTAATGG|227|-/PU.1(ETS)|GGAGGAAGTG|138|+/NF1(CTF)|CTGGGCTTCGGGCCAG|181|+/NF1(CTF)|TGGGCTTCGGGCCAGC|182|-/SpliceDonor|GTCTCACCGG|258|-,start:-185,tssPos:4064768,tssOffset:185,		GGCAGATAGATAAATACCATTTATAAATAAACCTGAGCCAGACACATACATCTTTATTCGTGTTGGAAAGAGTTTACATCTGGGGGAGTGGAGACCTCTCCAATGTTTCCGTTCTGAGCAGTCCCAGCGGCTCCAGAAGGAGGAAGTGAGCTGTCTCCTTGGCTGGGGACCCGCCAGGGCACTGGGCTTCGGGCCAGCCAGGGCCTGGGAGGAGCTGCTGGAAACCTGCCCCTTAATGGGAACAGCCTGGGCCCTGATGTCTCACCGGGACAGAGCCCCAGTTAGGGGGGAAAGGCAGCTGTT	GGACTTATCAC	GGTAACCGGTCCAGCTCAGGCAGATAGATAAATACCATTTATAAATAAACCTGAGCCAGACACATACATCTTTATTCGTGTTGGAAAGAGTTTACATCTGGGGGAGTGGAGACCTCTCCAATGTTTCCGTTCTGAGCAGTCCCAGCGGCTCCAGAAGGAGGAAGTGAGCTGTCTCCTTGGCTGGGGACCCGCCAGGGCACTGGGCTTCGGGCCAGCCAGGGCCTGGGAGGAGCTGCTGGAAACCTGCCCCTTAATGGGAACAGCCTGGGCCCTGATGTCTCACCGGGACAGAGCCCCAGTTAGGGGGGAAAGGCAGCTGTTGGACTTATCACAGATCGGAAGAGCACACG	350
Long_RAND_TSS-chr20:4064693-4064843_+_BCrep2	chr20	4064583	4064885	+	tssOffset:185,end:117,motif:TATA-Box(TBP)|CCCTTAATGGGA|229|+/TATA-Box(TBP)|GCCCCTTAATGG|227|-/PU.1(ETS)|GGAGGAAGTG|138|+/NF1(CTF)|CTGGGCTTCGGGCCAG|181|+/NF1(CTF)|TGGGCTTCGGGCCAGC|182|-/SpliceDonor|GTCTCACCGG|258|-,start:-185,tssPos:4064768,		GGCAGATAGATAAATACCATTTATAAATAAACCTGAGCCAGACACATACATCTTTATTCGTGTTGGAAAGAGTTTACATCTGGGGGAGTGGAGACCTCTCCAATGTTTCCGTTCTGAGCAGTCCCAGCGGCTCCAGAAGGAGGAAGTGAGCTGTCTCCTTGGCTGGGGACCCGCCAGGGCACTGGGCTTCGGGCCAGCCAGGGCCTGGGAGGAGCTGCTGGAAACCTGCCCCTTAATGGGAACAGCCTGGGCCCTGATGTCTCACCGGGACAGAGCCCCAGTTAGGGGGGAAAGGCAGCTGTT	ATAATGGAGTC	GGTAACCGGTCCAGCTCAGGCAGATAGATAAATACCATTTATAAATAAACCTGAGCCAGACACATACATCTTTATTCGTGTTGGAAAGAGTTTACATCTGGGGGAGTGGAGACCTCTCCAATGTTTCCGTTCTGAGCAGTCCCAGCGGCTCCAGAAGGAGGAAGTGAGCTGTCTCCTTGGCTGGGGACCCGCCAGGGCACTGGGCTTCGGGCCAGCCAGGGCCTGGGAGGAGCTGCTGGAAACCTGCCCCTTAATGGGAACAGCCTGGGCCCTGATGTCTCACCGGGACAGAGCCCCAGTTAGGGGGGAAAGGCAGCTGTTATAATGGAGTCAGATCGGAAGAGCACACG	350
Long_RAND_TSS-chr20:50931642-50931792_+_BCrep1	chr20	50931532	50931834	+	tssOffset:185,end:117,start:-185,motif:GFX(?)|GCTCTCGCGAGA|121|+/GFX(?)|TCTCGCGAGAAC|123|-/NFIL3(bZIP)|ATTATATAATCCCCA|95|+/NFIL3(bZIP)|GGGAAATTATATAAT|90|-,tssPos:50931717,		TCCCCAGGGGGGGTTCCTCTTACTCCCACCCCTGCTTGCACCTAACTTTTCCTGAGGGAGGGTGCTCTCAGCACCCCCACCCCCGCTTGAGGGAAATTATATAATCCCCACTGAGGGGGGAGCTCTCGCGAGAACCAGGCGGATTTGCCATTGACCCACTAGGAGGCGCCGCGGATAATGGCCGCAGTGCGCTCCCGGGGCCCGTGTGCTCGGCGGGCGCCTTCCTCTGGCCGCAGCGCCGGCGGCGGAGGCAGAAGCAGCGGGCCGCAGCACGCCCAGCACTCAGTCAGGTGGCCGTGCTGG	CGACGATAGGA	GGTAACCGGTCCAGCTCATCCCCAGGGGGGGTTCCTCTTACTCCCACCCCTGCTTGCACCTAACTTTTCCTGAGGGAGGGTGCTCTCAGCACCCCCACCCCCGCTTGAGGGAAATTATATAATCCCCACTGAGGGGGGAGCTCTCGCGAGAACCAGGCGGATTTGCCATTGACCCACTAGGAGGCGCCGCGGATAATGGCCGCAGTGCGCTCCCGGGGCCCGTGTGCTCGGCGGGCGCCTTCCTCTGGCCGCAGCGCCGGCGGCGGAGGCAGAAGCAGCGGGCCGCAGCACGCCCAGCACTCAGTCAGGTGGCCGTGCTGGCGACGATAGGAAGATCGGAAGAGCACACG	350
Long_RAND_TSS-chr20:50931642-50931792_+_BCrep2	chr20	50931532	50931834	+	motif:GFX(?)|GCTCTCGCGAGA|121|+/GFX(?)|TCTCGCGAGAAC|123|-/NFIL3(bZIP)|ATTATATAATCCCCA|95|+/NFIL3(bZIP)|GGGAAATTATATAAT|90|-,start:-185,tssPos:50931717,end:117,tssOffset:185,		TCCCCAGGGGGGGTTCCTCTTACTCCCACCCCTGCTTGCACCTAACTTTTCCTGAGGGAGGGTGCTCTCAGCACCCCCACCCCCGCTTGAGGGAAATTATATAATCCCCACTGAGGGGGGAGCTCTCGCGAGAACCAGGCGGATTTGCCATTGACCCACTAGGAGGCGCCGCGGATAATGGCCGCAGTGCGCTCCCGGGGCCCGTGTGCTCGGCGGGCGCCTTCCTCTGGCCGCAGCGCCGGCGGCGGAGGCAGAAGCAGCGGGCCGCAGCACGCCCAGCACTCAGTCAGGTGGCCGTGCTGG	TGACAATGCGC	GGTAACCGGTCCAGCTCATCCCCAGGGGGGGTTCCTCTTACTCCCACCCCTGCTTGCACCTAACTTTTCCTGAGGGAGGGTGCTCTCAGCACCCCCACCCCCGCTTGAGGGAAATTATATAATCCCCACTGAGGGGGGAGCTCTCGCGAGAACCAGGCGGATTTGCCATTGACCCACTAGGAGGCGCCGCGGATAATGGCCGCAGTGCGCTCCCGGGGCCCGTGTGCTCGGCGGGCGCCTTCCTCTGGCCGCAGCGCCGGCGGCGGAGGCAGAAGCAGCGGGCCGCAGCACGCCCAGCACTCAGTCAGGTGGCCGTGCTGGTGACAATGCGCAGATCGGAAGAGCACACG	350
Long_RAND_TSS-chr20:53678198-53678348_+_BCrep1	chr20	53678088	53678390	+	end:117,tssPos:53678273,motif:NFY(CCAAT)|GGCCAATCGT|181|+/Meis1(Homeobox)|CCTGTCAGAC|192|-,start:-185,tssOffset:185,		AGAGAGTAGCAGGAACAACTCTCTAGAGAGACCCATCTCTCAGCCGACTCCACTGTAGGTTGGTGGCAATCAAAGACATCGGAATACTTTCTCCTGTGTGTGCGGGGTGGGGGAAGGGAAGGTTGAGAGAAAGGAAGAAGCATAAAGATTAGGAGGGCTGTTGCTCAACCTTCCTGTTCTGGGCCAATCGTGCCTGTCAGACCAGCTACAGAAAGACATGCACTTGTAGTATGTTTTTTTGGGGGAAAAAGTATCTTGATTCTACTCTGCTTTGAGAAAAAAAAAATACTGTTAACTCTCTTT	CAAGATGCAGG	GGTAACCGGTCCAGCTCAAGAGAGTAGCAGGAACAACTCTCTAGAGAGACCCATCTCTCAGCCGACTCCACTGTAGGTTGGTGGCAATCAAAGACATCGGAATACTTTCTCCTGTGTGTGCGGGGTGGGGGAAGGGAAGGTTGAGAGAAAGGAAGAAGCATAAAGATTAGGAGGGCTGTTGCTCAACCTTCCTGTTCTGGGCCAATCGTGCCTGTCAGACCAGCTACAGAAAGACATGCACTTGTAGTATGTTTTTTTGGGGGAAAAAGTATCTTGATTCTACTCTGCTTTGAGAAAAAAAAAATACTGTTAACTCTCTTTCAAGATGCAGGAGATCGGAAGAGCACACG	350
Long_RAND_TSS-chr20:53678198-53678348_+_BCrep2	chr20	53678088	53678390	+	tssOffset:185,end:117,start:-185,motif:NFY(CCAAT)|GGCCAATCGT|181|+/Meis1(Homeobox)|CCTGTCAGAC|192|-,tssPos:53678273,		AGAGAGTAGCAGGAACAACTCTCTAGAGAGACCCATCTCTCAGCCGACTCCACTGTAGGTTGGTGGCAATCAAAGACATCGGAATACTTTCTCCTGTGTGTGCGGGGTGGGGGAAGGGAAGGTTGAGAGAAAGGAAGAAGCATAAAGATTAGGAGGGCTGTTGCTCAACCTTCCTGTTCTGGGCCAATCGTGCCTGTCAGACCAGCTACAGAAAGACATGCACTTGTAGTATGTTTTTTTGGGGGAAAAAGTATCTTGATTCTACTCTGCTTTGAGAAAAAAAAAATACTGTTAACTCTCTTT	GTAGTCGCTCT	GGTAACCGGTCCAGCTCAAGAGAGTAGCAGGAACAACTCTCTAGAGAGACCCATCTCTCAGCCGACTCCACTGTAGGTTGGTGGCAATCAAAGACATCGGAATACTTTCTCCTGTGTGTGCGGGGTGGGGGAAGGGAAGGTTGAGAGAAAGGAAGAAGCATAAAGATTAGGAGGGCTGTTGCTCAACCTTCCTGTTCTGGGCCAATCGTGCCTGTCAGACCAGCTACAGAAAGACATGCACTTGTAGTATGTTTTTTTGGGGGAAAAAGTATCTTGATTCTACTCTGCTTTGAGAAAAAAAAAATACTGTTAACTCTCTTTGTAGTCGCTCTAGATCGGAAGAGCACACG	350
Long_RAND_TSS-chr20:56415206-56415356_-_BCrep1	chr20	56415164	56415466	-	end:117,tssPos:56415281,motif:Six2(Homeobox)|GTAAACTGAGAT|141|+/PSE(SNAPc)|AAACAACCATATGCAACAGA|247|+/PSE(SNAPc)|CAGTTAACTGAGGATGCCTC|58|-,start:-185,tssOffset:185,		ACCTTAAAACATGTATCTTATAGATGCATTGATAGTTTCTGTAGGGACACCCAAGAAACAGTTAACTGAGGATGCCTCTGAACTAGGTGTCGACAACTTGGGTGTTTCCTGGTACTGCGTGGGTGGGTGGGGGTGGCCTACGTAAACTGAGATGACATAGGCTGCTACACAAGGGCCTGTGGACCAAATCTAGATGGATGACCCATAAGTGAAGAATGACTGTACATATCTTAAGGACTGCATAAACAAACAACCATATGCAACAGAGATTGTATTTGGCCTGCAAAGCATAAAATACTATCT	AGGTTACTCAT	GGTAACCGGTCCAGCTCAACCTTAAAACATGTATCTTATAGATGCATTGATAGTTTCTGTAGGGACACCCAAGAAACAGTTAACTGAGGATGCCTCTGAACTAGGTGTCGACAACTTGGGTGTTTCCTGGTACTGCGTGGGTGGGTGGGGGTGGCCTACGTAAACTGAGATGACATAGGCTGCTACACAAGGGCCTGTGGACCAAATCTAGATGGATGACCCATAAGTGAAGAATGACTGTACATATCTTAAGGACTGCATAAACAAACAACCATATGCAACAGAGATTGTATTTGGCCTGCAAAGCATAAAATACTATCTAGGTTACTCATAGATCGGAAGAGCACACG	350
Long_RAND_TSS-chr20:56415206-56415356_-_BCrep2	chr20	56415164	56415466	-	end:117,motif:Six2(Homeobox)|GTAAACTGAGAT|141|+/PSE(SNAPc)|AAACAACCATATGCAACAGA|247|+/PSE(SNAPc)|CAGTTAACTGAGGATGCCTC|58|-,start:-185,tssPos:56415281,tssOffset:185,		ACCTTAAAACATGTATCTTATAGATGCATTGATAGTTTCTGTAGGGACACCCAAGAAACAGTTAACTGAGGATGCCTCTGAACTAGGTGTCGACAACTTGGGTGTTTCCTGGTACTGCGTGGGTGGGTGGGGGTGGCCTACGTAAACTGAGATGACATAGGCTGCTACACAAGGGCCTGTGGACCAAATCTAGATGGATGACCCATAAGTGAAGAATGACTGTACATATCTTAAGGACTGCATAAACAAACAACCATATGCAACAGAGATTGTATTTGGCCTGCAAAGCATAAAATACTATCT	AATACTAGGAC	GGTAACCGGTCCAGCTCAACCTTAAAACATGTATCTTATAGATGCATTGATAGTTTCTGTAGGGACACCCAAGAAACAGTTAACTGAGGATGCCTCTGAACTAGGTGTCGACAACTTGGGTGTTTCCTGGTACTGCGTGGGTGGGTGGGGGTGGCCTACGTAAACTGAGATGACATAGGCTGCTACACAAGGGCCTGTGGACCAAATCTAGATGGATGACCCATAAGTGAAGAATGACTGTACATATCTTAAGGACTGCATAAACAAACAACCATATGCAACAGAGATTGTATTTGGCCTGCAAAGCATAAAATACTATCTAATACTAGGACAGATCGGAAGAGCACACG	350
Long_RAND_TSS-chr20:62485448-62485598_+_BCrep1	chr20	62485338	62485640	+	tssPos:62485523,motif:Gata1(Zf)|GAGATAAGGG|166|+/Meis1(Homeobox)|CGCTGACAGG|214|+/Meis1(Homeobox)|GCTGACAGGG|215|-/Meis1(Homeobox)|CCTGACATCT|179|-,start:-185,end:117,tssOffset:185,		TTCCTCATGTACAAAGAATTTCCCGAGCAGCCACAGCTGCTGCAGCTGGAACTTGTCTCCAGATGGGTCGTTCCGAGGGAAACCAGCGTCTCCTGTCTCCTCCTGCAGACATGGGCTGGCGTCCGAGCCCTGGATCCCCTGCCCTGGCTTGGCTTCCTCTGGAGGGGAGATAAGGGGCTCCTGACATCTTGTAGGCTGAAGAACCCGCCCAGCACGCTGACAGGGAGGCGCCAGAGGCAGCCGCAGACCGGCCTCAGCCCCTGCAGCCCCTCCCCTCTTGTTGTTGCAGAAAGAAGCCCTCAG	GGTCCATTCTT	GGTAACCGGTCCAGCTCATTCCTCATGTACAAAGAATTTCCCGAGCAGCCACAGCTGCTGCAGCTGGAACTTGTCTCCAGATGGGTCGTTCCGAGGGAAACCAGCGTCTCCTGTCTCCTCCTGCAGACATGGGCTGGCGTCCGAGCCCTGGATCCCCTGCCCTGGCTTGGCTTCCTCTGGAGGGGAGATAAGGGGCTCCTGACATCTTGTAGGCTGAAGAACCCGCCCAGCACGCTGACAGGGAGGCGCCAGAGGCAGCCGCAGACCGGCCTCAGCCCCTGCAGCCCCTCCCCTCTTGTTGTTGCAGAAAGAAGCCCTCAGGGTCCATTCTTAGATCGGAAGAGCACACG	350
Long_RAND_TSS-chr20:62485448-62485598_+_BCrep2	chr20	62485338	62485640	+	end:117,motif:Gata1(Zf)|GAGATAAGGG|166|+/Meis1(Homeobox)|CGCTGACAGG|214|+/Meis1(Homeobox)|GCTGACAGGG|215|-/Meis1(Homeobox)|CCTGACATCT|179|-,start:-185,tssPos:62485523,tssOffset:185,		TTCCTCATGTACAAAGAATTTCCCGAGCAGCCACAGCTGCTGCAGCTGGAACTTGTCTCCAGATGGGTCGTTCCGAGGGAAACCAGCGTCTCCTGTCTCCTCCTGCAGACATGGGCTGGCGTCCGAGCCCTGGATCCCCTGCCCTGGCTTGGCTTCCTCTGGAGGGGAGATAAGGGGCTCCTGACATCTTGTAGGCTGAAGAACCCGCCCAGCACGCTGACAGGGAGGCGCCAGAGGCAGCCGCAGACCGGCCTCAGCCCCTGCAGCCCCTCCCCTCTTGTTGTTGCAGAAAGAAGCCCTCAG	CCACCATGAAG	GGTAACCGGTCCAGCTCATTCCTCATGTACAAAGAATTTCCCGAGCAGCCACAGCTGCTGCAGCTGGAACTTGTCTCCAGATGGGTCGTTCCGAGGGAAACCAGCGTCTCCTGTCTCCTCCTGCAGACATGGGCTGGCGTCCGAGCCCTGGATCCCCTGCCCTGGCTTGGCTTCCTCTGGAGGGGAGATAAGGGGCTCCTGACATCTTGTAGGCTGAAGAACCCGCCCAGCACGCTGACAGGGAGGCGCCAGAGGCAGCCGCAGACCGGCCTCAGCCCCTGCAGCCCCTCCCCTCTTGTTGTTGCAGAAAGAAGCCCTCAGCCACCATGAAGAGATCGGAAGAGCACACG	350
Long_RAND_TSS-chr21:33948011-33948161_+_BCrep1	chr21	33947901	33948203	+	motif:AP-1(bZIP)|GTGAGTCACA|41|+/AP-1(bZIP)|GGTGAGTCAC|40|-/RUNX-AML(Runt)|GTTGTGGTGA|71|+/SpliceDonor|CTGGTGAGTC|38|+/SpliceDonor|GTGGTGAGGG|74|+/SpliceDonor|CAGGTATGTC|212|+,tssPos:33948086,start:-185,end:117,tssOffset:185,		TCATGACATGGGCTGACAAACAACGATCTGAAGGTATGCTGGTGAGTCACACTGTGGAGCTCTGCCTTTGTGTTGTGGTGAGGGCCGGGGCTGGAAGGAGTGTCATGGGACCAGCCAGTAAAATTCCACTACTCTCCGAAGCCGATTGGGAGGCAATTTAAAAACCCTGGGCTTTTTCCAGCCCCAGTGTAGTGGATGACTCTGGGTCCCCTCAGGTATGTCGATCTGTATGGGAAATCAGGAAGAATGATTATTAATAACTGGAAAAAAAAAACCTGTTAGTATCTTTCCATGCCCAATGCC	TCGACCGGAGT	GGTAACCGGTCCAGCTCATCATGACATGGGCTGACAAACAACGATCTGAAGGTATGCTGGTGAGTCACACTGTGGAGCTCTGCCTTTGTGTTGTGGTGAGGGCCGGGGCTGGAAGGAGTGTCATGGGACCAGCCAGTAAAATTCCACTACTCTCCGAAGCCGATTGGGAGGCAATTTAAAAACCCTGGGCTTTTTCCAGCCCCAGTGTAGTGGATGACTCTGGGTCCCCTCAGGTATGTCGATCTGTATGGGAAATCAGGAAGAATGATTATTAATAACTGGAAAAAAAAAACCTGTTAGTATCTTTCCATGCCCAATGCCTCGACCGGAGTAGATCGGAAGAGCACACG	350
Long_RAND_TSS-chr21:33948011-33948161_+_BCrep2	chr21	33947901	33948203	+	tssOffset:185,tssPos:33948086,motif:AP-1(bZIP)|GTGAGTCACA|41|+/AP-1(bZIP)|GGTGAGTCAC|40|-/RUNX-AML(Runt)|GTTGTGGTGA|71|+/SpliceDonor|CTGGTGAGTC|38|+/SpliceDonor|GTGGTGAGGG|74|+/SpliceDonor|CAGGTATGTC|212|+,start:-185,end:117,		TCATGACATGGGCTGACAAACAACGATCTGAAGGTATGCTGGTGAGTCACACTGTGGAGCTCTGCCTTTGTGTTGTGGTGAGGGCCGGGGCTGGAAGGAGTGTCATGGGACCAGCCAGTAAAATTCCACTACTCTCCGAAGCCGATTGGGAGGCAATTTAAAAACCCTGGGCTTTTTCCAGCCCCAGTGTAGTGGATGACTCTGGGTCCCCTCAGGTATGTCGATCTGTATGGGAAATCAGGAAGAATGATTATTAATAACTGGAAAAAAAAAACCTGTTAGTATCTTTCCATGCCCAATGCC	CACGAATAGTT	GGTAACCGGTCCAGCTCATCATGACATGGGCTGACAAACAACGATCTGAAGGTATGCTGGTGAGTCACACTGTGGAGCTCTGCCTTTGTGTTGTGGTGAGGGCCGGGGCTGGAAGGAGTGTCATGGGACCAGCCAGTAAAATTCCACTACTCTCCGAAGCCGATTGGGAGGCAATTTAAAAACCCTGGGCTTTTTCCAGCCCCAGTGTAGTGGATGACTCTGGGTCCCCTCAGGTATGTCGATCTGTATGGGAAATCAGGAAGAATGATTATTAATAACTGGAAAAAAAAAACCTGTTAGTATCTTTCCATGCCCAATGCCCACGAATAGTTAGATCGGAAGAGCACACG	350
Long_RAND_TSS-chr21:33976455-33976605_-_BCrep1	chr21	33976413	33976715	-	end:117,motif:Elk1(ETS)|GCAGGAAGTG|180|-/Six2(Homeobox)|GGAACAGGAGAC|276|+/PSE(SNAPc)|GACTCACCATCAGCTGAAAT|157|+/PU.1(ETS)|GCAGGAAGTG|180|+/SpliceDonor|GACTCACCAT|157|-,start:-185,tssPos:33976530,tssOffset:185,		ACAGAACAAACTCTGTCTTTGGGGAGGCCAAGAGTGGGGCTTAAGGGAAGGGCACAGCGAGGGAGACAGAGGCTGGGGCAACAAGCACTGGGGCGGGGGGTGGGGTGGGTGCTGCAGTTCCCCACGCCTAGCCCGCCCTTCCTACAAGCCTGCCCTGGACTCACCATCAGCTGAAATGAAGCAGGAAGTGGAGCAGGGGATCTGTGGGCCCCACAAGCTCAGAGGAAGGAGGGCAGCAGGGACTTTCAGTGCGTGGCTATAGGAAATTTACCAAGTGGAACAGGAGACTCCGAAGAGTTCATG	GGAGGAGCCAT	GGTAACCGGTCCAGCTCAACAGAACAAACTCTGTCTTTGGGGAGGCCAAGAGTGGGGCTTAAGGGAAGGGCACAGCGAGGGAGACAGAGGCTGGGGCAACAAGCACTGGGGCGGGGGGTGGGGTGGGTGCTGCAGTTCCCCACGCCTAGCCCGCCCTTCCTACAAGCCTGCCCTGGACTCACCATCAGCTGAAATGAAGCAGGAAGTGGAGCAGGGGATCTGTGGGCCCCACAAGCTCAGAGGAAGGAGGGCAGCAGGGACTTTCAGTGCGTGGCTATAGGAAATTTACCAAGTGGAACAGGAGACTCCGAAGAGTTCATGGGAGGAGCCATAGATCGGAAGAGCACACG	350
Long_RAND_TSS-chr21:33976455-33976605_-_BCrep2	chr21	33976413	33976715	-	motif:Elk1(ETS)|GCAGGAAGTG|180|-/Six2(Homeobox)|GGAACAGGAGAC|276|+/PSE(SNAPc)|GACTCACCATCAGCTGAAAT|157|+/PU.1(ETS)|GCAGGAAGTG|180|+/SpliceDonor|GACTCACCAT|157|-,tssPos:33976530,start:-185,end:117,tssOffset:185,		ACAGAACAAACTCTGTCTTTGGGGAGGCCAAGAGTGGGGCTTAAGGGAAGGGCACAGCGAGGGAGACAGAGGCTGGGGCAACAAGCACTGGGGCGGGGGGTGGGGTGGGTGCTGCAGTTCCCCACGCCTAGCCCGCCCTTCCTACAAGCCTGCCCTGGACTCACCATCAGCTGAAATGAAGCAGGAAGTGGAGCAGGGGATCTGTGGGCCCCACAAGCTCAGAGGAAGGAGGGCAGCAGGGACTTTCAGTGCGTGGCTATAGGAAATTTACCAAGTGGAACAGGAGACTCCGAAGAGTTCATG	ATTCTCGGTAG	GGTAACCGGTCCAGCTCAACAGAACAAACTCTGTCTTTGGGGAGGCCAAGAGTGGGGCTTAAGGGAAGGGCACAGCGAGGGAGACAGAGGCTGGGGCAACAAGCACTGGGGCGGGGGGTGGGGTGGGTGCTGCAGTTCCCCACGCCTAGCCCGCCCTTCCTACAAGCCTGCCCTGGACTCACCATCAGCTGAAATGAAGCAGGAAGTGGAGCAGGGGATCTGTGGGCCCCACAAGCTCAGAGGAAGGAGGGCAGCAGGGACTTTCAGTGCGTGGCTATAGGAAATTTACCAAGTGGAACAGGAGACTCCGAAGAGTTCATGATTCTCGGTAGAGATCGGAAGAGCACACG	350
Long_RAND_TSS-chr21:34908402-34908552_-_BCrep1	chr21	34908360	34908662	-	tssOffset:185,start:-185,motif:Gata1(Zf)|TCTTTATCTG|36|-/Meis1(Homeobox)|TGGTGACAGT|146|+/Meis1(Homeobox)|GGTGACAGTT|147|-/SpliceDonor|CCCTTACTTT|266|-,tssPos:34908477,end:117,		GCTTCAGCACAAAAAGATAGTGGCTTGCAGCAGAAGTCTTTATCTGGCCTTCACAAGAATGGAGATTGCACCTCCCCCGACCCCCCTGTCCACAAAACCCAGGAAACACCTTGCAGAGTTGATGCAATATTTGCTATCCCAGCCCTTGGTGACAGTTAAAATAGTGTTACAACATAAAATTGAGCAACGACCTTGCTGTATCATCCAAGACTATGTTTTATACTACTTTTTTTCCCCGAGGACATTTTGCACATTTTTTAGTTCCTCCCTTACTTTCAGTTCAGATCATTAATGGGAAGAAAC	TAGTGTATGCC	GGTAACCGGTCCAGCTCAGCTTCAGCACAAAAAGATAGTGGCTTGCAGCAGAAGTCTTTATCTGGCCTTCACAAGAATGGAGATTGCACCTCCCCCGACCCCCCTGTCCACAAAACCCAGGAAACACCTTGCAGAGTTGATGCAATATTTGCTATCCCAGCCCTTGGTGACAGTTAAAATAGTGTTACAACATAAAATTGAGCAACGACCTTGCTGTATCATCCAAGACTATGTTTTATACTACTTTTTTTCCCCGAGGACATTTTGCACATTTTTTAGTTCCTCCCTTACTTTCAGTTCAGATCATTAATGGGAAGAAACTAGTGTATGCCAGATCGGAAGAGCACACG	350
Long_RAND_TSS-chr21:34908402-34908552_-_BCrep2	chr21	34908360	34908662	-	tssOffset:185,end:117,motif:Gata1(Zf)|TCTTTATCTG|36|-/Meis1(Homeobox)|TGGTGACAGT|146|+/Meis1(Homeobox)|GGTGACAGTT|147|-/SpliceDonor|CCCTTACTTT|266|-,tssPos:34908477,start:-185,		GCTTCAGCACAAAAAGATAGTGGCTTGCAGCAGAAGTCTTTATCTGGCCTTCACAAGAATGGAGATTGCACCTCCCCCGACCCCCCTGTCCACAAAACCCAGGAAACACCTTGCAGAGTTGATGCAATATTTGCTATCCCAGCCCTTGGTGACAGTTAAAATAGTGTTACAACATAAAATTGAGCAACGACCTTGCTGTATCATCCAAGACTATGTTTTATACTACTTTTTTTCCCCGAGGACATTTTGCACATTTTTTAGTTCCTCCCTTACTTTCAGTTCAGATCATTAATGGGAAGAAAC	TCCGTTGTGCC	GGTAACCGGTCCAGCTCAGCTTCAGCACAAAAAGATAGTGGCTTGCAGCAGAAGTCTTTATCTGGCCTTCACAAGAATGGAGATTGCACCTCCCCCGACCCCCCTGTCCACAAAACCCAGGAAACACCTTGCAGAGTTGATGCAATATTTGCTATCCCAGCCCTTGGTGACAGTTAAAATAGTGTTACAACATAAAATTGAGCAACGACCTTGCTGTATCATCCAAGACTATGTTTTATACTACTTTTTTTCCCCGAGGACATTTTGCACATTTTTTAGTTCCTCCCTTACTTTCAGTTCAGATCATTAATGGGAAGAAACTCCGTTGTGCCAGATCGGAAGAGCACACG	350
Long_RAND_TSS-chr21:42893661-42893811_-_BCrep1	chr21	42893619	42893921	-	tssOffset:185,end:117,tssPos:42893736,motif:CRE(bZIP)|GTCATGTCAGCT|54|-/PU.1(ETS)|CATTTCCTCT|123|-/p63(p53)|TTCACAGGTCAGGTCATGTC|42|+/p63(p53)|CACAGGTCAGGTCATGTCAG|44|-/Meis1(Homeobox)|GGCTGTCAGT|77|+/Meis1(Homeobox)|GCTGTCAGTA|78|-,start:-185,		CTTAGCTTTTTATTTGCCGAAAAGAAAGCCCTTCTTCTCCTTTTCACAGGTCAGGTCATGTCAGCTGGCTTCTCAACGGCTGTCAGTAAGTTACCAAGTTAACCAGGTCCCTGAAAGTTCCCTCATTTCCTCTCTTGGCTAAATGGAGAAGTCACTGTCCTTCAGAGAAGCCGTGCGGGAGCCGCACAGCGGCTGACCCCAGCCGCGCGGCAGCATCACCTGGGAACGTCCACCCGAGTCTGCCGCCCAGGCATGCAGCCCTCGGGAGCGCCCGTCGGCACGGGGCACGCCAGCCTCGGCCTG	GGAGTCACACA	GGTAACCGGTCCAGCTCACTTAGCTTTTTATTTGCCGAAAAGAAAGCCCTTCTTCTCCTTTTCACAGGTCAGGTCATGTCAGCTGGCTTCTCAACGGCTGTCAGTAAGTTACCAAGTTAACCAGGTCCCTGAAAGTTCCCTCATTTCCTCTCTTGGCTAAATGGAGAAGTCACTGTCCTTCAGAGAAGCCGTGCGGGAGCCGCACAGCGGCTGACCCCAGCCGCGCGGCAGCATCACCTGGGAACGTCCACCCGAGTCTGCCGCCCAGGCATGCAGCCCTCGGGAGCGCCCGTCGGCACGGGGCACGCCAGCCTCGGCCTGGGAGTCACACAAGATCGGAAGAGCACACG	350
Long_RAND_TSS-chr21:42893661-42893811_-_BCrep2	chr21	42893619	42893921	-	motif:CRE(bZIP)|GTCATGTCAGCT|54|-/PU.1(ETS)|CATTTCCTCT|123|-/p63(p53)|TTCACAGGTCAGGTCATGTC|42|+/p63(p53)|CACAGGTCAGGTCATGTCAG|44|-/Meis1(Homeobox)|GGCTGTCAGT|77|+/Meis1(Homeobox)|GCTGTCAGTA|78|-,start:-185,tssPos:42893736,end:117,tssOffset:185,		CTTAGCTTTTTATTTGCCGAAAAGAAAGCCCTTCTTCTCCTTTTCACAGGTCAGGTCATGTCAGCTGGCTTCTCAACGGCTGTCAGTAAGTTACCAAGTTAACCAGGTCCCTGAAAGTTCCCTCATTTCCTCTCTTGGCTAAATGGAGAAGTCACTGTCCTTCAGAGAAGCCGTGCGGGAGCCGCACAGCGGCTGACCCCAGCCGCGCGGCAGCATCACCTGGGAACGTCCACCCGAGTCTGCCGCCCAGGCATGCAGCCCTCGGGAGCGCCCGTCGGCACGGGGCACGCCAGCCTCGGCCTG	AATTGCTAGTC	GGTAACCGGTCCAGCTCACTTAGCTTTTTATTTGCCGAAAAGAAAGCCCTTCTTCTCCTTTTCACAGGTCAGGTCATGTCAGCTGGCTTCTCAACGGCTGTCAGTAAGTTACCAAGTTAACCAGGTCCCTGAAAGTTCCCTCATTTCCTCTCTTGGCTAAATGGAGAAGTCACTGTCCTTCAGAGAAGCCGTGCGGGAGCCGCACAGCGGCTGACCCCAGCCGCGCGGCAGCATCACCTGGGAACGTCCACCCGAGTCTGCCGCCCAGGCATGCAGCCCTCGGGAGCGCCCGTCGGCACGGGGCACGCCAGCCTCGGCCTGAATTGCTAGTCAGATCGGAAGAGCACACG	350
Long_RAND_TSS-chr22:20021478-20021628_-_BCrep1	chr22	20021436	20021738	-	tssOffset:185,end:117,tssPos:20021553,motif:Meis1(Homeobox)|AGCTGTCACC|142|+/Meis1(Homeobox)|GCTGTCACCC|143|-/SpliceDonor|CACTTACTAT|115|-/SpliceDonor|CCCCTACCTC|23|-,start:-185,		TGCCCTGAGTGCAGCCCTGCCAGCCCCTACCTCTGACGCTCTGGAGTTGGGGGTGGGGGATCTAACTACCCAAACCTCCCCAGGAAGGCCGCATCCAGGCGCAGGGATGACCCAGCACTTACTATCTACTCACACCCACATTAGCTGTCACCCTGCTGGCCCGCAGCAGGCCGCGGGTAGGGGGCAGAGTGACCGGGCGCCAGAGCTGTCCCTGATGCTGGCCAAGGCCGAGCAGCCCACACACCCTGCAGGGACCACGCAGCTCCCAACCCTGCCGATCTCAGCCTCCCCGCAGCGAGTCTG	GATCTGAGGAA	GGTAACCGGTCCAGCTCATGCCCTGAGTGCAGCCCTGCCAGCCCCTACCTCTGACGCTCTGGAGTTGGGGGTGGGGGATCTAACTACCCAAACCTCCCCAGGAAGGCCGCATCCAGGCGCAGGGATGACCCAGCACTTACTATCTACTCACACCCACATTAGCTGTCACCCTGCTGGCCCGCAGCAGGCCGCGGGTAGGGGGCAGAGTGACCGGGCGCCAGAGCTGTCCCTGATGCTGGCCAAGGCCGAGCAGCCCACACACCCTGCAGGGACCACGCAGCTCCCAACCCTGCCGATCTCAGCCTCCCCGCAGCGAGTCTGGATCTGAGGAAAGATCGGAAGAGCACACG	350
Long_RAND_TSS-chr22:20021478-20021628_-_BCrep2	chr22	20021436	20021738	-	tssOffset:185,motif:Meis1(Homeobox)|AGCTGTCACC|142|+/Meis1(Homeobox)|GCTGTCACCC|143|-/SpliceDonor|CACTTACTAT|115|-/SpliceDonor|CCCCTACCTC|23|-,start:-185,tssPos:20021553,end:117,		TGCCCTGAGTGCAGCCCTGCCAGCCCCTACCTCTGACGCTCTGGAGTTGGGGGTGGGGGATCTAACTACCCAAACCTCCCCAGGAAGGCCGCATCCAGGCGCAGGGATGACCCAGCACTTACTATCTACTCACACCCACATTAGCTGTCACCCTGCTGGCCCGCAGCAGGCCGCGGGTAGGGGGCAGAGTGACCGGGCGCCAGAGCTGTCCCTGATGCTGGCCAAGGCCGAGCAGCCCACACACCCTGCAGGGACCACGCAGCTCCCAACCCTGCCGATCTCAGCCTCCCCGCAGCGAGTCTG	CGCTACGTGAC	GGTAACCGGTCCAGCTCATGCCCTGAGTGCAGCCCTGCCAGCCCCTACCTCTGACGCTCTGGAGTTGGGGGTGGGGGATCTAACTACCCAAACCTCCCCAGGAAGGCCGCATCCAGGCGCAGGGATGACCCAGCACTTACTATCTACTCACACCCACATTAGCTGTCACCCTGCTGGCCCGCAGCAGGCCGCGGGTAGGGGGCAGAGTGACCGGGCGCCAGAGCTGTCCCTGATGCTGGCCAAGGCCGAGCAGCCCACACACCCTGCAGGGACCACGCAGCTCCCAACCCTGCCGATCTCAGCCTCCCCGCAGCGAGTCTGCGCTACGTGACAGATCGGAAGAGCACACG	350
Long_RAND_TSS-chr22:23717381-23717531_+_BCrep1	chr22	23717271	23717573	+	tssOffset:185,motif:Sp1(Zf)|AGGGGCGGGGCG|171|-/CRE(bZIP)|GCGTGACGCGAC|113|+/CRE(bZIP)|GTCGCGTGACGC|94|-,tssPos:23717456,start:-185,end:117,		AGGCCACTGCCGCCCCCCAGGCGAGGCTTCCCCCTCCCCGTCTCGGCCGCAGTCTACGGGGATAAGAGCTGCGCGGGAGGAGCATTGCGGCAAGGTCGCGTGACGCGCCGGTAGCGTGACGCGACTTAGGTCGTCCGCGCCATCTTTGTTGAGGGCGATTGCCAGGCCTGGAGGGGCGGGGCGGCGCCTGTGGCTGGAACCCTGGGCTAGGCCTTTAGGGAAGCGGGACCCCCACCCTCAGCCCCAACCAAGAAGGGCGTCGTCTGCTCCCCATCGTCGTCTGCTCTGTGCTGGATGATCCAG	AGCTTGAGGAG	GGTAACCGGTCCAGCTCAAGGCCACTGCCGCCCCCCAGGCGAGGCTTCCCCCTCCCCGTCTCGGCCGCAGTCTACGGGGATAAGAGCTGCGCGGGAGGAGCATTGCGGCAAGGTCGCGTGACGCGCCGGTAGCGTGACGCGACTTAGGTCGTCCGCGCCATCTTTGTTGAGGGCGATTGCCAGGCCTGGAGGGGCGGGGCGGCGCCTGTGGCTGGAACCCTGGGCTAGGCCTTTAGGGAAGCGGGACCCCCACCCTCAGCCCCAACCAAGAAGGGCGTCGTCTGCTCCCCATCGTCGTCTGCTCTGTGCTGGATGATCCAGAGCTTGAGGAGAGATCGGAAGAGCACACG	350
Long_RAND_TSS-chr22:23717381-23717531_+_BCrep2	chr22	23717271	23717573	+	tssOffset:185,end:117,tssPos:23717456,motif:Sp1(Zf)|AGGGGCGGGGCG|171|-/CRE(bZIP)|GCGTGACGCGAC|113|+/CRE(bZIP)|GTCGCGTGACGC|94|-,start:-185,		AGGCCACTGCCGCCCCCCAGGCGAGGCTTCCCCCTCCCCGTCTCGGCCGCAGTCTACGGGGATAAGAGCTGCGCGGGAGGAGCATTGCGGCAAGGTCGCGTGACGCGCCGGTAGCGTGACGCGACTTAGGTCGTCCGCGCCATCTTTGTTGAGGGCGATTGCCAGGCCTGGAGGGGCGGGGCGGCGCCTGTGGCTGGAACCCTGGGCTAGGCCTTTAGGGAAGCGGGACCCCCACCCTCAGCCCCAACCAAGAAGGGCGTCGTCTGCTCCCCATCGTCGTCTGCTCTGTGCTGGATGATCCAG	GCGCTGACATC	GGTAACCGGTCCAGCTCAAGGCCACTGCCGCCCCCCAGGCGAGGCTTCCCCCTCCCCGTCTCGGCCGCAGTCTACGGGGATAAGAGCTGCGCGGGAGGAGCATTGCGGCAAGGTCGCGTGACGCGCCGGTAGCGTGACGCGACTTAGGTCGTCCGCGCCATCTTTGTTGAGGGCGATTGCCAGGCCTGGAGGGGCGGGGCGGCGCCTGTGGCTGGAACCCTGGGCTAGGCCTTTAGGGAAGCGGGACCCCCACCCTCAGCCCCAACCAAGAAGGGCGTCGTCTGCTCCCCATCGTCGTCTGCTCTGTGCTGGATGATCCAGGCGCTGACATCAGATCGGAAGAGCACACG	350
Long_RAND_TSS-chr22:30609397-30609547_-_BCrep1	chr22	30609355	30609657	-	tssOffset:185,motif:CDX4(Homeobox)|GGTAATAAAAGC|264|+/AP-1(bZIP)|ATGAGTCAGC|152|+/AP-1(bZIP)|GATGAGTCAG|151|-/RUNX-AML(Runt)|CAACCACAGA|213|-/Meis1(Homeobox)|GACTGACAAC|207|+/SpliceDonor|TCCTCACCTC|68|-,tssPos:30609472,start:-185,end:117,		AATGTGTGAGGCTCTCTGGGTCTGTCTCAGTCTCTCTCAGCCTGTGTCTCTCTGGTCATCTGCCCCCCTCCTCACCTCTCTTTCCTTTTCCCTTTTCTTGAAACGCGCAAGGGAGTTCCCTGACCTCACCCCGGGCTCTCACTTCCAGCACGATGAGTCAGCACAGGGTTAGAAACTGAAAGATCAGGATCCAGCTGTAAAGGGAGAGACTGACAACCACAGAGCAACCTCCTTAGAAGGAAGGGGCCAGGCAGATTCACGCAGGGTAATAAAAGCAGCCTTGGGTGAGCTCTCGCCCTACCA	GCACCACCAAG	GGTAACCGGTCCAGCTCAAATGTGTGAGGCTCTCTGGGTCTGTCTCAGTCTCTCTCAGCCTGTGTCTCTCTGGTCATCTGCCCCCCTCCTCACCTCTCTTTCCTTTTCCCTTTTCTTGAAACGCGCAAGGGAGTTCCCTGACCTCACCCCGGGCTCTCACTTCCAGCACGATGAGTCAGCACAGGGTTAGAAACTGAAAGATCAGGATCCAGCTGTAAAGGGAGAGACTGACAACCACAGAGCAACCTCCTTAGAAGGAAGGGGCCAGGCAGATTCACGCAGGGTAATAAAAGCAGCCTTGGGTGAGCTCTCGCCCTACCAGCACCACCAAGAGATCGGAAGAGCACACG	350
Long_RAND_TSS-chr22:30609397-30609547_-_BCrep2	chr22	30609355	30609657	-	tssOffset:185,end:117,motif:CDX4(Homeobox)|GGTAATAAAAGC|264|+/AP-1(bZIP)|ATGAGTCAGC|152|+/AP-1(bZIP)|GATGAGTCAG|151|-/RUNX-AML(Runt)|CAACCACAGA|213|-/Meis1(Homeobox)|GACTGACAAC|207|+/SpliceDonor|TCCTCACCTC|68|-,tssPos:30609472,start:-185,		AATGTGTGAGGCTCTCTGGGTCTGTCTCAGTCTCTCTCAGCCTGTGTCTCTCTGGTCATCTGCCCCCCTCCTCACCTCTCTTTCCTTTTCCCTTTTCTTGAAACGCGCAAGGGAGTTCCCTGACCTCACCCCGGGCTCTCACTTCCAGCACGATGAGTCAGCACAGGGTTAGAAACTGAAAGATCAGGATCCAGCTGTAAAGGGAGAGACTGACAACCACAGAGCAACCTCCTTAGAAGGAAGGGGCCAGGCAGATTCACGCAGGGTAATAAAAGCAGCCTTGGGTGAGCTCTCGCCCTACCA	CGTATTATCTC	GGTAACCGGTCCAGCTCAAATGTGTGAGGCTCTCTGGGTCTGTCTCAGTCTCTCTCAGCCTGTGTCTCTCTGGTCATCTGCCCCCCTCCTCACCTCTCTTTCCTTTTCCCTTTTCTTGAAACGCGCAAGGGAGTTCCCTGACCTCACCCCGGGCTCTCACTTCCAGCACGATGAGTCAGCACAGGGTTAGAAACTGAAAGATCAGGATCCAGCTGTAAAGGGAGAGACTGACAACCACAGAGCAACCTCCTTAGAAGGAAGGGGCCAGGCAGATTCACGCAGGGTAATAAAAGCAGCCTTGGGTGAGCTCTCGCCCTACCACGTATTATCTCAGATCGGAAGAGCACACG	350
Long_RAND_TSS-chr22:32532800-32532950_+_BCrep1	chr22	32532690	32532992	+	tssOffset:185,start:-185,motif:TATA-Box(TBP)|CCTTTTCAGGGG|246|+/RUNX-AML(Runt)|CCTGTGGTCA|58|+/NF1(CTF)|CCTGGCCTTGTGTCAG|141|+,tssPos:32532875,end:117,		TTGGCCGTGGGCCCCTGGGGAGCGAGGCAGACATGAGAGACGGGAGGACCGGCTGGCTCCTGTGGTCACCCCAGCCATGTGCTTCCCATTAGCCGCCCACACCCCGGGGAGGGGACGGCCGCAGGGCTCTCCCTCACGTGTCCTGGCCTTGTGTCAGCACCGCCCATGGAAGGAGGGGGCTGGACGCGGCACTGGAGCTGTGAGTGTGGAGATGGGAAGTTATGGCGGACTCTGAGGCCAGAGGGGCCTTTTCAGGGGAAAGCAGTGGAGAGCCATGGGACATGGAGTGGGGGGGCAGGGAAG	ATGCCGTTCGA	GGTAACCGGTCCAGCTCATTGGCCGTGGGCCCCTGGGGAGCGAGGCAGACATGAGAGACGGGAGGACCGGCTGGCTCCTGTGGTCACCCCAGCCATGTGCTTCCCATTAGCCGCCCACACCCCGGGGAGGGGACGGCCGCAGGGCTCTCCCTCACGTGTCCTGGCCTTGTGTCAGCACCGCCCATGGAAGGAGGGGGCTGGACGCGGCACTGGAGCTGTGAGTGTGGAGATGGGAAGTTATGGCGGACTCTGAGGCCAGAGGGGCCTTTTCAGGGGAAAGCAGTGGAGAGCCATGGGACATGGAGTGGGGGGGCAGGGAAGATGCCGTTCGAAGATCGGAAGAGCACACG	350
Long_RAND_TSS-chr22:32532800-32532950_+_BCrep2	chr22	32532690	32532992	+	tssOffset:185,end:117,motif:TATA-Box(TBP)|CCTTTTCAGGGG|246|+/RUNX-AML(Runt)|CCTGTGGTCA|58|+/NF1(CTF)|CCTGGCCTTGTGTCAG|141|+,tssPos:32532875,start:-185,		TTGGCCGTGGGCCCCTGGGGAGCGAGGCAGACATGAGAGACGGGAGGACCGGCTGGCTCCTGTGGTCACCCCAGCCATGTGCTTCCCATTAGCCGCCCACACCCCGGGGAGGGGACGGCCGCAGGGCTCTCCCTCACGTGTCCTGGCCTTGTGTCAGCACCGCCCATGGAAGGAGGGGGCTGGACGCGGCACTGGAGCTGTGAGTGTGGAGATGGGAAGTTATGGCGGACTCTGAGGCCAGAGGGGCCTTTTCAGGGGAAAGCAGTGGAGAGCCATGGGACATGGAGTGGGGGGGCAGGGAAG	TAACACTGCTC	GGTAACCGGTCCAGCTCATTGGCCGTGGGCCCCTGGGGAGCGAGGCAGACATGAGAGACGGGAGGACCGGCTGGCTCCTGTGGTCACCCCAGCCATGTGCTTCCCATTAGCCGCCCACACCCCGGGGAGGGGACGGCCGCAGGGCTCTCCCTCACGTGTCCTGGCCTTGTGTCAGCACCGCCCATGGAAGGAGGGGGCTGGACGCGGCACTGGAGCTGTGAGTGTGGAGATGGGAAGTTATGGCGGACTCTGAGGCCAGAGGGGCCTTTTCAGGGGAAAGCAGTGGAGAGCCATGGGACATGGAGTGGGGGGGCAGGGAAGTAACACTGCTCAGATCGGAAGAGCACACG	350
Long_RAND_TSS-chr22:39920148-39920298_-_BCrep1	chr22	39920106	39920408	-	end:117,motif:Gata1(Zf)|GTGATAAGAT|124|+/Gata1(Zf)|GTGTTATCAG|42|-/SpliceDonor|GGGGTAAGAT|136|+,start:-185,tssPos:39920223,tssOffset:185,		GTTGATTGAGGTGATGTCTGTTGATTTTCTTTGAATTTAGATGTGTTATCAGTTCACACATTGGGCATAACGGGAAGAAGATGAGTGAACATTTTCTTGATAGTGCCTGACATTCAGCAGGGTTGTGATAAGATGTGGGGTAAGATATGACTCTGCAAGAATATGCTGGACAGTGTGTGTCCCCTAGCGTGTACCAAAGGAGCGGAGGCAGATGGACCCTCTTGGGAGAAAACAGTGTGACAAGCCCACTCTTTGTTCTCTGACAGACACAAGTTGGCCTGGGTGGATATTTACTATCTTAGG	AGACTATTGTG	GGTAACCGGTCCAGCTCAGTTGATTGAGGTGATGTCTGTTGATTTTCTTTGAATTTAGATGTGTTATCAGTTCACACATTGGGCATAACGGGAAGAAGATGAGTGAACATTTTCTTGATAGTGCCTGACATTCAGCAGGGTTGTGATAAGATGTGGGGTAAGATATGACTCTGCAAGAATATGCTGGACAGTGTGTGTCCCCTAGCGTGTACCAAAGGAGCGGAGGCAGATGGACCCTCTTGGGAGAAAACAGTGTGACAAGCCCACTCTTTGTTCTCTGACAGACACAAGTTGGCCTGGGTGGATATTTACTATCTTAGGAGACTATTGTGAGATCGGAAGAGCACACG	350
Long_RAND_TSS-chr22:39920148-39920298_-_BCrep2	chr22	39920106	39920408	-	tssPos:39920223,motif:Gata1(Zf)|GTGATAAGAT|124|+/Gata1(Zf)|GTGTTATCAG|42|-/SpliceDonor|GGGGTAAGAT|136|+,start:-185,end:117,tssOffset:185,		GTTGATTGAGGTGATGTCTGTTGATTTTCTTTGAATTTAGATGTGTTATCAGTTCACACATTGGGCATAACGGGAAGAAGATGAGTGAACATTTTCTTGATAGTGCCTGACATTCAGCAGGGTTGTGATAAGATGTGGGGTAAGATATGACTCTGCAAGAATATGCTGGACAGTGTGTGTCCCCTAGCGTGTACCAAAGGAGCGGAGGCAGATGGACCCTCTTGGGAGAAAACAGTGTGACAAGCCCACTCTTTGTTCTCTGACAGACACAAGTTGGCCTGGGTGGATATTTACTATCTTAGG	ACGTCACTGTT	GGTAACCGGTCCAGCTCAGTTGATTGAGGTGATGTCTGTTGATTTTCTTTGAATTTAGATGTGTTATCAGTTCACACATTGGGCATAACGGGAAGAAGATGAGTGAACATTTTCTTGATAGTGCCTGACATTCAGCAGGGTTGTGATAAGATGTGGGGTAAGATATGACTCTGCAAGAATATGCTGGACAGTGTGTGTCCCCTAGCGTGTACCAAAGGAGCGGAGGCAGATGGACCCTCTTGGGAGAAAACAGTGTGACAAGCCCACTCTTTGTTCTCTGACAGACACAAGTTGGCCTGGGTGGATATTTACTATCTTAGGACGTCACTGTTAGATCGGAAGAGCACACG	350
Long_RAND_TSS-chr22:50170073-50170223_-_BCrep1	chr22	50170031	50170333	-	tssOffset:185,start:-185,motif:Sp1(Zf)|GGCTCCGCCCCA|119|+/Sp1(Zf)|CGCCCCACCCCG|124|+/Sp1(Zf)|CACCCCGCCCCC|129|+/AP-1(bZIP)|ATGAGTAATG|207|+/AP-1(bZIP)|AATGAGTAAT|206|-/SpliceDonor|TGTTTACCTG|92|-,tssPos:50170148,end:117,		GGGGCGGCGGCGGGATCCCGGCCCGGAGCGCGGGCGGCGGCTGCTGTCCCTGCCTGGGGCCGGCGGCCCCGCTCCCGCCGCGGGGAGGGGGCTGTTTACCTGCGGCGACTCCGCGGCGTGGCTCCGCCCCACCCCGCCCCCCGCCACGCAGATGCGGCGCGGGCGATGACTTTGCAGAAAATATTGAAATGAAATGAAAGGACATGAATGAGTAATGACCGGTCCCTCTTCCTGGGAACGCGGGGTGGCTGGCGGGGGGCTGCCCCGGCCCGCGGGAGGGTGGGCAGGGGTGGGGGCGGCCCT	AGAGAGCAGCC	GGTAACCGGTCCAGCTCAGGGGCGGCGGCGGGATCCCGGCCCGGAGCGCGGGCGGCGGCTGCTGTCCCTGCCTGGGGCCGGCGGCCCCGCTCCCGCCGCGGGGAGGGGGCTGTTTACCTGCGGCGACTCCGCGGCGTGGCTCCGCCCCACCCCGCCCCCCGCCACGCAGATGCGGCGCGGGCGATGACTTTGCAGAAAATATTGAAATGAAATGAAAGGACATGAATGAGTAATGACCGGTCCCTCTTCCTGGGAACGCGGGGTGGCTGGCGGGGGGCTGCCCCGGCCCGCGGGAGGGTGGGCAGGGGTGGGGGCGGCCCTAGAGAGCAGCCAGATCGGAAGAGCACACG	350
Long_RAND_TSS-chr22:50170073-50170223_-_BCrep2	chr22	50170031	50170333	-	end:117,motif:Sp1(Zf)|GGCTCCGCCCCA|119|+/Sp1(Zf)|CGCCCCACCCCG|124|+/Sp1(Zf)|CACCCCGCCCCC|129|+/AP-1(bZIP)|ATGAGTAATG|207|+/AP-1(bZIP)|AATGAGTAAT|206|-/SpliceDonor|TGTTTACCTG|92|-,tssPos:50170148,start:-185,tssOffset:185,		GGGGCGGCGGCGGGATCCCGGCCCGGAGCGCGGGCGGCGGCTGCTGTCCCTGCCTGGGGCCGGCGGCCCCGCTCCCGCCGCGGGGAGGGGGCTGTTTACCTGCGGCGACTCCGCGGCGTGGCTCCGCCCCACCCCGCCCCCCGCCACGCAGATGCGGCGCGGGCGATGACTTTGCAGAAAATATTGAAATGAAATGAAAGGACATGAATGAGTAATGACCGGTCCCTCTTCCTGGGAACGCGGGGTGGCTGGCGGGGGGCTGCCCCGGCCCGCGGGAGGGTGGGCAGGGGTGGGGGCGGCCCT	ATTCATCGCAA	GGTAACCGGTCCAGCTCAGGGGCGGCGGCGGGATCCCGGCCCGGAGCGCGGGCGGCGGCTGCTGTCCCTGCCTGGGGCCGGCGGCCCCGCTCCCGCCGCGGGGAGGGGGCTGTTTACCTGCGGCGACTCCGCGGCGTGGCTCCGCCCCACCCCGCCCCCCGCCACGCAGATGCGGCGCGGGCGATGACTTTGCAGAAAATATTGAAATGAAATGAAAGGACATGAATGAGTAATGACCGGTCCCTCTTCCTGGGAACGCGGGGTGGCTGGCGGGGGGCTGCCCCGGCCCGCGGGAGGGTGGGCAGGGGTGGGGGCGGCCCTATTCATCGCAAAGATCGGAAGAGCACACG	350
Long_RAND_TSS-chr2:10254793-10254943_+_BCrep1	chr2	10254683	10254985	+	tssOffset:185,end:117,tssPos:10254868,motif:PSE(SNAPc)|AGCTCACCCTGAGGGAAACA|224|+/Stat3(Stat)|GTTCTGGGAA|251|+/Stat3(Stat)|TTCTGGGAAA|252|-/AP-1(bZIP)|CTGAGTCACA|145|+/AP-1(bZIP)|GCTGAGTCAC|144|-/SpliceDonor|AGCTCACCCT|224|-,start:-185,		TCTGCTCCATCTGGCAACGCTGTGTGCAGGACTCTAGCGCTGAGATCTGAATGACCCCAGCAGGCCTGGCCCAGGGCCGGCTTGCCCAGAGGCAGCTGGAGGGCTCCCGTGTTCATCAGCCTCGCTGGGGCTGGGTTCGCAGCTGCTGAGTCACAGGTGCAGGGGGAGGCAACCTCCTGGGCCTCATTCGTCTGAAGCCTGGGAGGATATGGGCTTGGAGCATCAGCTCACCCTGAGGGAAACAATGAGTTGTTCTGGGAAATGATGCCGATACCCTGGGATAACCTGGCATACCCTGGGGTG	AAGTCCAGCTA	GGTAACCGGTCCAGCTCATCTGCTCCATCTGGCAACGCTGTGTGCAGGACTCTAGCGCTGAGATCTGAATGACCCCAGCAGGCCTGGCCCAGGGCCGGCTTGCCCAGAGGCAGCTGGAGGGCTCCCGTGTTCATCAGCCTCGCTGGGGCTGGGTTCGCAGCTGCTGAGTCACAGGTGCAGGGGGAGGCAACCTCCTGGGCCTCATTCGTCTGAAGCCTGGGAGGATATGGGCTTGGAGCATCAGCTCACCCTGAGGGAAACAATGAGTTGTTCTGGGAAATGATGCCGATACCCTGGGATAACCTGGCATACCCTGGGGTGAAGTCCAGCTAAGATCGGAAGAGCACACG	350
Long_RAND_TSS-chr2:10254793-10254943_+_BCrep2	chr2	10254683	10254985	+	motif:PSE(SNAPc)|AGCTCACCCTGAGGGAAACA|224|+/Stat3(Stat)|GTTCTGGGAA|251|+/Stat3(Stat)|TTCTGGGAAA|252|-/AP-1(bZIP)|CTGAGTCACA|145|+/AP-1(bZIP)|GCTGAGTCAC|144|-/SpliceDonor|AGCTCACCCT|224|-,start:-185,tssPos:10254868,end:117,tssOffset:185,		TCTGCTCCATCTGGCAACGCTGTGTGCAGGACTCTAGCGCTGAGATCTGAATGACCCCAGCAGGCCTGGCCCAGGGCCGGCTTGCCCAGAGGCAGCTGGAGGGCTCCCGTGTTCATCAGCCTCGCTGGGGCTGGGTTCGCAGCTGCTGAGTCACAGGTGCAGGGGGAGGCAACCTCCTGGGCCTCATTCGTCTGAAGCCTGGGAGGATATGGGCTTGGAGCATCAGCTCACCCTGAGGGAAACAATGAGTTGTTCTGGGAAATGATGCCGATACCCTGGGATAACCTGGCATACCCTGGGGTG	CAACTTCATCT	GGTAACCGGTCCAGCTCATCTGCTCCATCTGGCAACGCTGTGTGCAGGACTCTAGCGCTGAGATCTGAATGACCCCAGCAGGCCTGGCCCAGGGCCGGCTTGCCCAGAGGCAGCTGGAGGGCTCCCGTGTTCATCAGCCTCGCTGGGGCTGGGTTCGCAGCTGCTGAGTCACAGGTGCAGGGGGAGGCAACCTCCTGGGCCTCATTCGTCTGAAGCCTGGGAGGATATGGGCTTGGAGCATCAGCTCACCCTGAGGGAAACAATGAGTTGTTCTGGGAAATGATGCCGATACCCTGGGATAACCTGGCATACCCTGGGGTGCAACTTCATCTAGATCGGAAGAGCACACG	350
Long_RAND_TSS-chr2:113889692-113889842_-_BCrep1	chr2	113889650	113889952	-	tssOffset:185,end:117,motif:Elk1(ETS)|CCCTTCCGCT|45|+/NRF1(NRF)|GCGAGCATGCGC|72|+/NRF1(NRF)|GAGCATGCGCAA|74|-/SpliceDonor|AAGGTACGTT|87|+,start:-185,tssPos:113889767,		GGTGCCGACGCCCCGGCCAGGCCAGGCCCAGGCCCCCAGCGCTCCCCCTTCCGCTCCGAGCGGGAGGGGCTAGCGAGCATGCGCAATAAGGTACGTTCGCCTGCCTGGGCTCCGATCCTGAAGTTGGTGAAATCCACTGCGGGTTTTCCAGGAGTGTAGAGGCGGAGAAGTCTATCCGAGCTTCCAGTTCTGCTTCTGAAGCTGGAAGGGGCTTTTCGGTTGTAACCCTTGGGTTAGTTTCAGTTACTTCTTTGCTAGGTTGAGGAAAGGGTGGAAGCGCCTCCTGCAGCCACGAATATCCTC	TCGCACAACCT	GGTAACCGGTCCAGCTCAGGTGCCGACGCCCCGGCCAGGCCAGGCCCAGGCCCCCAGCGCTCCCCCTTCCGCTCCGAGCGGGAGGGGCTAGCGAGCATGCGCAATAAGGTACGTTCGCCTGCCTGGGCTCCGATCCTGAAGTTGGTGAAATCCACTGCGGGTTTTCCAGGAGTGTAGAGGCGGAGAAGTCTATCCGAGCTTCCAGTTCTGCTTCTGAAGCTGGAAGGGGCTTTTCGGTTGTAACCCTTGGGTTAGTTTCAGTTACTTCTTTGCTAGGTTGAGGAAAGGGTGGAAGCGCCTCCTGCAGCCACGAATATCCTCTCGCACAACCTAGATCGGAAGAGCACACG	350
Long_RAND_TSS-chr2:113889692-113889842_-_BCrep2	chr2	113889650	113889952	-	end:117,motif:Elk1(ETS)|CCCTTCCGCT|45|+/NRF1(NRF)|GCGAGCATGCGC|72|+/NRF1(NRF)|GAGCATGCGCAA|74|-/SpliceDonor|AAGGTACGTT|87|+,start:-185,tssPos:113889767,tssOffset:185,		GGTGCCGACGCCCCGGCCAGGCCAGGCCCAGGCCCCCAGCGCTCCCCCTTCCGCTCCGAGCGGGAGGGGCTAGCGAGCATGCGCAATAAGGTACGTTCGCCTGCCTGGGCTCCGATCCTGAAGTTGGTGAAATCCACTGCGGGTTTTCCAGGAGTGTAGAGGCGGAGAAGTCTATCCGAGCTTCCAGTTCTGCTTCTGAAGCTGGAAGGGGCTTTTCGGTTGTAACCCTTGGGTTAGTTTCAGTTACTTCTTTGCTAGGTTGAGGAAAGGGTGGAAGCGCCTCCTGCAGCCACGAATATCCTC	ATGTGTACTGA	GGTAACCGGTCCAGCTCAGGTGCCGACGCCCCGGCCAGGCCAGGCCCAGGCCCCCAGCGCTCCCCCTTCCGCTCCGAGCGGGAGGGGCTAGCGAGCATGCGCAATAAGGTACGTTCGCCTGCCTGGGCTCCGATCCTGAAGTTGGTGAAATCCACTGCGGGTTTTCCAGGAGTGTAGAGGCGGAGAAGTCTATCCGAGCTTCCAGTTCTGCTTCTGAAGCTGGAAGGGGCTTTTCGGTTGTAACCCTTGGGTTAGTTTCAGTTACTTCTTTGCTAGGTTGAGGAAAGGGTGGAAGCGCCTCCTGCAGCCACGAATATCCTCATGTGTACTGAAGATCGGAAGAGCACACG	350
Long_RAND_TSS-chr2:127886420-127886570_+_BCrep1	chr2	127886310	127886612	+	tssOffset:185,end:117,motif:Ronin(THAP)|GCCCGTCGGGAGTCGTAGTC|148|-,start:-185,tssPos:127886495,		TCAGGCAGCTGGAATAAAGAGAGACATCGGGGGAAAGCCGCGAGAAGGCCAGCGTCCCTGGCTGGGAGCAGAGCTAGCCGAGTAGGGCGCCCGGCTGTCAAAACTGGCCGGCGCAGTGCACGCTGGGCCGCCCCGGAGCGGTCGCAGAGCCCGTCGGGAGTCGTAGTCCGGGACGGGCCCGCAGCATTGTCCGCGACGCAGCTCGGGATCCGCGTCGGGTTGTCGGCCGGGTTGCTGCCAGGCACCGTCGAGCGTTAGCCACCCAGCATTGAGCTGCCAGCGGCTGTTCTCCCTAAGCACCCT	ACGCAGCCAAG	GGTAACCGGTCCAGCTCATCAGGCAGCTGGAATAAAGAGAGACATCGGGGGAAAGCCGCGAGAAGGCCAGCGTCCCTGGCTGGGAGCAGAGCTAGCCGAGTAGGGCGCCCGGCTGTCAAAACTGGCCGGCGCAGTGCACGCTGGGCCGCCCCGGAGCGGTCGCAGAGCCCGTCGGGAGTCGTAGTCCGGGACGGGCCCGCAGCATTGTCCGCGACGCAGCTCGGGATCCGCGTCGGGTTGTCGGCCGGGTTGCTGCCAGGCACCGTCGAGCGTTAGCCACCCAGCATTGAGCTGCCAGCGGCTGTTCTCCCTAAGCACCCTACGCAGCCAAGAGATCGGAAGAGCACACG	350
Long_RAND_TSS-chr2:127886420-127886570_+_BCrep2	chr2	127886310	127886612	+	start:-185,motif:Ronin(THAP)|GCCCGTCGGGAGTCGTAGTC|148|-,tssPos:127886495,end:117,tssOffset:185,		TCAGGCAGCTGGAATAAAGAGAGACATCGGGGGAAAGCCGCGAGAAGGCCAGCGTCCCTGGCTGGGAGCAGAGCTAGCCGAGTAGGGCGCCCGGCTGTCAAAACTGGCCGGCGCAGTGCACGCTGGGCCGCCCCGGAGCGGTCGCAGAGCCCGTCGGGAGTCGTAGTCCGGGACGGGCCCGCAGCATTGTCCGCGACGCAGCTCGGGATCCGCGTCGGGTTGTCGGCCGGGTTGCTGCCAGGCACCGTCGAGCGTTAGCCACCCAGCATTGAGCTGCCAGCGGCTGTTCTCCCTAAGCACCCT	AATGGACTGAA	GGTAACCGGTCCAGCTCATCAGGCAGCTGGAATAAAGAGAGACATCGGGGGAAAGCCGCGAGAAGGCCAGCGTCCCTGGCTGGGAGCAGAGCTAGCCGAGTAGGGCGCCCGGCTGTCAAAACTGGCCGGCGCAGTGCACGCTGGGCCGCCCCGGAGCGGTCGCAGAGCCCGTCGGGAGTCGTAGTCCGGGACGGGCCCGCAGCATTGTCCGCGACGCAGCTCGGGATCCGCGTCGGGTTGTCGGCCGGGTTGCTGCCAGGCACCGTCGAGCGTTAGCCACCCAGCATTGAGCTGCCAGCGGCTGTTCTCCCTAAGCACCCTAATGGACTGAAAGATCGGAAGAGCACACG	350
Long_RAND_TSS-chr2:130371889-130372039_-_BCrep1	chr2	130371847	130372149	-	tssOffset:185,end:117,tssPos:130371964,motif:Elk1(ETS)|TGCGGAAGTG|173|-/Meis1(Homeobox)|GCCTGACAAG|278|+,start:-185,		TGCGCTAGATGGGAGGGAGGGCTCCTTGGGTTGGAGGCCTCGCTTCTGTGTCCCTAGCGCCCTGCAAGTTAGGGGGATGAAGGAGGAACGGGGTCAGCCTGGAGGGTAATTTGGGGCAGAGTGTTGGTTTGAGGGGTGGTCATTTCTGTGTCAACGTCTACTGAACAAAAGAATGCGGAAGTGGCATAGAAGACAGGAAGGGATGGCCGCAAGGACAAGGGCCTTAAGTCTCCGCTGCGAAGGCGGCTCAATCCCATGTCCGCAGCACCCAACGTGCGGCCTGACAAGAAGGCGGCGTCTAGA	AGTCAACCGTC	GGTAACCGGTCCAGCTCATGCGCTAGATGGGAGGGAGGGCTCCTTGGGTTGGAGGCCTCGCTTCTGTGTCCCTAGCGCCCTGCAAGTTAGGGGGATGAAGGAGGAACGGGGTCAGCCTGGAGGGTAATTTGGGGCAGAGTGTTGGTTTGAGGGGTGGTCATTTCTGTGTCAACGTCTACTGAACAAAAGAATGCGGAAGTGGCATAGAAGACAGGAAGGGATGGCCGCAAGGACAAGGGCCTTAAGTCTCCGCTGCGAAGGCGGCTCAATCCCATGTCCGCAGCACCCAACGTGCGGCCTGACAAGAAGGCGGCGTCTAGAAGTCAACCGTCAGATCGGAAGAGCACACG	350
Long_RAND_TSS-chr2:130371889-130372039_-_BCrep2	chr2	130371847	130372149	-	tssOffset:185,end:117,motif:Elk1(ETS)|TGCGGAAGTG|173|-/Meis1(Homeobox)|GCCTGACAAG|278|+,tssPos:130371964,start:-185,		TGCGCTAGATGGGAGGGAGGGCTCCTTGGGTTGGAGGCCTCGCTTCTGTGTCCCTAGCGCCCTGCAAGTTAGGGGGATGAAGGAGGAACGGGGTCAGCCTGGAGGGTAATTTGGGGCAGAGTGTTGGTTTGAGGGGTGGTCATTTCTGTGTCAACGTCTACTGAACAAAAGAATGCGGAAGTGGCATAGAAGACAGGAAGGGATGGCCGCAAGGACAAGGGCCTTAAGTCTCCGCTGCGAAGGCGGCTCAATCCCATGTCCGCAGCACCCAACGTGCGGCCTGACAAGAAGGCGGCGTCTAGA	AGACCACGGAG	GGTAACCGGTCCAGCTCATGCGCTAGATGGGAGGGAGGGCTCCTTGGGTTGGAGGCCTCGCTTCTGTGTCCCTAGCGCCCTGCAAGTTAGGGGGATGAAGGAGGAACGGGGTCAGCCTGGAGGGTAATTTGGGGCAGAGTGTTGGTTTGAGGGGTGGTCATTTCTGTGTCAACGTCTACTGAACAAAAGAATGCGGAAGTGGCATAGAAGACAGGAAGGGATGGCCGCAAGGACAAGGGCCTTAAGTCTCCGCTGCGAAGGCGGCTCAATCCCATGTCCGCAGCACCCAACGTGCGGCCTGACAAGAAGGCGGCGTCTAGAAGACCACGGAGAGATCGGAAGAGCACACG	350
Long_RAND_TSS-chr2:15555839-15555989_+_BCrep1	chr2	15555729	15556031	+	motif:RUNX-AML(Runt)|AAAACACAGC|217|-/Meis1(Homeobox)|CTTGACACCT|160|-,start:-185,tssPos:15555914,end:117,tssOffset:185,		GCTTCTCAGGAGGAAGGGAGACAAAAAGATACCTACTTCTGATGCCTGATCATAAGGTTCTCACACAGAGGACAGGGCTTGTAGCAGAGTTAACTTTTTGAGTCTTCCTTCTCAATAAATAAAAAAAAGAATTATCAAGCAGCAACCTGAACAAGACAAGCTTGACACCTCATCCAAGGGTGTTCAGGACTAACAAGCTGTCGCCTAGAGAAGTCAGAAAACACAGCCCACCTCCCACACTCCTATCCTCTCCTTCCACTCTCTCTTCCTACTCATTGCTCTATCCTATCATATCCCACACCC	CTACACGACCA	GGTAACCGGTCCAGCTCAGCTTCTCAGGAGGAAGGGAGACAAAAAGATACCTACTTCTGATGCCTGATCATAAGGTTCTCACACAGAGGACAGGGCTTGTAGCAGAGTTAACTTTTTGAGTCTTCCTTCTCAATAAATAAAAAAAAGAATTATCAAGCAGCAACCTGAACAAGACAAGCTTGACACCTCATCCAAGGGTGTTCAGGACTAACAAGCTGTCGCCTAGAGAAGTCAGAAAACACAGCCCACCTCCCACACTCCTATCCTCTCCTTCCACTCTCTCTTCCTACTCATTGCTCTATCCTATCATATCCCACACCCCTACACGACCAAGATCGGAAGAGCACACG	350
Long_RAND_TSS-chr2:15555839-15555989_+_BCrep2	chr2	15555729	15556031	+	start:-185,motif:RUNX-AML(Runt)|AAAACACAGC|217|-/Meis1(Homeobox)|CTTGACACCT|160|-,tssPos:15555914,end:117,tssOffset:185,		GCTTCTCAGGAGGAAGGGAGACAAAAAGATACCTACTTCTGATGCCTGATCATAAGGTTCTCACACAGAGGACAGGGCTTGTAGCAGAGTTAACTTTTTGAGTCTTCCTTCTCAATAAATAAAAAAAAGAATTATCAAGCAGCAACCTGAACAAGACAAGCTTGACACCTCATCCAAGGGTGTTCAGGACTAACAAGCTGTCGCCTAGAGAAGTCAGAAAACACAGCCCACCTCCCACACTCCTATCCTCTCCTTCCACTCTCTCTTCCTACTCATTGCTCTATCCTATCATATCCCACACCC	ATCATTGCCAT	GGTAACCGGTCCAGCTCAGCTTCTCAGGAGGAAGGGAGACAAAAAGATACCTACTTCTGATGCCTGATCATAAGGTTCTCACACAGAGGACAGGGCTTGTAGCAGAGTTAACTTTTTGAGTCTTCCTTCTCAATAAATAAAAAAAAGAATTATCAAGCAGCAACCTGAACAAGACAAGCTTGACACCTCATCCAAGGGTGTTCAGGACTAACAAGCTGTCGCCTAGAGAAGTCAGAAAACACAGCCCACCTCCCACACTCCTATCCTCTCCTTCCACTCTCTCTTCCTACTCATTGCTCTATCCTATCATATCCCACACCCATCATTGCCATAGATCGGAAGAGCACACG	350
Long_RAND_TSS-chr2:17122903-17123053_-_BCrep1	chr2	17122861	17123163	-	end:117,motif:Elk1(ETS)|TCCGGAAGCT|141|-/AP-1(bZIP)|TTGACTCAGC|74|+/AP-1(bZIP)|GTTGACTCAG|73|-/TATA-Box(TBP)|CTTTTTAAATGC|286|+/PU.1(ETS)|CACTTCCTCC|109|-/Gata1(Zf)|GGGTTATCTG|31|-/Meis1(Homeobox)|ATCTGTCACC|49|+/Meis1(Homeobox)|GGTGACATTC|169|-,start:-185,tssPos:17122978,tssOffset:185,		TCTACTTGAAAAATTCTCTCTCAGGATGTGAGGGTTATCTGGCTGTGACATCTGTCACCCCATGATAACCAGGGTTGACTCAGCTGGTCTGGCTGGAGAGGCGGGTGTCCACTTCCTCCCTCACTGCTCCATATGTATCCCTCCGGAAGCTGTGCGTTTGGTCGAGGAGGGTGACATTCCCCAACAGATGAGCAGCTGCATTCCCCTGCTAGAACCTCCAGAGAAGCTCTCAAAATTCCCCCTCATCTTTGAAGCACCAACTCAAATACTTTTTCTTCTGTGAAGCCTTTTTAAATGCCTCAA	GCCGTGATGGA	GGTAACCGGTCCAGCTCATCTACTTGAAAAATTCTCTCTCAGGATGTGAGGGTTATCTGGCTGTGACATCTGTCACCCCATGATAACCAGGGTTGACTCAGCTGGTCTGGCTGGAGAGGCGGGTGTCCACTTCCTCCCTCACTGCTCCATATGTATCCCTCCGGAAGCTGTGCGTTTGGTCGAGGAGGGTGACATTCCCCAACAGATGAGCAGCTGCATTCCCCTGCTAGAACCTCCAGAGAAGCTCTCAAAATTCCCCCTCATCTTTGAAGCACCAACTCAAATACTTTTTCTTCTGTGAAGCCTTTTTAAATGCCTCAAGCCGTGATGGAAGATCGGAAGAGCACACG	350
Long_RAND_TSS-chr2:17122903-17123053_-_BCrep2	chr2	17122861	17123163	-	tssOffset:185,end:117,start:-185,motif:Elk1(ETS)|TCCGGAAGCT|141|-/AP-1(bZIP)|TTGACTCAGC|74|+/AP-1(bZIP)|GTTGACTCAG|73|-/TATA-Box(TBP)|CTTTTTAAATGC|286|+/PU.1(ETS)|CACTTCCTCC|109|-/Gata1(Zf)|GGGTTATCTG|31|-/Meis1(Homeobox)|ATCTGTCACC|49|+/Meis1(Homeobox)|GGTGACATTC|169|-,tssPos:17122978,		TCTACTTGAAAAATTCTCTCTCAGGATGTGAGGGTTATCTGGCTGTGACATCTGTCACCCCATGATAACCAGGGTTGACTCAGCTGGTCTGGCTGGAGAGGCGGGTGTCCACTTCCTCCCTCACTGCTCCATATGTATCCCTCCGGAAGCTGTGCGTTTGGTCGAGGAGGGTGACATTCCCCAACAGATGAGCAGCTGCATTCCCCTGCTAGAACCTCCAGAGAAGCTCTCAAAATTCCCCCTCATCTTTGAAGCACCAACTCAAATACTTTTTCTTCTGTGAAGCCTTTTTAAATGCCTCAA	AGTGAAGATGG	GGTAACCGGTCCAGCTCATCTACTTGAAAAATTCTCTCTCAGGATGTGAGGGTTATCTGGCTGTGACATCTGTCACCCCATGATAACCAGGGTTGACTCAGCTGGTCTGGCTGGAGAGGCGGGTGTCCACTTCCTCCCTCACTGCTCCATATGTATCCCTCCGGAAGCTGTGCGTTTGGTCGAGGAGGGTGACATTCCCCAACAGATGAGCAGCTGCATTCCCCTGCTAGAACCTCCAGAGAAGCTCTCAAAATTCCCCCTCATCTTTGAAGCACCAACTCAAATACTTTTTCTTCTGTGAAGCCTTTTTAAATGCCTCAAAGTGAAGATGGAGATCGGAAGAGCACACG	350
Long_RAND_TSS-chr2:174395720-174395870_+_BCrep1	chr2	174395610	174395912	+	tssOffset:185,start:-185,motif:Elk1(ETS)|AGCTTCCGGC|132|+/Elk1(ETS)|ACCGGAACTG|80|-/Stat3(Stat)|CTTCCGGCAA|134|+/Meis1(Homeobox)|AGGTGACAGC|125|+/Meis1(Homeobox)|ACCTGTCACT|178|+/Meis1(Homeobox)|GGTGACAGCT|126|-/SpliceDonor|CAGGTGAGGG|205|+,tssPos:174395795,end:117,		AGGATTTCCCCATCTTGGAACTGGAACTAGGGAAAGCAGGGGCTAGATCTGTTAGCAACGTAAACAAACTCAGCCGCCTAACCGGAACTGCGTTTCCAGCAGCAAGGGGGAACTTCCGAGATCAAAGGTGACAGCTTCCGGCAACTGATGCCTCCACTGGCCACTCCTCCCTCCGTCCACCTGTCACTTCGGGTAGCTGGGAGGCCAGGTGAGGGGCGCGCACGGGGGAGGGGCGTGCATAGTTGAGACAGAAACCCGGAAGACCCAACTGTGGCGCGGCACTGCTTGACCGAGGGGCTCCGG	GCCGATTCTGG	GGTAACCGGTCCAGCTCAAGGATTTCCCCATCTTGGAACTGGAACTAGGGAAAGCAGGGGCTAGATCTGTTAGCAACGTAAACAAACTCAGCCGCCTAACCGGAACTGCGTTTCCAGCAGCAAGGGGGAACTTCCGAGATCAAAGGTGACAGCTTCCGGCAACTGATGCCTCCACTGGCCACTCCTCCCTCCGTCCACCTGTCACTTCGGGTAGCTGGGAGGCCAGGTGAGGGGCGCGCACGGGGGAGGGGCGTGCATAGTTGAGACAGAAACCCGGAAGACCCAACTGTGGCGCGGCACTGCTTGACCGAGGGGCTCCGGGCCGATTCTGGAGATCGGAAGAGCACACG	350
Long_RAND_TSS-chr2:174395720-174395870_+_BCrep2	chr2	174395610	174395912	+	tssOffset:185,motif:Elk1(ETS)|AGCTTCCGGC|132|+/Elk1(ETS)|ACCGGAACTG|80|-/Stat3(Stat)|CTTCCGGCAA|134|+/Meis1(Homeobox)|AGGTGACAGC|125|+/Meis1(Homeobox)|ACCTGTCACT|178|+/Meis1(Homeobox)|GGTGACAGCT|126|-/SpliceDonor|CAGGTGAGGG|205|+,start:-185,tssPos:174395795,end:117,		AGGATTTCCCCATCTTGGAACTGGAACTAGGGAAAGCAGGGGCTAGATCTGTTAGCAACGTAAACAAACTCAGCCGCCTAACCGGAACTGCGTTTCCAGCAGCAAGGGGGAACTTCCGAGATCAAAGGTGACAGCTTCCGGCAACTGATGCCTCCACTGGCCACTCCTCCCTCCGTCCACCTGTCACTTCGGGTAGCTGGGAGGCCAGGTGAGGGGCGCGCACGGGGGAGGGGCGTGCATAGTTGAGACAGAAACCCGGAAGACCCAACTGTGGCGCGGCACTGCTTGACCGAGGGGCTCCGG	TTGACGAATCC	GGTAACCGGTCCAGCTCAAGGATTTCCCCATCTTGGAACTGGAACTAGGGAAAGCAGGGGCTAGATCTGTTAGCAACGTAAACAAACTCAGCCGCCTAACCGGAACTGCGTTTCCAGCAGCAAGGGGGAACTTCCGAGATCAAAGGTGACAGCTTCCGGCAACTGATGCCTCCACTGGCCACTCCTCCCTCCGTCCACCTGTCACTTCGGGTAGCTGGGAGGCCAGGTGAGGGGCGCGCACGGGGGAGGGGCGTGCATAGTTGAGACAGAAACCCGGAAGACCCAACTGTGGCGCGGCACTGCTTGACCGAGGGGCTCCGGTTGACGAATCCAGATCGGAAGAGCACACG	350
Long_RAND_TSS-chr2:177212719-177212869_+_BCrep1	chr2	177212609	177212911	+	start:-185,motif:Sp1(Zf)|GGCTCCGCCCCC|52|+/Sp1(Zf)|GGCCCCGCCTCT|126|+/CRE(bZIP)|GCGTCACGTGAC|110|+/CRE(bZIP)|GTCACGTGACGA|112|-/Usf2(bHLH)|GTCACGTGAC|112|+/Usf2(bHLH)|GTCACGTGAC|112|-/E2F4(E2F)|CGCGGAAAAC|100|+/E2F4(E2F)|TCTTCGCGCC|37|-,tssPos:177212794,end:117,tssOffset:185,		CTCCGCCCTCCGCCCGCCAACCCGCTGGTCCAGTCCCTCTTCGCGCCCGCTTGGCTCCGCCCCCTTCCCAATTCGCTCCTCCCCCAACAGACTGGCGGCGCGCGGAAAACGCGTCACGTGACGACTGGCCCCGCCTCTTCCTCTCGGTCCCATATTGAACTCGAGTTGGAAGAGGCGAGTCCGGTCTCAAAATGGAGGTAAAACCGCCGCCCGGTCGCCCCCAGCCCGACTCCGGCCGTCGCCGTCGCCGCCGGGGGGAGGAGGTATTAGGGGGAGAGCGGGGGGTTGGTGGGGAATGGCCGG	CACGCTATCAG	GGTAACCGGTCCAGCTCACTCCGCCCTCCGCCCGCCAACCCGCTGGTCCAGTCCCTCTTCGCGCCCGCTTGGCTCCGCCCCCTTCCCAATTCGCTCCTCCCCCAACAGACTGGCGGCGCGCGGAAAACGCGTCACGTGACGACTGGCCCCGCCTCTTCCTCTCGGTCCCATATTGAACTCGAGTTGGAAGAGGCGAGTCCGGTCTCAAAATGGAGGTAAAACCGCCGCCCGGTCGCCCCCAGCCCGACTCCGGCCGTCGCCGTCGCCGCCGGGGGGAGGAGGTATTAGGGGGAGAGCGGGGGGTTGGTGGGGAATGGCCGGCACGCTATCAGAGATCGGAAGAGCACACG	350
Long_RAND_TSS-chr2:177212719-177212869_+_BCrep2	chr2	177212609	177212911	+	tssPos:177212794,motif:Sp1(Zf)|GGCTCCGCCCCC|52|+/Sp1(Zf)|GGCCCCGCCTCT|126|+/CRE(bZIP)|GCGTCACGTGAC|110|+/CRE(bZIP)|GTCACGTGACGA|112|-/Usf2(bHLH)|GTCACGTGAC|112|+/Usf2(bHLH)|GTCACGTGAC|112|-/E2F4(E2F)|CGCGGAAAAC|100|+/E2F4(E2F)|TCTTCGCGCC|37|-,start:-185,end:117,tssOffset:185,		CTCCGCCCTCCGCCCGCCAACCCGCTGGTCCAGTCCCTCTTCGCGCCCGCTTGGCTCCGCCCCCTTCCCAATTCGCTCCTCCCCCAACAGACTGGCGGCGCGCGGAAAACGCGTCACGTGACGACTGGCCCCGCCTCTTCCTCTCGGTCCCATATTGAACTCGAGTTGGAAGAGGCGAGTCCGGTCTCAAAATGGAGGTAAAACCGCCGCCCGGTCGCCCCCAGCCCGACTCCGGCCGTCGCCGTCGCCGCCGGGGGGAGGAGGTATTAGGGGGAGAGCGGGGGGTTGGTGGGGAATGGCCGG	ATGCGATCTCA	GGTAACCGGTCCAGCTCACTCCGCCCTCCGCCCGCCAACCCGCTGGTCCAGTCCCTCTTCGCGCCCGCTTGGCTCCGCCCCCTTCCCAATTCGCTCCTCCCCCAACAGACTGGCGGCGCGCGGAAAACGCGTCACGTGACGACTGGCCCCGCCTCTTCCTCTCGGTCCCATATTGAACTCGAGTTGGAAGAGGCGAGTCCGGTCTCAAAATGGAGGTAAAACCGCCGCCCGGTCGCCCCCAGCCCGACTCCGGCCGTCGCCGTCGCCGCCGGGGGGAGGAGGTATTAGGGGGAGAGCGGGGGGTTGGTGGGGAATGGCCGGATGCGATCTCAAGATCGGAAGAGCACACG	350
Long_RAND_TSS-chr2:189784002-189784152_+_BCrep1	chr2	189783892	189784194	+	tssOffset:185,motif:CRE(bZIP)|ACGTCACGTCAG|175|+/CRE(bZIP)|GTCACGTCAGGA|177|-,tssPos:189784077,start:-185,end:117,		TTGGCTCTGCCCTCGCCGGTGCCTCCGAAGACGGCGACCCGCAGCGGCCCCTCAGGGGAGTCCCCCCTGCTAGACCGACAGCCCGAGCGCTCTGGGCCAGAGAAAACTCAGCAAAAGCCGCCGCTGCTACCACCTCAGCGCCTCCCCCAACCCGCCCCTTCCTTCTCGCGGCCGCACGTCACGTCAGGACCCTGGCAAGACAACGAGGATTTGCGTAGGGGGCGAGCCTCTGAGGCCACTTGGCTCTTACGGCCACGCAGGGCGCCGCAGATGCAGCCGGAGCCCGCTTTTCCCTCTCAGGAC	TAGACGAAGAG	GGTAACCGGTCCAGCTCATTGGCTCTGCCCTCGCCGGTGCCTCCGAAGACGGCGACCCGCAGCGGCCCCTCAGGGGAGTCCCCCCTGCTAGACCGACAGCCCGAGCGCTCTGGGCCAGAGAAAACTCAGCAAAAGCCGCCGCTGCTACCACCTCAGCGCCTCCCCCAACCCGCCCCTTCCTTCTCGCGGCCGCACGTCACGTCAGGACCCTGGCAAGACAACGAGGATTTGCGTAGGGGGCGAGCCTCTGAGGCCACTTGGCTCTTACGGCCACGCAGGGCGCCGCAGATGCAGCCGGAGCCCGCTTTTCCCTCTCAGGACTAGACGAAGAGAGATCGGAAGAGCACACG	350
Long_RAND_TSS-chr2:189784002-189784152_+_BCrep2	chr2	189783892	189784194	+	end:117,start:-185,motif:CRE(bZIP)|ACGTCACGTCAG|175|+/CRE(bZIP)|GTCACGTCAGGA|177|-,tssPos:189784077,tssOffset:185,		TTGGCTCTGCCCTCGCCGGTGCCTCCGAAGACGGCGACCCGCAGCGGCCCCTCAGGGGAGTCCCCCCTGCTAGACCGACAGCCCGAGCGCTCTGGGCCAGAGAAAACTCAGCAAAAGCCGCCGCTGCTACCACCTCAGCGCCTCCCCCAACCCGCCCCTTCCTTCTCGCGGCCGCACGTCACGTCAGGACCCTGGCAAGACAACGAGGATTTGCGTAGGGGGCGAGCCTCTGAGGCCACTTGGCTCTTACGGCCACGCAGGGCGCCGCAGATGCAGCCGGAGCCCGCTTTTCCCTCTCAGGAC	ATATAGCCAGC	GGTAACCGGTCCAGCTCATTGGCTCTGCCCTCGCCGGTGCCTCCGAAGACGGCGACCCGCAGCGGCCCCTCAGGGGAGTCCCCCCTGCTAGACCGACAGCCCGAGCGCTCTGGGCCAGAGAAAACTCAGCAAAAGCCGCCGCTGCTACCACCTCAGCGCCTCCCCCAACCCGCCCCTTCCTTCTCGCGGCCGCACGTCACGTCAGGACCCTGGCAAGACAACGAGGATTTGCGTAGGGGGCGAGCCTCTGAGGCCACTTGGCTCTTACGGCCACGCAGGGCGCCGCAGATGCAGCCGGAGCCCGCTTTTCCCTCTCAGGACATATAGCCAGCAGATCGGAAGAGCACACG	350
Long_RAND_TSS-chr2:201182942-201183092_-_BCrep1	chr2	201182900	201183202	-	motif:CDX4(Homeobox)|TAATTTACAACT|184|-/Stat3(Stat)|CTTCCTAGAA|238|+/Stat3(Stat)|TTCCTAGAAA|239|-/Gata1(Zf)|TGCTTATCTG|113|-/SpliceDonor|CAGGTAAAGC|223|+,start:-185,tssPos:201183017,end:117,tssOffset:185,		AAAGAAGCTCCCATTTGCTTGGGAAGAGACTTCAAGACTTGCTGGTTGTTTAAGTGAAAACTGAATCTTCAGGACTGGGTAGCCTGATACTAGTTTCCTGCTGATGTCATCACTGCTTATCTGCCTTTTTCCCTCCCCTTTTCCAGGGTTAAGATAACTTTGACAAACAGCGTCTCCTAAAGGCTAATTTACAACTTTCTCACTGTAGAGCTTGGGGTTTCCCCAGGTAAAGCAAAAGCTTCCTAGAAACGAACCCGTGGAAGCCACAAAGTGCTTCAGGCTTTCCTTTGGATCTCCATTTCC	AACTGAGCTGC	GGTAACCGGTCCAGCTCAAAAGAAGCTCCCATTTGCTTGGGAAGAGACTTCAAGACTTGCTGGTTGTTTAAGTGAAAACTGAATCTTCAGGACTGGGTAGCCTGATACTAGTTTCCTGCTGATGTCATCACTGCTTATCTGCCTTTTTCCCTCCCCTTTTCCAGGGTTAAGATAACTTTGACAAACAGCGTCTCCTAAAGGCTAATTTACAACTTTCTCACTGTAGAGCTTGGGGTTTCCCCAGGTAAAGCAAAAGCTTCCTAGAAACGAACCCGTGGAAGCCACAAAGTGCTTCAGGCTTTCCTTTGGATCTCCATTTCCAACTGAGCTGCAGATCGGAAGAGCACACG	350
Long_RAND_TSS-chr2:201182942-201183092_-_BCrep2	chr2	201182900	201183202	-	tssOffset:185,start:-185,motif:CDX4(Homeobox)|TAATTTACAACT|184|-/Stat3(Stat)|CTTCCTAGAA|238|+/Stat3(Stat)|TTCCTAGAAA|239|-/Gata1(Zf)|TGCTTATCTG|113|-/SpliceDonor|CAGGTAAAGC|223|+,tssPos:201183017,end:117,		AAAGAAGCTCCCATTTGCTTGGGAAGAGACTTCAAGACTTGCTGGTTGTTTAAGTGAAAACTGAATCTTCAGGACTGGGTAGCCTGATACTAGTTTCCTGCTGATGTCATCACTGCTTATCTGCCTTTTTCCCTCCCCTTTTCCAGGGTTAAGATAACTTTGACAAACAGCGTCTCCTAAAGGCTAATTTACAACTTTCTCACTGTAGAGCTTGGGGTTTCCCCAGGTAAAGCAAAAGCTTCCTAGAAACGAACCCGTGGAAGCCACAAAGTGCTTCAGGCTTTCCTTTGGATCTCCATTTCC	CTCTTCGCGTC	GGTAACCGGTCCAGCTCAAAAGAAGCTCCCATTTGCTTGGGAAGAGACTTCAAGACTTGCTGGTTGTTTAAGTGAAAACTGAATCTTCAGGACTGGGTAGCCTGATACTAGTTTCCTGCTGATGTCATCACTGCTTATCTGCCTTTTTCCCTCCCCTTTTCCAGGGTTAAGATAACTTTGACAAACAGCGTCTCCTAAAGGCTAATTTACAACTTTCTCACTGTAGAGCTTGGGGTTTCCCCAGGTAAAGCAAAAGCTTCCTAGAAACGAACCCGTGGAAGCCACAAAGTGCTTCAGGCTTTCCTTTGGATCTCCATTTCCCTCTTCGCGTCAGATCGGAAGAGCACACG	350
Long_RAND_TSS-chr2:218422429-218422579_-_BCrep1	chr2	218422387	218422689	-	start:-185,motif:AP-1(bZIP)|TTGAGTCACC|26|+/AP-1(bZIP)|TTTGAGTCAC|25|-/SpliceDonor|GAGGTAAGGC|123|+/SpliceDonor|GAGTCACCTC|28|-,tssPos:218422504,end:117,tssOffset:185,		ATCTAATCTCTCCTTGCACCTTGACTTTGAGTCACCTCTTAGTGACTTGGCCTTTTAGTACTTAGAAACTCCCTTTTCTGAGCCCTGAGGGGTGGCTGCTGCTTCCCTGGCGTTCTAGAGTTGGAGGTAAGGCCCTGCCCAGTCTCTGATCATTGCCTGCTCCGACTGATTAGCAGCAGCTTGCCGTGTAACTGTAGGAGCCCCTTGGGCTTGGGTCCTGTCTGATGGCCTGTTGGCTATGGCCTTCTCCATCAGGCAACCATGGTCTCCTCCATCAGGTATTTTTCAACCTACCAAGTCCCC	AGTAGTTGATC	GGTAACCGGTCCAGCTCAATCTAATCTCTCCTTGCACCTTGACTTTGAGTCACCTCTTAGTGACTTGGCCTTTTAGTACTTAGAAACTCCCTTTTCTGAGCCCTGAGGGGTGGCTGCTGCTTCCCTGGCGTTCTAGAGTTGGAGGTAAGGCCCTGCCCAGTCTCTGATCATTGCCTGCTCCGACTGATTAGCAGCAGCTTGCCGTGTAACTGTAGGAGCCCCTTGGGCTTGGGTCCTGTCTGATGGCCTGTTGGCTATGGCCTTCTCCATCAGGCAACCATGGTCTCCTCCATCAGGTATTTTTCAACCTACCAAGTCCCCAGTAGTTGATCAGATCGGAAGAGCACACG	350
Long_RAND_TSS-chr2:218422429-218422579_-_BCrep2	chr2	218422387	218422689	-	tssOffset:185,end:117,tssPos:218422504,motif:AP-1(bZIP)|TTGAGTCACC|26|+/AP-1(bZIP)|TTTGAGTCAC|25|-/SpliceDonor|GAGGTAAGGC|123|+/SpliceDonor|GAGTCACCTC|28|-,start:-185,		ATCTAATCTCTCCTTGCACCTTGACTTTGAGTCACCTCTTAGTGACTTGGCCTTTTAGTACTTAGAAACTCCCTTTTCTGAGCCCTGAGGGGTGGCTGCTGCTTCCCTGGCGTTCTAGAGTTGGAGGTAAGGCCCTGCCCAGTCTCTGATCATTGCCTGCTCCGACTGATTAGCAGCAGCTTGCCGTGTAACTGTAGGAGCCCCTTGGGCTTGGGTCCTGTCTGATGGCCTGTTGGCTATGGCCTTCTCCATCAGGCAACCATGGTCTCCTCCATCAGGTATTTTTCAACCTACCAAGTCCCC	TGTACTCATAG	GGTAACCGGTCCAGCTCAATCTAATCTCTCCTTGCACCTTGACTTTGAGTCACCTCTTAGTGACTTGGCCTTTTAGTACTTAGAAACTCCCTTTTCTGAGCCCTGAGGGGTGGCTGCTGCTTCCCTGGCGTTCTAGAGTTGGAGGTAAGGCCCTGCCCAGTCTCTGATCATTGCCTGCTCCGACTGATTAGCAGCAGCTTGCCGTGTAACTGTAGGAGCCCCTTGGGCTTGGGTCCTGTCTGATGGCCTGTTGGCTATGGCCTTCTCCATCAGGCAACCATGGTCTCCTCCATCAGGTATTTTTCAACCTACCAAGTCCCCTGTACTCATAGAGATCGGAAGAGCACACG	350
Long_RAND_TSS-chr2:231708455-231708605_+_BCrep1	chr2	231708345	231708647	+	tssOffset:185,end:117,start:-185,motif:NFY(CCAAT)|AGCCAATGAG|73|+/NFY(CCAAT)|AGCCAATAGC|105|+/TATA-Box(TBP)|CTATATTAAAGC|150|-,tssPos:231708530,		ATCGGCGACTGCGCAGCGCGGGACGCGCCGGGGCACTGCCGCTTTAAGCACGCTTGTCCATTGTTCGGAATCGAGCCAATGAGCGAGCGCCCGCTCCCTGCGCTCAGCCAATAGCGGCCGGGCATGGGAAGCCGAGCGCCGCCCACTAATCTATATTAAAGCTTCTGGCGCCGCGTGAGTCCCCCACTGGCTGCTCTGAAAAGCCATCTTTGCATTGTTCCTCATCCGCCTCCTTGCTCGCCGCAGCCGCCTCCGCCGCGCGCCTCCTCCGCCGCCGCGGACTCCGGCAGCTTTATCGCCAGA	TATCGCGTGGA	GGTAACCGGTCCAGCTCAATCGGCGACTGCGCAGCGCGGGACGCGCCGGGGCACTGCCGCTTTAAGCACGCTTGTCCATTGTTCGGAATCGAGCCAATGAGCGAGCGCCCGCTCCCTGCGCTCAGCCAATAGCGGCCGGGCATGGGAAGCCGAGCGCCGCCCACTAATCTATATTAAAGCTTCTGGCGCCGCGTGAGTCCCCCACTGGCTGCTCTGAAAAGCCATCTTTGCATTGTTCCTCATCCGCCTCCTTGCTCGCCGCAGCCGCCTCCGCCGCGCGCCTCCTCCGCCGCCGCGGACTCCGGCAGCTTTATCGCCAGATATCGCGTGGAAGATCGGAAGAGCACACG	350
Long_RAND_TSS-chr2:231708455-231708605_+_BCrep2	chr2	231708345	231708647	+	tssOffset:185,tssPos:231708530,motif:NFY(CCAAT)|AGCCAATGAG|73|+/NFY(CCAAT)|AGCCAATAGC|105|+/TATA-Box(TBP)|CTATATTAAAGC|150|-,start:-185,end:117,		ATCGGCGACTGCGCAGCGCGGGACGCGCCGGGGCACTGCCGCTTTAAGCACGCTTGTCCATTGTTCGGAATCGAGCCAATGAGCGAGCGCCCGCTCCCTGCGCTCAGCCAATAGCGGCCGGGCATGGGAAGCCGAGCGCCGCCCACTAATCTATATTAAAGCTTCTGGCGCCGCGTGAGTCCCCCACTGGCTGCTCTGAAAAGCCATCTTTGCATTGTTCCTCATCCGCCTCCTTGCTCGCCGCAGCCGCCTCCGCCGCGCGCCTCCTCCGCCGCCGCGGACTCCGGCAGCTTTATCGCCAGA	CCATGTGCGAC	GGTAACCGGTCCAGCTCAATCGGCGACTGCGCAGCGCGGGACGCGCCGGGGCACTGCCGCTTTAAGCACGCTTGTCCATTGTTCGGAATCGAGCCAATGAGCGAGCGCCCGCTCCCTGCGCTCAGCCAATAGCGGCCGGGCATGGGAAGCCGAGCGCCGCCCACTAATCTATATTAAAGCTTCTGGCGCCGCGTGAGTCCCCCACTGGCTGCTCTGAAAAGCCATCTTTGCATTGTTCCTCATCCGCCTCCTTGCTCGCCGCAGCCGCCTCCGCCGCGCGCCTCCTCCGCCGCCGCGGACTCCGGCAGCTTTATCGCCAGACCATGTGCGACAGATCGGAAGAGCACACG	350
Long_RAND_TSS-chr2:233221793-233221943_-_BCrep1	chr2	233221751	233222053	-	motif:AP-1(bZIP)|TTGAGTCAGT|187|+/AP-1(bZIP)|TTTGAGTCAG|186|-,start:-185,tssPos:233221868,end:117,tssOffset:185,		AGTACTTGCAGCCCTGTCTGCAGTCTGTGCTGTTTACTGTCATTGCTCCTTGCTTGCCTCAGGCTTGTATCTTATAGATCCTGAGTGGTAGTGGCTCATTTCAGCTGTGTCAACTTGATTAGATTGAAGGATGCAAAGTATTGTTCCTGGATGTGTCTGTGAGGGTGCTGCCAAAGGAGATTAGCATTTGAGTCAGTGGACTGAAGAGGTAGACCCACACTCACTGTGGGTGGGCACCAATTTAATCAACTGCCAGTACAGCTAGAATAAAGCAGGCAGAGGAGATGGGAGAAGGGGACTTGC	CGTCACATAGC	GGTAACCGGTCCAGCTCAAGTACTTGCAGCCCTGTCTGCAGTCTGTGCTGTTTACTGTCATTGCTCCTTGCTTGCCTCAGGCTTGTATCTTATAGATCCTGAGTGGTAGTGGCTCATTTCAGCTGTGTCAACTTGATTAGATTGAAGGATGCAAAGTATTGTTCCTGGATGTGTCTGTGAGGGTGCTGCCAAAGGAGATTAGCATTTGAGTCAGTGGACTGAAGAGGTAGACCCACACTCACTGTGGGTGGGCACCAATTTAATCAACTGCCAGTACAGCTAGAATAAAGCAGGCAGAGGAGATGGGAGAAGGGGACTTGCCGTCACATAGCAGATCGGAAGAGCACACG	350
Long_RAND_TSS-chr2:233221793-233221943_-_BCrep2	chr2	233221751	233222053	-	tssOffset:185,end:117,motif:AP-1(bZIP)|TTGAGTCAGT|187|+/AP-1(bZIP)|TTTGAGTCAG|186|-,tssPos:233221868,start:-185,		AGTACTTGCAGCCCTGTCTGCAGTCTGTGCTGTTTACTGTCATTGCTCCTTGCTTGCCTCAGGCTTGTATCTTATAGATCCTGAGTGGTAGTGGCTCATTTCAGCTGTGTCAACTTGATTAGATTGAAGGATGCAAAGTATTGTTCCTGGATGTGTCTGTGAGGGTGCTGCCAAAGGAGATTAGCATTTGAGTCAGTGGACTGAAGAGGTAGACCCACACTCACTGTGGGTGGGCACCAATTTAATCAACTGCCAGTACAGCTAGAATAAAGCAGGCAGAGGAGATGGGAGAAGGGGACTTGC	CCAGTAGGAAC	GGTAACCGGTCCAGCTCAAGTACTTGCAGCCCTGTCTGCAGTCTGTGCTGTTTACTGTCATTGCTCCTTGCTTGCCTCAGGCTTGTATCTTATAGATCCTGAGTGGTAGTGGCTCATTTCAGCTGTGTCAACTTGATTAGATTGAAGGATGCAAAGTATTGTTCCTGGATGTGTCTGTGAGGGTGCTGCCAAAGGAGATTAGCATTTGAGTCAGTGGACTGAAGAGGTAGACCCACACTCACTGTGGGTGGGCACCAATTTAATCAACTGCCAGTACAGCTAGAATAAAGCAGGCAGAGGAGATGGGAGAAGGGGACTTGCCCAGTAGGAACAGATCGGAAGAGCACACG	350
Long_RAND_TSS-chr2:43219613-43219763_-_BCrep1	chr2	43219571	43219873	-	tssOffset:185,tssPos:43219688,motif:Sp1(Zf)|CGGGGCGGGGCC|71|-/NRF1(NRF)|GTGCGCGCGCGC|246|+/NF1(CTF)|CCTGGCAGCTGGACAG|81|+,start:-185,end:117,		TCCAGGGCAATTCCAGTTCTGTGCCGCTGCTGGCACGGCTGAGGGAGGGAGGAGGACAGCGGGGGCTGTGGCGGGGCGGGGCCTGGCAGCTGGACAGGCCTCCCCAGGAGGAGCCCTGCAGGGAGGAGGCGGGAGGGAGCGGGGCAGCAGGAAGCCACAGCACCTCCAGGGCCCAACCTCTCCTGATGGGTTTTGCTAGACCTTGAAAGAGTGTGTGTGTGTGTGTTGTGTGTGTTGTGTGTGTGTGTGCGCGCGCGCATGCATGCCGTGCACGTGTGTGGAGGCCTGAGGGGTGCGCCTGTA	TCGCCACGCTT	GGTAACCGGTCCAGCTCATCCAGGGCAATTCCAGTTCTGTGCCGCTGCTGGCACGGCTGAGGGAGGGAGGAGGACAGCGGGGGCTGTGGCGGGGCGGGGCCTGGCAGCTGGACAGGCCTCCCCAGGAGGAGCCCTGCAGGGAGGAGGCGGGAGGGAGCGGGGCAGCAGGAAGCCACAGCACCTCCAGGGCCCAACCTCTCCTGATGGGTTTTGCTAGACCTTGAAAGAGTGTGTGTGTGTGTGTTGTGTGTGTTGTGTGTGTGTGTGCGCGCGCGCATGCATGCCGTGCACGTGTGTGGAGGCCTGAGGGGTGCGCCTGTATCGCCACGCTTAGATCGGAAGAGCACACG	350
Long_RAND_TSS-chr2:43219613-43219763_-_BCrep2	chr2	43219571	43219873	-	tssOffset:185,end:117,tssPos:43219688,motif:Sp1(Zf)|CGGGGCGGGGCC|71|-/NRF1(NRF)|GTGCGCGCGCGC|246|+/NF1(CTF)|CCTGGCAGCTGGACAG|81|+,start:-185,		TCCAGGGCAATTCCAGTTCTGTGCCGCTGCTGGCACGGCTGAGGGAGGGAGGAGGACAGCGGGGGCTGTGGCGGGGCGGGGCCTGGCAGCTGGACAGGCCTCCCCAGGAGGAGCCCTGCAGGGAGGAGGCGGGAGGGAGCGGGGCAGCAGGAAGCCACAGCACCTCCAGGGCCCAACCTCTCCTGATGGGTTTTGCTAGACCTTGAAAGAGTGTGTGTGTGTGTGTTGTGTGTGTTGTGTGTGTGTGTGCGCGCGCGCATGCATGCCGTGCACGTGTGTGGAGGCCTGAGGGGTGCGCCTGTA	CTGTGCTCCAA	GGTAACCGGTCCAGCTCATCCAGGGCAATTCCAGTTCTGTGCCGCTGCTGGCACGGCTGAGGGAGGGAGGAGGACAGCGGGGGCTGTGGCGGGGCGGGGCCTGGCAGCTGGACAGGCCTCCCCAGGAGGAGCCCTGCAGGGAGGAGGCGGGAGGGAGCGGGGCAGCAGGAAGCCACAGCACCTCCAGGGCCCAACCTCTCCTGATGGGTTTTGCTAGACCTTGAAAGAGTGTGTGTGTGTGTGTTGTGTGTGTTGTGTGTGTGTGTGCGCGCGCGCATGCATGCCGTGCACGTGTGTGGAGGCCTGAGGGGTGCGCCTGTACTGTGCTCCAAAGATCGGAAGAGCACACG	350
Long_RAND_TSS-chr2:73214512-73214662_+_BCrep1	chr2	73214402	73214704	+	end:117,motif:Sp1(Zf)|CGGGGCGGGGCT|228|-,tssPos:73214587,start:-185,tssOffset:185,		TCCGGCCATGGAGACAGCCCGGCCGGACTCCATGCCCGGAGCCCAGAGGCTTCTGTGCCGCTCGGACGCTACGGCCCTGCCCCTGCTCGCGGCCCGGGGGCTCCCAGTCTGTCCCTGCGCGCAGGCTCGTGGCGCGGTCACGCGATAGACCCGGGCCTCCGGAGTCTCCGTGCGCATTTCCTCCCAGCGGAATTCGGCCAGCCCGCGGGAGGCCCTTCTGTGGCTGCTCGGGGCGGGGCTAGGGGGCTTTGCTGCTGTATCCCTGGAACGGTGGGCGGGGATGTGCCGGGCAGAGAGAACTGA	AATGTGCGCCT	GGTAACCGGTCCAGCTCATCCGGCCATGGAGACAGCCCGGCCGGACTCCATGCCCGGAGCCCAGAGGCTTCTGTGCCGCTCGGACGCTACGGCCCTGCCCCTGCTCGCGGCCCGGGGGCTCCCAGTCTGTCCCTGCGCGCAGGCTCGTGGCGCGGTCACGCGATAGACCCGGGCCTCCGGAGTCTCCGTGCGCATTTCCTCCCAGCGGAATTCGGCCAGCCCGCGGGAGGCCCTTCTGTGGCTGCTCGGGGCGGGGCTAGGGGGCTTTGCTGCTGTATCCCTGGAACGGTGGGCGGGGATGTGCCGGGCAGAGAGAACTGAAATGTGCGCCTAGATCGGAAGAGCACACG	350
Long_RAND_TSS-chr2:73214512-73214662_+_BCrep2	chr2	73214402	73214704	+	tssOffset:185,motif:Sp1(Zf)|CGGGGCGGGGCT|228|-,tssPos:73214587,start:-185,end:117,		TCCGGCCATGGAGACAGCCCGGCCGGACTCCATGCCCGGAGCCCAGAGGCTTCTGTGCCGCTCGGACGCTACGGCCCTGCCCCTGCTCGCGGCCCGGGGGCTCCCAGTCTGTCCCTGCGCGCAGGCTCGTGGCGCGGTCACGCGATAGACCCGGGCCTCCGGAGTCTCCGTGCGCATTTCCTCCCAGCGGAATTCGGCCAGCCCGCGGGAGGCCCTTCTGTGGCTGCTCGGGGCGGGGCTAGGGGGCTTTGCTGCTGTATCCCTGGAACGGTGGGCGGGGATGTGCCGGGCAGAGAGAACTGA	AACAGACTATG	GGTAACCGGTCCAGCTCATCCGGCCATGGAGACAGCCCGGCCGGACTCCATGCCCGGAGCCCAGAGGCTTCTGTGCCGCTCGGACGCTACGGCCCTGCCCCTGCTCGCGGCCCGGGGGCTCCCAGTCTGTCCCTGCGCGCAGGCTCGTGGCGCGGTCACGCGATAGACCCGGGCCTCCGGAGTCTCCGTGCGCATTTCCTCCCAGCGGAATTCGGCCAGCCCGCGGGAGGCCCTTCTGTGGCTGCTCGGGGCGGGGCTAGGGGGCTTTGCTGCTGTATCCCTGGAACGGTGGGCGGGGATGTGCCGGGCAGAGAGAACTGAAACAGACTATGAGATCGGAAGAGCACACG	350
Long_RAND_TSS-chr2:73233161-73233311_-_BCrep1	chr2	73233119	73233421	-	motif:NFY(CCAAT)|AGCCAATCAG|11|+/NFY(CCAAT)|GACCAATAGG|41|+/NFY(CCAAT)|AGCCAATCAG|103|+/E2F4(E2F)|GGCGGAAAGT|70|+/E2F4(E2F)|GGCGGGAGGC|162|+/Meis1(Homeobox)|AGCTGTCAGG|178|+/Meis1(Homeobox)|GCTGTCAGGC|179|-/SpliceDonor|CGGGTATGTG|152|+,tssPos:73233236,start:-185,end:117,tssOffset:185,		TTAAGAGTTTAAGCCAATCAGCCCCCGGCTCCACTTCTCTCGACCAATAGGAAGTAGGCTAAGGCGCAGAGGCGGAAAGTGTGGCTACATGAGCAGGCGTCAGAGCCAATCAGCCTTGAGCCTCGTTCCCGTCGTCCAGCCCGCGGCGAGAGCGGGTATGTGGGCGGGAGGCCGGAGCAGCTGTCAGGCTGAAGTCCTGCGAGCGACGCGCGGCGGGGCGGCGAGAGGAAACGCGGCGCCGGGCCGGGCCCGGCCCTGGAGATGGTCCCCGGCGCCGCGGGCTGGTGTTGTCTCGTGCTCTGG	CGCACCTGTTG	GGTAACCGGTCCAGCTCATTAAGAGTTTAAGCCAATCAGCCCCCGGCTCCACTTCTCTCGACCAATAGGAAGTAGGCTAAGGCGCAGAGGCGGAAAGTGTGGCTACATGAGCAGGCGTCAGAGCCAATCAGCCTTGAGCCTCGTTCCCGTCGTCCAGCCCGCGGCGAGAGCGGGTATGTGGGCGGGAGGCCGGAGCAGCTGTCAGGCTGAAGTCCTGCGAGCGACGCGCGGCGGGGCGGCGAGAGGAAACGCGGCGCCGGGCCGGGCCCGGCCCTGGAGATGGTCCCCGGCGCCGCGGGCTGGTGTTGTCTCGTGCTCTGGCGCACCTGTTGAGATCGGAAGAGCACACG	350
Long_RAND_TSS-chr2:73233161-73233311_-_BCrep2	chr2	73233119	73233421	-	tssOffset:185,end:117,start:-185,motif:NFY(CCAAT)|AGCCAATCAG|11|+/NFY(CCAAT)|GACCAATAGG|41|+/NFY(CCAAT)|AGCCAATCAG|103|+/E2F4(E2F)|GGCGGAAAGT|70|+/E2F4(E2F)|GGCGGGAGGC|162|+/Meis1(Homeobox)|AGCTGTCAGG|178|+/Meis1(Homeobox)|GCTGTCAGGC|179|-/SpliceDonor|CGGGTATGTG|152|+,tssPos:73233236,		TTAAGAGTTTAAGCCAATCAGCCCCCGGCTCCACTTCTCTCGACCAATAGGAAGTAGGCTAAGGCGCAGAGGCGGAAAGTGTGGCTACATGAGCAGGCGTCAGAGCCAATCAGCCTTGAGCCTCGTTCCCGTCGTCCAGCCCGCGGCGAGAGCGGGTATGTGGGCGGGAGGCCGGAGCAGCTGTCAGGCTGAAGTCCTGCGAGCGACGCGCGGCGGGGCGGCGAGAGGAAACGCGGCGCCGGGCCGGGCCCGGCCCTGGAGATGGTCCCCGGCGCCGCGGGCTGGTGTTGTCTCGTGCTCTGG	CGACGTTCTTA	GGTAACCGGTCCAGCTCATTAAGAGTTTAAGCCAATCAGCCCCCGGCTCCACTTCTCTCGACCAATAGGAAGTAGGCTAAGGCGCAGAGGCGGAAAGTGTGGCTACATGAGCAGGCGTCAGAGCCAATCAGCCTTGAGCCTCGTTCCCGTCGTCCAGCCCGCGGCGAGAGCGGGTATGTGGGCGGGAGGCCGGAGCAGCTGTCAGGCTGAAGTCCTGCGAGCGACGCGCGGCGGGGCGGCGAGAGGAAACGCGGCGCCGGGCCGGGCCCGGCCCTGGAGATGGTCCCCGGCGCCGCGGGCTGGTGTTGTCTCGTGCTCTGGCGACGTTCTTAAGATCGGAAGAGCACACG	350
Long_RAND_TSS-chr2:74181758-74181908_-_BCrep1	chr2	74181716	74182018	-	tssOffset:185,motif:E2F4(E2F)|ATTTGCCGCT|161|-/PU.1(ETS)|AGGGGAACTG|93|+,tssPos:74181833,start:-185,end:117,		GTTAGGGTAAAACGGGAGTTTTGCAAATGATAGGATGGGCACTTACACAGAATGAAAATGCAGAGTTGCAAATCCTGCCTCAGGGAGCTAGAAAGGGGAACTGTGTGTGATGAAAGGCGGGTGGGGAGAGGTTCAGAAGATCTAGTCCTGGAGGCCTCATAATTTGCCGCTTAGCTTCTGCTTTCAGCATCTGCTGTGACCAGATGGTGTGCAGTGATCTCTGGCCGGCTAAGCCAAGAAGTGAATAAAACTTCTTCGGTCTTTGTATAGACCTTGTCTGGTAGGGAACAAATTGTCCTGTAG	GTCTAGTGCCT	GGTAACCGGTCCAGCTCAGTTAGGGTAAAACGGGAGTTTTGCAAATGATAGGATGGGCACTTACACAGAATGAAAATGCAGAGTTGCAAATCCTGCCTCAGGGAGCTAGAAAGGGGAACTGTGTGTGATGAAAGGCGGGTGGGGAGAGGTTCAGAAGATCTAGTCCTGGAGGCCTCATAATTTGCCGCTTAGCTTCTGCTTTCAGCATCTGCTGTGACCAGATGGTGTGCAGTGATCTCTGGCCGGCTAAGCCAAGAAGTGAATAAAACTTCTTCGGTCTTTGTATAGACCTTGTCTGGTAGGGAACAAATTGTCCTGTAGGTCTAGTGCCTAGATCGGAAGAGCACACG	350
Long_RAND_TSS-chr2:74181758-74181908_-_BCrep2	chr2	74181716	74182018	-	tssOffset:185,motif:E2F4(E2F)|ATTTGCCGCT|161|-/PU.1(ETS)|AGGGGAACTG|93|+,start:-185,tssPos:74181833,end:117,		GTTAGGGTAAAACGGGAGTTTTGCAAATGATAGGATGGGCACTTACACAGAATGAAAATGCAGAGTTGCAAATCCTGCCTCAGGGAGCTAGAAAGGGGAACTGTGTGTGATGAAAGGCGGGTGGGGAGAGGTTCAGAAGATCTAGTCCTGGAGGCCTCATAATTTGCCGCTTAGCTTCTGCTTTCAGCATCTGCTGTGACCAGATGGTGTGCAGTGATCTCTGGCCGGCTAAGCCAAGAAGTGAATAAAACTTCTTCGGTCTTTGTATAGACCTTGTCTGGTAGGGAACAAATTGTCCTGTAG	TCGTTGTAGTG	GGTAACCGGTCCAGCTCAGTTAGGGTAAAACGGGAGTTTTGCAAATGATAGGATGGGCACTTACACAGAATGAAAATGCAGAGTTGCAAATCCTGCCTCAGGGAGCTAGAAAGGGGAACTGTGTGTGATGAAAGGCGGGTGGGGAGAGGTTCAGAAGATCTAGTCCTGGAGGCCTCATAATTTGCCGCTTAGCTTCTGCTTTCAGCATCTGCTGTGACCAGATGGTGTGCAGTGATCTCTGGCCGGCTAAGCCAAGAAGTGAATAAAACTTCTTCGGTCTTTGTATAGACCTTGTCTGGTAGGGAACAAATTGTCCTGTAGTCGTTGTAGTGAGATCGGAAGAGCACACG	350
Long_RAND_TSS-chr3:10141590-10141740_-_BCrep1	chr3	10141548	10141850	-	end:117,motif:Sp1(Zf)|CGGGGCGGAGCT|59|-/NRF1(NRF)|GTGCGCGTGCGC|160|+/NRF1(NRF)|GCGCGTGCGCAG|162|-/E2F4(E2F)|TCTTCGCGCG|101|-/CDX4(Homeobox)|CACTATAAAATT|241|+,start:-185,tssPos:10141665,tssOffset:185,		CATTCCCTCCGCGATCCAGACCACCCGGGCCGGACGCCGCGGGATCCGCGGGTCGGACGCGGGGCGGAGCTGCGTGCGCGCTCCCGAGTCGACCTCCGTAGTCTTCGCGCGCGCTCGGTAGAGGATGGAACGCGCTCGCGGAAATAGCCGGCCGGAGGCTGTGCGCGTGCGCAGAAGGATCCTCCAGCACCGTAGGCCGTTGTAACGGAGGCGAGGCTAGGCCAACTCGTTACTGTATTTCCACTATAAAATTTTTTTTCGCCCCTCTAAGGTTTGGTGTTTTTTTTTTTTTTGAGACAGGGT	CTGGTTAGGTG	GGTAACCGGTCCAGCTCACATTCCCTCCGCGATCCAGACCACCCGGGCCGGACGCCGCGGGATCCGCGGGTCGGACGCGGGGCGGAGCTGCGTGCGCGCTCCCGAGTCGACCTCCGTAGTCTTCGCGCGCGCTCGGTAGAGGATGGAACGCGCTCGCGGAAATAGCCGGCCGGAGGCTGTGCGCGTGCGCAGAAGGATCCTCCAGCACCGTAGGCCGTTGTAACGGAGGCGAGGCTAGGCCAACTCGTTACTGTATTTCCACTATAAAATTTTTTTTCGCCCCTCTAAGGTTTGGTGTTTTTTTTTTTTTTGAGACAGGGTCTGGTTAGGTGAGATCGGAAGAGCACACG	350
Long_RAND_TSS-chr3:10141590-10141740_-_BCrep2	chr3	10141548	10141850	-	tssOffset:185,end:117,motif:Sp1(Zf)|CGGGGCGGAGCT|59|-/NRF1(NRF)|GTGCGCGTGCGC|160|+/NRF1(NRF)|GCGCGTGCGCAG|162|-/E2F4(E2F)|TCTTCGCGCG|101|-/CDX4(Homeobox)|CACTATAAAATT|241|+,start:-185,tssPos:10141665,		CATTCCCTCCGCGATCCAGACCACCCGGGCCGGACGCCGCGGGATCCGCGGGTCGGACGCGGGGCGGAGCTGCGTGCGCGCTCCCGAGTCGACCTCCGTAGTCTTCGCGCGCGCTCGGTAGAGGATGGAACGCGCTCGCGGAAATAGCCGGCCGGAGGCTGTGCGCGTGCGCAGAAGGATCCTCCAGCACCGTAGGCCGTTGTAACGGAGGCGAGGCTAGGCCAACTCGTTACTGTATTTCCACTATAAAATTTTTTTTCGCCCCTCTAAGGTTTGGTGTTTTTTTTTTTTTTGAGACAGGGT	CGTATAAGCAT	GGTAACCGGTCCAGCTCACATTCCCTCCGCGATCCAGACCACCCGGGCCGGACGCCGCGGGATCCGCGGGTCGGACGCGGGGCGGAGCTGCGTGCGCGCTCCCGAGTCGACCTCCGTAGTCTTCGCGCGCGCTCGGTAGAGGATGGAACGCGCTCGCGGAAATAGCCGGCCGGAGGCTGTGCGCGTGCGCAGAAGGATCCTCCAGCACCGTAGGCCGTTGTAACGGAGGCGAGGCTAGGCCAACTCGTTACTGTATTTCCACTATAAAATTTTTTTTCGCCCCTCTAAGGTTTGGTGTTTTTTTTTTTTTTGAGACAGGGTCGTATAAGCATAGATCGGAAGAGCACACG	350
Long_RAND_TSS-chr3:119579860-119580010_+_BCrep1	chr3	119579750	119580052	+	tssOffset:185,end:117,start:-185,motif:Elk1(ETS)|CCCGGAAGCA|244|-/Meis1(Homeobox)|GCGTGTCAAC|204|+,tssPos:119579935,		AACCCGCGCCCTCGTCCACCCGCAGCAGCCAAGGCCTCTTCCCCGGCCCCGGGAGCCCGCGCCACGCCCGTCGCTCGCGCGTTCCAGTCCAGGCTACAGCAGGTATCGCGATCCCGGCCCTCGGCCCCGCGCTCCCCTCCCCCGCCCCTGGCGCTCTCCGAGTGTGGCCGACCATGAGGATTCCCAGTCTTGCAAATCGTGGGAGCGTGTCAACCGCCCCGTTTCTTTCCAAAGCCGGGCATGGCCCGGAAGCAGCTGATCAGATCTTAGTTCTGAATGTATAGTTCGGGTACGAGAATGTGA	GGTCTCCAGTA	GGTAACCGGTCCAGCTCAAACCCGCGCCCTCGTCCACCCGCAGCAGCCAAGGCCTCTTCCCCGGCCCCGGGAGCCCGCGCCACGCCCGTCGCTCGCGCGTTCCAGTCCAGGCTACAGCAGGTATCGCGATCCCGGCCCTCGGCCCCGCGCTCCCCTCCCCCGCCCCTGGCGCTCTCCGAGTGTGGCCGACCATGAGGATTCCCAGTCTTGCAAATCGTGGGAGCGTGTCAACCGCCCCGTTTCTTTCCAAAGCCGGGCATGGCCCGGAAGCAGCTGATCAGATCTTAGTTCTGAATGTATAGTTCGGGTACGAGAATGTGAGGTCTCCAGTAAGATCGGAAGAGCACACG	350
Long_RAND_TSS-chr3:119579860-119580010_+_BCrep2	chr3	119579750	119580052	+	motif:Elk1(ETS)|CCCGGAAGCA|244|-/Meis1(Homeobox)|GCGTGTCAAC|204|+,start:-185,tssPos:119579935,end:117,tssOffset:185,		AACCCGCGCCCTCGTCCACCCGCAGCAGCCAAGGCCTCTTCCCCGGCCCCGGGAGCCCGCGCCACGCCCGTCGCTCGCGCGTTCCAGTCCAGGCTACAGCAGGTATCGCGATCCCGGCCCTCGGCCCCGCGCTCCCCTCCCCCGCCCCTGGCGCTCTCCGAGTGTGGCCGACCATGAGGATTCCCAGTCTTGCAAATCGTGGGAGCGTGTCAACCGCCCCGTTTCTTTCCAAAGCCGGGCATGGCCCGGAAGCAGCTGATCAGATCTTAGTTCTGAATGTATAGTTCGGGTACGAGAATGTGA	AAGGTTACGTT	GGTAACCGGTCCAGCTCAAACCCGCGCCCTCGTCCACCCGCAGCAGCCAAGGCCTCTTCCCCGGCCCCGGGAGCCCGCGCCACGCCCGTCGCTCGCGCGTTCCAGTCCAGGCTACAGCAGGTATCGCGATCCCGGCCCTCGGCCCCGCGCTCCCCTCCCCCGCCCCTGGCGCTCTCCGAGTGTGGCCGACCATGAGGATTCCCAGTCTTGCAAATCGTGGGAGCGTGTCAACCGCCCCGTTTCTTTCCAAAGCCGGGCATGGCCCGGAAGCAGCTGATCAGATCTTAGTTCTGAATGTATAGTTCGGGTACGAGAATGTGAAAGGTTACGTTAGATCGGAAGAGCACACG	350
Long_RAND_TSS-chr3:119677313-119677463_-_BCrep1	chr3	119677271	119677573	-	tssPos:119677388,motif:Elk1(ETS)|GACTTCCTGT|150|+/Elk1(ETS)|GCCGGAAGTG|176|-/NRF1(NRF)|TTGCGCATGCGC|49|+/NRF1(NRF)|CTGCGCACGCGC|103|+/NRF1(NRF)|GCGCACGCGCTC|105|-/NRF1(NRF)|GCGCATGCGCTG|51|-/E2F4(E2F)|GGCGCGAAAG|253|+/E2F4(E2F)|TTTTGGCGCG|249|-/TATA-Box(TBP)|CCTTTTAAATTC|116|+/TATA-Box(TBP)|CTTTTTAGAGCG|161|+/PU.1(ETS)|GACTTCCTGT|150|-/Meis1(Homeobox)|CCTGTCAGAG|132|-/SpliceDonor|CAGGTGAGCG|25|+/…		GTCCTAGAGTGTAAATACCACAGTCCAGGTGAGCGTTCAGCGGGCCTCCTTGCGCATGCGCTGAAGGGGGCACCCTCTCGTTAAGGCCCGAATTTTGCCTCTTCTGCGCACGCGCTCCTTTTAAATTCCCCACCTGTCAGAGAGAAGCAGGACTTCCTGTACTTTTTAGAGCGACTGCCGGAAGTGACTGCGGACGAATCGGCGTTTGCCGAGGCTGGCATAGATTTGGCTGTCTCCGCTCATAGCTGCTTTTGGCGCGAAAGATGCCGGGTCTGGTTGACTCAAACCCTGCCCCGCCTGAGT	AATGAGGACTT	GGTAACCGGTCCAGCTCAGTCCTAGAGTGTAAATACCACAGTCCAGGTGAGCGTTCAGCGGGCCTCCTTGCGCATGCGCTGAAGGGGGCACCCTCTCGTTAAGGCCCGAATTTTGCCTCTTCTGCGCACGCGCTCCTTTTAAATTCCCCACCTGTCAGAGAGAAGCAGGACTTCCTGTACTTTTTAGAGCGACTGCCGGAAGTGACTGCGGACGAATCGGCGTTTGCCGAGGCTGGCATAGATTTGGCTGTCTCCGCTCATAGCTGCTTTTGGCGCGAAAGATGCCGGGTCTGGTTGACTCAAACCCTGCCCCGCCTGAGTAATGAGGACTTAGATCGGAAGAGCACACG	350
Long_RAND_TSS-chr3:119677313-119677463_-_BCrep2	chr3	119677271	119677573	-	tssOffset:185,end:117,motif:Elk1(ETS)|GACTTCCTGT|150|+/Elk1(ETS)|GCCGGAAGTG|176|-/NRF1(NRF)|TTGCGCATGCGC|49|+/NRF1(NRF)|CTGCGCACGCGC|103|+/NRF1(NRF)|GCGCACGCGCTC|105|-/NRF1(NRF)|GCGCATGCGCTG|51|-/E2F4(E2F)|GGCGCGAAAG|253|+/E2F4(E2F)|TTTTGGCGCG|249|-/TATA-Box(TBP)|CCTTTTAAATTC|116|+/TATA-Box(TBP)|CTTTTTAGAGCG|161|+/PU.1(ETS)|GACTTCCTGT|150|-/Meis1(Homeobox)|CCTGTCAGAG|132|-/SpliceDonor|CAGGTGAGCG|…		GTCCTAGAGTGTAAATACCACAGTCCAGGTGAGCGTTCAGCGGGCCTCCTTGCGCATGCGCTGAAGGGGGCACCCTCTCGTTAAGGCCCGAATTTTGCCTCTTCTGCGCACGCGCTCCTTTTAAATTCCCCACCTGTCAGAGAGAAGCAGGACTTCCTGTACTTTTTAGAGCGACTGCCGGAAGTGACTGCGGACGAATCGGCGTTTGCCGAGGCTGGCATAGATTTGGCTGTCTCCGCTCATAGCTGCTTTTGGCGCGAAAGATGCCGGGTCTGGTTGACTCAAACCCTGCCCCGCCTGAGT	CTGACATAACT	GGTAACCGGTCCAGCTCAGTCCTAGAGTGTAAATACCACAGTCCAGGTGAGCGTTCAGCGGGCCTCCTTGCGCATGCGCTGAAGGGGGCACCCTCTCGTTAAGGCCCGAATTTTGCCTCTTCTGCGCACGCGCTCCTTTTAAATTCCCCACCTGTCAGAGAGAAGCAGGACTTCCTGTACTTTTTAGAGCGACTGCCGGAAGTGACTGCGGACGAATCGGCGTTTGCCGAGGCTGGCATAGATTTGGCTGTCTCCGCTCATAGCTGCTTTTGGCGCGAAAGATGCCGGGTCTGGTTGACTCAAACCCTGCCCCGCCTGAGTCTGACATAACTAGATCGGAAGAGCACACG	350
Long_RAND_TSS-chr3:120095174-120095324_+_BCrep1	chr3	120095064	120095366	+	tssOffset:185,end:117,tssPos:120095249,motif:NFY(CCAAT)|GGCCAATCGG|95|+/NFY(CCAAT)|GTCCAATCGC|116|+/NFY(CCAAT)|GTGATTGGCC|142|-/NFY(CCAAT)|CTCATTGGCC|22|-/TATA-Box(TBP)|GTCTATAAAGCG|6|+/TATA-Box(TBP)|GCGTCTATAAAG|4|-,start:-185,		GAGGGCGTCTATAAAGCGCTGTCTCATTGGCCTGAAGCTTAGGCGCTGGAGTTGGGGCAAAAGGGAGAGGGAGGGAGCCCGAAACTCGCGGCGGCGGCCAATCGGCTCTCACTGCCGTCCAATCGCAAGACCTAGCTGCAGTGTGATTGGCCTTCGGCCCCGGTCCCAGGAGCGGGGAGATGCCTGACTCGGGTCGTGGCTGACGACCCGACGGTTCGCCTGCGGCCGCCTCCAACAACGGTGGAAACCGCACACAGGGACCGCGGGCCCTCGGTGCAGCAAATCGGAAAGTGCTGCGGTCGG	CTAAGTCCTCC	GGTAACCGGTCCAGCTCAGAGGGCGTCTATAAAGCGCTGTCTCATTGGCCTGAAGCTTAGGCGCTGGAGTTGGGGCAAAAGGGAGAGGGAGGGAGCCCGAAACTCGCGGCGGCGGCCAATCGGCTCTCACTGCCGTCCAATCGCAAGACCTAGCTGCAGTGTGATTGGCCTTCGGCCCCGGTCCCAGGAGCGGGGAGATGCCTGACTCGGGTCGTGGCTGACGACCCGACGGTTCGCCTGCGGCCGCCTCCAACAACGGTGGAAACCGCACACAGGGACCGCGGGCCCTCGGTGCAGCAAATCGGAAAGTGCTGCGGTCGGCTAAGTCCTCCAGATCGGAAGAGCACACG	350
Long_RAND_TSS-chr3:120095174-120095324_+_BCrep2	chr3	120095064	120095366	+	tssOffset:185,end:117,start:-185,motif:NFY(CCAAT)|GGCCAATCGG|95|+/NFY(CCAAT)|GTCCAATCGC|116|+/NFY(CCAAT)|GTGATTGGCC|142|-/NFY(CCAAT)|CTCATTGGCC|22|-/TATA-Box(TBP)|GTCTATAAAGCG|6|+/TATA-Box(TBP)|GCGTCTATAAAG|4|-,tssPos:120095249,		GAGGGCGTCTATAAAGCGCTGTCTCATTGGCCTGAAGCTTAGGCGCTGGAGTTGGGGCAAAAGGGAGAGGGAGGGAGCCCGAAACTCGCGGCGGCGGCCAATCGGCTCTCACTGCCGTCCAATCGCAAGACCTAGCTGCAGTGTGATTGGCCTTCGGCCCCGGTCCCAGGAGCGGGGAGATGCCTGACTCGGGTCGTGGCTGACGACCCGACGGTTCGCCTGCGGCCGCCTCCAACAACGGTGGAAACCGCACACAGGGACCGCGGGCCCTCGGTGCAGCAAATCGGAAAGTGCTGCGGTCGG	AGACATAGCAT	GGTAACCGGTCCAGCTCAGAGGGCGTCTATAAAGCGCTGTCTCATTGGCCTGAAGCTTAGGCGCTGGAGTTGGGGCAAAAGGGAGAGGGAGGGAGCCCGAAACTCGCGGCGGCGGCCAATCGGCTCTCACTGCCGTCCAATCGCAAGACCTAGCTGCAGTGTGATTGGCCTTCGGCCCCGGTCCCAGGAGCGGGGAGATGCCTGACTCGGGTCGTGGCTGACGACCCGACGGTTCGCCTGCGGCCGCCTCCAACAACGGTGGAAACCGCACACAGGGACCGCGGGCCCTCGGTGCAGCAAATCGGAAAGTGCTGCGGTCGGAGACATAGCATAGATCGGAAGAGCACACG	350
Long_RAND_TSS-chr3:126475816-126475966_-_BCrep1	chr3	126475774	126476076	-	tssOffset:185,tssPos:126475891,motif:Sp1(Zf)|CTGGGCGGGGCG|150|-/NRF1(NRF)|CCGCGCACGCGC|73|+/NRF1(NRF)|GCGCACGCGCGG|75|-/CRE(bZIP)|GCCTCACGTCAC|24|+/CRE(bZIP)|ACGTCACGTCAG|29|+/CRE(bZIP)|GTCACGTCAGCC|31|-/CRE(bZIP)|CTCACGTCACGT|26|-/YY1(Zf)|CAACATGGCGGC|256|+/SpliceDonor|CGCACACCTG|143|-,start:-185,end:117,		CCGCCTCCGGCGCCCCGCAGCCCAGCCTCACGTCACGTCAGCCCAGCAGGCCTCGCGCATCGCCCGGCGGCGTCCGCGCACGCGCGGTTCCGAGCCGGACTCTACGCCGGGGCTTGGCGCGGATCGCGTCCCGGGGCGGCGCACGCACACCTGGGCGGGGCGCGGGCAGCTCTGCGTCCGAAGCTGCTCCGACGCCGTCGCTGGGACCAAGATGGACCTCCCGGCGCTGCTCCCCGCCCCGACTGCGCGCGGAGGGCAACATGGCGGCGGCCCCGGCCCGCTCCGCCGAGCCCCAGCGCCGCT	GCATCTTACCA	GGTAACCGGTCCAGCTCACCGCCTCCGGCGCCCCGCAGCCCAGCCTCACGTCACGTCAGCCCAGCAGGCCTCGCGCATCGCCCGGCGGCGTCCGCGCACGCGCGGTTCCGAGCCGGACTCTACGCCGGGGCTTGGCGCGGATCGCGTCCCGGGGCGGCGCACGCACACCTGGGCGGGGCGCGGGCAGCTCTGCGTCCGAAGCTGCTCCGACGCCGTCGCTGGGACCAAGATGGACCTCCCGGCGCTGCTCCCCGCCCCGACTGCGCGCGGAGGGCAACATGGCGGCGGCCCCGGCCCGCTCCGCCGAGCCCCAGCGCCGCTGCATCTTACCAAGATCGGAAGAGCACACG	350
Long_RAND_TSS-chr3:126475816-126475966_-_BCrep2	chr3	126475774	126476076	-	motif:Sp1(Zf)|CTGGGCGGGGCG|150|-/NRF1(NRF)|CCGCGCACGCGC|73|+/NRF1(NRF)|GCGCACGCGCGG|75|-/CRE(bZIP)|GCCTCACGTCAC|24|+/CRE(bZIP)|ACGTCACGTCAG|29|+/CRE(bZIP)|GTCACGTCAGCC|31|-/CRE(bZIP)|CTCACGTCACGT|26|-/YY1(Zf)|CAACATGGCGGC|256|+/SpliceDonor|CGCACACCTG|143|-,tssPos:126475891,start:-185,end:117,tssOffset:185,		CCGCCTCCGGCGCCCCGCAGCCCAGCCTCACGTCACGTCAGCCCAGCAGGCCTCGCGCATCGCCCGGCGGCGTCCGCGCACGCGCGGTTCCGAGCCGGACTCTACGCCGGGGCTTGGCGCGGATCGCGTCCCGGGGCGGCGCACGCACACCTGGGCGGGGCGCGGGCAGCTCTGCGTCCGAAGCTGCTCCGACGCCGTCGCTGGGACCAAGATGGACCTCCCGGCGCTGCTCCCCGCCCCGACTGCGCGCGGAGGGCAACATGGCGGCGGCCCCGGCCCGCTCCGCCGAGCCCCAGCGCCGCT	CTTGAGGTCGC	GGTAACCGGTCCAGCTCACCGCCTCCGGCGCCCCGCAGCCCAGCCTCACGTCACGTCAGCCCAGCAGGCCTCGCGCATCGCCCGGCGGCGTCCGCGCACGCGCGGTTCCGAGCCGGACTCTACGCCGGGGCTTGGCGCGGATCGCGTCCCGGGGCGGCGCACGCACACCTGGGCGGGGCGCGGGCAGCTCTGCGTCCGAAGCTGCTCCGACGCCGTCGCTGGGACCAAGATGGACCTCCCGGCGCTGCTCCCCGCCCCGACTGCGCGCGGAGGGCAACATGGCGGCGGCCCCGGCCCGCTCCGCCGAGCCCCAGCGCCGCTCTTGAGGTCGCAGATCGGAAGAGCACACG	350
Long_RAND_TSS-chr3:128416209-128416359_-_BCrep1	chr3	128416167	128416469	-	end:117,motif:Sp1(Zf)|CTGGGCGGGGCT|75|-,start:-185,tssPos:128416284,tssOffset:185,		GGGGCATGGCCGAGCAGAGACGGAGGGGGACAGGGCCTGGTGTGCGAGGGAACCCTGAGGAGACTGCGTGTGGAGCTGGGCGGGGCTGAGGTGGGATTGGAGTTGGAGCTGGGCAGGGCCGCTGTGGGGAGGTCCTGCAGGGTGGGCCAGGCCGGGGCCCTGCTGCACTGTGTCGGCAGCTGCCCAGATGCCTTGGGGAGGGCTGTTGTGCCCCCAGGGGCAGGGTGGGCCCTGCCCAGAACCAGCAGCCTCTGTGTTCCCACCCAAGATGTGGGTGCTTCTCCGGTGGGCCCCTCCCCCACC	CCTGTATTCAT	GGTAACCGGTCCAGCTCAGGGGCATGGCCGAGCAGAGACGGAGGGGGACAGGGCCTGGTGTGCGAGGGAACCCTGAGGAGACTGCGTGTGGAGCTGGGCGGGGCTGAGGTGGGATTGGAGTTGGAGCTGGGCAGGGCCGCTGTGGGGAGGTCCTGCAGGGTGGGCCAGGCCGGGGCCCTGCTGCACTGTGTCGGCAGCTGCCCAGATGCCTTGGGGAGGGCTGTTGTGCCCCCAGGGGCAGGGTGGGCCCTGCCCAGAACCAGCAGCCTCTGTGTTCCCACCCAAGATGTGGGTGCTTCTCCGGTGGGCCCCTCCCCCACCCCTGTATTCATAGATCGGAAGAGCACACG	350
Long_RAND_TSS-chr3:128416209-128416359_-_BCrep2	chr3	128416167	128416469	-	motif:Sp1(Zf)|CTGGGCGGGGCT|75|-,start:-185,tssPos:128416284,end:117,tssOffset:185,		GGGGCATGGCCGAGCAGAGACGGAGGGGGACAGGGCCTGGTGTGCGAGGGAACCCTGAGGAGACTGCGTGTGGAGCTGGGCGGGGCTGAGGTGGGATTGGAGTTGGAGCTGGGCAGGGCCGCTGTGGGGAGGTCCTGCAGGGTGGGCCAGGCCGGGGCCCTGCTGCACTGTGTCGGCAGCTGCCCAGATGCCTTGGGGAGGGCTGTTGTGCCCCCAGGGGCAGGGTGGGCCCTGCCCAGAACCAGCAGCCTCTGTGTTCCCACCCAAGATGTGGGTGCTTCTCCGGTGGGCCCCTCCCCCACC	CCAGACCGTTC	GGTAACCGGTCCAGCTCAGGGGCATGGCCGAGCAGAGACGGAGGGGGACAGGGCCTGGTGTGCGAGGGAACCCTGAGGAGACTGCGTGTGGAGCTGGGCGGGGCTGAGGTGGGATTGGAGTTGGAGCTGGGCAGGGCCGCTGTGGGGAGGTCCTGCAGGGTGGGCCAGGCCGGGGCCCTGCTGCACTGTGTCGGCAGCTGCCCAGATGCCTTGGGGAGGGCTGTTGTGCCCCCAGGGGCAGGGTGGGCCCTGCCCAGAACCAGCAGCCTCTGTGTTCCCACCCAAGATGTGGGTGCTTCTCCGGTGGGCCCCTCCCCCACCCCAGACCGTTCAGATCGGAAGAGCACACG	350
Long_RAND_TSS-chr3:131072392-131072542_+_BCrep1	chr3	131072282	131072584	+	tssPos:131072467,motif:AP-1(bZIP)|ATGATTCACC|117|+/AP-1(bZIP)|TATGATTCAC|116|-/RUNX-AML(Runt)|TCACCACAGG|122|-,start:-185,end:117,tssOffset:185,		TGGCTGCCATAGTTCAAGGAGTCAAATGCAGATGATCACATGCAGAGGTGGATTAAAGAAGAGTTTCCTCTCATGCTTCTCTTTTTATCAGTGAGGAACATCTTTTCCAGACCAATTATGATTCACCACAGGAACTAGGGGAGGATCCTCCTTTCCAGAGCATATGATGGTAGGGGTGTTGGGGGATGACTGTGTGGGGTAGGCAGTCATCAGTGTTTCTCACAATAAGGAGGCCACAATATTCGATGACTCTGCCCATCTGTATAAATAAGAAAAATAGAATTGCTTGACCATTTGTCTCAG	TGCGTGGTATG	GGTAACCGGTCCAGCTCATGGCTGCCATAGTTCAAGGAGTCAAATGCAGATGATCACATGCAGAGGTGGATTAAAGAAGAGTTTCCTCTCATGCTTCTCTTTTTATCAGTGAGGAACATCTTTTCCAGACCAATTATGATTCACCACAGGAACTAGGGGAGGATCCTCCTTTCCAGAGCATATGATGGTAGGGGTGTTGGGGGATGACTGTGTGGGGTAGGCAGTCATCAGTGTTTCTCACAATAAGGAGGCCACAATATTCGATGACTCTGCCCATCTGTATAAATAAGAAAAATAGAATTGCTTGACCATTTGTCTCAGTGCGTGGTATGAGATCGGAAGAGCACACG	350
Long_RAND_TSS-chr3:131072392-131072542_+_BCrep2	chr3	131072282	131072584	+	start:-185,motif:AP-1(bZIP)|ATGATTCACC|117|+/AP-1(bZIP)|TATGATTCAC|116|-/RUNX-AML(Runt)|TCACCACAGG|122|-,tssPos:131072467,end:117,tssOffset:185,		TGGCTGCCATAGTTCAAGGAGTCAAATGCAGATGATCACATGCAGAGGTGGATTAAAGAAGAGTTTCCTCTCATGCTTCTCTTTTTATCAGTGAGGAACATCTTTTCCAGACCAATTATGATTCACCACAGGAACTAGGGGAGGATCCTCCTTTCCAGAGCATATGATGGTAGGGGTGTTGGGGGATGACTGTGTGGGGTAGGCAGTCATCAGTGTTTCTCACAATAAGGAGGCCACAATATTCGATGACTCTGCCCATCTGTATAAATAAGAAAAATAGAATTGCTTGACCATTTGTCTCAG	AGAACGCATGT	GGTAACCGGTCCAGCTCATGGCTGCCATAGTTCAAGGAGTCAAATGCAGATGATCACATGCAGAGGTGGATTAAAGAAGAGTTTCCTCTCATGCTTCTCTTTTTATCAGTGAGGAACATCTTTTCCAGACCAATTATGATTCACCACAGGAACTAGGGGAGGATCCTCCTTTCCAGAGCATATGATGGTAGGGGTGTTGGGGGATGACTGTGTGGGGTAGGCAGTCATCAGTGTTTCTCACAATAAGGAGGCCACAATATTCGATGACTCTGCCCATCTGTATAAATAAGAAAAATAGAATTGCTTGACCATTTGTCTCAGAGAACGCATGTAGATCGGAAGAGCACACG	350
Long_RAND_TSS-chr3:151871817-151871967_+_BCrep1	chr3	151871707	151872009	+	motif:Elk1(ETS)|TCAGGAAGTG|200|-/Elk1(ETS)|ACAGGAAGTA|81|-/PU.1(ETS)|ACAGGAAGTA|81|+/PU.1(ETS)|TCAGGAAGTG|200|+,start:-185,tssPos:151871892,end:117,tssOffset:185,		TTGTAGCAGAAATACTCGTGACCTTTTAGTAAGTCTTTCCCAGTAACACTCTAGTATCTCAACTGAGAGCATTCGGAGGAAACAGGAAGTAGGACTTGGGAGGGAAACAAGGCTACCAGGCTACAGTCTAGATGACGTGTTCTATGAAAAAGGAGAAGCATAGACCAATTTTTGTCTTAGCAGCCAGAGTGAGATGGTAGTCAGGAAGTGGGACGAAGAAAGAGGAAGCTCTCGGGAACTCCCACCACCCCACAAAGGGGGAATTACTCTTTTCTTCCATCAGAATGGTGGCAGAAACCTGTG	AGTACCGAACA	GGTAACCGGTCCAGCTCATTGTAGCAGAAATACTCGTGACCTTTTAGTAAGTCTTTCCCAGTAACACTCTAGTATCTCAACTGAGAGCATTCGGAGGAAACAGGAAGTAGGACTTGGGAGGGAAACAAGGCTACCAGGCTACAGTCTAGATGACGTGTTCTATGAAAAAGGAGAAGCATAGACCAATTTTTGTCTTAGCAGCCAGAGTGAGATGGTAGTCAGGAAGTGGGACGAAGAAAGAGGAAGCTCTCGGGAACTCCCACCACCCCACAAAGGGGGAATTACTCTTTTCTTCCATCAGAATGGTGGCAGAAACCTGTGAGTACCGAACAAGATCGGAAGAGCACACG	350
Long_RAND_TSS-chr3:151871817-151871967_+_BCrep2	chr3	151871707	151872009	+	end:117,tssPos:151871892,motif:Elk1(ETS)|TCAGGAAGTG|200|-/Elk1(ETS)|ACAGGAAGTA|81|-/PU.1(ETS)|ACAGGAAGTA|81|+/PU.1(ETS)|TCAGGAAGTG|200|+,start:-185,tssOffset:185,		TTGTAGCAGAAATACTCGTGACCTTTTAGTAAGTCTTTCCCAGTAACACTCTAGTATCTCAACTGAGAGCATTCGGAGGAAACAGGAAGTAGGACTTGGGAGGGAAACAAGGCTACCAGGCTACAGTCTAGATGACGTGTTCTATGAAAAAGGAGAAGCATAGACCAATTTTTGTCTTAGCAGCCAGAGTGAGATGGTAGTCAGGAAGTGGGACGAAGAAAGAGGAAGCTCTCGGGAACTCCCACCACCCCACAAAGGGGGAATTACTCTTTTCTTCCATCAGAATGGTGGCAGAAACCTGTG	TTCAACGTACT	GGTAACCGGTCCAGCTCATTGTAGCAGAAATACTCGTGACCTTTTAGTAAGTCTTTCCCAGTAACACTCTAGTATCTCAACTGAGAGCATTCGGAGGAAACAGGAAGTAGGACTTGGGAGGGAAACAAGGCTACCAGGCTACAGTCTAGATGACGTGTTCTATGAAAAAGGAGAAGCATAGACCAATTTTTGTCTTAGCAGCCAGAGTGAGATGGTAGTCAGGAAGTGGGACGAAGAAAGAGGAAGCTCTCGGGAACTCCCACCACCCCACAAAGGGGGAATTACTCTTTTCTTCCATCAGAATGGTGGCAGAAACCTGTGTTCAACGTACTAGATCGGAAGAGCACACG	350
Long_RAND_TSS-chr3:16265158-16265308_+_BCrep1	chr3	16265048	16265350	+	end:117,motif:NFY(CCAAT)|GACCAATAGA|109|+/NFY(CCAAT)|CCTATTGGGC|93|-/TATA-Box(TBP)|CCTTAAATAGCC|256|+/TATA-Box(TBP)|CGCCTTAAATAG|254|-/Rfx2(HTH)|GGTCACCATGGAGAT|11|-,start:-185,tssPos:16265233,tssOffset:185,		TAACCGGTAGCGGTCACCATGGAGATGGCTGAACTAGGGGCGGAGACACTGGGAAGACTGAAAGCTTGCTCAGCGGGGTCGCGCACCGCTCCTCCTATTGGGCGGCAGCGACCAATAGAATGTGGGGCTCGCCCGCGCTGCTACGTCACGTCTGGGACCGCGGAGTATTCCAGGCGCCTGCAACTAAACGTGGCCGGGTCTGCAAGCTAGGTGCCAGCGGGGAAAGTTTCCCTGCTTCTTATCGTCTGCTTTAACGCCTTAAATAGCCCGCTGAAGGCTGCAGCAGGTGCTAGGTAGCAGCCT	TAGACACTCCG	GGTAACCGGTCCAGCTCATAACCGGTAGCGGTCACCATGGAGATGGCTGAACTAGGGGCGGAGACACTGGGAAGACTGAAAGCTTGCTCAGCGGGGTCGCGCACCGCTCCTCCTATTGGGCGGCAGCGACCAATAGAATGTGGGGCTCGCCCGCGCTGCTACGTCACGTCTGGGACCGCGGAGTATTCCAGGCGCCTGCAACTAAACGTGGCCGGGTCTGCAAGCTAGGTGCCAGCGGGGAAAGTTTCCCTGCTTCTTATCGTCTGCTTTAACGCCTTAAATAGCCCGCTGAAGGCTGCAGCAGGTGCTAGGTAGCAGCCTTAGACACTCCGAGATCGGAAGAGCACACG	350
Long_RAND_TSS-chr3:16265158-16265308_+_BCrep2	chr3	16265048	16265350	+	end:117,motif:NFY(CCAAT)|GACCAATAGA|109|+/NFY(CCAAT)|CCTATTGGGC|93|-/TATA-Box(TBP)|CCTTAAATAGCC|256|+/TATA-Box(TBP)|CGCCTTAAATAG|254|-/Rfx2(HTH)|GGTCACCATGGAGAT|11|-,tssPos:16265233,start:-185,tssOffset:185,		TAACCGGTAGCGGTCACCATGGAGATGGCTGAACTAGGGGCGGAGACACTGGGAAGACTGAAAGCTTGCTCAGCGGGGTCGCGCACCGCTCCTCCTATTGGGCGGCAGCGACCAATAGAATGTGGGGCTCGCCCGCGCTGCTACGTCACGTCTGGGACCGCGGAGTATTCCAGGCGCCTGCAACTAAACGTGGCCGGGTCTGCAAGCTAGGTGCCAGCGGGGAAAGTTTCCCTGCTTCTTATCGTCTGCTTTAACGCCTTAAATAGCCCGCTGAAGGCTGCAGCAGGTGCTAGGTAGCAGCCT	ACTCCTGATAT	GGTAACCGGTCCAGCTCATAACCGGTAGCGGTCACCATGGAGATGGCTGAACTAGGGGCGGAGACACTGGGAAGACTGAAAGCTTGCTCAGCGGGGTCGCGCACCGCTCCTCCTATTGGGCGGCAGCGACCAATAGAATGTGGGGCTCGCCCGCGCTGCTACGTCACGTCTGGGACCGCGGAGTATTCCAGGCGCCTGCAACTAAACGTGGCCGGGTCTGCAAGCTAGGTGCCAGCGGGGAAAGTTTCCCTGCTTCTTATCGTCTGCTTTAACGCCTTAAATAGCCCGCTGAAGGCTGCAGCAGGTGCTAGGTAGCAGCCTACTCCTGATATAGATCGGAAGAGCACACG	350
Long_RAND_TSS-chr3:171447460-171447610_+_BCrep1	chr3	171447350	171447652	+	start:-185,motif:NFIL3(bZIP)|TAATTCTGATGTCAT|133|-/CDX4(Homeobox)|GTCCATAAATCA|154|+/Stat3(Stat)|CTTCTGGGAA|91|+/Stat3(Stat)|TTCTGGGAAG|92|-/AP-1(bZIP)|GTGAGTCACT|178|+/AP-1(bZIP)|TGTGAGTCAC|177|-/NF1(CTF)|AGTGGCTTTGGGCCAG|194|+/NF1(CTF)|GTGGCTTTGGGCCAGT|195|-,tssPos:171447535,end:117,tssOffset:185,		CAAAACAAAGTTACAAGGAAGAAATACCTTGGAAATAGCTCTTAAAACACCACTATGCTCATGAAAGACAACTTGTGCCCTAAACCAAAGGCTTCTGGGAAGTCTGTGAGCCTCAGGGTGATAATACAACAGATAATTCTGATGTCATGACAAGGTCCATAAATCAAATGATGGCTATGTGAGTCACTATTGGCAGTGGCTTTGGGCCAGTCAGTCGTAAGCTCAGCCACTTAGTAGCTCTACGATCTTTGGTAAACTAATTGATTTTTCAGAGTCTTATGTGTTCATTTATAAATGCTACAC	TCCACACTGAT	GGTAACCGGTCCAGCTCACAAAACAAAGTTACAAGGAAGAAATACCTTGGAAATAGCTCTTAAAACACCACTATGCTCATGAAAGACAACTTGTGCCCTAAACCAAAGGCTTCTGGGAAGTCTGTGAGCCTCAGGGTGATAATACAACAGATAATTCTGATGTCATGACAAGGTCCATAAATCAAATGATGGCTATGTGAGTCACTATTGGCAGTGGCTTTGGGCCAGTCAGTCGTAAGCTCAGCCACTTAGTAGCTCTACGATCTTTGGTAAACTAATTGATTTTTCAGAGTCTTATGTGTTCATTTATAAATGCTACACTCCACACTGATAGATCGGAAGAGCACACG	350
Long_RAND_TSS-chr3:171447460-171447610_+_BCrep2	chr3	171447350	171447652	+	tssOffset:185,end:117,tssPos:171447535,motif:NFIL3(bZIP)|TAATTCTGATGTCAT|133|-/CDX4(Homeobox)|GTCCATAAATCA|154|+/Stat3(Stat)|CTTCTGGGAA|91|+/Stat3(Stat)|TTCTGGGAAG|92|-/AP-1(bZIP)|GTGAGTCACT|178|+/AP-1(bZIP)|TGTGAGTCAC|177|-/NF1(CTF)|AGTGGCTTTGGGCCAG|194|+/NF1(CTF)|GTGGCTTTGGGCCAGT|195|-,start:-185,		CAAAACAAAGTTACAAGGAAGAAATACCTTGGAAATAGCTCTTAAAACACCACTATGCTCATGAAAGACAACTTGTGCCCTAAACCAAAGGCTTCTGGGAAGTCTGTGAGCCTCAGGGTGATAATACAACAGATAATTCTGATGTCATGACAAGGTCCATAAATCAAATGATGGCTATGTGAGTCACTATTGGCAGTGGCTTTGGGCCAGTCAGTCGTAAGCTCAGCCACTTAGTAGCTCTACGATCTTTGGTAAACTAATTGATTTTTCAGAGTCTTATGTGTTCATTTATAAATGCTACAC	ACTGACTAGCC	GGTAACCGGTCCAGCTCACAAAACAAAGTTACAAGGAAGAAATACCTTGGAAATAGCTCTTAAAACACCACTATGCTCATGAAAGACAACTTGTGCCCTAAACCAAAGGCTTCTGGGAAGTCTGTGAGCCTCAGGGTGATAATACAACAGATAATTCTGATGTCATGACAAGGTCCATAAATCAAATGATGGCTATGTGAGTCACTATTGGCAGTGGCTTTGGGCCAGTCAGTCGTAAGCTCAGCCACTTAGTAGCTCTACGATCTTTGGTAAACTAATTGATTTTTCAGAGTCTTATGTGTTCATTTATAAATGCTACACACTGACTAGCCAGATCGGAAGAGCACACG	350
Long_RAND_TSS-chr3:184363286-184363436_+_BCrep1	chr3	184363176	184363478	+	tssOffset:185,tssPos:184363361,motif:Elk1(ETS)|GGCGGAAGTG|143|-/Elk1(ETS)|GACGGAAGTT|109|-/NRF1(NRF)|GTGCGCATGCGC|172|+/NRF1(NRF)|GCGCATGCGCCA|174|-/SpliceDonor|CTCTCACCCC|280|-,start:-185,end:117,		CGGAGCGCGAGAACCCGCTCTACAGCCTATTGCTTCCCCGCCCTGGGCAGAGCCACCTGGACATGAGACCCGCCCTCAATGCCGAAGCCTCTCGGAAGCAATCTTTCGGGACGGAAGTTAAGTAGCCCCGAGCGGGAGGCTGTGGCGGAAGTGGTCGCGTTACCGCTTGTTTGTGCGCATGCGCCACTCTCGTCTGGCCGCCGCGCTTTCAGGAGGTGCTTTTGGTTCTCTCCGGTCTTGTCCACGCTAGGGGGTGCACGTACTCCCAACTGTGGTCGCGCTCTCACCCCTTCTGCTGCTCTC	ACCAGATTGTT	GGTAACCGGTCCAGCTCACGGAGCGCGAGAACCCGCTCTACAGCCTATTGCTTCCCCGCCCTGGGCAGAGCCACCTGGACATGAGACCCGCCCTCAATGCCGAAGCCTCTCGGAAGCAATCTTTCGGGACGGAAGTTAAGTAGCCCCGAGCGGGAGGCTGTGGCGGAAGTGGTCGCGTTACCGCTTGTTTGTGCGCATGCGCCACTCTCGTCTGGCCGCCGCGCTTTCAGGAGGTGCTTTTGGTTCTCTCCGGTCTTGTCCACGCTAGGGGGTGCACGTACTCCCAACTGTGGTCGCGCTCTCACCCCTTCTGCTGCTCTCACCAGATTGTTAGATCGGAAGAGCACACG	350
Long_RAND_TSS-chr3:184363286-184363436_+_BCrep2	chr3	184363176	184363478	+	tssPos:184363361,motif:Elk1(ETS)|GGCGGAAGTG|143|-/Elk1(ETS)|GACGGAAGTT|109|-/NRF1(NRF)|GTGCGCATGCGC|172|+/NRF1(NRF)|GCGCATGCGCCA|174|-/SpliceDonor|CTCTCACCCC|280|-,start:-185,end:117,tssOffset:185,		CGGAGCGCGAGAACCCGCTCTACAGCCTATTGCTTCCCCGCCCTGGGCAGAGCCACCTGGACATGAGACCCGCCCTCAATGCCGAAGCCTCTCGGAAGCAATCTTTCGGGACGGAAGTTAAGTAGCCCCGAGCGGGAGGCTGTGGCGGAAGTGGTCGCGTTACCGCTTGTTTGTGCGCATGCGCCACTCTCGTCTGGCCGCCGCGCTTTCAGGAGGTGCTTTTGGTTCTCTCCGGTCTTGTCCACGCTAGGGGGTGCACGTACTCCCAACTGTGGTCGCGCTCTCACCCCTTCTGCTGCTCTC	AATCTCAGCAC	GGTAACCGGTCCAGCTCACGGAGCGCGAGAACCCGCTCTACAGCCTATTGCTTCCCCGCCCTGGGCAGAGCCACCTGGACATGAGACCCGCCCTCAATGCCGAAGCCTCTCGGAAGCAATCTTTCGGGACGGAAGTTAAGTAGCCCCGAGCGGGAGGCTGTGGCGGAAGTGGTCGCGTTACCGCTTGTTTGTGCGCATGCGCCACTCTCGTCTGGCCGCCGCGCTTTCAGGAGGTGCTTTTGGTTCTCTCCGGTCTTGTCCACGCTAGGGGGTGCACGTACTCCCAACTGTGGTCGCGCTCTCACCCCTTCTGCTGCTCTCAATCTCAGCACAGATCGGAAGAGCACACG	350
Long_RAND_TSS-chr3:25664821-25664971_-_BCrep1	chr3	25664779	25665081	-	end:117,motif:Sp1(Zf)|GGTCCCGCCCCT|35|+/NFY(CCAAT)|CGGATTGGAC|98|-/NFY(CCAAT)|GGGATTGGCC|66|-/Meis1(Homeobox)|GACTGACAGC|119|+/Meis1(Homeobox)|ACTGACAGCG|120|-,start:-185,tssPos:25664896,tssOffset:185,		TTCGGTTGCTACCCGCAATGACGTTTCCCCCCTCGGGTCCCGCCCCTCCAGGGGGCTTGGAATTTTGGGATTGGCCGAGAGGCTGTGGCGACAAGGCCCGGATTGGACAGCATGGCGCTGACTGACAGCGGGGGCGGCCGCCGCGCCCTCCCTCTCTCCCCGGTGTGCAAATGTGTGTGTGCGGTGTTATGCCGGACAAGAGGGAGGTGACCGTGGCGGCGGCGGCGGCGGCTCTGTTTATTGTCCCTCTCGGTGTGTGTGTGTGAGGAAATCGGGGCTGCAGCGAGGCTAAGGCTGCCTTTG	CGCTCGTTGGT	GGTAACCGGTCCAGCTCATTCGGTTGCTACCCGCAATGACGTTTCCCCCCTCGGGTCCCGCCCCTCCAGGGGGCTTGGAATTTTGGGATTGGCCGAGAGGCTGTGGCGACAAGGCCCGGATTGGACAGCATGGCGCTGACTGACAGCGGGGGCGGCCGCCGCGCCCTCCCTCTCTCCCCGGTGTGCAAATGTGTGTGTGCGGTGTTATGCCGGACAAGAGGGAGGTGACCGTGGCGGCGGCGGCGGCGGCTCTGTTTATTGTCCCTCTCGGTGTGTGTGTGTGAGGAAATCGGGGCTGCAGCGAGGCTAAGGCTGCCTTTGCGCTCGTTGGTAGATCGGAAGAGCACACG	350
Long_RAND_TSS-chr3:25664821-25664971_-_BCrep2	chr3	25664779	25665081	-	tssOffset:185,end:117,motif:Sp1(Zf)|GGTCCCGCCCCT|35|+/NFY(CCAAT)|CGGATTGGAC|98|-/NFY(CCAAT)|GGGATTGGCC|66|-/Meis1(Homeobox)|GACTGACAGC|119|+/Meis1(Homeobox)|ACTGACAGCG|120|-,start:-185,tssPos:25664896,		TTCGGTTGCTACCCGCAATGACGTTTCCCCCCTCGGGTCCCGCCCCTCCAGGGGGCTTGGAATTTTGGGATTGGCCGAGAGGCTGTGGCGACAAGGCCCGGATTGGACAGCATGGCGCTGACTGACAGCGGGGGCGGCCGCCGCGCCCTCCCTCTCTCCCCGGTGTGCAAATGTGTGTGTGCGGTGTTATGCCGGACAAGAGGGAGGTGACCGTGGCGGCGGCGGCGGCGGCTCTGTTTATTGTCCCTCTCGGTGTGTGTGTGTGAGGAAATCGGGGCTGCAGCGAGGCTAAGGCTGCCTTTG	TCAACGCCGCT	GGTAACCGGTCCAGCTCATTCGGTTGCTACCCGCAATGACGTTTCCCCCCTCGGGTCCCGCCCCTCCAGGGGGCTTGGAATTTTGGGATTGGCCGAGAGGCTGTGGCGACAAGGCCCGGATTGGACAGCATGGCGCTGACTGACAGCGGGGGCGGCCGCCGCGCCCTCCCTCTCTCCCCGGTGTGCAAATGTGTGTGTGCGGTGTTATGCCGGACAAGAGGGAGGTGACCGTGGCGGCGGCGGCGGCGGCTCTGTTTATTGTCCCTCTCGGTGTGTGTGTGTGAGGAAATCGGGGCTGCAGCGAGGCTAAGGCTGCCTTTGTCAACGCCGCTAGATCGGAAGAGCACACG	350
Long_RAND_TSS-chr3:39107533-39107683_-_BCrep1	chr3	39107491	39107793	-	start:-185,motif:CRE(bZIP)|GCCTCACGTCAC|133|+/CRE(bZIP)|CTCACGTCACAA|135|-,tssPos:39107608,end:117,tssOffset:185,		CAGAGCGGGATTCCCGAGGCAGGGTCGTGGGCACTCTATCGCGGCGGGCGGTTGAAGGCGTTACAGTCCTTGGAAACCGAGCTGCTAGCCGGTTGCTAGGAGCGTCCAGTGTCTGGAGTGGGAGGAACAAAACGCCTCACGTCACAAGGCGCAGGAATCGAGCGCCGAGAGAGCGAGTCGGTGCTACTGGCGTCGGGTCGGTCCGGGTAGGCGCAGCGGGACTGGACCTGGGTGCCGAGCGGAGCCGCTGCCATGGGCCTGGGCGTCAGCGCTGAGCAGCCCGCAGGCGGCGCCGAGGGCTTC	GTCAGTGTACC	GGTAACCGGTCCAGCTCACAGAGCGGGATTCCCGAGGCAGGGTCGTGGGCACTCTATCGCGGCGGGCGGTTGAAGGCGTTACAGTCCTTGGAAACCGAGCTGCTAGCCGGTTGCTAGGAGCGTCCAGTGTCTGGAGTGGGAGGAACAAAACGCCTCACGTCACAAGGCGCAGGAATCGAGCGCCGAGAGAGCGAGTCGGTGCTACTGGCGTCGGGTCGGTCCGGGTAGGCGCAGCGGGACTGGACCTGGGTGCCGAGCGGAGCCGCTGCCATGGGCCTGGGCGTCAGCGCTGAGCAGCCCGCAGGCGGCGCCGAGGGCTTCGTCAGTGTACCAGATCGGAAGAGCACACG	350
Long_RAND_TSS-chr3:39107533-39107683_-_BCrep2	chr3	39107491	39107793	-	motif:CRE(bZIP)|GCCTCACGTCAC|133|+/CRE(bZIP)|CTCACGTCACAA|135|-,tssPos:39107608,start:-185,end:117,tssOffset:185,		CAGAGCGGGATTCCCGAGGCAGGGTCGTGGGCACTCTATCGCGGCGGGCGGTTGAAGGCGTTACAGTCCTTGGAAACCGAGCTGCTAGCCGGTTGCTAGGAGCGTCCAGTGTCTGGAGTGGGAGGAACAAAACGCCTCACGTCACAAGGCGCAGGAATCGAGCGCCGAGAGAGCGAGTCGGTGCTACTGGCGTCGGGTCGGTCCGGGTAGGCGCAGCGGGACTGGACCTGGGTGCCGAGCGGAGCCGCTGCCATGGGCCTGGGCGTCAGCGCTGAGCAGCCCGCAGGCGGCGCCGAGGGCTTC	CGTATGCTTAA	GGTAACCGGTCCAGCTCACAGAGCGGGATTCCCGAGGCAGGGTCGTGGGCACTCTATCGCGGCGGGCGGTTGAAGGCGTTACAGTCCTTGGAAACCGAGCTGCTAGCCGGTTGCTAGGAGCGTCCAGTGTCTGGAGTGGGAGGAACAAAACGCCTCACGTCACAAGGCGCAGGAATCGAGCGCCGAGAGAGCGAGTCGGTGCTACTGGCGTCGGGTCGGTCCGGGTAGGCGCAGCGGGACTGGACCTGGGTGCCGAGCGGAGCCGCTGCCATGGGCCTGGGCGTCAGCGCTGAGCAGCCCGCAGGCGGCGCCGAGGGCTTCCGTATGCTTAAAGATCGGAAGAGCACACG	350
Long_RAND_TSS-chr3:43286551-43286701_+_BCrep1	chr3	43286441	43286743	+	start:-185,motif:Sp1(Zf)|CGCCCCGCCCTG|27|+/Sp1(Zf)|GGCCCCGCCCCA|49|+/NRF1(NRF)|CCGCGCAGGCGC|87|+/NRF1(NRF)|GCGCAGGCGCAG|89|-/CRE(bZIP)|CGCTGACGTCAC|62|+/CRE(bZIP)|CTGACGTCACAG|64|-/NFIL3(bZIP)|CTGACGTCACAGTGA|64|+/NFIL3(bZIP)|CAGCGCTGACGTCAC|59|-/E2F4(E2F)|CCTTCCCGCG|40|-/SpliceDonor|CAGGTGCGCG|16|+/SpliceDonor|GAGGTAGGGG|232|+,tssPos:43286626,end:117,tssOffset:185,		GCCCGCGCGCCGGCCGCAGGTGCGCGCCGCCCCGCCCTGCCCTTCCCGCGGCCCCGCCCCAGCGCTGACGTCACAGTGACGCGCAGCCCGCGCAGGCGCAGCTACCCGGCACCCCCTCCCCGCGGCCGGCAGCCCGCTCGGTATTATGATTAGCGCTGGGTGCGGGGTTTCGGCGGCCGGGAGGGAGTTGTCGGCGCCGCGGCCGCTGCGGACGGACGCTCGCCTGCCGGCTGAGGTAGGGGCGAGCGCGGAGCGCGGCGGGGCGCGGCGGCCGTAGGCAGGGGTGCGGGGCCGGCCTCCGCC	AGTCCTTAGAA	GGTAACCGGTCCAGCTCAGCCCGCGCGCCGGCCGCAGGTGCGCGCCGCCCCGCCCTGCCCTTCCCGCGGCCCCGCCCCAGCGCTGACGTCACAGTGACGCGCAGCCCGCGCAGGCGCAGCTACCCGGCACCCCCTCCCCGCGGCCGGCAGCCCGCTCGGTATTATGATTAGCGCTGGGTGCGGGGTTTCGGCGGCCGGGAGGGAGTTGTCGGCGCCGCGGCCGCTGCGGACGGACGCTCGCCTGCCGGCTGAGGTAGGGGCGAGCGCGGAGCGCGGCGGGGCGCGGCGGCCGTAGGCAGGGGTGCGGGGCCGGCCTCCGCCAGTCCTTAGAAAGATCGGAAGAGCACACG	350
Long_RAND_TSS-chr3:43286551-43286701_+_BCrep2	chr3	43286441	43286743	+	tssOffset:185,end:117,start:-185,motif:Sp1(Zf)|CGCCCCGCCCTG|27|+/Sp1(Zf)|GGCCCCGCCCCA|49|+/NRF1(NRF)|CCGCGCAGGCGC|87|+/NRF1(NRF)|GCGCAGGCGCAG|89|-/CRE(bZIP)|CGCTGACGTCAC|62|+/CRE(bZIP)|CTGACGTCACAG|64|-/NFIL3(bZIP)|CTGACGTCACAGTGA|64|+/NFIL3(bZIP)|CAGCGCTGACGTCAC|59|-/E2F4(E2F)|CCTTCCCGCG|40|-/SpliceDonor|CAGGTGCGCG|16|+/SpliceDonor|GAGGTAGGGG|232|+,tssPos:43286626,		GCCCGCGCGCCGGCCGCAGGTGCGCGCCGCCCCGCCCTGCCCTTCCCGCGGCCCCGCCCCAGCGCTGACGTCACAGTGACGCGCAGCCCGCGCAGGCGCAGCTACCCGGCACCCCCTCCCCGCGGCCGGCAGCCCGCTCGGTATTATGATTAGCGCTGGGTGCGGGGTTTCGGCGGCCGGGAGGGAGTTGTCGGCGCCGCGGCCGCTGCGGACGGACGCTCGCCTGCCGGCTGAGGTAGGGGCGAGCGCGGAGCGCGGCGGGGCGCGGCGGCCGTAGGCAGGGGTGCGGGGCCGGCCTCCGCC	GTTGCTTGCTG	GGTAACCGGTCCAGCTCAGCCCGCGCGCCGGCCGCAGGTGCGCGCCGCCCCGCCCTGCCCTTCCCGCGGCCCCGCCCCAGCGCTGACGTCACAGTGACGCGCAGCCCGCGCAGGCGCAGCTACCCGGCACCCCCTCCCCGCGGCCGGCAGCCCGCTCGGTATTATGATTAGCGCTGGGTGCGGGGTTTCGGCGGCCGGGAGGGAGTTGTCGGCGCCGCGGCCGCTGCGGACGGACGCTCGCCTGCCGGCTGAGGTAGGGGCGAGCGCGGAGCGCGGCGGGGCGCGGCGGCCGTAGGCAGGGGTGCGGGGCCGGCCTCCGCCGTTGCTTGCTGAGATCGGAAGAGCACACG	350
Long_RAND_TSS-chr3:49931012-49931162_-_BCrep1	chr3	49930970	49931272	-	end:117,motif:Sp1(Zf)|AGGGGCGGAGCT|166|-/CTCF(Zf)|ACACTGCCCCCAGGTGCTTG|216|+,start:-185,tssPos:49931087,tssOffset:185,		GACATGGGGGTGAGAAAGCTTCCCTTAGACTATGTGCAAGAACTTGATAGCCTTATGCAAAGCCATCTTCAGTGAAAGGCCACAGCTTTGTCACCATGTCAGTCACAGGCCAGTGTTGTGGAAGCAGGCTACAAGTGGCAGCCATCTGAGACTGGAAGAAAAGCCCAGGGGCGGAGCTCTACCCTAACTCCAGTGTAGGGCTTAGAGAGGAAAAGGACACTGCCCCCAGGTGCTTGTGGAGCAGCAGGGAAAGTCAGAGGAGTGATCTGACTTTTTTTTTCATCCTATTAACTTTTGGGAGAA	TCGGAATCTGT	GGTAACCGGTCCAGCTCAGACATGGGGGTGAGAAAGCTTCCCTTAGACTATGTGCAAGAACTTGATAGCCTTATGCAAAGCCATCTTCAGTGAAAGGCCACAGCTTTGTCACCATGTCAGTCACAGGCCAGTGTTGTGGAAGCAGGCTACAAGTGGCAGCCATCTGAGACTGGAAGAAAAGCCCAGGGGCGGAGCTCTACCCTAACTCCAGTGTAGGGCTTAGAGAGGAAAAGGACACTGCCCCCAGGTGCTTGTGGAGCAGCAGGGAAAGTCAGAGGAGTGATCTGACTTTTTTTTTCATCCTATTAACTTTTGGGAGAATCGGAATCTGTAGATCGGAAGAGCACACG	350
Long_RAND_TSS-chr3:49931012-49931162_-_BCrep2	chr3	49930970	49931272	-	end:117,motif:Sp1(Zf)|AGGGGCGGAGCT|166|-/CTCF(Zf)|ACACTGCCCCCAGGTGCTTG|216|+,start:-185,tssPos:49931087,tssOffset:185,		GACATGGGGGTGAGAAAGCTTCCCTTAGACTATGTGCAAGAACTTGATAGCCTTATGCAAAGCCATCTTCAGTGAAAGGCCACAGCTTTGTCACCATGTCAGTCACAGGCCAGTGTTGTGGAAGCAGGCTACAAGTGGCAGCCATCTGAGACTGGAAGAAAAGCCCAGGGGCGGAGCTCTACCCTAACTCCAGTGTAGGGCTTAGAGAGGAAAAGGACACTGCCCCCAGGTGCTTGTGGAGCAGCAGGGAAAGTCAGAGGAGTGATCTGACTTTTTTTTTCATCCTATTAACTTTTGGGAGAA	AATATACACCG	GGTAACCGGTCCAGCTCAGACATGGGGGTGAGAAAGCTTCCCTTAGACTATGTGCAAGAACTTGATAGCCTTATGCAAAGCCATCTTCAGTGAAAGGCCACAGCTTTGTCACCATGTCAGTCACAGGCCAGTGTTGTGGAAGCAGGCTACAAGTGGCAGCCATCTGAGACTGGAAGAAAAGCCCAGGGGCGGAGCTCTACCCTAACTCCAGTGTAGGGCTTAGAGAGGAAAAGGACACTGCCCCCAGGTGCTTGTGGAGCAGCAGGGAAAGTCAGAGGAGTGATCTGACTTTTTTTTTCATCCTATTAACTTTTGGGAGAAAATATACACCGAGATCGGAAGAGCACACG	350
Long_RAND_TSS-chr3:53073434-53073584_+_BCrep1	chr3	53073324	53073626	+	end:117,tssPos:53073509,motif:Elk1(ETS)|AGCGGAAGTC|89|-/E2F4(E2F)|AAGTCCCGCC|94|-/TATA-Box(TBP)|GCCTTTATGGAG|185|+/Gata1(Zf)|CAGATAAAGC|163|+/NF1(CTF)|CCAGGCCCTGAGCCCA|261|+/SpliceDonor|AAAGTAAGCG|83|+/SpliceDonor|CCCCCACCTG|35|-,start:-185,tssOffset:185,		GGGGCTTGACACAAAAGGGGCTTTGCCTCTGGACACCCCCACCTGTGCCGCAAGTGGAGGGGGCGGGGAAACGGGGAGGAGGGAAAGTAAGCGGAAGTCCCGCCTCTGTGGAAGCGCCTCTGCACCCTTTGTCCCCCAAGGGAAGCACAAGTGTGTGGCCAGTCAGATAAAGCAGGCCTTTCCTTGCCTTTATGGAGCCACGGGCTGAGGCTGGACCAAGGGTCAGTGAGGGGTTCAGGAGGCCCCCTCTGCGCCTCTCTTCCAGGCCCTGAGCCCATCATTCCCTTCGTTGTTAGAGTGAAA	TGTATAGCGTT	GGTAACCGGTCCAGCTCAGGGGCTTGACACAAAAGGGGCTTTGCCTCTGGACACCCCCACCTGTGCCGCAAGTGGAGGGGGCGGGGAAACGGGGAGGAGGGAAAGTAAGCGGAAGTCCCGCCTCTGTGGAAGCGCCTCTGCACCCTTTGTCCCCCAAGGGAAGCACAAGTGTGTGGCCAGTCAGATAAAGCAGGCCTTTCCTTGCCTTTATGGAGCCACGGGCTGAGGCTGGACCAAGGGTCAGTGAGGGGTTCAGGAGGCCCCCTCTGCGCCTCTCTTCCAGGCCCTGAGCCCATCATTCCCTTCGTTGTTAGAGTGAAATGTATAGCGTTAGATCGGAAGAGCACACG	350
Long_RAND_TSS-chr3:53073434-53073584_+_BCrep2	chr3	53073324	53073626	+	end:117,start:-185,motif:Elk1(ETS)|AGCGGAAGTC|89|-/E2F4(E2F)|AAGTCCCGCC|94|-/TATA-Box(TBP)|GCCTTTATGGAG|185|+/Gata1(Zf)|CAGATAAAGC|163|+/NF1(CTF)|CCAGGCCCTGAGCCCA|261|+/SpliceDonor|AAAGTAAGCG|83|+/SpliceDonor|CCCCCACCTG|35|-,tssPos:53073509,tssOffset:185,		GGGGCTTGACACAAAAGGGGCTTTGCCTCTGGACACCCCCACCTGTGCCGCAAGTGGAGGGGGCGGGGAAACGGGGAGGAGGGAAAGTAAGCGGAAGTCCCGCCTCTGTGGAAGCGCCTCTGCACCCTTTGTCCCCCAAGGGAAGCACAAGTGTGTGGCCAGTCAGATAAAGCAGGCCTTTCCTTGCCTTTATGGAGCCACGGGCTGAGGCTGGACCAAGGGTCAGTGAGGGGTTCAGGAGGCCCCCTCTGCGCCTCTCTTCCAGGCCCTGAGCCCATCATTCCCTTCGTTGTTAGAGTGAAA	GCGTCAGTTGG	GGTAACCGGTCCAGCTCAGGGGCTTGACACAAAAGGGGCTTTGCCTCTGGACACCCCCACCTGTGCCGCAAGTGGAGGGGGCGGGGAAACGGGGAGGAGGGAAAGTAAGCGGAAGTCCCGCCTCTGTGGAAGCGCCTCTGCACCCTTTGTCCCCCAAGGGAAGCACAAGTGTGTGGCCAGTCAGATAAAGCAGGCCTTTCCTTGCCTTTATGGAGCCACGGGCTGAGGCTGGACCAAGGGTCAGTGAGGGGTTCAGGAGGCCCCCTCTGCGCCTCTCTTCCAGGCCCTGAGCCCATCATTCCCTTCGTTGTTAGAGTGAAAGCGTCAGTTGGAGATCGGAAGAGCACACG	350
Long_RAND_TSS-chr3:57556253-57556403_+_BCrep1	chr3	57556143	57556445	+	motif:Elk1(ETS)|GCCGGAAGTC|121|-/NRF1(NRF)|GCGCCCGCGCCG|253|-/AP-1(bZIP)|ATGAGTCAAA|142|+/AP-1(bZIP)|AATGAGTCAA|141|-/Meis1(Homeobox)|ACCTGACAGT|178|+/Meis1(Homeobox)|CCTGACAGTA|179|-,start:-185,tssPos:57556328,end:117,tssOffset:185,		CTTCCCTATAATTCTGACCTATCGTGTAGGTAAAAATTAATCTTCAGAGTATTACAGACATGCGTGCCCACGCGCTAGGCGAAAGTGCGAGTCGGAAGCACTTCATTCCCTCTCTTCGCTAGCCGGAAGTCGCGAGATCTGAATGAGTCAAAGCCGGCGGCCTCGGCTCCTCAGCTCCACCTGACAGTAGGCCGCTGATCGGCCGCGGGTCTTGTCGACCGCTAGGCCACCAGGTTCATGTGGAGGCTCCCAGGCGCCCGCGCCGCGCTTCGGGTGATCCGGACGGCGGTGGAGAAGCTGAGC	CGCAGGTATAT	GGTAACCGGTCCAGCTCACTTCCCTATAATTCTGACCTATCGTGTAGGTAAAAATTAATCTTCAGAGTATTACAGACATGCGTGCCCACGCGCTAGGCGAAAGTGCGAGTCGGAAGCACTTCATTCCCTCTCTTCGCTAGCCGGAAGTCGCGAGATCTGAATGAGTCAAAGCCGGCGGCCTCGGCTCCTCAGCTCCACCTGACAGTAGGCCGCTGATCGGCCGCGGGTCTTGTCGACCGCTAGGCCACCAGGTTCATGTGGAGGCTCCCAGGCGCCCGCGCCGCGCTTCGGGTGATCCGGACGGCGGTGGAGAAGCTGAGCCGCAGGTATATAGATCGGAAGAGCACACG	350
Long_RAND_TSS-chr3:57556253-57556403_+_BCrep2	chr3	57556143	57556445	+	tssOffset:185,tssPos:57556328,motif:Elk1(ETS)|GCCGGAAGTC|121|-/NRF1(NRF)|GCGCCCGCGCCG|253|-/AP-1(bZIP)|ATGAGTCAAA|142|+/AP-1(bZIP)|AATGAGTCAA|141|-/Meis1(Homeobox)|ACCTGACAGT|178|+/Meis1(Homeobox)|CCTGACAGTA|179|-,start:-185,end:117,		CTTCCCTATAATTCTGACCTATCGTGTAGGTAAAAATTAATCTTCAGAGTATTACAGACATGCGTGCCCACGCGCTAGGCGAAAGTGCGAGTCGGAAGCACTTCATTCCCTCTCTTCGCTAGCCGGAAGTCGCGAGATCTGAATGAGTCAAAGCCGGCGGCCTCGGCTCCTCAGCTCCACCTGACAGTAGGCCGCTGATCGGCCGCGGGTCTTGTCGACCGCTAGGCCACCAGGTTCATGTGGAGGCTCCCAGGCGCCCGCGCCGCGCTTCGGGTGATCCGGACGGCGGTGGAGAAGCTGAGC	CACTACTATGT	GGTAACCGGTCCAGCTCACTTCCCTATAATTCTGACCTATCGTGTAGGTAAAAATTAATCTTCAGAGTATTACAGACATGCGTGCCCACGCGCTAGGCGAAAGTGCGAGTCGGAAGCACTTCATTCCCTCTCTTCGCTAGCCGGAAGTCGCGAGATCTGAATGAGTCAAAGCCGGCGGCCTCGGCTCCTCAGCTCCACCTGACAGTAGGCCGCTGATCGGCCGCGGGTCTTGTCGACCGCTAGGCCACCAGGTTCATGTGGAGGCTCCCAGGCGCCCGCGCCGCGCTTCGGGTGATCCGGACGGCGGTGGAGAAGCTGAGCCACTACTATGTAGATCGGAAGAGCACACG	350
Long_RAND_TSS-chr3:72163748-72163898_-_BCrep1	chr3	72163706	72164008	-	motif:NFIL3(bZIP)|GTTGCATCATATAGA|33|+/NFIL3(bZIP)|CCCTGGTTGCATCAT|28|-/SpliceDonor|CAATTACCTG|127|-,start:-185,tssPos:72163823,end:117,tssOffset:185,		GGGCCTTTCCCTGGGGGGAAGATACACACCCTGGTTGCATCATATAGACACAACACCAGAGCCATAATCTGGGGTGTCCAGAAGCCAGCACACCCTCCACATTCTGTGTTCAGCTCCGGCTTGGCCACAATTACCTGGAACCTGGTCTGTCTGCCCCTGCCCCACCCCTCTGGCTGCTGCTAGTTAACTGGAAGCTGTGGCCACAGGGCGTATGGGCTGAGAACATAATTAGGGAGCCCATTCCCAGCCGAACAGCCGGAGGACTTTTGTACCTTGTCCATCTCTTCTCTGAGACTTGTCAAG	TACATTGCTGC	GGTAACCGGTCCAGCTCAGGGCCTTTCCCTGGGGGGAAGATACACACCCTGGTTGCATCATATAGACACAACACCAGAGCCATAATCTGGGGTGTCCAGAAGCCAGCACACCCTCCACATTCTGTGTTCAGCTCCGGCTTGGCCACAATTACCTGGAACCTGGTCTGTCTGCCCCTGCCCCACCCCTCTGGCTGCTGCTAGTTAACTGGAAGCTGTGGCCACAGGGCGTATGGGCTGAGAACATAATTAGGGAGCCCATTCCCAGCCGAACAGCCGGAGGACTTTTGTACCTTGTCCATCTCTTCTCTGAGACTTGTCAAGTACATTGCTGCAGATCGGAAGAGCACACG	350
Long_RAND_TSS-chr3:72163748-72163898_-_BCrep2	chr3	72163706	72164008	-	tssPos:72163823,motif:NFIL3(bZIP)|GTTGCATCATATAGA|33|+/NFIL3(bZIP)|CCCTGGTTGCATCAT|28|-/SpliceDonor|CAATTACCTG|127|-,start:-185,end:117,tssOffset:185,		GGGCCTTTCCCTGGGGGGAAGATACACACCCTGGTTGCATCATATAGACACAACACCAGAGCCATAATCTGGGGTGTCCAGAAGCCAGCACACCCTCCACATTCTGTGTTCAGCTCCGGCTTGGCCACAATTACCTGGAACCTGGTCTGTCTGCCCCTGCCCCACCCCTCTGGCTGCTGCTAGTTAACTGGAAGCTGTGGCCACAGGGCGTATGGGCTGAGAACATAATTAGGGAGCCCATTCCCAGCCGAACAGCCGGAGGACTTTTGTACCTTGTCCATCTCTTCTCTGAGACTTGTCAAG	GTGGTGAGTGG	GGTAACCGGTCCAGCTCAGGGCCTTTCCCTGGGGGGAAGATACACACCCTGGTTGCATCATATAGACACAACACCAGAGCCATAATCTGGGGTGTCCAGAAGCCAGCACACCCTCCACATTCTGTGTTCAGCTCCGGCTTGGCCACAATTACCTGGAACCTGGTCTGTCTGCCCCTGCCCCACCCCTCTGGCTGCTGCTAGTTAACTGGAAGCTGTGGCCACAGGGCGTATGGGCTGAGAACATAATTAGGGAGCCCATTCCCAGCCGAACAGCCGGAGGACTTTTGTACCTTGTCCATCTCTTCTCTGAGACTTGTCAAGGTGGTGAGTGGAGATCGGAAGAGCACACG	350
Long_RAND_TSS-chr4:10169957-10170107_+_BCrep1	chr4	10169847	10170149	+	start:-185,motif:NFY(CCAAT)|CCCATTGGCT|56|-/TATA-Box(TBP)|TGGTAGAAAAGG|230|-/SpliceDonor|TAGGTAAATG|79|+,tssPos:10170032,end:117,tssOffset:185,		AAGTGCCGCAGAGATATGTTCAGGCACTATCCCCAGCCAAGATTGGGAGGTAAACGCCCATTGGCTTTCCCTAAGCAAATAGGTAAATGCTCAAATCCCAACAAGATATTTATAATTGTTCCCTCCTCTTGGGGGTGAGACACGCCTCTATCTGTAGAAAAAGGCATCCAAAAGCTATCATTAGTGTATACCTCCACTAGGGGCTCTAAGCATATTACTGGCCGTAGAAGTGGTAGAAAAGGAATATATGCCCAATATAATTGTTTCAGCAGTTACTGGGGGGGGGGGGGGTGGGGGGAGTAC	CGCCTGTCGTA	GGTAACCGGTCCAGCTCAAAGTGCCGCAGAGATATGTTCAGGCACTATCCCCAGCCAAGATTGGGAGGTAAACGCCCATTGGCTTTCCCTAAGCAAATAGGTAAATGCTCAAATCCCAACAAGATATTTATAATTGTTCCCTCCTCTTGGGGGTGAGACACGCCTCTATCTGTAGAAAAAGGCATCCAAAAGCTATCATTAGTGTATACCTCCACTAGGGGCTCTAAGCATATTACTGGCCGTAGAAGTGGTAGAAAAGGAATATATGCCCAATATAATTGTTTCAGCAGTTACTGGGGGGGGGGGGGGTGGGGGGAGTACCGCCTGTCGTAAGATCGGAAGAGCACACG	350
Long_RAND_TSS-chr4:10169957-10170107_+_BCrep2	chr4	10169847	10170149	+	tssOffset:185,motif:NFY(CCAAT)|CCCATTGGCT|56|-/TATA-Box(TBP)|TGGTAGAAAAGG|230|-/SpliceDonor|TAGGTAAATG|79|+,tssPos:10170032,start:-185,end:117,		AAGTGCCGCAGAGATATGTTCAGGCACTATCCCCAGCCAAGATTGGGAGGTAAACGCCCATTGGCTTTCCCTAAGCAAATAGGTAAATGCTCAAATCCCAACAAGATATTTATAATTGTTCCCTCCTCTTGGGGGTGAGACACGCCTCTATCTGTAGAAAAAGGCATCCAAAAGCTATCATTAGTGTATACCTCCACTAGGGGCTCTAAGCATATTACTGGCCGTAGAAGTGGTAGAAAAGGAATATATGCCCAATATAATTGTTTCAGCAGTTACTGGGGGGGGGGGGGGTGGGGGGAGTAC	CCAGGTTACAC	GGTAACCGGTCCAGCTCAAAGTGCCGCAGAGATATGTTCAGGCACTATCCCCAGCCAAGATTGGGAGGTAAACGCCCATTGGCTTTCCCTAAGCAAATAGGTAAATGCTCAAATCCCAACAAGATATTTATAATTGTTCCCTCCTCTTGGGGGTGAGACACGCCTCTATCTGTAGAAAAAGGCATCCAAAAGCTATCATTAGTGTATACCTCCACTAGGGGCTCTAAGCATATTACTGGCCGTAGAAGTGGTAGAAAAGGAATATATGCCCAATATAATTGTTTCAGCAGTTACTGGGGGGGGGGGGGGTGGGGGGAGTACCCAGGTTACACAGATCGGAAGAGCACACG	350
Long_RAND_TSS-chr4:139301145-139301295_-_BCrep1	chr4	139301103	139301405	-	tssOffset:185,end:117,motif:Sp1(Zf)|GGCCCCGCCCAT|51|+,start:-185,tssPos:139301220,		CCGGGAAACCTGGAGGCTGGCCTGCCTGTGGAGGCCGGGAGGGTCGGGGCAGGCCCCGCCCATCATTTCAGTGCGTGGTACCCTCGAAGCGCCCGCGGAGCTACGGGAGGCTAGGCAAGTACGGTTCAGACCGCCTCCTCATCAAAAACAGCCTCTCTGGCGCCTTCCTGCTAGATCGACCTTTCATTCCTTGGAAAGAGTCTCGCACACTGTGTGATCATCGTTTGAGCCCAAAGTGCTAAAATACAGGTGTAGGTGTTTGAGAAGCGCTGTAGTTGATTATGGACGAAATGCCTAATTTAA	CCATTCGTGCA	GGTAACCGGTCCAGCTCACCGGGAAACCTGGAGGCTGGCCTGCCTGTGGAGGCCGGGAGGGTCGGGGCAGGCCCCGCCCATCATTTCAGTGCGTGGTACCCTCGAAGCGCCCGCGGAGCTACGGGAGGCTAGGCAAGTACGGTTCAGACCGCCTCCTCATCAAAAACAGCCTCTCTGGCGCCTTCCTGCTAGATCGACCTTTCATTCCTTGGAAAGAGTCTCGCACACTGTGTGATCATCGTTTGAGCCCAAAGTGCTAAAATACAGGTGTAGGTGTTTGAGAAGCGCTGTAGTTGATTATGGACGAAATGCCTAATTTAACCATTCGTGCAAGATCGGAAGAGCACACG	350
Long_RAND_TSS-chr4:139301145-139301295_-_BCrep2	chr4	139301103	139301405	-	tssOffset:185,start:-185,motif:Sp1(Zf)|GGCCCCGCCCAT|51|+,tssPos:139301220,end:117,		CCGGGAAACCTGGAGGCTGGCCTGCCTGTGGAGGCCGGGAGGGTCGGGGCAGGCCCCGCCCATCATTTCAGTGCGTGGTACCCTCGAAGCGCCCGCGGAGCTACGGGAGGCTAGGCAAGTACGGTTCAGACCGCCTCCTCATCAAAAACAGCCTCTCTGGCGCCTTCCTGCTAGATCGACCTTTCATTCCTTGGAAAGAGTCTCGCACACTGTGTGATCATCGTTTGAGCCCAAAGTGCTAAAATACAGGTGTAGGTGTTTGAGAAGCGCTGTAGTTGATTATGGACGAAATGCCTAATTTAA	ACCACAATCAA	GGTAACCGGTCCAGCTCACCGGGAAACCTGGAGGCTGGCCTGCCTGTGGAGGCCGGGAGGGTCGGGGCAGGCCCCGCCCATCATTTCAGTGCGTGGTACCCTCGAAGCGCCCGCGGAGCTACGGGAGGCTAGGCAAGTACGGTTCAGACCGCCTCCTCATCAAAAACAGCCTCTCTGGCGCCTTCCTGCTAGATCGACCTTTCATTCCTTGGAAAGAGTCTCGCACACTGTGTGATCATCGTTTGAGCCCAAAGTGCTAAAATACAGGTGTAGGTGTTTGAGAAGCGCTGTAGTTGATTATGGACGAAATGCCTAATTTAAACCACAATCAAAGATCGGAAGAGCACACG	350
Long_RAND_TSS-chr4:146175655-146175805_+_BCrep1	chr4	146175545	146175847	+	end:117,motif:NFY(CCAAT)|CTGATTGGCT|148|-/Six2(Homeobox)|TACTCAGATTTC|16|-/E2F4(E2F)|GGTTCCCGCC|251|-/PU.1(ETS)|AGAGGAACTC|32|+/Meis1(Homeobox)|TGCTGACAGG|98|+/Meis1(Homeobox)|GCTGACAGGC|99|-/SpliceDonor|GAGGTGAGCC|264|+,tssPos:146175730,start:-185,tssOffset:185,		TATTGTATTTGTTTTGTACTCAGATTTCTGTTAGAGGAACTCCACTGCACCAATTTTGCTACTAGACAAACCAGGAATCTTGGATTTGCGCGCTTTGGTGCTGACAGGCTTTTTCGGCCCCAGCGGGCTGCCGTAGCAGAGAAGAGCACTGATTGGCTGAGGCAGAAAAGTGCCCCTGCCTCGGCGCTTTCGGTTTTGGCTGGGATCATCCGCGGCGGCCGGGCTCGTGGGGCGCCTGGAGTGAGGGTTCTGGTTCCCGCCGGCGAGGTGAGCCGCACCGCTGCGCGGGCCGACGACGGGGCC	AATACTGCGCT	GGTAACCGGTCCAGCTCATATTGTATTTGTTTTGTACTCAGATTTCTGTTAGAGGAACTCCACTGCACCAATTTTGCTACTAGACAAACCAGGAATCTTGGATTTGCGCGCTTTGGTGCTGACAGGCTTTTTCGGCCCCAGCGGGCTGCCGTAGCAGAGAAGAGCACTGATTGGCTGAGGCAGAAAAGTGCCCCTGCCTCGGCGCTTTCGGTTTTGGCTGGGATCATCCGCGGCGGCCGGGCTCGTGGGGCGCCTGGAGTGAGGGTTCTGGTTCCCGCCGGCGAGGTGAGCCGCACCGCTGCGCGGGCCGACGACGGGGCCAATACTGCGCTAGATCGGAAGAGCACACG	350
Long_RAND_TSS-chr4:146175655-146175805_+_BCrep2	chr4	146175545	146175847	+	tssOffset:185,start:-185,motif:NFY(CCAAT)|CTGATTGGCT|148|-/Six2(Homeobox)|TACTCAGATTTC|16|-/E2F4(E2F)|GGTTCCCGCC|251|-/PU.1(ETS)|AGAGGAACTC|32|+/Meis1(Homeobox)|TGCTGACAGG|98|+/Meis1(Homeobox)|GCTGACAGGC|99|-/SpliceDonor|GAGGTGAGCC|264|+,tssPos:146175730,end:117,		TATTGTATTTGTTTTGTACTCAGATTTCTGTTAGAGGAACTCCACTGCACCAATTTTGCTACTAGACAAACCAGGAATCTTGGATTTGCGCGCTTTGGTGCTGACAGGCTTTTTCGGCCCCAGCGGGCTGCCGTAGCAGAGAAGAGCACTGATTGGCTGAGGCAGAAAAGTGCCCCTGCCTCGGCGCTTTCGGTTTTGGCTGGGATCATCCGCGGCGGCCGGGCTCGTGGGGCGCCTGGAGTGAGGGTTCTGGTTCCCGCCGGCGAGGTGAGCCGCACCGCTGCGCGGGCCGACGACGGGGCC	AACTTCGTCAA	GGTAACCGGTCCAGCTCATATTGTATTTGTTTTGTACTCAGATTTCTGTTAGAGGAACTCCACTGCACCAATTTTGCTACTAGACAAACCAGGAATCTTGGATTTGCGCGCTTTGGTGCTGACAGGCTTTTTCGGCCCCAGCGGGCTGCCGTAGCAGAGAAGAGCACTGATTGGCTGAGGCAGAAAAGTGCCCCTGCCTCGGCGCTTTCGGTTTTGGCTGGGATCATCCGCGGCGGCCGGGCTCGTGGGGCGCCTGGAGTGAGGGTTCTGGTTCCCGCCGGCGAGGTGAGCCGCACCGCTGCGCGGGCCGACGACGGGGCCAACTTCGTCAAAGATCGGAAGAGCACACG	350
Long_RAND_TSS-chr4:185203483-185203633_+_BCrep1	chr4	185203373	185203675	+	tssOffset:185,start:-185,motif:Sp1(Zf)|GAGGGCGGGACC|289|-/NFY(CCAAT)|GCCCAATTGG|58|+/NFY(CCAAT)|CCAATTGGGT|60|-/Elk1(ETS)|CCCGGAAGGC|143|-/Stat3(Stat)|TTTCCAGGAA|102|+/Stat3(Stat)|TCCCCGGAAG|141|-/Stat3(Stat)|TTCCAGGAAC|103|-/Gata1(Zf)|CAGATAACCC|152|+,tssPos:185203558,end:117,		TTGTTACTGTGACAATACATTTCTGTAGTTAAACAGCACAGTAGGCCTCCAACAAGATGCCCAATTGGGTACATGAAAATCCCGGCCCAAATTAAACACCTGTTTCCAGGAACGCTAGGCTCTTGTCTACATCCCCTACCGTCCCCGGAAGGCAGATAACCCCTCGGGCCTCGTGGGTTAGGTTCGAGTCCCTACAAGTAGGAAGAAGTCGTCAGGGCCCGGCATGTGGTCGCGGCCCAATCTCAATTTAGGGCTGATCCTGACCCTCAAAGCCACCCGGAACGCGCGAGAGGGCGGGACCCG	GCGAGTACAAC	GGTAACCGGTCCAGCTCATTGTTACTGTGACAATACATTTCTGTAGTTAAACAGCACAGTAGGCCTCCAACAAGATGCCCAATTGGGTACATGAAAATCCCGGCCCAAATTAAACACCTGTTTCCAGGAACGCTAGGCTCTTGTCTACATCCCCTACCGTCCCCGGAAGGCAGATAACCCCTCGGGCCTCGTGGGTTAGGTTCGAGTCCCTACAAGTAGGAAGAAGTCGTCAGGGCCCGGCATGTGGTCGCGGCCCAATCTCAATTTAGGGCTGATCCTGACCCTCAAAGCCACCCGGAACGCGCGAGAGGGCGGGACCCGGCGAGTACAACAGATCGGAAGAGCACACG	350
Long_RAND_TSS-chr4:185203483-185203633_+_BCrep2	chr4	185203373	185203675	+	tssPos:185203558,motif:Sp1(Zf)|GAGGGCGGGACC|289|-/NFY(CCAAT)|GCCCAATTGG|58|+/NFY(CCAAT)|CCAATTGGGT|60|-/Elk1(ETS)|CCCGGAAGGC|143|-/Stat3(Stat)|TTTCCAGGAA|102|+/Stat3(Stat)|TCCCCGGAAG|141|-/Stat3(Stat)|TTCCAGGAAC|103|-/Gata1(Zf)|CAGATAACCC|152|+,start:-185,end:117,tssOffset:185,		TTGTTACTGTGACAATACATTTCTGTAGTTAAACAGCACAGTAGGCCTCCAACAAGATGCCCAATTGGGTACATGAAAATCCCGGCCCAAATTAAACACCTGTTTCCAGGAACGCTAGGCTCTTGTCTACATCCCCTACCGTCCCCGGAAGGCAGATAACCCCTCGGGCCTCGTGGGTTAGGTTCGAGTCCCTACAAGTAGGAAGAAGTCGTCAGGGCCCGGCATGTGGTCGCGGCCCAATCTCAATTTAGGGCTGATCCTGACCCTCAAAGCCACCCGGAACGCGCGAGAGGGCGGGACCCG	GTTGAGTTCCA	GGTAACCGGTCCAGCTCATTGTTACTGTGACAATACATTTCTGTAGTTAAACAGCACAGTAGGCCTCCAACAAGATGCCCAATTGGGTACATGAAAATCCCGGCCCAAATTAAACACCTGTTTCCAGGAACGCTAGGCTCTTGTCTACATCCCCTACCGTCCCCGGAAGGCAGATAACCCCTCGGGCCTCGTGGGTTAGGTTCGAGTCCCTACAAGTAGGAAGAAGTCGTCAGGGCCCGGCATGTGGTCGCGGCCCAATCTCAATTTAGGGCTGATCCTGACCCTCAAAGCCACCCGGAACGCGCGAGAGGGCGGGACCCGGTTGAGTTCCAAGATCGGAAGAGCACACG	350
Long_RAND_TSS-chr4:38523981-38524131_+_BCrep1	chr4	38523871	38524173	+	tssOffset:185,end:117,motif:NFY(CCAAT)|ACCATTGGTT|142|-/AP-1(bZIP)|TTGAGTCAGC|161|+/AP-1(bZIP)|GTTGAGTCAG|160|-/TATA-Box(TBP)|GCTTTAAGAACC|94|+/RUNX-AML(Runt)|AGACCACATA|178|-/Meis1(Homeobox)|GGCTGTCATT|36|+/Meis1(Homeobox)|CCCTGACAAC|104|+,start:-185,tssPos:38524056,		TTAATGCGCACCTATCCAGATCTCTGTTTGAACAAGGGCTGTCATTTCTGATAAAGGCACGGTTTTCCGAGATCGTGGAGAGCCCAAGTGTGGAGCTTTAAGAACCCTGACAACCACCAGTCTTGTTTCGGGTCATGAGTGCACCATTGGTTACCCTGATGTTGAGTCAGCATTCTCCAGACCACATAAAGGTCAGGTCTATCTTCACAAAGTGAAAGTGCTGAATTATATCGAAACCATAGAAAAAAAAATAAGCCAACCCTGCCTCGAGTCTCTAAGTCTCTGCTCCGACAGTTTTGTTTT	GGTTAATCCGT	GGTAACCGGTCCAGCTCATTAATGCGCACCTATCCAGATCTCTGTTTGAACAAGGGCTGTCATTTCTGATAAAGGCACGGTTTTCCGAGATCGTGGAGAGCCCAAGTGTGGAGCTTTAAGAACCCTGACAACCACCAGTCTTGTTTCGGGTCATGAGTGCACCATTGGTTACCCTGATGTTGAGTCAGCATTCTCCAGACCACATAAAGGTCAGGTCTATCTTCACAAAGTGAAAGTGCTGAATTATATCGAAACCATAGAAAAAAAAATAAGCCAACCCTGCCTCGAGTCTCTAAGTCTCTGCTCCGACAGTTTTGTTTTGGTTAATCCGTAGATCGGAAGAGCACACG	350
Long_RAND_TSS-chr4:38523981-38524131_+_BCrep2	chr4	38523871	38524173	+	tssOffset:185,tssPos:38524056,motif:NFY(CCAAT)|ACCATTGGTT|142|-/AP-1(bZIP)|TTGAGTCAGC|161|+/AP-1(bZIP)|GTTGAGTCAG|160|-/TATA-Box(TBP)|GCTTTAAGAACC|94|+/RUNX-AML(Runt)|AGACCACATA|178|-/Meis1(Homeobox)|GGCTGTCATT|36|+/Meis1(Homeobox)|CCCTGACAAC|104|+,start:-185,end:117,		TTAATGCGCACCTATCCAGATCTCTGTTTGAACAAGGGCTGTCATTTCTGATAAAGGCACGGTTTTCCGAGATCGTGGAGAGCCCAAGTGTGGAGCTTTAAGAACCCTGACAACCACCAGTCTTGTTTCGGGTCATGAGTGCACCATTGGTTACCCTGATGTTGAGTCAGCATTCTCCAGACCACATAAAGGTCAGGTCTATCTTCACAAAGTGAAAGTGCTGAATTATATCGAAACCATAGAAAAAAAAATAAGCCAACCCTGCCTCGAGTCTCTAAGTCTCTGCTCCGACAGTTTTGTTTT	TATCTACCTTC	GGTAACCGGTCCAGCTCATTAATGCGCACCTATCCAGATCTCTGTTTGAACAAGGGCTGTCATTTCTGATAAAGGCACGGTTTTCCGAGATCGTGGAGAGCCCAAGTGTGGAGCTTTAAGAACCCTGACAACCACCAGTCTTGTTTCGGGTCATGAGTGCACCATTGGTTACCCTGATGTTGAGTCAGCATTCTCCAGACCACATAAAGGTCAGGTCTATCTTCACAAAGTGAAAGTGCTGAATTATATCGAAACCATAGAAAAAAAAATAAGCCAACCCTGCCTCGAGTCTCTAAGTCTCTGCTCCGACAGTTTTGTTTTTATCTACCTTCAGATCGGAAGAGCACACG	350
Long_RAND_TSS-chr4:39458471-39458621_+_BCrep1	chr4	39458361	39458663	+	tssPos:39458546,motif:Elk1(ETS)|GGCGGAAGTT|173|-/SpliceDonor|GATGTAAGTA|3|+,start:-185,end:117,tssOffset:185,		AAAGATGTAAGTAAAAGACATCAAGTCTCATACCATTTTCTGGAATGTCGACAGTCTGATTGCTGAGAATAGTCTTCATTCTGAAACACAAACACTGGGGGTGAGGCCGACGCAAGGCCCGTTTTTCCACCAAACTACGCCGCACAGAGCTCCACTCCTACTGGAGACTGCCAGGCGGAAGTTCCAGACAAGATGTCGGAGGACGGGAGACCGACAGCGGGCCCCAGTGTGTCCCAGCCTGGAAGGAGCAGCCCCAAAGCGAGAATTACGAGGCCCAGCAGTCGAACTCCCACTCAGCCCAAC	CAGGAGCTACC	GGTAACCGGTCCAGCTCAAAAGATGTAAGTAAAAGACATCAAGTCTCATACCATTTTCTGGAATGTCGACAGTCTGATTGCTGAGAATAGTCTTCATTCTGAAACACAAACACTGGGGGTGAGGCCGACGCAAGGCCCGTTTTTCCACCAAACTACGCCGCACAGAGCTCCACTCCTACTGGAGACTGCCAGGCGGAAGTTCCAGACAAGATGTCGGAGGACGGGAGACCGACAGCGGGCCCCAGTGTGTCCCAGCCTGGAAGGAGCAGCCCCAAAGCGAGAATTACGAGGCCCAGCAGTCGAACTCCCACTCAGCCCAACCAGGAGCTACCAGATCGGAAGAGCACACG	350
Long_RAND_TSS-chr4:39458471-39458621_+_BCrep2	chr4	39458361	39458663	+	motif:Elk1(ETS)|GGCGGAAGTT|173|-/SpliceDonor|GATGTAAGTA|3|+,start:-185,tssPos:39458546,end:117,tssOffset:185,		AAAGATGTAAGTAAAAGACATCAAGTCTCATACCATTTTCTGGAATGTCGACAGTCTGATTGCTGAGAATAGTCTTCATTCTGAAACACAAACACTGGGGGTGAGGCCGACGCAAGGCCCGTTTTTCCACCAAACTACGCCGCACAGAGCTCCACTCCTACTGGAGACTGCCAGGCGGAAGTTCCAGACAAGATGTCGGAGGACGGGAGACCGACAGCGGGCCCCAGTGTGTCCCAGCCTGGAAGGAGCAGCCCCAAAGCGAGAATTACGAGGCCCAGCAGTCGAACTCCCACTCAGCCCAAC	TAACTCTGTGT	GGTAACCGGTCCAGCTCAAAAGATGTAAGTAAAAGACATCAAGTCTCATACCATTTTCTGGAATGTCGACAGTCTGATTGCTGAGAATAGTCTTCATTCTGAAACACAAACACTGGGGGTGAGGCCGACGCAAGGCCCGTTTTTCCACCAAACTACGCCGCACAGAGCTCCACTCCTACTGGAGACTGCCAGGCGGAAGTTCCAGACAAGATGTCGGAGGACGGGAGACCGACAGCGGGCCCCAGTGTGTCCCAGCCTGGAAGGAGCAGCCCCAAAGCGAGAATTACGAGGCCCAGCAGTCGAACTCCCACTCAGCCCAACTAACTCTGTGTAGATCGGAAGAGCACACG	350
Long_RAND_TSS-chr4:6709960-6710110_+_BCrep1	chr4	6709850	6710152	+	tssOffset:185,end:117,start:-185,tssPos:6710035,		CCTACAAAATGGAGTCGCAGCCGTCAACTCGCCCTCGGCCTTTTTGCGGCCCTTTCACGACAGAGCCGGGCCCCTTTACGGTCACGCCTTCGGCAAGACCAGGTAGCGGGCGCGTGCACGTAAAGGGGCCTCGGGCGCGCGCACGTCCATCACCAGCTGCTTCCCGGCGCCCCTCCTCGCCCTCTAATTTAGATCGGTGGCGGCAGGTTTGTTCGCGTCTTCATCTAAAGCTTCCCTTCAGCGGGCTTTTACTTTTATTATTTTTTAAAAGTAAAAGTGACCCTCCCTTCCCTATATTTGAAT	ACCGCCGCTAA	GGTAACCGGTCCAGCTCACCTACAAAATGGAGTCGCAGCCGTCAACTCGCCCTCGGCCTTTTTGCGGCCCTTTCACGACAGAGCCGGGCCCCTTTACGGTCACGCCTTCGGCAAGACCAGGTAGCGGGCGCGTGCACGTAAAGGGGCCTCGGGCGCGCGCACGTCCATCACCAGCTGCTTCCCGGCGCCCCTCCTCGCCCTCTAATTTAGATCGGTGGCGGCAGGTTTGTTCGCGTCTTCATCTAAAGCTTCCCTTCAGCGGGCTTTTACTTTTATTATTTTTTAAAAGTAAAAGTGACCCTCCCTTCCCTATATTTGAATACCGCCGCTAAAGATCGGAAGAGCACACG	350
Long_RAND_TSS-chr4:6709960-6710110_+_BCrep2	chr4	6709850	6710152	+	tssOffset:185,end:117,tssPos:6710035,start:-185,		CCTACAAAATGGAGTCGCAGCCGTCAACTCGCCCTCGGCCTTTTTGCGGCCCTTTCACGACAGAGCCGGGCCCCTTTACGGTCACGCCTTCGGCAAGACCAGGTAGCGGGCGCGTGCACGTAAAGGGGCCTCGGGCGCGCGCACGTCCATCACCAGCTGCTTCCCGGCGCCCCTCCTCGCCCTCTAATTTAGATCGGTGGCGGCAGGTTTGTTCGCGTCTTCATCTAAAGCTTCCCTTCAGCGGGCTTTTACTTTTATTATTTTTTAAAAGTAAAAGTGACCCTCCCTTCCCTATATTTGAAT	GATAGGTGCAT	GGTAACCGGTCCAGCTCACCTACAAAATGGAGTCGCAGCCGTCAACTCGCCCTCGGCCTTTTTGCGGCCCTTTCACGACAGAGCCGGGCCCCTTTACGGTCACGCCTTCGGCAAGACCAGGTAGCGGGCGCGTGCACGTAAAGGGGCCTCGGGCGCGCGCACGTCCATCACCAGCTGCTTCCCGGCGCCCCTCCTCGCCCTCTAATTTAGATCGGTGGCGGCAGGTTTGTTCGCGTCTTCATCTAAAGCTTCCCTTCAGCGGGCTTTTACTTTTATTATTTTTTAAAAGTAAAAGTGACCCTCCCTTCCCTATATTTGAATGATAGGTGCATAGATCGGAAGAGCACACG	350
Long_RAND_TSS-chr4:6986921-6987071_-_BCrep1	chr4	6986879	6987181	-	motif:Sp1(Zf)|AGGGGCGGGGCT|93|-/Sp1(Zf)|GGGGGCGGGGCT|57|-/CDX4(Homeobox)|GGCCGTAAACAC|132|+/CDX4(Homeobox)|GTTTTTACGGGC|280|-,start:-185,tssPos:6986996,end:117,tssOffset:185,		CAGCGAGGCGATCCGCGCTGCCGGCTCGGCGCGTCAGGCCTGGCTGGAGACTCCCAAGGGGGCGGGGCTGATGAGCGGCGAGGGGCGGGCACAAGGGGCGGGGCTGGGGCGTCCCCGTGGTACGGCCCCACCGGCCGTAAACACCGGGGACGCGCGCCGACAGGCGGAGAGCCAGCTTCTGCCTTAAAGATCACCCGAGAGCTGAGAAACGTGTTGCCAAAAGAAATTGCACAAAAATAGTCGCACTAGTGAGCTCTGGGTGGCGGGGTGATTGTGAGCAGTTTTTACGGGCTACCGTGGCTC	ACAATGGTGCA	GGTAACCGGTCCAGCTCACAGCGAGGCGATCCGCGCTGCCGGCTCGGCGCGTCAGGCCTGGCTGGAGACTCCCAAGGGGGCGGGGCTGATGAGCGGCGAGGGGCGGGCACAAGGGGCGGGGCTGGGGCGTCCCCGTGGTACGGCCCCACCGGCCGTAAACACCGGGGACGCGCGCCGACAGGCGGAGAGCCAGCTTCTGCCTTAAAGATCACCCGAGAGCTGAGAAACGTGTTGCCAAAAGAAATTGCACAAAAATAGTCGCACTAGTGAGCTCTGGGTGGCGGGGTGATTGTGAGCAGTTTTTACGGGCTACCGTGGCTCACAATGGTGCAAGATCGGAAGAGCACACG	350
Long_RAND_TSS-chr4:6986921-6987071_-_BCrep2	chr4	6986879	6987181	-	end:117,tssPos:6986996,motif:Sp1(Zf)|AGGGGCGGGGCT|93|-/Sp1(Zf)|GGGGGCGGGGCT|57|-/CDX4(Homeobox)|GGCCGTAAACAC|132|+/CDX4(Homeobox)|GTTTTTACGGGC|280|-,start:-185,tssOffset:185,		CAGCGAGGCGATCCGCGCTGCCGGCTCGGCGCGTCAGGCCTGGCTGGAGACTCCCAAGGGGGCGGGGCTGATGAGCGGCGAGGGGCGGGCACAAGGGGCGGGGCTGGGGCGTCCCCGTGGTACGGCCCCACCGGCCGTAAACACCGGGGACGCGCGCCGACAGGCGGAGAGCCAGCTTCTGCCTTAAAGATCACCCGAGAGCTGAGAAACGTGTTGCCAAAAGAAATTGCACAAAAATAGTCGCACTAGTGAGCTCTGGGTGGCGGGGTGATTGTGAGCAGTTTTTACGGGCTACCGTGGCTC	AACCGCAAGGA	GGTAACCGGTCCAGCTCACAGCGAGGCGATCCGCGCTGCCGGCTCGGCGCGTCAGGCCTGGCTGGAGACTCCCAAGGGGGCGGGGCTGATGAGCGGCGAGGGGCGGGCACAAGGGGCGGGGCTGGGGCGTCCCCGTGGTACGGCCCCACCGGCCGTAAACACCGGGGACGCGCGCCGACAGGCGGAGAGCCAGCTTCTGCCTTAAAGATCACCCGAGAGCTGAGAAACGTGTTGCCAAAAGAAATTGCACAAAAATAGTCGCACTAGTGAGCTCTGGGTGGCGGGGTGATTGTGAGCAGTTTTTACGGGCTACCGTGGCTCAACCGCAAGGAAGATCGGAAGAGCACACG	350
Long_RAND_TSS-chr4:78658073-78658223_-_BCrep1	chr4	78658031	78658333	-	end:117,motif:Meis1(Homeobox)|AGTGACAGAA|75|-,tssPos:78658148,start:-185,tssOffset:185,		GTAAGAGGGACCTTCTCACTTGATGAGAGCAAAAGTCTTAGCTTGGTAGGAAAGGAACTATCTAGCTCCTGTCTGAGTGACAGAAACAGGAAGGAAGAGTGAGCAATACCCCTCTCTGTATTGCATTTGGCCTGTTAGGAAACCACGAGATGGGGCATATGATAAACCCAGTCTGCTCCTGTCTCAGTGTTCTCCTCTGGAATCTTGAACCACACAGGAGTTTTCTCAAATGAGCAGACTGTCTGATTCTGGAAACTGATCACCCACCCAAGTACGAGGTTCCAGATGGCAGGGATCTGGTCT	GGTTGTCCAGG	GGTAACCGGTCCAGCTCAGTAAGAGGGACCTTCTCACTTGATGAGAGCAAAAGTCTTAGCTTGGTAGGAAAGGAACTATCTAGCTCCTGTCTGAGTGACAGAAACAGGAAGGAAGAGTGAGCAATACCCCTCTCTGTATTGCATTTGGCCTGTTAGGAAACCACGAGATGGGGCATATGATAAACCCAGTCTGCTCCTGTCTCAGTGTTCTCCTCTGGAATCTTGAACCACACAGGAGTTTTCTCAAATGAGCAGACTGTCTGATTCTGGAAACTGATCACCCACCCAAGTACGAGGTTCCAGATGGCAGGGATCTGGTCTGGTTGTCCAGGAGATCGGAAGAGCACACG	350
Long_RAND_TSS-chr4:78658073-78658223_-_BCrep2	chr4	78658031	78658333	-	end:117,motif:Meis1(Homeobox)|AGTGACAGAA|75|-,start:-185,tssPos:78658148,tssOffset:185,		GTAAGAGGGACCTTCTCACTTGATGAGAGCAAAAGTCTTAGCTTGGTAGGAAAGGAACTATCTAGCTCCTGTCTGAGTGACAGAAACAGGAAGGAAGAGTGAGCAATACCCCTCTCTGTATTGCATTTGGCCTGTTAGGAAACCACGAGATGGGGCATATGATAAACCCAGTCTGCTCCTGTCTCAGTGTTCTCCTCTGGAATCTTGAACCACACAGGAGTTTTCTCAAATGAGCAGACTGTCTGATTCTGGAAACTGATCACCCACCCAAGTACGAGGTTCCAGATGGCAGGGATCTGGTCT	CACGCTCAACC	GGTAACCGGTCCAGCTCAGTAAGAGGGACCTTCTCACTTGATGAGAGCAAAAGTCTTAGCTTGGTAGGAAAGGAACTATCTAGCTCCTGTCTGAGTGACAGAAACAGGAAGGAAGAGTGAGCAATACCCCTCTCTGTATTGCATTTGGCCTGTTAGGAAACCACGAGATGGGGCATATGATAAACCCAGTCTGCTCCTGTCTCAGTGTTCTCCTCTGGAATCTTGAACCACACAGGAGTTTTCTCAAATGAGCAGACTGTCTGATTCTGGAAACTGATCACCCACCCAAGTACGAGGTTCCAGATGGCAGGGATCTGGTCTCACGCTCAACCAGATCGGAAGAGCACACG	350
Long_RAND_TSS-chr4:81420732-81420882_-_BCrep1	chr4	81420690	81420992	-	tssPos:81420807,motif:RUNX-AML(Runt)|TTTGTGGTTC|105|+/Meis1(Homeobox)|GCCTGACAGT|189|+/Meis1(Homeobox)|CCTGACAGTG|190|-/SpliceDonor|AAGGTGGGGC|78|+,start:-185,end:117,tssOffset:185,		GACTTTCACAAGGTAATGTCATCACTTAAGGCACGGACCGGCCATTTTCACTTCTTTCGGGGTGGAATGTCATCAGTTAAGGTGGGGCAGGGCATATTCACTTCTTTTGTGGTTCTTCAGTTACTTCAGGCCATCTGGGCGTATACGTGCAAGTCACCGGGGAAGCGATGGCTTGGTTTGGGCTCAGAGGCCTGACAGTGTCCAAGCATCTGAAGCATTTGAACTCATTTAAAATCTAATAAGAAAACAATGAAGCTAGGAAATATATTCTCTTGGGAGATCACAAATTATTTGCTAATAAAA	CCTGGTCGGTT	GGTAACCGGTCCAGCTCAGACTTTCACAAGGTAATGTCATCACTTAAGGCACGGACCGGCCATTTTCACTTCTTTCGGGGTGGAATGTCATCAGTTAAGGTGGGGCAGGGCATATTCACTTCTTTTGTGGTTCTTCAGTTACTTCAGGCCATCTGGGCGTATACGTGCAAGTCACCGGGGAAGCGATGGCTTGGTTTGGGCTCAGAGGCCTGACAGTGTCCAAGCATCTGAAGCATTTGAACTCATTTAAAATCTAATAAGAAAACAATGAAGCTAGGAAATATATTCTCTTGGGAGATCACAAATTATTTGCTAATAAAACCTGGTCGGTTAGATCGGAAGAGCACACG	350
Long_RAND_TSS-chr4:81420732-81420882_-_BCrep2	chr4	81420690	81420992	-	end:117,motif:RUNX-AML(Runt)|TTTGTGGTTC|105|+/Meis1(Homeobox)|GCCTGACAGT|189|+/Meis1(Homeobox)|CCTGACAGTG|190|-/SpliceDonor|AAGGTGGGGC|78|+,tssPos:81420807,start:-185,tssOffset:185,		GACTTTCACAAGGTAATGTCATCACTTAAGGCACGGACCGGCCATTTTCACTTCTTTCGGGGTGGAATGTCATCAGTTAAGGTGGGGCAGGGCATATTCACTTCTTTTGTGGTTCTTCAGTTACTTCAGGCCATCTGGGCGTATACGTGCAAGTCACCGGGGAAGCGATGGCTTGGTTTGGGCTCAGAGGCCTGACAGTGTCCAAGCATCTGAAGCATTTGAACTCATTTAAAATCTAATAAGAAAACAATGAAGCTAGGAAATATATTCTCTTGGGAGATCACAAATTATTTGCTAATAAAA	TTGAGAGATTG	GGTAACCGGTCCAGCTCAGACTTTCACAAGGTAATGTCATCACTTAAGGCACGGACCGGCCATTTTCACTTCTTTCGGGGTGGAATGTCATCAGTTAAGGTGGGGCAGGGCATATTCACTTCTTTTGTGGTTCTTCAGTTACTTCAGGCCATCTGGGCGTATACGTGCAAGTCACCGGGGAAGCGATGGCTTGGTTTGGGCTCAGAGGCCTGACAGTGTCCAAGCATCTGAAGCATTTGAACTCATTTAAAATCTAATAAGAAAACAATGAAGCTAGGAAATATATTCTCTTGGGAGATCACAAATTATTTGCTAATAAAATTGAGAGATTGAGATCGGAAGAGCACACG	350
Long_RAND_TSS-chr4:87006807-87006957_-_BCrep1	chr4	87006765	87007067	-	end:117,motif:E2F4(E2F)|GGCGGCAAGC|196|+/Meis1(Homeobox)|CCCTGTCAAG|120|+,tssPos:87006882,start:-185,tssOffset:185,		CGCTCGAAGACCGCCGGCGCCCAACGCCTGCCCAGCAACAGCACAACGCGGGCCACAGTTAGAAAGGAAAAGAAATTGCCTCTGGGCTCACTTGAAGTTGTCCGAGTCCGCCGGGATACCCCCTGTCAAGAAAGTTGCGGTGGTACGGCCCGCCTACTTAAATGGGCAGGGCGCTCGGCGGCCCTAGCCAAAGGCAGGCGGCAAGCGGCAGGCAGGGTCGGGTAGGGGGCAGAGCCTGGGCGCCGACAAGCCCTGCTGGTCCCCGGCCGAGCCCCGCCTGCGGGCTCCTCGAGAGTGCTCTCT	ATCTACAGTCC	GGTAACCGGTCCAGCTCACGCTCGAAGACCGCCGGCGCCCAACGCCTGCCCAGCAACAGCACAACGCGGGCCACAGTTAGAAAGGAAAAGAAATTGCCTCTGGGCTCACTTGAAGTTGTCCGAGTCCGCCGGGATACCCCCTGTCAAGAAAGTTGCGGTGGTACGGCCCGCCTACTTAAATGGGCAGGGCGCTCGGCGGCCCTAGCCAAAGGCAGGCGGCAAGCGGCAGGCAGGGTCGGGTAGGGGGCAGAGCCTGGGCGCCGACAAGCCCTGCTGGTCCCCGGCCGAGCCCCGCCTGCGGGCTCCTCGAGAGTGCTCTCTATCTACAGTCCAGATCGGAAGAGCACACG	350
Long_RAND_TSS-chr4:87006807-87006957_-_BCrep2	chr4	87006765	87007067	-	tssOffset:185,tssPos:87006882,motif:E2F4(E2F)|GGCGGCAAGC|196|+/Meis1(Homeobox)|CCCTGTCAAG|120|+,start:-185,end:117,		CGCTCGAAGACCGCCGGCGCCCAACGCCTGCCCAGCAACAGCACAACGCGGGCCACAGTTAGAAAGGAAAAGAAATTGCCTCTGGGCTCACTTGAAGTTGTCCGAGTCCGCCGGGATACCCCCTGTCAAGAAAGTTGCGGTGGTACGGCCCGCCTACTTAAATGGGCAGGGCGCTCGGCGGCCCTAGCCAAAGGCAGGCGGCAAGCGGCAGGCAGGGTCGGGTAGGGGGCAGAGCCTGGGCGCCGACAAGCCCTGCTGGTCCCCGGCCGAGCCCCGCCTGCGGGCTCCTCGAGAGTGCTCTCT	AAGCTCAAGTT	GGTAACCGGTCCAGCTCACGCTCGAAGACCGCCGGCGCCCAACGCCTGCCCAGCAACAGCACAACGCGGGCCACAGTTAGAAAGGAAAAGAAATTGCCTCTGGGCTCACTTGAAGTTGTCCGAGTCCGCCGGGATACCCCCTGTCAAGAAAGTTGCGGTGGTACGGCCCGCCTACTTAAATGGGCAGGGCGCTCGGCGGCCCTAGCCAAAGGCAGGCGGCAAGCGGCAGGCAGGGTCGGGTAGGGGGCAGAGCCTGGGCGCCGACAAGCCCTGCTGGTCCCCGGCCGAGCCCCGCCTGCGGGCTCCTCGAGAGTGCTCTCTAAGCTCAAGTTAGATCGGAAGAGCACACG	350
Long_RAND_TSS-chr4:9153023-9153173_-_BCrep1	chr4	9152981	9153283	-	tssOffset:185,end:117,start:-185,motif:Sp1(Zf)|TGGGGCGGGGCC|275|-/Sp1(Zf)|GAGGGCGGGGCC|161|-/Sp1(Zf)|TAGGGCGGGGCC|135|-/Sp1(Zf)|GGGGGCGGGGCC|84|-/Sp1(Zf)|GGGGGCGGGCCG|49|-/SpliceDonor|GAGGTGCGTC|111|+,tssPos:9153098,		GCCGCAGCGTTGCCTGGAGACCTGGAGGAAGCCGGGCCTGGACTGAAGAGGGGGCGGGCCGAGGGCAGTGCGCGGGGGCAGAGAGGGGGCGGGGCCTGGGGATACGGTCAGGAGGTGCGTCCTGGGGGCGGACTCTAGGGCGGGGCCAAGATGAGCGTTAGGAGGGCGGGGCCTGGGGTGTGGCCAGGATGAACGTCATGAGGGCGAAGCCTGGGGTAGGGCCAGGATAAGCGACGTTGGGGCAGGTCCTGGGGAGAGTCCAGGTTGGCGGTTCCTGGGGCGGGGCCAGGATAGGGCGATCCT	AAGGTAACTGA	GGTAACCGGTCCAGCTCAGCCGCAGCGTTGCCTGGAGACCTGGAGGAAGCCGGGCCTGGACTGAAGAGGGGGCGGGCCGAGGGCAGTGCGCGGGGGCAGAGAGGGGGCGGGGCCTGGGGATACGGTCAGGAGGTGCGTCCTGGGGGCGGACTCTAGGGCGGGGCCAAGATGAGCGTTAGGAGGGCGGGGCCTGGGGTGTGGCCAGGATGAACGTCATGAGGGCGAAGCCTGGGGTAGGGCCAGGATAAGCGACGTTGGGGCAGGTCCTGGGGAGAGTCCAGGTTGGCGGTTCCTGGGGCGGGGCCAGGATAGGGCGATCCTAAGGTAACTGAAGATCGGAAGAGCACACG	350
Long_RAND_TSS-chr4:9153023-9153173_-_BCrep2	chr4	9152981	9153283	-	tssOffset:185,end:117,motif:Sp1(Zf)|TGGGGCGGGGCC|275|-/Sp1(Zf)|GAGGGCGGGGCC|161|-/Sp1(Zf)|TAGGGCGGGGCC|135|-/Sp1(Zf)|GGGGGCGGGGCC|84|-/Sp1(Zf)|GGGGGCGGGCCG|49|-/SpliceDonor|GAGGTGCGTC|111|+,tssPos:9153098,start:-185,		GCCGCAGCGTTGCCTGGAGACCTGGAGGAAGCCGGGCCTGGACTGAAGAGGGGGCGGGCCGAGGGCAGTGCGCGGGGGCAGAGAGGGGGCGGGGCCTGGGGATACGGTCAGGAGGTGCGTCCTGGGGGCGGACTCTAGGGCGGGGCCAAGATGAGCGTTAGGAGGGCGGGGCCTGGGGTGTGGCCAGGATGAACGTCATGAGGGCGAAGCCTGGGGTAGGGCCAGGATAAGCGACGTTGGGGCAGGTCCTGGGGAGAGTCCAGGTTGGCGGTTCCTGGGGCGGGGCCAGGATAGGGCGATCCT	CGCCACGTCAT	GGTAACCGGTCCAGCTCAGCCGCAGCGTTGCCTGGAGACCTGGAGGAAGCCGGGCCTGGACTGAAGAGGGGGCGGGCCGAGGGCAGTGCGCGGGGGCAGAGAGGGGGCGGGGCCTGGGGATACGGTCAGGAGGTGCGTCCTGGGGGCGGACTCTAGGGCGGGGCCAAGATGAGCGTTAGGAGGGCGGGGCCTGGGGTGTGGCCAGGATGAACGTCATGAGGGCGAAGCCTGGGGTAGGGCCAGGATAAGCGACGTTGGGGCAGGTCCTGGGGAGAGTCCAGGTTGGCGGTTCCTGGGGCGGGGCCAGGATAGGGCGATCCTCGCCACGTCATAGATCGGAAGAGCACACG	350
Long_RAND_TSS-chr5:119071034-119071184_+_BCrep1	chr5	119070924	119071226	+	tssPos:119071109,motif:NFY(CCAAT)|GGGATTGGCC|24|-/GFX(?)|AGTCTCGCGATA|133|+/GFX(?)|TCTCGCGATATT|135|-/RUNX-AML(Runt)|GCTGTGGTAA|82|+,start:-185,end:117,tssOffset:185,		GGAGCCCTAGGTGGACCGGGGGTCGGGATTGGCCAGTTTCTGACTAGAAGAGGCGTTTTTATGTTCACTTGCTGATACGCACGCTGTGGTAAAAAAGTGAATTCTTTACCACAGTAGCAGCTGCCCCGAGCGAAGTCTCGCGATATTTCGGCCGCAGGGATCCAGAGGCGCGTAGTGAGTGGCGGAGGACTGTGGGGGTGGCGGGCACCGGAGCCGGGAAGGGACAGGTCAGGCGGGGAGTGCGAGCGCGTACTGCTTGCGCCACTCGGGCTGGGTCAGGAGCGGCTGCCCGAGGTCCAGAGG	CATAGTCTCTC	GGTAACCGGTCCAGCTCAGGAGCCCTAGGTGGACCGGGGGTCGGGATTGGCCAGTTTCTGACTAGAAGAGGCGTTTTTATGTTCACTTGCTGATACGCACGCTGTGGTAAAAAAGTGAATTCTTTACCACAGTAGCAGCTGCCCCGAGCGAAGTCTCGCGATATTTCGGCCGCAGGGATCCAGAGGCGCGTAGTGAGTGGCGGAGGACTGTGGGGGTGGCGGGCACCGGAGCCGGGAAGGGACAGGTCAGGCGGGGAGTGCGAGCGCGTACTGCTTGCGCCACTCGGGCTGGGTCAGGAGCGGCTGCCCGAGGTCCAGAGGCATAGTCTCTCAGATCGGAAGAGCACACG	350
Long_RAND_TSS-chr5:119071034-119071184_+_BCrep2	chr5	119070924	119071226	+	tssOffset:185,motif:NFY(CCAAT)|GGGATTGGCC|24|-/GFX(?)|AGTCTCGCGATA|133|+/GFX(?)|TCTCGCGATATT|135|-/RUNX-AML(Runt)|GCTGTGGTAA|82|+,start:-185,tssPos:119071109,end:117,		GGAGCCCTAGGTGGACCGGGGGTCGGGATTGGCCAGTTTCTGACTAGAAGAGGCGTTTTTATGTTCACTTGCTGATACGCACGCTGTGGTAAAAAAGTGAATTCTTTACCACAGTAGCAGCTGCCCCGAGCGAAGTCTCGCGATATTTCGGCCGCAGGGATCCAGAGGCGCGTAGTGAGTGGCGGAGGACTGTGGGGGTGGCGGGCACCGGAGCCGGGAAGGGACAGGTCAGGCGGGGAGTGCGAGCGCGTACTGCTTGCGCCACTCGGGCTGGGTCAGGAGCGGCTGCCCGAGGTCCAGAGG	TTCGTTGCCTT	GGTAACCGGTCCAGCTCAGGAGCCCTAGGTGGACCGGGGGTCGGGATTGGCCAGTTTCTGACTAGAAGAGGCGTTTTTATGTTCACTTGCTGATACGCACGCTGTGGTAAAAAAGTGAATTCTTTACCACAGTAGCAGCTGCCCCGAGCGAAGTCTCGCGATATTTCGGCCGCAGGGATCCAGAGGCGCGTAGTGAGTGGCGGAGGACTGTGGGGGTGGCGGGCACCGGAGCCGGGAAGGGACAGGTCAGGCGGGGAGTGCGAGCGCGTACTGCTTGCGCCACTCGGGCTGGGTCAGGAGCGGCTGCCCGAGGTCCAGAGGTTCGTTGCCTTAGATCGGAAGAGCACACG	350
Long_RAND_TSS-chr5:149320819-149320969_-_BCrep1	chr5	149320777	149321079	-	end:117,tssPos:149320894,motif:Usf2(bHLH)|GTCATGTGAT|111|+/Usf2(bHLH)|GTCATGTGAT|111|-/CDX4(Homeobox)|CACTGTAAATCA|135|+/NF1(CTF)|CAGGGCATGCTGCCAG|84|+/NF1(CTF)|AGGGCATGCTGCCAGG|85|-/SpliceDonor|CAGGTGAAGG|227|+/SpliceDonor|CACCCACCAG|23|-,start:-185,tssOffset:185,		CCTGCTAACTGTGAGGCCTGACCCACCCACCAGCGTCTGATTGGAATGTGGCTCTCCTCTTGCTTTCTGAGGGAGGAGACAGCACAGGGCATGCTGCCAGGAGCATTCCAGGTCATGTGATGGCTACACAGGCCTCACTGTAAATCAGTAAGCTGGTATCTCCCTGGCTTAGCAAGCAAAACATGGAGACTGGCCTGGGAGCTGAAGCTCCCAGATCACAAAGTCACCAGGTGAAGGCTTGCGGGGTGGTCCCAGAGTCAGGACCTGCCCCAGACACCACGGAATCAGCAGGATAAGTTCACA	CTTACAGTCGT	GGTAACCGGTCCAGCTCACCTGCTAACTGTGAGGCCTGACCCACCCACCAGCGTCTGATTGGAATGTGGCTCTCCTCTTGCTTTCTGAGGGAGGAGACAGCACAGGGCATGCTGCCAGGAGCATTCCAGGTCATGTGATGGCTACACAGGCCTCACTGTAAATCAGTAAGCTGGTATCTCCCTGGCTTAGCAAGCAAAACATGGAGACTGGCCTGGGAGCTGAAGCTCCCAGATCACAAAGTCACCAGGTGAAGGCTTGCGGGGTGGTCCCAGAGTCAGGACCTGCCCCAGACACCACGGAATCAGCAGGATAAGTTCACACTTACAGTCGTAGATCGGAAGAGCACACG	350
Long_RAND_TSS-chr5:149320819-149320969_-_BCrep2	chr5	149320777	149321079	-	motif:Usf2(bHLH)|GTCATGTGAT|111|+/Usf2(bHLH)|GTCATGTGAT|111|-/CDX4(Homeobox)|CACTGTAAATCA|135|+/NF1(CTF)|CAGGGCATGCTGCCAG|84|+/NF1(CTF)|AGGGCATGCTGCCAGG|85|-/SpliceDonor|CAGGTGAAGG|227|+/SpliceDonor|CACCCACCAG|23|-,start:-185,tssPos:149320894,end:117,tssOffset:185,		CCTGCTAACTGTGAGGCCTGACCCACCCACCAGCGTCTGATTGGAATGTGGCTCTCCTCTTGCTTTCTGAGGGAGGAGACAGCACAGGGCATGCTGCCAGGAGCATTCCAGGTCATGTGATGGCTACACAGGCCTCACTGTAAATCAGTAAGCTGGTATCTCCCTGGCTTAGCAAGCAAAACATGGAGACTGGCCTGGGAGCTGAAGCTCCCAGATCACAAAGTCACCAGGTGAAGGCTTGCGGGGTGGTCCCAGAGTCAGGACCTGCCCCAGACACCACGGAATCAGCAGGATAAGTTCACA	AACAAGACCAA	GGTAACCGGTCCAGCTCACCTGCTAACTGTGAGGCCTGACCCACCCACCAGCGTCTGATTGGAATGTGGCTCTCCTCTTGCTTTCTGAGGGAGGAGACAGCACAGGGCATGCTGCCAGGAGCATTCCAGGTCATGTGATGGCTACACAGGCCTCACTGTAAATCAGTAAGCTGGTATCTCCCTGGCTTAGCAAGCAAAACATGGAGACTGGCCTGGGAGCTGAAGCTCCCAGATCACAAAGTCACCAGGTGAAGGCTTGCGGGGTGGTCCCAGAGTCAGGACCTGCCCCAGACACCACGGAATCAGCAGGATAAGTTCACAAACAAGACCAAAGATCGGAAGAGCACACG	350
Long_RAND_TSS-chr5:154755567-154755717_+_BCrep1	chr5	154755457	154755759	+	start:-185,motif:CDX4(Homeobox)|GGATTTACGGCG|118|-,tssPos:154755642,end:117,tssOffset:185,		CTGCCGGGCTCGGGGTGGGGGCGTCTTGCGAGGAACGGGCGGGGGGGGACGCACGCCTAGGAGGCCTGGACTGCAGAGTGGGGGGCCTTCCTCCCCCCCCGCCCCGCTAGTGGGCCTCGGATTTACGGCGGCTGCATCTAACTGGGAGGGGGCCGCACCTCGCGTGAACCCCGACCCTTCTCTGCAGGGACTGGGGCCCAGCGCCCCGGAGGAAGGCGTCGCGGGCGCTCTGCTAGCCAAGTTCGAGGCGGGGGAGGCAGCCTCGGGCGCGCCCGGCTTCTCCGGGGGGGCGGGCGCGCAGAT	TCCACGACAGG	GGTAACCGGTCCAGCTCACTGCCGGGCTCGGGGTGGGGGCGTCTTGCGAGGAACGGGCGGGGGGGGACGCACGCCTAGGAGGCCTGGACTGCAGAGTGGGGGGCCTTCCTCCCCCCCCGCCCCGCTAGTGGGCCTCGGATTTACGGCGGCTGCATCTAACTGGGAGGGGGCCGCACCTCGCGTGAACCCCGACCCTTCTCTGCAGGGACTGGGGCCCAGCGCCCCGGAGGAAGGCGTCGCGGGCGCTCTGCTAGCCAAGTTCGAGGCGGGGGAGGCAGCCTCGGGCGCGCCCGGCTTCTCCGGGGGGGCGGGCGCGCAGATTCCACGACAGGAGATCGGAAGAGCACACG	350
Long_RAND_TSS-chr5:154755567-154755717_+_BCrep2	chr5	154755457	154755759	+	tssOffset:185,end:117,motif:CDX4(Homeobox)|GGATTTACGGCG|118|-,tssPos:154755642,start:-185,		CTGCCGGGCTCGGGGTGGGGGCGTCTTGCGAGGAACGGGCGGGGGGGGACGCACGCCTAGGAGGCCTGGACTGCAGAGTGGGGGGCCTTCCTCCCCCCCCGCCCCGCTAGTGGGCCTCGGATTTACGGCGGCTGCATCTAACTGGGAGGGGGCCGCACCTCGCGTGAACCCCGACCCTTCTCTGCAGGGACTGGGGCCCAGCGCCCCGGAGGAAGGCGTCGCGGGCGCTCTGCTAGCCAAGTTCGAGGCGGGGGAGGCAGCCTCGGGCGCGCCCGGCTTCTCCGGGGGGGCGGGCGCGCAGAT	CCAAGCGCGAA	GGTAACCGGTCCAGCTCACTGCCGGGCTCGGGGTGGGGGCGTCTTGCGAGGAACGGGCGGGGGGGGACGCACGCCTAGGAGGCCTGGACTGCAGAGTGGGGGGCCTTCCTCCCCCCCCGCCCCGCTAGTGGGCCTCGGATTTACGGCGGCTGCATCTAACTGGGAGGGGGCCGCACCTCGCGTGAACCCCGACCCTTCTCTGCAGGGACTGGGGCCCAGCGCCCCGGAGGAAGGCGTCGCGGGCGCTCTGCTAGCCAAGTTCGAGGCGGGGGAGGCAGCCTCGGGCGCGCCCGGCTTCTCCGGGGGGGCGGGCGCGCAGATCCAAGCGCGAAAGATCGGAAGAGCACACG	350
Long_RAND_TSS-chr5:160262869-160263019_+_BCrep1	chr5	160262759	160263061	+	tssOffset:185,end:117,motif:CDX4(Homeobox)|GATTTTATGAGT|18|-/AP-1(bZIP)|GTTACTCAGC|130|+,tssPos:160262944,start:-185,		TAAAAAGCAGCCAGAAAAGATTTTATGAGTTTCCTGATGCTGCACGTGCCTGGCAGACATTTCCTCCCTTCCTCCTGGGACTGTGAGTGGGGCTGGCCCCTTGTCCCCAGCGCTGCCACCACCAAGCACCGTTACTCAGCTGCTTCCTCCTTATCGACAAACTGCACAGGCAACAGATGCCTAGAAGACTTCAGGCGAGTCCCCTGGGAGAGGCTGGGAACAGAATTCTGAGTCCTTCCAAGCCAGACAATAGCCATGGAATCTCTGACTTCTCTGATGCACTTTTGATTTCGAAAATTTTCA	TGACATCCTCC	GGTAACCGGTCCAGCTCATAAAAAGCAGCCAGAAAAGATTTTATGAGTTTCCTGATGCTGCACGTGCCTGGCAGACATTTCCTCCCTTCCTCCTGGGACTGTGAGTGGGGCTGGCCCCTTGTCCCCAGCGCTGCCACCACCAAGCACCGTTACTCAGCTGCTTCCTCCTTATCGACAAACTGCACAGGCAACAGATGCCTAGAAGACTTCAGGCGAGTCCCCTGGGAGAGGCTGGGAACAGAATTCTGAGTCCTTCCAAGCCAGACAATAGCCATGGAATCTCTGACTTCTCTGATGCACTTTTGATTTCGAAAATTTTCATGACATCCTCCAGATCGGAAGAGCACACG	350
Long_RAND_TSS-chr5:160262869-160263019_+_BCrep2	chr5	160262759	160263061	+	tssOffset:185,start:-185,motif:CDX4(Homeobox)|GATTTTATGAGT|18|-/AP-1(bZIP)|GTTACTCAGC|130|+,tssPos:160262944,end:117,		TAAAAAGCAGCCAGAAAAGATTTTATGAGTTTCCTGATGCTGCACGTGCCTGGCAGACATTTCCTCCCTTCCTCCTGGGACTGTGAGTGGGGCTGGCCCCTTGTCCCCAGCGCTGCCACCACCAAGCACCGTTACTCAGCTGCTTCCTCCTTATCGACAAACTGCACAGGCAACAGATGCCTAGAAGACTTCAGGCGAGTCCCCTGGGAGAGGCTGGGAACAGAATTCTGAGTCCTTCCAAGCCAGACAATAGCCATGGAATCTCTGACTTCTCTGATGCACTTTTGATTTCGAAAATTTTCA	TCTCCGCGATG	GGTAACCGGTCCAGCTCATAAAAAGCAGCCAGAAAAGATTTTATGAGTTTCCTGATGCTGCACGTGCCTGGCAGACATTTCCTCCCTTCCTCCTGGGACTGTGAGTGGGGCTGGCCCCTTGTCCCCAGCGCTGCCACCACCAAGCACCGTTACTCAGCTGCTTCCTCCTTATCGACAAACTGCACAGGCAACAGATGCCTAGAAGACTTCAGGCGAGTCCCCTGGGAGAGGCTGGGAACAGAATTCTGAGTCCTTCCAAGCCAGACAATAGCCATGGAATCTCTGACTTCTCTGATGCACTTTTGATTTCGAAAATTTTCATCTCCGCGATGAGATCGGAAGAGCACACG	350
Long_RAND_TSS-chr5:180873633-180873783_-_BCrep1	chr5	180873591	180873893	-	tssOffset:185,start:-185,motif:TATA-Box(TBP)|GCCTTTAGGGCC|154|+/Meis1(Homeobox)|GTTGACACCA|98|-,tssPos:180873708,end:117,		ATTAGGAGCAACAATCTGATTTCCTCAGTCCCCCCAGTCTCATGCAAAACACCCCACAGAAACACCAGAAGATGTTGCCCAAAGATCTGGCCCATCAGGTTGACACCAAATTAACCGTCACACCCGTCTCCTACTCCGCCCTCATCAGCCAGCCGCCTTTAGGGCCTCCTGGGTGTGGCTTCATGGTGACAAGACTGGAGGAGGCCCAGGCATCACATAGGAGGACGCAGGAAGAGGCAGTACCAGCCAGTTCTTCTCTGTGCTGTTTTGTTTGTTTTGCTTTTGTTTTGAGAGACAGGGTCT	TTCGTCTCCGT	GGTAACCGGTCCAGCTCAATTAGGAGCAACAATCTGATTTCCTCAGTCCCCCCAGTCTCATGCAAAACACCCCACAGAAACACCAGAAGATGTTGCCCAAAGATCTGGCCCATCAGGTTGACACCAAATTAACCGTCACACCCGTCTCCTACTCCGCCCTCATCAGCCAGCCGCCTTTAGGGCCTCCTGGGTGTGGCTTCATGGTGACAAGACTGGAGGAGGCCCAGGCATCACATAGGAGGACGCAGGAAGAGGCAGTACCAGCCAGTTCTTCTCTGTGCTGTTTTGTTTGTTTTGCTTTTGTTTTGAGAGACAGGGTCTTTCGTCTCCGTAGATCGGAAGAGCACACG	350
Long_RAND_TSS-chr5:180873633-180873783_-_BCrep2	chr5	180873591	180873893	-	end:117,motif:TATA-Box(TBP)|GCCTTTAGGGCC|154|+/Meis1(Homeobox)|GTTGACACCA|98|-,start:-185,tssPos:180873708,tssOffset:185,		ATTAGGAGCAACAATCTGATTTCCTCAGTCCCCCCAGTCTCATGCAAAACACCCCACAGAAACACCAGAAGATGTTGCCCAAAGATCTGGCCCATCAGGTTGACACCAAATTAACCGTCACACCCGTCTCCTACTCCGCCCTCATCAGCCAGCCGCCTTTAGGGCCTCCTGGGTGTGGCTTCATGGTGACAAGACTGGAGGAGGCCCAGGCATCACATAGGAGGACGCAGGAAGAGGCAGTACCAGCCAGTTCTTCTCTGTGCTGTTTTGTTTGTTTTGCTTTTGTTTTGAGAGACAGGGTCT	GCATTCAGAGA	GGTAACCGGTCCAGCTCAATTAGGAGCAACAATCTGATTTCCTCAGTCCCCCCAGTCTCATGCAAAACACCCCACAGAAACACCAGAAGATGTTGCCCAAAGATCTGGCCCATCAGGTTGACACCAAATTAACCGTCACACCCGTCTCCTACTCCGCCCTCATCAGCCAGCCGCCTTTAGGGCCTCCTGGGTGTGGCTTCATGGTGACAAGACTGGAGGAGGCCCAGGCATCACATAGGAGGACGCAGGAAGAGGCAGTACCAGCCAGTTCTTCTCTGTGCTGTTTTGTTTGTTTTGCTTTTGTTTTGAGAGACAGGGTCTGCATTCAGAGAAGATCGGAAGAGCACACG	350
Long_RAND_TSS-chr5:40801977-40802127_-_BCrep1	chr5	40801935	40802237	-	motif:Six2(Homeobox)|GGGTAGAGTTAC|38|-/PU.1(ETS)|GAAGGAAGTG|283|+/Gata1(Zf)|ACCTTATCTT|88|-/NF1(CTF)|ACTGGGAGTAAGCCAG|67|+/NF1(CTF)|CTGGGAGTAAGCCAGG|68|-/SpliceDonor|ATGGTGAGTA|115|+/SpliceDonor|AAGGTAGGGA|202|+,tssPos:40802052,start:-185,end:117,tssOffset:185,		TCCTGCCCACTTATATTCCAATACATTTTACTGAGATGGGGTAGAGTTACAACAGATAGGTCAGGAAACTGGGAGTAAGCCAGGGTCTACCTTATCTTTGCTTCCCCCTGGTAGAATGGTGAGTATGTAAATATTATCTCTCCTGGATGGGTGGGGGATGGTGGAATATAGAGGACTGCTACTGTAGACCATGAGCTCTTTCAAGGTAGGGACTATGACTTTTCATTTTTTAGAAAAATGTAATTTTCTATAGCGTCTGGCAGTTAACAAAAGCTTGAAGAATGAAGGAAGTGAACATTTGGG	CGACTAGACGG	GGTAACCGGTCCAGCTCATCCTGCCCACTTATATTCCAATACATTTTACTGAGATGGGGTAGAGTTACAACAGATAGGTCAGGAAACTGGGAGTAAGCCAGGGTCTACCTTATCTTTGCTTCCCCCTGGTAGAATGGTGAGTATGTAAATATTATCTCTCCTGGATGGGTGGGGGATGGTGGAATATAGAGGACTGCTACTGTAGACCATGAGCTCTTTCAAGGTAGGGACTATGACTTTTCATTTTTTAGAAAAATGTAATTTTCTATAGCGTCTGGCAGTTAACAAAAGCTTGAAGAATGAAGGAAGTGAACATTTGGGCGACTAGACGGAGATCGGAAGAGCACACG	350
Long_RAND_TSS-chr5:40801977-40802127_-_BCrep2	chr5	40801935	40802237	-	motif:Six2(Homeobox)|GGGTAGAGTTAC|38|-/PU.1(ETS)|GAAGGAAGTG|283|+/Gata1(Zf)|ACCTTATCTT|88|-/NF1(CTF)|ACTGGGAGTAAGCCAG|67|+/NF1(CTF)|CTGGGAGTAAGCCAGG|68|-/SpliceDonor|ATGGTGAGTA|115|+/SpliceDonor|AAGGTAGGGA|202|+,start:-185,tssPos:40802052,end:117,tssOffset:185,		TCCTGCCCACTTATATTCCAATACATTTTACTGAGATGGGGTAGAGTTACAACAGATAGGTCAGGAAACTGGGAGTAAGCCAGGGTCTACCTTATCTTTGCTTCCCCCTGGTAGAATGGTGAGTATGTAAATATTATCTCTCCTGGATGGGTGGGGGATGGTGGAATATAGAGGACTGCTACTGTAGACCATGAGCTCTTTCAAGGTAGGGACTATGACTTTTCATTTTTTAGAAAAATGTAATTTTCTATAGCGTCTGGCAGTTAACAAAAGCTTGAAGAATGAAGGAAGTGAACATTTGGG	TCAGACTACTT	GGTAACCGGTCCAGCTCATCCTGCCCACTTATATTCCAATACATTTTACTGAGATGGGGTAGAGTTACAACAGATAGGTCAGGAAACTGGGAGTAAGCCAGGGTCTACCTTATCTTTGCTTCCCCCTGGTAGAATGGTGAGTATGTAAATATTATCTCTCCTGGATGGGTGGGGGATGGTGGAATATAGAGGACTGCTACTGTAGACCATGAGCTCTTTCAAGGTAGGGACTATGACTTTTCATTTTTTAGAAAAATGTAATTTTCTATAGCGTCTGGCAGTTAACAAAAGCTTGAAGAATGAAGGAAGTGAACATTTGGGTCAGACTACTTAGATCGGAAGAGCACACG	350
Long_RAND_TSS-chr5:42993459-42993609_+_BCrep1	chr5	42993349	42993651	+	tssOffset:185,end:117,tssPos:42993534,motif:Six2(Homeobox)|GCCTCAAGTTTC|98|-/AP-1(bZIP)|GTGACTCATT|32|+/AP-1(bZIP)|TGTGACTCAT|31|-,start:-185,		GATGTTTCGCCACAGAAAGGCTGAGTGACCCTGTGACTCATTTCCCAGCAACTCCGGGTTTCCTGTAGCCTAATCATAACAAACGCAGAGTTAGCCCTGCCTCAAGTTTCTTTTTTCTTTTTCTTTTTTTTTTTTTTTTTTTTTTTTTTTTTGAGACAGAGTTTCTTTCGTCCAGGCTAGAATGCAGTGGCGCCATCTCGGCGATCTCGGCTCACTGCAACCTCCACCTCCCGGGTTCAAGTGATTCTCCTGCCTCAGCCTCCCAAATAGCTGGGATTATAGGCGCCCGCCACCACACCCGGC	ACGCACCGCTT	GGTAACCGGTCCAGCTCAGATGTTTCGCCACAGAAAGGCTGAGTGACCCTGTGACTCATTTCCCAGCAACTCCGGGTTTCCTGTAGCCTAATCATAACAAACGCAGAGTTAGCCCTGCCTCAAGTTTCTTTTTTCTTTTTCTTTTTTTTTTTTTTTTTTTTTTTTTTTTTGAGACAGAGTTTCTTTCGTCCAGGCTAGAATGCAGTGGCGCCATCTCGGCGATCTCGGCTCACTGCAACCTCCACCTCCCGGGTTCAAGTGATTCTCCTGCCTCAGCCTCCCAAATAGCTGGGATTATAGGCGCCCGCCACCACACCCGGCACGCACCGCTTAGATCGGAAGAGCACACG	350
Long_RAND_TSS-chr5:42993459-42993609_+_BCrep2	chr5	42993349	42993651	+	tssOffset:185,motif:Six2(Homeobox)|GCCTCAAGTTTC|98|-/AP-1(bZIP)|GTGACTCATT|32|+/AP-1(bZIP)|TGTGACTCAT|31|-,start:-185,tssPos:42993534,end:117,		GATGTTTCGCCACAGAAAGGCTGAGTGACCCTGTGACTCATTTCCCAGCAACTCCGGGTTTCCTGTAGCCTAATCATAACAAACGCAGAGTTAGCCCTGCCTCAAGTTTCTTTTTTCTTTTTCTTTTTTTTTTTTTTTTTTTTTTTTTTTTTGAGACAGAGTTTCTTTCGTCCAGGCTAGAATGCAGTGGCGCCATCTCGGCGATCTCGGCTCACTGCAACCTCCACCTCCCGGGTTCAAGTGATTCTCCTGCCTCAGCCTCCCAAATAGCTGGGATTATAGGCGCCCGCCACCACACCCGGC	CGTGATTGAAG	GGTAACCGGTCCAGCTCAGATGTTTCGCCACAGAAAGGCTGAGTGACCCTGTGACTCATTTCCCAGCAACTCCGGGTTTCCTGTAGCCTAATCATAACAAACGCAGAGTTAGCCCTGCCTCAAGTTTCTTTTTTCTTTTTCTTTTTTTTTTTTTTTTTTTTTTTTTTTTTGAGACAGAGTTTCTTTCGTCCAGGCTAGAATGCAGTGGCGCCATCTCGGCGATCTCGGCTCACTGCAACCTCCACCTCCCGGGTTCAAGTGATTCTCCTGCCTCAGCCTCCCAAATAGCTGGGATTATAGGCGCCCGCCACCACACCCGGCCGTGATTGAAGAGATCGGAAGAGCACACG	350
Long_RAND_TSS-chr5:54325633-54325783_-_BCrep1	chr5	54325591	54325893	-	motif:Stat3(Stat)|TTTCTAGGAA|147|+/Gata1(Zf)|TAGATAAGCC|79|+/Gata1(Zf)|TGCTTATCAC|39|-/Meis1(Homeobox)|CCTGTCAGAG|202|-/SpliceDonor|ACCTCACCCT|60|-,start:-185,tssPos:54325708,end:117,tssOffset:185,		CCTATTTTTTCTTTGGCAGTTGCTTTCCTCCTCCAGTCATGCTTATCACCCTGGTCCAGAACCTCACCCTGTGCATTCTTAGATAAGCCTCAATGCCTTTTAACTGAAATATCTGCTTCTAGGCTCTTCCCCTACATTCTATCTTGTTTTCTAGGAATTAGTACTATTTTTAGAACATTACCTGGAGAGACTATAGTGGCTTCCTGTCAGAGCCTGATCTCCTCAACCATAACATTCAAGCCCTCCATCAACCGGACACATCTCACAACCTGATTTTGCCACTCCAGTCAGGCTGTTTAATAA	CATCTTGAACA	GGTAACCGGTCCAGCTCACCTATTTTTTCTTTGGCAGTTGCTTTCCTCCTCCAGTCATGCTTATCACCCTGGTCCAGAACCTCACCCTGTGCATTCTTAGATAAGCCTCAATGCCTTTTAACTGAAATATCTGCTTCTAGGCTCTTCCCCTACATTCTATCTTGTTTTCTAGGAATTAGTACTATTTTTAGAACATTACCTGGAGAGACTATAGTGGCTTCCTGTCAGAGCCTGATCTCCTCAACCATAACATTCAAGCCCTCCATCAACCGGACACATCTCACAACCTGATTTTGCCACTCCAGTCAGGCTGTTTAATAACATCTTGAACAAGATCGGAAGAGCACACG	350
Long_RAND_TSS-chr5:54325633-54325783_-_BCrep2	chr5	54325591	54325893	-	tssOffset:185,start:-185,motif:Stat3(Stat)|TTTCTAGGAA|147|+/Gata1(Zf)|TAGATAAGCC|79|+/Gata1(Zf)|TGCTTATCAC|39|-/Meis1(Homeobox)|CCTGTCAGAG|202|-/SpliceDonor|ACCTCACCCT|60|-,tssPos:54325708,end:117,		CCTATTTTTTCTTTGGCAGTTGCTTTCCTCCTCCAGTCATGCTTATCACCCTGGTCCAGAACCTCACCCTGTGCATTCTTAGATAAGCCTCAATGCCTTTTAACTGAAATATCTGCTTCTAGGCTCTTCCCCTACATTCTATCTTGTTTTCTAGGAATTAGTACTATTTTTAGAACATTACCTGGAGAGACTATAGTGGCTTCCTGTCAGAGCCTGATCTCCTCAACCATAACATTCAAGCCCTCCATCAACCGGACACATCTCACAACCTGATTTTGCCACTCCAGTCAGGCTGTTTAATAA	CACTAATAACC	GGTAACCGGTCCAGCTCACCTATTTTTTCTTTGGCAGTTGCTTTCCTCCTCCAGTCATGCTTATCACCCTGGTCCAGAACCTCACCCTGTGCATTCTTAGATAAGCCTCAATGCCTTTTAACTGAAATATCTGCTTCTAGGCTCTTCCCCTACATTCTATCTTGTTTTCTAGGAATTAGTACTATTTTTAGAACATTACCTGGAGAGACTATAGTGGCTTCCTGTCAGAGCCTGATCTCCTCAACCATAACATTCAAGCCCTCCATCAACCGGACACATCTCACAACCTGATTTTGCCACTCCAGTCAGGCTGTTTAATAACACTAATAACCAGATCGGAAGAGCACACG	350
Long_RAND_TSS-chr5:75236803-75236953_-_BCrep1	chr5	75236761	75237063	-	tssOffset:185,motif:Sp1(Zf)|GGGGGCGGGGCC|92|-/Elk1(ETS)|CACTTCCGGC|72|+/NRF1(NRF)|CTGCGCGCGCGC|49|+/NRF1(NRF)|GCGCGCGCGCGG|55|-/E2F4(E2F)|ACTTCCGGCC|73|-,start:-185,tssPos:75236878,end:117,		GAGAAACCGTGAAAAAAACACGCAGCGGCAGGCCACGCCCAGAGTAGGCCTGCGCGCGCGCGCGCGGCCTCCCACTTCCGGCCACGGGAGCTGGGGGCGGGGCCGAGCGCTGCGCAGGGCTCCGTCGTGTGGCGAGCGGCTGCCCCCTGTCTGCGACGAGCGGCGGGACCCGCGGGCCGCCTCGCAGACTGCTACCCCGCCGCGCTCGCGGCCGCCTGCGTCCTCCTCAGCAGCCCTGCGACAAGTCCCGGCTCCTGCTGCGATTATATTATTTTTATTTTTAATTCACAATTTCCCCTGGCC	CGATAGATTGT	GGTAACCGGTCCAGCTCAGAGAAACCGTGAAAAAAACACGCAGCGGCAGGCCACGCCCAGAGTAGGCCTGCGCGCGCGCGCGCGGCCTCCCACTTCCGGCCACGGGAGCTGGGGGCGGGGCCGAGCGCTGCGCAGGGCTCCGTCGTGTGGCGAGCGGCTGCCCCCTGTCTGCGACGAGCGGCGGGACCCGCGGGCCGCCTCGCAGACTGCTACCCCGCCGCGCTCGCGGCCGCCTGCGTCCTCCTCAGCAGCCCTGCGACAAGTCCCGGCTCCTGCTGCGATTATATTATTTTTATTTTTAATTCACAATTTCCCCTGGCCCGATAGATTGTAGATCGGAAGAGCACACG	350
Long_RAND_TSS-chr5:75236803-75236953_-_BCrep2	chr5	75236761	75237063	-	end:117,motif:Sp1(Zf)|GGGGGCGGGGCC|92|-/Elk1(ETS)|CACTTCCGGC|72|+/NRF1(NRF)|CTGCGCGCGCGC|49|+/NRF1(NRF)|GCGCGCGCGCGG|55|-/E2F4(E2F)|ACTTCCGGCC|73|-,tssPos:75236878,start:-185,tssOffset:185,		GAGAAACCGTGAAAAAAACACGCAGCGGCAGGCCACGCCCAGAGTAGGCCTGCGCGCGCGCGCGCGGCCTCCCACTTCCGGCCACGGGAGCTGGGGGCGGGGCCGAGCGCTGCGCAGGGCTCCGTCGTGTGGCGAGCGGCTGCCCCCTGTCTGCGACGAGCGGCGGGACCCGCGGGCCGCCTCGCAGACTGCTACCCCGCCGCGCTCGCGGCCGCCTGCGTCCTCCTCAGCAGCCCTGCGACAAGTCCCGGCTCCTGCTGCGATTATATTATTTTTATTTTTAATTCACAATTTCCCCTGGCC	ATTCGAGCATT	GGTAACCGGTCCAGCTCAGAGAAACCGTGAAAAAAACACGCAGCGGCAGGCCACGCCCAGAGTAGGCCTGCGCGCGCGCGCGCGGCCTCCCACTTCCGGCCACGGGAGCTGGGGGCGGGGCCGAGCGCTGCGCAGGGCTCCGTCGTGTGGCGAGCGGCTGCCCCCTGTCTGCGACGAGCGGCGGGACCCGCGGGCCGCCTCGCAGACTGCTACCCCGCCGCGCTCGCGGCCGCCTGCGTCCTCCTCAGCAGCCCTGCGACAAGTCCCGGCTCCTGCTGCGATTATATTATTTTTATTTTTAATTCACAATTTCCCCTGGCCATTCGAGCATTAGATCGGAAGAGCACACG	350
Long_RAND_TSS-chr5:83077277-83077427_-_BCrep1	chr5	83077235	83077537	-	end:117,motif:Elk1(ETS)|TACTTCCGCC|3|+/Elk1(ETS)|CTTTTCCGGT|41|+/Elk1(ETS)|CCCGGAAGGG|174|-/E2F4(E2F)|AAATCCCGCC|32|-/SpliceDonor|ATGGTAAGAA|214|+,tssPos:83077352,start:-185,tssOffset:185,		AGCTACTTCCGCCGGCCTGCGGGACGTGATCTAAATCCCGCCTTTTCCGGTGGAGAGGAGCCTATCCTAGTGTCTTAACCGCCCGTCTTGGTAGGCGGTGCCGTGACAAGCCCAACCGGACGGCTGGAGAGGGCGAGAAGGGCAGACGGGACATGCAGCCTCTTCCGCCTGAGCCCCGGAAGGGTGATGTGGCTGCGGCATCGCCGGCCTCGCTATGGTAAGAAGTGGGGCTCCCAGGTCGCGGTTGATCTTCGAGAAGGGGTTGTGGATCTAGACTAGGGCTGGAGTTTGTGCGGCAGCCCG	CGGAGCTTGAA	GGTAACCGGTCCAGCTCAAGCTACTTCCGCCGGCCTGCGGGACGTGATCTAAATCCCGCCTTTTCCGGTGGAGAGGAGCCTATCCTAGTGTCTTAACCGCCCGTCTTGGTAGGCGGTGCCGTGACAAGCCCAACCGGACGGCTGGAGAGGGCGAGAAGGGCAGACGGGACATGCAGCCTCTTCCGCCTGAGCCCCGGAAGGGTGATGTGGCTGCGGCATCGCCGGCCTCGCTATGGTAAGAAGTGGGGCTCCCAGGTCGCGGTTGATCTTCGAGAAGGGGTTGTGGATCTAGACTAGGGCTGGAGTTTGTGCGGCAGCCCGCGGAGCTTGAAAGATCGGAAGAGCACACG	350
Long_RAND_TSS-chr5:83077277-83077427_-_BCrep2	chr5	83077235	83077537	-	tssOffset:185,motif:Elk1(ETS)|TACTTCCGCC|3|+/Elk1(ETS)|CTTTTCCGGT|41|+/Elk1(ETS)|CCCGGAAGGG|174|-/E2F4(E2F)|AAATCCCGCC|32|-/SpliceDonor|ATGGTAAGAA|214|+,start:-185,tssPos:83077352,end:117,		AGCTACTTCCGCCGGCCTGCGGGACGTGATCTAAATCCCGCCTTTTCCGGTGGAGAGGAGCCTATCCTAGTGTCTTAACCGCCCGTCTTGGTAGGCGGTGCCGTGACAAGCCCAACCGGACGGCTGGAGAGGGCGAGAAGGGCAGACGGGACATGCAGCCTCTTCCGCCTGAGCCCCGGAAGGGTGATGTGGCTGCGGCATCGCCGGCCTCGCTATGGTAAGAAGTGGGGCTCCCAGGTCGCGGTTGATCTTCGAGAAGGGGTTGTGGATCTAGACTAGGGCTGGAGTTTGTGCGGCAGCCCG	TCGTCGCGGTT	GGTAACCGGTCCAGCTCAAGCTACTTCCGCCGGCCTGCGGGACGTGATCTAAATCCCGCCTTTTCCGGTGGAGAGGAGCCTATCCTAGTGTCTTAACCGCCCGTCTTGGTAGGCGGTGCCGTGACAAGCCCAACCGGACGGCTGGAGAGGGCGAGAAGGGCAGACGGGACATGCAGCCTCTTCCGCCTGAGCCCCGGAAGGGTGATGTGGCTGCGGCATCGCCGGCCTCGCTATGGTAAGAAGTGGGGCTCCCAGGTCGCGGTTGATCTTCGAGAAGGGGTTGTGGATCTAGACTAGGGCTGGAGTTTGTGCGGCAGCCCGTCGTCGCGGTTAGATCGGAAGAGCACACG	350
Long_RAND_TSS-chr5:94618498-94618648_-_BCrep1	chr5	94618456	94618758	-	tssOffset:185,motif:Elk1(ETS)|CATTTCCGGG|136|+/Elk1(ETS)|CCCGGAAGCG|119|-/E2F4(E2F)|ATTTCCCGCC|95|-/Meis1(Homeobox)|GTTGTCAGTG|148|-/SpliceDonor|CTGGTAAGTG|256|+,start:-185,tssPos:94618573,end:117,		GTGTCTGGGATGCTTCCTTCGGTGGCAGCGGCGGCAGGGGCGACGACTGCCGCTGCAGCACTCAACTGCTTCACGAATCCGGGCTCTGGGAAACAATTTCCCGCCGCGCGCTAGGCAGCCCCGGAAGCGATAGTACCATTTCCGGGTGGTTGTCAGTGACGCTCCGGAGCCGTCGCCAGGGTGGTAATACCTGGTGCAGAGCTTGAGTCTGGCCAGCGGGTCAGGCTCTTGCTAGATCAGCACCGGAGGTGGAAGACTGGTAAGTGATTTTACTGGGTTTTCTCCTGCGCCTGATATTAATGG	ATACAGATACG	GGTAACCGGTCCAGCTCAGTGTCTGGGATGCTTCCTTCGGTGGCAGCGGCGGCAGGGGCGACGACTGCCGCTGCAGCACTCAACTGCTTCACGAATCCGGGCTCTGGGAAACAATTTCCCGCCGCGCGCTAGGCAGCCCCGGAAGCGATAGTACCATTTCCGGGTGGTTGTCAGTGACGCTCCGGAGCCGTCGCCAGGGTGGTAATACCTGGTGCAGAGCTTGAGTCTGGCCAGCGGGTCAGGCTCTTGCTAGATCAGCACCGGAGGTGGAAGACTGGTAAGTGATTTTACTGGGTTTTCTCCTGCGCCTGATATTAATGGATACAGATACGAGATCGGAAGAGCACACG	350
Long_RAND_TSS-chr5:94618498-94618648_-_BCrep2	chr5	94618456	94618758	-	start:-185,motif:Elk1(ETS)|CATTTCCGGG|136|+/Elk1(ETS)|CCCGGAAGCG|119|-/E2F4(E2F)|ATTTCCCGCC|95|-/Meis1(Homeobox)|GTTGTCAGTG|148|-/SpliceDonor|CTGGTAAGTG|256|+,tssPos:94618573,end:117,tssOffset:185,		GTGTCTGGGATGCTTCCTTCGGTGGCAGCGGCGGCAGGGGCGACGACTGCCGCTGCAGCACTCAACTGCTTCACGAATCCGGGCTCTGGGAAACAATTTCCCGCCGCGCGCTAGGCAGCCCCGGAAGCGATAGTACCATTTCCGGGTGGTTGTCAGTGACGCTCCGGAGCCGTCGCCAGGGTGGTAATACCTGGTGCAGAGCTTGAGTCTGGCCAGCGGGTCAGGCTCTTGCTAGATCAGCACCGGAGGTGGAAGACTGGTAAGTGATTTTACTGGGTTTTCTCCTGCGCCTGATATTAATGG	TCACCAGTATT	GGTAACCGGTCCAGCTCAGTGTCTGGGATGCTTCCTTCGGTGGCAGCGGCGGCAGGGGCGACGACTGCCGCTGCAGCACTCAACTGCTTCACGAATCCGGGCTCTGGGAAACAATTTCCCGCCGCGCGCTAGGCAGCCCCGGAAGCGATAGTACCATTTCCGGGTGGTTGTCAGTGACGCTCCGGAGCCGTCGCCAGGGTGGTAATACCTGGTGCAGAGCTTGAGTCTGGCCAGCGGGTCAGGCTCTTGCTAGATCAGCACCGGAGGTGGAAGACTGGTAAGTGATTTTACTGGGTTTTCTCCTGCGCCTGATATTAATGGTCACCAGTATTAGATCGGAAGAGCACACG	350
Long_RAND_TSS-chr5:95723729-95723879_-_BCrep1	chr5	95723687	95723989	-	motif:Elk1(ETS)|ACAGGAAGTA|258|-/CDX4(Homeobox)|TAATTTATAGCC|64|-/CDX4(Homeobox)|TGTTTTATTGTA|32|-/PU.1(ETS)|ACAGGAAGTA|258|+/Gata1(Zf)|CAGATAAGCT|292|+/SpliceDonor|GTGGTAAGGG|238|+,tssPos:95723804,start:-185,end:117,tssOffset:185,		CTTTATCTCATCTATTAAAAATTTTCTGTTTGTGTTTTATTGTATTCTTAGTAACATATGCATGTAATTTATAGCCCTTGGGAGTGTGCTCACATTTTTTCCTGATGGGGTGCTCGGTCAAAAAAGTTCAGAGACTCCTGGCTGGTGCTTTGGGCTGTGCTCTGGAGGACAAGCTTAGAGACAGCACAGTGAAGCTGGGACTGCCAGGATGCAGAACACAGCACTGGGGCTGGCTACTGTGGTAAGGGAGGCTGCGAGACAGGAAGTAAAGGAGAGATAGGGAAAAGCAACACAGATAAGCTG	CCATGAGTCCG	GGTAACCGGTCCAGCTCACTTTATCTCATCTATTAAAAATTTTCTGTTTGTGTTTTATTGTATTCTTAGTAACATATGCATGTAATTTATAGCCCTTGGGAGTGTGCTCACATTTTTTCCTGATGGGGTGCTCGGTCAAAAAAGTTCAGAGACTCCTGGCTGGTGCTTTGGGCTGTGCTCTGGAGGACAAGCTTAGAGACAGCACAGTGAAGCTGGGACTGCCAGGATGCAGAACACAGCACTGGGGCTGGCTACTGTGGTAAGGGAGGCTGCGAGACAGGAAGTAAAGGAGAGATAGGGAAAAGCAACACAGATAAGCTGCCATGAGTCCGAGATCGGAAGAGCACACG	350
Long_RAND_TSS-chr5:95723729-95723879_-_BCrep2	chr5	95723687	95723989	-	tssOffset:185,motif:Elk1(ETS)|ACAGGAAGTA|258|-/CDX4(Homeobox)|TAATTTATAGCC|64|-/CDX4(Homeobox)|TGTTTTATTGTA|32|-/PU.1(ETS)|ACAGGAAGTA|258|+/Gata1(Zf)|CAGATAAGCT|292|+/SpliceDonor|GTGGTAAGGG|238|+,tssPos:95723804,start:-185,end:117,		CTTTATCTCATCTATTAAAAATTTTCTGTTTGTGTTTTATTGTATTCTTAGTAACATATGCATGTAATTTATAGCCCTTGGGAGTGTGCTCACATTTTTTCCTGATGGGGTGCTCGGTCAAAAAAGTTCAGAGACTCCTGGCTGGTGCTTTGGGCTGTGCTCTGGAGGACAAGCTTAGAGACAGCACAGTGAAGCTGGGACTGCCAGGATGCAGAACACAGCACTGGGGCTGGCTACTGTGGTAAGGGAGGCTGCGAGACAGGAAGTAAAGGAGAGATAGGGAAAAGCAACACAGATAAGCTG	TGGTAACTCAC	GGTAACCGGTCCAGCTCACTTTATCTCATCTATTAAAAATTTTCTGTTTGTGTTTTATTGTATTCTTAGTAACATATGCATGTAATTTATAGCCCTTGGGAGTGTGCTCACATTTTTTCCTGATGGGGTGCTCGGTCAAAAAAGTTCAGAGACTCCTGGCTGGTGCTTTGGGCTGTGCTCTGGAGGACAAGCTTAGAGACAGCACAGTGAAGCTGGGACTGCCAGGATGCAGAACACAGCACTGGGGCTGGCTACTGTGGTAAGGGAGGCTGCGAGACAGGAAGTAAAGGAGAGATAGGGAAAAGCAACACAGATAAGCTGTGGTAACTCACAGATCGGAAGAGCACACG	350
Long_RAND_TSS-chr5:98929542-98929692_-_BCrep1	chr5	98929500	98929802	-	tssOffset:185,start:-185,motif:Meis1(Homeobox)|GGCTGTCAAC|101|+,tssPos:98929617,end:117,		GGCGCCGCACCCGTCACCCCGCCCTCCGGGGAGGAACCTAGAAAGGAAGGGTGGTACATTTCTAAACCAGGCCACCCACACATGAATCAAGCGGCATCACAGGCTGTCAACAACCGGGTCTCTATTTTCTCTCCTCCTCCGGCGCCCCGCCCGTGCGGGACATCAGCTCCCAGGATGCGTCAATCGCAGATCGCCCAAGCGTAAGAGGTGGCGAGAGGCCACCACGGTTGCCCAACAGTTGCGTTCCCAGGCTGCCTGGTGTGACGCAGCAGCCCCCGCCCGGACCCTGAGGCCTGGCGCTCC	AGGAAGGTATT	GGTAACCGGTCCAGCTCAGGCGCCGCACCCGTCACCCCGCCCTCCGGGGAGGAACCTAGAAAGGAAGGGTGGTACATTTCTAAACCAGGCCACCCACACATGAATCAAGCGGCATCACAGGCTGTCAACAACCGGGTCTCTATTTTCTCTCCTCCTCCGGCGCCCCGCCCGTGCGGGACATCAGCTCCCAGGATGCGTCAATCGCAGATCGCCCAAGCGTAAGAGGTGGCGAGAGGCCACCACGGTTGCCCAACAGTTGCGTTCCCAGGCTGCCTGGTGTGACGCAGCAGCCCCCGCCCGGACCCTGAGGCCTGGCGCTCCAGGAAGGTATTAGATCGGAAGAGCACACG	350
Long_RAND_TSS-chr5:98929542-98929692_-_BCrep2	chr5	98929500	98929802	-	tssOffset:185,end:117,start:-185,motif:Meis1(Homeobox)|GGCTGTCAAC|101|+,tssPos:98929617,		GGCGCCGCACCCGTCACCCCGCCCTCCGGGGAGGAACCTAGAAAGGAAGGGTGGTACATTTCTAAACCAGGCCACCCACACATGAATCAAGCGGCATCACAGGCTGTCAACAACCGGGTCTCTATTTTCTCTCCTCCTCCGGCGCCCCGCCCGTGCGGGACATCAGCTCCCAGGATGCGTCAATCGCAGATCGCCCAAGCGTAAGAGGTGGCGAGAGGCCACCACGGTTGCCCAACAGTTGCGTTCCCAGGCTGCCTGGTGTGACGCAGCAGCCCCCGCCCGGACCCTGAGGCCTGGCGCTCC	TCGTTGCAGCC	GGTAACCGGTCCAGCTCAGGCGCCGCACCCGTCACCCCGCCCTCCGGGGAGGAACCTAGAAAGGAAGGGTGGTACATTTCTAAACCAGGCCACCCACACATGAATCAAGCGGCATCACAGGCTGTCAACAACCGGGTCTCTATTTTCTCTCCTCCTCCGGCGCCCCGCCCGTGCGGGACATCAGCTCCCAGGATGCGTCAATCGCAGATCGCCCAAGCGTAAGAGGTGGCGAGAGGCCACCACGGTTGCCCAACAGTTGCGTTCCCAGGCTGCCTGGTGTGACGCAGCAGCCCCCGCCCGGACCCTGAGGCCTGGCGCTCCTCGTTGCAGCCAGATCGGAAGAGCACACG	350
Long_RAND_TSS-chr6:111483824-111483974_+_BCrep1	chr6	111483714	111484016	+	tssPos:111483899,motif:Sp1(Zf)|GGGGGCGGTGCG|110|-/NRF1(NRF)|GCGCGGGCGCGG|134|-/TATA-Box(TBP)|GCCTATAAAAGG|152|-/SpliceDonor|CAGGTAACGC|80|+,start:-185,end:117,tssOffset:185,		GCCGCTGCGGCCTCGCGGGAGGGAAGGGCGGGCGGGCGGCGGAACGGGCGGGGCCGGGTGCGGACGCAGCCGGCCCTTCTCAGGTAACGCCGCGGCTCCGCGCGTGGCCCGGGGGCGGTGCGAAGGGTGGGGGCGCGCGGGCGCGGGCTTCGGCCTATAAAAGGGCCGCCCTGGCGTTCCCCCTTCCCGAACGTGCCGCGCGAGCCGCGGTGCCCCCTCCTCTTTGCTGCTGCAGTGTCTGCGCCGGGCCATTTAATGAGATTTATTCACGCACGGCTCTTCTCAGCTTTGCGAGGGGTTGGC	CTATCTTCGAG	GGTAACCGGTCCAGCTCAGCCGCTGCGGCCTCGCGGGAGGGAAGGGCGGGCGGGCGGCGGAACGGGCGGGGCCGGGTGCGGACGCAGCCGGCCCTTCTCAGGTAACGCCGCGGCTCCGCGCGTGGCCCGGGGGCGGTGCGAAGGGTGGGGGCGCGCGGGCGCGGGCTTCGGCCTATAAAAGGGCCGCCCTGGCGTTCCCCCTTCCCGAACGTGCCGCGCGAGCCGCGGTGCCCCCTCCTCTTTGCTGCTGCAGTGTCTGCGCCGGGCCATTTAATGAGATTTATTCACGCACGGCTCTTCTCAGCTTTGCGAGGGGTTGGCCTATCTTCGAGAGATCGGAAGAGCACACG	350
Long_RAND_TSS-chr6:111483824-111483974_+_BCrep2	chr6	111483714	111484016	+	tssOffset:185,end:117,motif:Sp1(Zf)|GGGGGCGGTGCG|110|-/NRF1(NRF)|GCGCGGGCGCGG|134|-/TATA-Box(TBP)|GCCTATAAAAGG|152|-/SpliceDonor|CAGGTAACGC|80|+,tssPos:111483899,start:-185,		GCCGCTGCGGCCTCGCGGGAGGGAAGGGCGGGCGGGCGGCGGAACGGGCGGGGCCGGGTGCGGACGCAGCCGGCCCTTCTCAGGTAACGCCGCGGCTCCGCGCGTGGCCCGGGGGCGGTGCGAAGGGTGGGGGCGCGCGGGCGCGGGCTTCGGCCTATAAAAGGGCCGCCCTGGCGTTCCCCCTTCCCGAACGTGCCGCGCGAGCCGCGGTGCCCCCTCCTCTTTGCTGCTGCAGTGTCTGCGCCGGGCCATTTAATGAGATTTATTCACGCACGGCTCTTCTCAGCTTTGCGAGGGGTTGGC	AACCGTGCGCT	GGTAACCGGTCCAGCTCAGCCGCTGCGGCCTCGCGGGAGGGAAGGGCGGGCGGGCGGCGGAACGGGCGGGGCCGGGTGCGGACGCAGCCGGCCCTTCTCAGGTAACGCCGCGGCTCCGCGCGTGGCCCGGGGGCGGTGCGAAGGGTGGGGGCGCGCGGGCGCGGGCTTCGGCCTATAAAAGGGCCGCCCTGGCGTTCCCCCTTCCCGAACGTGCCGCGCGAGCCGCGGTGCCCCCTCCTCTTTGCTGCTGCAGTGTCTGCGCCGGGCCATTTAATGAGATTTATTCACGCACGGCTCTTCTCAGCTTTGCGAGGGGTTGGCAACCGTGCGCTAGATCGGAAGAGCACACG	350
Long_RAND_TSS-chr6:119312051-119312201_+_BCrep1	chr6	119311941	119312243	+	tssOffset:185,motif:NFIL3(bZIP)|CTTATATAACAGTCC|103|+/NFIL3(bZIP)|GCTCACTTATATAAC|98|-/AP-1(bZIP)|CTGATTCAGG|201|+/AP-1(bZIP)|TCTGATTCAG|200|-/p63(p53)|TTAACGGGTCTCAGCCTGCA|35|+,start:-185,tssPos:119312126,end:117,		ATTAAAAATTAGTTTGGTGTTGGCGGGCTCTTGAATTAACGGGTCTCAGCCTGCAGTGAGGAAATAACCTAGAGACCAACAGACAGAGGCCATGTTTGGCTCACTTATATAACAGTCCGCTGTTTGTCATGAAAGGGAAGAAGTTCTGTGGTCCAGTGATACTCATGTCCCTGCTGTTCTTGGGGACACAAGGGGCTGTGTCTGATTCAGGCAAGGTCTGAGGTGGAAGAGCAATCTAACTCACTGATTGTTAAACCTGAAAGTGATGTGCCATTTCTCTTAAAACTACACTTAGGGTTGATG	ACATACACTCA	GGTAACCGGTCCAGCTCAATTAAAAATTAGTTTGGTGTTGGCGGGCTCTTGAATTAACGGGTCTCAGCCTGCAGTGAGGAAATAACCTAGAGACCAACAGACAGAGGCCATGTTTGGCTCACTTATATAACAGTCCGCTGTTTGTCATGAAAGGGAAGAAGTTCTGTGGTCCAGTGATACTCATGTCCCTGCTGTTCTTGGGGACACAAGGGGCTGTGTCTGATTCAGGCAAGGTCTGAGGTGGAAGAGCAATCTAACTCACTGATTGTTAAACCTGAAAGTGATGTGCCATTTCTCTTAAAACTACACTTAGGGTTGATGACATACACTCAAGATCGGAAGAGCACACG	350
Long_RAND_TSS-chr6:119312051-119312201_+_BCrep2	chr6	119311941	119312243	+	tssOffset:185,end:117,motif:NFIL3(bZIP)|CTTATATAACAGTCC|103|+/NFIL3(bZIP)|GCTCACTTATATAAC|98|-/AP-1(bZIP)|CTGATTCAGG|201|+/AP-1(bZIP)|TCTGATTCAG|200|-/p63(p53)|TTAACGGGTCTCAGCCTGCA|35|+,tssPos:119312126,start:-185,		ATTAAAAATTAGTTTGGTGTTGGCGGGCTCTTGAATTAACGGGTCTCAGCCTGCAGTGAGGAAATAACCTAGAGACCAACAGACAGAGGCCATGTTTGGCTCACTTATATAACAGTCCGCTGTTTGTCATGAAAGGGAAGAAGTTCTGTGGTCCAGTGATACTCATGTCCCTGCTGTTCTTGGGGACACAAGGGGCTGTGTCTGATTCAGGCAAGGTCTGAGGTGGAAGAGCAATCTAACTCACTGATTGTTAAACCTGAAAGTGATGTGCCATTTCTCTTAAAACTACACTTAGGGTTGATG	GAGCCGCATGT	GGTAACCGGTCCAGCTCAATTAAAAATTAGTTTGGTGTTGGCGGGCTCTTGAATTAACGGGTCTCAGCCTGCAGTGAGGAAATAACCTAGAGACCAACAGACAGAGGCCATGTTTGGCTCACTTATATAACAGTCCGCTGTTTGTCATGAAAGGGAAGAAGTTCTGTGGTCCAGTGATACTCATGTCCCTGCTGTTCTTGGGGACACAAGGGGCTGTGTCTGATTCAGGCAAGGTCTGAGGTGGAAGAGCAATCTAACTCACTGATTGTTAAACCTGAAAGTGATGTGCCATTTCTCTTAAAACTACACTTAGGGTTGATGGAGCCGCATGTAGATCGGAAGAGCACACG	350
Long_RAND_TSS-chr6:125986475-125986625_+_BCrep1	chr6	125986365	125986667	+	end:117,start:-185,motif:Elk1(ETS)|AGCTTCCGCT|79|+/Elk1(ETS)|CGCTTCCGGC|85|+/Elk1(ETS)|TCCGGAACTT|275|-/NRF1(NRF)|CCGCGCAGGCGC|158|+/NRF1(NRF)|GCGCAGGCGCAC|160|-/E2F4(E2F)|GCTTCCGGCC|86|-/SpliceDonor|CCGGTGAGTC|255|+,tssPos:125986550,tssOffset:185,		GGTGAGGAAGCCCCTCCCACAGCGGCCGGAGTTTCGGACTCGGAGCGCGAGAAACGTCGGGATAGCGCCTGCCTCGCAGAGCTTCCGCTTCCGGCCCTTCAGGCTCTGTCTCTGTGGAGACTGGGCTTTGGGAGGGAGAAAGAGGGACCTAGCGCGGGCCGCGCAGGCGCACGGTGGGCAGCTGCAATGGCGCTGTCGTGTACCCTTAACAGGTATCTGCTCCTCATGGCGCAGGAGCATCTGGAGTTCCGCCTGCCGGTGAGTCCGTAGCGCCCTCCGGAACTTCCGACGGAAGAGGACGCT	CAATACCTTCA	GGTAACCGGTCCAGCTCAGGTGAGGAAGCCCCTCCCACAGCGGCCGGAGTTTCGGACTCGGAGCGCGAGAAACGTCGGGATAGCGCCTGCCTCGCAGAGCTTCCGCTTCCGGCCCTTCAGGCTCTGTCTCTGTGGAGACTGGGCTTTGGGAGGGAGAAAGAGGGACCTAGCGCGGGCCGCGCAGGCGCACGGTGGGCAGCTGCAATGGCGCTGTCGTGTACCCTTAACAGGTATCTGCTCCTCATGGCGCAGGAGCATCTGGAGTTCCGCCTGCCGGTGAGTCCGTAGCGCCCTCCGGAACTTCCGACGGAAGAGGACGCTCAATACCTTCAAGATCGGAAGAGCACACG	350
Long_RAND_TSS-chr6:125986475-125986625_+_BCrep2	chr6	125986365	125986667	+	end:117,tssPos:125986550,motif:Elk1(ETS)|AGCTTCCGCT|79|+/Elk1(ETS)|CGCTTCCGGC|85|+/Elk1(ETS)|TCCGGAACTT|275|-/NRF1(NRF)|CCGCGCAGGCGC|158|+/NRF1(NRF)|GCGCAGGCGCAC|160|-/E2F4(E2F)|GCTTCCGGCC|86|-/SpliceDonor|CCGGTGAGTC|255|+,start:-185,tssOffset:185,		GGTGAGGAAGCCCCTCCCACAGCGGCCGGAGTTTCGGACTCGGAGCGCGAGAAACGTCGGGATAGCGCCTGCCTCGCAGAGCTTCCGCTTCCGGCCCTTCAGGCTCTGTCTCTGTGGAGACTGGGCTTTGGGAGGGAGAAAGAGGGACCTAGCGCGGGCCGCGCAGGCGCACGGTGGGCAGCTGCAATGGCGCTGTCGTGTACCCTTAACAGGTATCTGCTCCTCATGGCGCAGGAGCATCTGGAGTTCCGCCTGCCGGTGAGTCCGTAGCGCCCTCCGGAACTTCCGACGGAAGAGGACGCT	CAAGAACTCGG	GGTAACCGGTCCAGCTCAGGTGAGGAAGCCCCTCCCACAGCGGCCGGAGTTTCGGACTCGGAGCGCGAGAAACGTCGGGATAGCGCCTGCCTCGCAGAGCTTCCGCTTCCGGCCCTTCAGGCTCTGTCTCTGTGGAGACTGGGCTTTGGGAGGGAGAAAGAGGGACCTAGCGCGGGCCGCGCAGGCGCACGGTGGGCAGCTGCAATGGCGCTGTCGTGTACCCTTAACAGGTATCTGCTCCTCATGGCGCAGGAGCATCTGGAGTTCCGCCTGCCGGTGAGTCCGTAGCGCCCTCCGGAACTTCCGACGGAAGAGGACGCTCAAGAACTCGGAGATCGGAAGAGCACACG	350
Long_RAND_TSS-chr6:131628156-131628306_-_BCrep1	chr6	131628114	131628416	-	tssOffset:185,end:117,start:-185,motif:CTCF(Zf)|CAGCCGGGAGGTGGCGGCCT|0|-/SpliceDonor|CAGGTAAAGC|223|+,tssPos:131628231,		CAGCCGGGAGGTGGCGGCCTGCGGTCGACGATGCCTCCGGGGTCCTTGGGCTCAAGGTTCCGTTTGGGGGCGCTCTCGTCCGGCTTGCGGGCCGCCCTTCTCCACAGACGGAACCTTCTGGTGGCGCCGCTGGTTTCTGCGGGGTTTGCAAACGGCGCGTACCGGGCCCTTCCCGTCTTCCGTACAGGTTCCTGCTGTTGGCTGGGCTCGGGAGGGAACGCTCCAGGTAAAGCGCTGGGGGAGGAAGCGACGCCGAGGAGCTACGGTTTCCTCCAGAGGTCTCCGCCCCTCTGCCCCTATATT	GATAGTCCGCC	GGTAACCGGTCCAGCTCACAGCCGGGAGGTGGCGGCCTGCGGTCGACGATGCCTCCGGGGTCCTTGGGCTCAAGGTTCCGTTTGGGGGCGCTCTCGTCCGGCTTGCGGGCCGCCCTTCTCCACAGACGGAACCTTCTGGTGGCGCCGCTGGTTTCTGCGGGGTTTGCAAACGGCGCGTACCGGGCCCTTCCCGTCTTCCGTACAGGTTCCTGCTGTTGGCTGGGCTCGGGAGGGAACGCTCCAGGTAAAGCGCTGGGGGAGGAAGCGACGCCGAGGAGCTACGGTTTCCTCCAGAGGTCTCCGCCCCTCTGCCCCTATATTGATAGTCCGCCAGATCGGAAGAGCACACG	350
Long_RAND_TSS-chr6:131628156-131628306_-_BCrep2	chr6	131628114	131628416	-	tssOffset:185,tssPos:131628231,motif:CTCF(Zf)|CAGCCGGGAGGTGGCGGCCT|0|-/SpliceDonor|CAGGTAAAGC|223|+,start:-185,end:117,		CAGCCGGGAGGTGGCGGCCTGCGGTCGACGATGCCTCCGGGGTCCTTGGGCTCAAGGTTCCGTTTGGGGGCGCTCTCGTCCGGCTTGCGGGCCGCCCTTCTCCACAGACGGAACCTTCTGGTGGCGCCGCTGGTTTCTGCGGGGTTTGCAAACGGCGCGTACCGGGCCCTTCCCGTCTTCCGTACAGGTTCCTGCTGTTGGCTGGGCTCGGGAGGGAACGCTCCAGGTAAAGCGCTGGGGGAGGAAGCGACGCCGAGGAGCTACGGTTTCCTCCAGAGGTCTCCGCCCCTCTGCCCCTATATT	GACAGTAATGG	GGTAACCGGTCCAGCTCACAGCCGGGAGGTGGCGGCCTGCGGTCGACGATGCCTCCGGGGTCCTTGGGCTCAAGGTTCCGTTTGGGGGCGCTCTCGTCCGGCTTGCGGGCCGCCCTTCTCCACAGACGGAACCTTCTGGTGGCGCCGCTGGTTTCTGCGGGGTTTGCAAACGGCGCGTACCGGGCCCTTCCCGTCTTCCGTACAGGTTCCTGCTGTTGGCTGGGCTCGGGAGGGAACGCTCCAGGTAAAGCGCTGGGGGAGGAAGCGACGCCGAGGAGCTACGGTTTCCTCCAGAGGTCTCCGCCCCTCTGCCCCTATATTGACAGTAATGGAGATCGGAAGAGCACACG	350
Long_RAND_TSS-chr6:146887400-146887550_+_BCrep1	chr6	146887290	146887592	+	end:117,start:-185,motif:CDX4(Homeobox)|TGTTTTATGAGG|239|-/TATA-Box(TBP)|CTTTTTAGACCA|43|+/TATA-Box(TBP)|GACCATATAGGG|50|-/Meis1(Homeobox)|AACTGTCAAG|92|+/Rfx2(HTH)|TGTTGCCATGGCATT|73|-,tssPos:146887475,tssOffset:185,		CCAGGAAAGGGGTGGACAATCCCCAGAATTGAGGGTTCCTCCTCTTTTTAGACCATATAGGGTAACTTCCTGATGTTGCCATGGCATTTGTAAACTGTCAAGGCGCTGGTGGGAGTGTCTTTTAGCATGCAAATGCATCATAATTAGCATATAATGAGCAGTGCGGACGACCAGAGGTCAGTTTCACTTTTGTTGTGATTTTGGTTTTAGTGGGTTTTGGCCAGTTTCTTTACCACCACTGTTTTATGAGGAAGGTCTTTGTGACCTGTATTTTGTGCTGACCTCATATTTCATTCTGTGACT	GATACAGCGAA	GGTAACCGGTCCAGCTCACCAGGAAAGGGGTGGACAATCCCCAGAATTGAGGGTTCCTCCTCTTTTTAGACCATATAGGGTAACTTCCTGATGTTGCCATGGCATTTGTAAACTGTCAAGGCGCTGGTGGGAGTGTCTTTTAGCATGCAAATGCATCATAATTAGCATATAATGAGCAGTGCGGACGACCAGAGGTCAGTTTCACTTTTGTTGTGATTTTGGTTTTAGTGGGTTTTGGCCAGTTTCTTTACCACCACTGTTTTATGAGGAAGGTCTTTGTGACCTGTATTTTGTGCTGACCTCATATTTCATTCTGTGACTGATACAGCGAAAGATCGGAAGAGCACACG	350
Long_RAND_TSS-chr6:146887400-146887550_+_BCrep2	chr6	146887290	146887592	+	motif:CDX4(Homeobox)|TGTTTTATGAGG|239|-/TATA-Box(TBP)|CTTTTTAGACCA|43|+/TATA-Box(TBP)|GACCATATAGGG|50|-/Meis1(Homeobox)|AACTGTCAAG|92|+/Rfx2(HTH)|TGTTGCCATGGCATT|73|-,tssPos:146887475,start:-185,end:117,tssOffset:185,		CCAGGAAAGGGGTGGACAATCCCCAGAATTGAGGGTTCCTCCTCTTTTTAGACCATATAGGGTAACTTCCTGATGTTGCCATGGCATTTGTAAACTGTCAAGGCGCTGGTGGGAGTGTCTTTTAGCATGCAAATGCATCATAATTAGCATATAATGAGCAGTGCGGACGACCAGAGGTCAGTTTCACTTTTGTTGTGATTTTGGTTTTAGTGGGTTTTGGCCAGTTTCTTTACCACCACTGTTTTATGAGGAAGGTCTTTGTGACCTGTATTTTGTGCTGACCTCATATTTCATTCTGTGACT	AGATTCCTACC	GGTAACCGGTCCAGCTCACCAGGAAAGGGGTGGACAATCCCCAGAATTGAGGGTTCCTCCTCTTTTTAGACCATATAGGGTAACTTCCTGATGTTGCCATGGCATTTGTAAACTGTCAAGGCGCTGGTGGGAGTGTCTTTTAGCATGCAAATGCATCATAATTAGCATATAATGAGCAGTGCGGACGACCAGAGGTCAGTTTCACTTTTGTTGTGATTTTGGTTTTAGTGGGTTTTGGCCAGTTTCTTTACCACCACTGTTTTATGAGGAAGGTCTTTGTGACCTGTATTTTGTGCTGACCTCATATTTCATTCTGTGACTAGATTCCTACCAGATCGGAAGAGCACACG	350
Long_RAND_TSS-chr6:158031496-158031646_+_BCrep1	chr6	158031386	158031688	+	tssOffset:185,end:117,motif:AP-1(bZIP)|CTGAGTCACC|169|+/AP-1(bZIP)|ACTGAGTCAC|168|-/PU.1(ETS)|GGAGGAAGTA|73|+/RUNX-AML(Runt)|TGACCACAAC|160|-,tssPos:158031571,start:-185,		GGGGATTCACGAGGTGGAGGCTGAGAGGAGCTTTGGAAGGAGGAGCCCCATGGTGTCCCTTTCTGAAGGGAGAGGAGGAAGTAACTCTGGAGGTCGCCAGGCTCCTCAGCTGTAACACGCCAGGGCGTGGTGTTTAGGCTCAGGGTGGAGCCCCCAGAACTGACCACAACTGAGTCACCACGGGCAGTGTGGTTCTGGGCTTGATCGCCTGAACCCCCACTGTTGTGGCGCAGCGTGAGGTCTGGAGACCCACAGCAGGAGTCAGATGGGGTCAACGCTCAGCGTGGCTGGCACATAAGGCAG	ATTCGGTGTAT	GGTAACCGGTCCAGCTCAGGGGATTCACGAGGTGGAGGCTGAGAGGAGCTTTGGAAGGAGGAGCCCCATGGTGTCCCTTTCTGAAGGGAGAGGAGGAAGTAACTCTGGAGGTCGCCAGGCTCCTCAGCTGTAACACGCCAGGGCGTGGTGTTTAGGCTCAGGGTGGAGCCCCCAGAACTGACCACAACTGAGTCACCACGGGCAGTGTGGTTCTGGGCTTGATCGCCTGAACCCCCACTGTTGTGGCGCAGCGTGAGGTCTGGAGACCCACAGCAGGAGTCAGATGGGGTCAACGCTCAGCGTGGCTGGCACATAAGGCAGATTCGGTGTATAGATCGGAAGAGCACACG	350
Long_RAND_TSS-chr6:158031496-158031646_+_BCrep2	chr6	158031386	158031688	+	tssOffset:185,end:117,motif:AP-1(bZIP)|CTGAGTCACC|169|+/AP-1(bZIP)|ACTGAGTCAC|168|-/PU.1(ETS)|GGAGGAAGTA|73|+/RUNX-AML(Runt)|TGACCACAAC|160|-,tssPos:158031571,start:-185,		GGGGATTCACGAGGTGGAGGCTGAGAGGAGCTTTGGAAGGAGGAGCCCCATGGTGTCCCTTTCTGAAGGGAGAGGAGGAAGTAACTCTGGAGGTCGCCAGGCTCCTCAGCTGTAACACGCCAGGGCGTGGTGTTTAGGCTCAGGGTGGAGCCCCCAGAACTGACCACAACTGAGTCACCACGGGCAGTGTGGTTCTGGGCTTGATCGCCTGAACCCCCACTGTTGTGGCGCAGCGTGAGGTCTGGAGACCCACAGCAGGAGTCAGATGGGGTCAACGCTCAGCGTGGCTGGCACATAAGGCAG	CGATTGGAGGT	GGTAACCGGTCCAGCTCAGGGGATTCACGAGGTGGAGGCTGAGAGGAGCTTTGGAAGGAGGAGCCCCATGGTGTCCCTTTCTGAAGGGAGAGGAGGAAGTAACTCTGGAGGTCGCCAGGCTCCTCAGCTGTAACACGCCAGGGCGTGGTGTTTAGGCTCAGGGTGGAGCCCCCAGAACTGACCACAACTGAGTCACCACGGGCAGTGTGGTTCTGGGCTTGATCGCCTGAACCCCCACTGTTGTGGCGCAGCGTGAGGTCTGGAGACCCACAGCAGGAGTCAGATGGGGTCAACGCTCAGCGTGGCTGGCACATAAGGCAGCGATTGGAGGTAGATCGGAAGAGCACACG	350
Long_RAND_TSS-chr6:159726875-159727025_-_BCrep1	chr6	159726833	159727135	-	tssOffset:185,end:117,start:-185,motif:Sp1(Zf)|AGGGGCGGGCCA|28|-/NFY(CCAAT)|GTGATTGGCC|155|-/SpliceDonor|AGCTCACCTG|275|-,tssPos:159726950,		AAGCTCAGTAAGGGAAGCGGCCGAGGGGAGGGGCGGGCCAGCGAGGTCGGAGGTCAGCCCCAGGGCATCACGGGAAGGGAAGGTGGAAGTACTCGCCGGGGCCACCTGCGGCTGCGGGGCTGCCTCGTGCGGAGGGATCTGGGCGAAGGCGGCGCGTGATTGGCCGCTCTGTGTTCGTGACGCTCATCCGTGATGCTTCCGCGTGTCGGAGGACCAGGTGCCACCTCAAGAGAGAGGCCGTGGGCGGCGAGCCGCGGGCGTTTACTCTTAGCAGAAGCTCACCTGTAAGTTTTGAGAACTTAG	ACCACCGTCAC	GGTAACCGGTCCAGCTCAAAGCTCAGTAAGGGAAGCGGCCGAGGGGAGGGGCGGGCCAGCGAGGTCGGAGGTCAGCCCCAGGGCATCACGGGAAGGGAAGGTGGAAGTACTCGCCGGGGCCACCTGCGGCTGCGGGGCTGCCTCGTGCGGAGGGATCTGGGCGAAGGCGGCGCGTGATTGGCCGCTCTGTGTTCGTGACGCTCATCCGTGATGCTTCCGCGTGTCGGAGGACCAGGTGCCACCTCAAGAGAGAGGCCGTGGGCGGCGAGCCGCGGGCGTTTACTCTTAGCAGAAGCTCACCTGTAAGTTTTGAGAACTTAGACCACCGTCACAGATCGGAAGAGCACACG	350
Long_RAND_TSS-chr6:159726875-159727025_-_BCrep2	chr6	159726833	159727135	-	end:117,start:-185,motif:Sp1(Zf)|AGGGGCGGGCCA|28|-/NFY(CCAAT)|GTGATTGGCC|155|-/SpliceDonor|AGCTCACCTG|275|-,tssPos:159726950,tssOffset:185,		AAGCTCAGTAAGGGAAGCGGCCGAGGGGAGGGGCGGGCCAGCGAGGTCGGAGGTCAGCCCCAGGGCATCACGGGAAGGGAAGGTGGAAGTACTCGCCGGGGCCACCTGCGGCTGCGGGGCTGCCTCGTGCGGAGGGATCTGGGCGAAGGCGGCGCGTGATTGGCCGCTCTGTGTTCGTGACGCTCATCCGTGATGCTTCCGCGTGTCGGAGGACCAGGTGCCACCTCAAGAGAGAGGCCGTGGGCGGCGAGCCGCGGGCGTTTACTCTTAGCAGAAGCTCACCTGTAAGTTTTGAGAACTTAG	GTGCCAACTAG	GGTAACCGGTCCAGCTCAAAGCTCAGTAAGGGAAGCGGCCGAGGGGAGGGGCGGGCCAGCGAGGTCGGAGGTCAGCCCCAGGGCATCACGGGAAGGGAAGGTGGAAGTACTCGCCGGGGCCACCTGCGGCTGCGGGGCTGCCTCGTGCGGAGGGATCTGGGCGAAGGCGGCGCGTGATTGGCCGCTCTGTGTTCGTGACGCTCATCCGTGATGCTTCCGCGTGTCGGAGGACCAGGTGCCACCTCAAGAGAGAGGCCGTGGGCGGCGAGCCGCGGGCGTTTACTCTTAGCAGAAGCTCACCTGTAAGTTTTGAGAACTTAGGTGCCAACTAGAGATCGGAAGAGCACACG	350
Long_RAND_TSS-chr6:17843543-17843693_+_BCrep1	chr6	17843433	17843735	+	motif:Elk1(ETS)|GACTTCCTGT|227|+/CRE(bZIP)|CTCACGTCATTG|254|-/Stat3(Stat)|CTTCCAAGAA|3|+/Stat3(Stat)|TTCCAAGAAA|4|-/PU.1(ETS)|GACTTCCTGT|227|-/RUNX-AML(Runt)|CCTGTGGTTT|61|+/Meis1(Homeobox)|ATTGTCAGTG|262|-/Meis1(Homeobox)|GCTGACAGAA|50|-,tssPos:17843618,start:-185,end:117,tssOffset:185,		GGGCTTCCAAGAAAACTGTTGTTCTTCTGATAAAAGAAGGTACAAATTCAGCTGACAGAAGCCTGTGGTTTTTTGCCCTTCCTCCTTTTTCCTTCTTCCAGTTTGTACCACAGATATGGATACGATGTTTGGAATGATAGAGCTATCCTGAGATCATGAAGATGACATGAACACACATTAAAGTTAGTAGAGCTGTGTGCATTTCTGAGGTGCTGTACCAGCCTCTGGACTTCCTGTTAAATGAGAAAAATTAACTCACGTCATTGTCAGTGTAGCTGGTTTCTGTTGCTTAGAGCAGAATGC	TGTATTCGTGA	GGTAACCGGTCCAGCTCAGGGCTTCCAAGAAAACTGTTGTTCTTCTGATAAAAGAAGGTACAAATTCAGCTGACAGAAGCCTGTGGTTTTTTGCCCTTCCTCCTTTTTCCTTCTTCCAGTTTGTACCACAGATATGGATACGATGTTTGGAATGATAGAGCTATCCTGAGATCATGAAGATGACATGAACACACATTAAAGTTAGTAGAGCTGTGTGCATTTCTGAGGTGCTGTACCAGCCTCTGGACTTCCTGTTAAATGAGAAAAATTAACTCACGTCATTGTCAGTGTAGCTGGTTTCTGTTGCTTAGAGCAGAATGCTGTATTCGTGAAGATCGGAAGAGCACACG	350
Long_RAND_TSS-chr6:17843543-17843693_+_BCrep2	chr6	17843433	17843735	+	tssOffset:185,end:117,tssPos:17843618,motif:Elk1(ETS)|GACTTCCTGT|227|+/CRE(bZIP)|CTCACGTCATTG|254|-/Stat3(Stat)|CTTCCAAGAA|3|+/Stat3(Stat)|TTCCAAGAAA|4|-/PU.1(ETS)|GACTTCCTGT|227|-/RUNX-AML(Runt)|CCTGTGGTTT|61|+/Meis1(Homeobox)|ATTGTCAGTG|262|-/Meis1(Homeobox)|GCTGACAGAA|50|-,start:-185,		GGGCTTCCAAGAAAACTGTTGTTCTTCTGATAAAAGAAGGTACAAATTCAGCTGACAGAAGCCTGTGGTTTTTTGCCCTTCCTCCTTTTTCCTTCTTCCAGTTTGTACCACAGATATGGATACGATGTTTGGAATGATAGAGCTATCCTGAGATCATGAAGATGACATGAACACACATTAAAGTTAGTAGAGCTGTGTGCATTTCTGAGGTGCTGTACCAGCCTCTGGACTTCCTGTTAAATGAGAAAAATTAACTCACGTCATTGTCAGTGTAGCTGGTTTCTGTTGCTTAGAGCAGAATGC	ACCACTGTCGG	GGTAACCGGTCCAGCTCAGGGCTTCCAAGAAAACTGTTGTTCTTCTGATAAAAGAAGGTACAAATTCAGCTGACAGAAGCCTGTGGTTTTTTGCCCTTCCTCCTTTTTCCTTCTTCCAGTTTGTACCACAGATATGGATACGATGTTTGGAATGATAGAGCTATCCTGAGATCATGAAGATGACATGAACACACATTAAAGTTAGTAGAGCTGTGTGCATTTCTGAGGTGCTGTACCAGCCTCTGGACTTCCTGTTAAATGAGAAAAATTAACTCACGTCATTGTCAGTGTAGCTGGTTTCTGTTGCTTAGAGCAGAATGCACCACTGTCGGAGATCGGAAGAGCACACG	350
Long_RAND_TSS-chr6:19804854-19805004_+_BCrep1	chr6	19804744	19805046	+	motif:NFY(CCAAT)|AGCCAATGAA|126|+/CRE(bZIP)|GGGTGACGTCAC|84|+/CRE(bZIP)|GTGACGTCACGC|86|-/NFIL3(bZIP)|AATGGGTGACGTCAC|81|-/E2F4(E2F)|GGCGCGAGAC|217|+/AP-1(bZIP)|ATGAATCAGC|131|+/AP-1(bZIP)|AATGAATCAG|130|-/Meis1(Homeobox)|GTTGTCAGGG|25|-/Rfx2(HTH)|GTTGTCAGGGCGACC|25|+/Rfx2(HTH)|CGTTGTCAGGGCGAC|24|-,tssPos:19804929,start:-185,end:117,tssOffset:185,		AGTCATTGTGCGGGCTGGCGTCTGCGTTGTCAGGGCGACCGCCCGGCCGGCGCCAGCGGAGCGGGGGAGGCGGGCTCCGTGAATGGGTGACGTCACGCAGCCGGCGCCAGGCAGTCTGGGCGGCCGAGCCAATGAATCAGCTGTCCGGGGGAGGCAGCGCAGCGCGGCGCGCGGGAGCTGGGTGCAGGAATGCGCCTGGAGCCGCGCGGCCCGGGAGGGCGCGAGACGTCTCCGCCCGCCTGGTCGCCCCGCGGCGGCCAGAGGTCCCAGCGTCCCAGGCTCGGCCATTCCGGTGCCCCCCAC	GAACTCGCGTC	GGTAACCGGTCCAGCTCAAGTCATTGTGCGGGCTGGCGTCTGCGTTGTCAGGGCGACCGCCCGGCCGGCGCCAGCGGAGCGGGGGAGGCGGGCTCCGTGAATGGGTGACGTCACGCAGCCGGCGCCAGGCAGTCTGGGCGGCCGAGCCAATGAATCAGCTGTCCGGGGGAGGCAGCGCAGCGCGGCGCGCGGGAGCTGGGTGCAGGAATGCGCCTGGAGCCGCGCGGCCCGGGAGGGCGCGAGACGTCTCCGCCCGCCTGGTCGCCCCGCGGCGGCCAGAGGTCCCAGCGTCCCAGGCTCGGCCATTCCGGTGCCCCCCACGAACTCGCGTCAGATCGGAAGAGCACACG	350
Long_RAND_TSS-chr6:19804854-19805004_+_BCrep2	chr6	19804744	19805046	+	tssOffset:185,end:117,tssPos:19804929,motif:NFY(CCAAT)|AGCCAATGAA|126|+/CRE(bZIP)|GGGTGACGTCAC|84|+/CRE(bZIP)|GTGACGTCACGC|86|-/NFIL3(bZIP)|AATGGGTGACGTCAC|81|-/E2F4(E2F)|GGCGCGAGAC|217|+/AP-1(bZIP)|ATGAATCAGC|131|+/AP-1(bZIP)|AATGAATCAG|130|-/Meis1(Homeobox)|GTTGTCAGGG|25|-/Rfx2(HTH)|GTTGTCAGGGCGACC|25|+/Rfx2(HTH)|CGTTGTCAGGGCGAC|24|-,start:-185,		AGTCATTGTGCGGGCTGGCGTCTGCGTTGTCAGGGCGACCGCCCGGCCGGCGCCAGCGGAGCGGGGGAGGCGGGCTCCGTGAATGGGTGACGTCACGCAGCCGGCGCCAGGCAGTCTGGGCGGCCGAGCCAATGAATCAGCTGTCCGGGGGAGGCAGCGCAGCGCGGCGCGCGGGAGCTGGGTGCAGGAATGCGCCTGGAGCCGCGCGGCCCGGGAGGGCGCGAGACGTCTCCGCCCGCCTGGTCGCCCCGCGGCGGCCAGAGGTCCCAGCGTCCCAGGCTCGGCCATTCCGGTGCCCCCCAC	CGCTTGAACGT	GGTAACCGGTCCAGCTCAAGTCATTGTGCGGGCTGGCGTCTGCGTTGTCAGGGCGACCGCCCGGCCGGCGCCAGCGGAGCGGGGGAGGCGGGCTCCGTGAATGGGTGACGTCACGCAGCCGGCGCCAGGCAGTCTGGGCGGCCGAGCCAATGAATCAGCTGTCCGGGGGAGGCAGCGCAGCGCGGCGCGCGGGAGCTGGGTGCAGGAATGCGCCTGGAGCCGCGCGGCCCGGGAGGGCGCGAGACGTCTCCGCCCGCCTGGTCGCCCCGCGGCGGCCAGAGGTCCCAGCGTCCCAGGCTCGGCCATTCCGGTGCCCCCCACCGCTTGAACGTAGATCGGAAGAGCACACG	350
Long_RAND_TSS-chr6:26596710-26596860_-_BCrep1	chr6	26596668	26596970	-	tssPos:26596785,motif:Sp1(Zf)|GGGGGCGGGTCC|66|-/Six2(Homeobox)|GGCTCAGATTCC|218|-/CDX4(Homeobox)|GGCCGTAAAGTG|12|+/AP-1(bZIP)|CTGATTCAGA|178|+/AP-1(bZIP)|CCTGATTCAG|177|-/PU.1(ETS)|GGAGGAAGTG|150|+/Meis1(Homeobox)|GTGTGTCAGG|160|+/SpliceDonor|AACCTACCCT|286|-,start:-185,end:117,tssOffset:185,		GAGCGGCACGACGGCCGTAAAGTGCCTTGCCAACTGACGCAAAACGCGTGCGACGGCCTGAGACGAGGGGGCGGGTCCAAGGTGGTGATGACAAATGAAAGGAAATGATTGGGCAATACAGTCGGGTCCAGGGGAAGGCCGAGGGGAGAGGGAGGAAGTGGTGTGTCAGGTCGGAAGCCTGATTCAGAGCGTGGAAGCGGGATGGGAAACTTGGGTTAGGCTCAGATTCCCGGTCAGATCTCCAACTCAGGACAGGCAGAACCAGAAAAGGCAGATCCCCAAATATAACCTACCCTATAGAAC	CTCCTTGCTCT	GGTAACCGGTCCAGCTCAGAGCGGCACGACGGCCGTAAAGTGCCTTGCCAACTGACGCAAAACGCGTGCGACGGCCTGAGACGAGGGGGCGGGTCCAAGGTGGTGATGACAAATGAAAGGAAATGATTGGGCAATACAGTCGGGTCCAGGGGAAGGCCGAGGGGAGAGGGAGGAAGTGGTGTGTCAGGTCGGAAGCCTGATTCAGAGCGTGGAAGCGGGATGGGAAACTTGGGTTAGGCTCAGATTCCCGGTCAGATCTCCAACTCAGGACAGGCAGAACCAGAAAAGGCAGATCCCCAAATATAACCTACCCTATAGAACCTCCTTGCTCTAGATCGGAAGAGCACACG	350
Long_RAND_TSS-chr6:26596710-26596860_-_BCrep2	chr6	26596668	26596970	-	motif:Sp1(Zf)|GGGGGCGGGTCC|66|-/Six2(Homeobox)|GGCTCAGATTCC|218|-/CDX4(Homeobox)|GGCCGTAAAGTG|12|+/AP-1(bZIP)|CTGATTCAGA|178|+/AP-1(bZIP)|CCTGATTCAG|177|-/PU.1(ETS)|GGAGGAAGTG|150|+/Meis1(Homeobox)|GTGTGTCAGG|160|+/SpliceDonor|AACCTACCCT|286|-,start:-185,tssPos:26596785,end:117,tssOffset:185,		GAGCGGCACGACGGCCGTAAAGTGCCTTGCCAACTGACGCAAAACGCGTGCGACGGCCTGAGACGAGGGGGCGGGTCCAAGGTGGTGATGACAAATGAAAGGAAATGATTGGGCAATACAGTCGGGTCCAGGGGAAGGCCGAGGGGAGAGGGAGGAAGTGGTGTGTCAGGTCGGAAGCCTGATTCAGAGCGTGGAAGCGGGATGGGAAACTTGGGTTAGGCTCAGATTCCCGGTCAGATCTCCAACTCAGGACAGGCAGAACCAGAAAAGGCAGATCCCCAAATATAACCTACCCTATAGAAC	GTTGACTCTAA	GGTAACCGGTCCAGCTCAGAGCGGCACGACGGCCGTAAAGTGCCTTGCCAACTGACGCAAAACGCGTGCGACGGCCTGAGACGAGGGGGCGGGTCCAAGGTGGTGATGACAAATGAAAGGAAATGATTGGGCAATACAGTCGGGTCCAGGGGAAGGCCGAGGGGAGAGGGAGGAAGTGGTGTGTCAGGTCGGAAGCCTGATTCAGAGCGTGGAAGCGGGATGGGAAACTTGGGTTAGGCTCAGATTCCCGGTCAGATCTCCAACTCAGGACAGGCAGAACCAGAAAAGGCAGATCCCCAAATATAACCTACCCTATAGAACGTTGACTCTAAAGATCGGAAGAGCACACG	350
Long_RAND_TSS-chr6:28771826-28771976_+_BCrep1	chr6	28771716	28772018	+	tssOffset:185,start:-185,motif:CTCF(Zf)|TGGGCAGTGGGGGGCGCTGT|134|-/RUNX-AML(Runt)|GAACCACAAG|252|-/Meis1(Homeobox)|TGGTGACACT|85|+,tssPos:28771901,end:117,		GGGGGGTTTGACTGGCCCAAACTCTGGGAAAGAGTGTCTGTAAGTCCAACAGGAGAGGATTAGTATTATTTTCCAGTGGTTGTGATGGTGACACTAAAAGATTTTCCTCTGACAGAGGGGTAGTTAGCAGGAGTTGGGCAGTGGGGGGCGCTGTATTTCCTAGCATGACGTTAGCCTGCTGGGCTGAGAAGGAGATAGAGGCCTGTAACTTATGGAGCAGATCTCCTCCGAGGAGAGGAAAAGGACACTCTGGAACCACAAGAAATGACTGTCTCACTCTTTTCTGTCCCAAGCTCACTTCTC	CTCCTCCGTGT	GGTAACCGGTCCAGCTCAGGGGGGTTTGACTGGCCCAAACTCTGGGAAAGAGTGTCTGTAAGTCCAACAGGAGAGGATTAGTATTATTTTCCAGTGGTTGTGATGGTGACACTAAAAGATTTTCCTCTGACAGAGGGGTAGTTAGCAGGAGTTGGGCAGTGGGGGGCGCTGTATTTCCTAGCATGACGTTAGCCTGCTGGGCTGAGAAGGAGATAGAGGCCTGTAACTTATGGAGCAGATCTCCTCCGAGGAGAGGAAAAGGACACTCTGGAACCACAAGAAATGACTGTCTCACTCTTTTCTGTCCCAAGCTCACTTCTCCTCCTCCGTGTAGATCGGAAGAGCACACG	350
Long_RAND_TSS-chr6:28771826-28771976_+_BCrep2	chr6	28771716	28772018	+	end:117,start:-185,motif:CTCF(Zf)|TGGGCAGTGGGGGGCGCTGT|134|-/RUNX-AML(Runt)|GAACCACAAG|252|-/Meis1(Homeobox)|TGGTGACACT|85|+,tssPos:28771901,tssOffset:185,		GGGGGGTTTGACTGGCCCAAACTCTGGGAAAGAGTGTCTGTAAGTCCAACAGGAGAGGATTAGTATTATTTTCCAGTGGTTGTGATGGTGACACTAAAAGATTTTCCTCTGACAGAGGGGTAGTTAGCAGGAGTTGGGCAGTGGGGGGCGCTGTATTTCCTAGCATGACGTTAGCCTGCTGGGCTGAGAAGGAGATAGAGGCCTGTAACTTATGGAGCAGATCTCCTCCGAGGAGAGGAAAAGGACACTCTGGAACCACAAGAAATGACTGTCTCACTCTTTTCTGTCCCAAGCTCACTTCTC	TGTTGCAGGAC	GGTAACCGGTCCAGCTCAGGGGGGTTTGACTGGCCCAAACTCTGGGAAAGAGTGTCTGTAAGTCCAACAGGAGAGGATTAGTATTATTTTCCAGTGGTTGTGATGGTGACACTAAAAGATTTTCCTCTGACAGAGGGGTAGTTAGCAGGAGTTGGGCAGTGGGGGGCGCTGTATTTCCTAGCATGACGTTAGCCTGCTGGGCTGAGAAGGAGATAGAGGCCTGTAACTTATGGAGCAGATCTCCTCCGAGGAGAGGAAAAGGACACTCTGGAACCACAAGAAATGACTGTCTCACTCTTTTCTGTCCCAAGCTCACTTCTCTGTTGCAGGACAGATCGGAAGAGCACACG	350
Long_RAND_TSS-chr6:28896382-28896532_+_BCrep1	chr6	28896272	28896574	+	end:117,motif:CRE(bZIP)|CGATGACGTCAG|139|+/CRE(bZIP)|ATGACGTCAGGG|141|-/NFIL3(bZIP)|ACGCGATGACGTCAG|136|-/Meis1(Homeobox)|CCTGACACAC|51|-,start:-185,tssPos:28896457,tssOffset:185,		CACCGCGGAGGAAGCTTAGCTTGAGTCTGGCGCCTTAGACCACTCGGCCATCCTGACACACTGCATAACAGCCCTGATTTTTGCACTAAAATAGAGATCAACAAGCAATGATTCTGTGTCGTGCACGCACGCAGAAACGCGATGACGTCAGGGTTGCTTGGTAACAGAAGGGCAGAAAGCCACTTGTGGATTGAAAAAGCAAAAGGGTTCGCAGGACTAGAAAATGTTTCTGCATAAAACTGGATCAAGTCTCTTACGGGCCTTATAACTGTTATCGCCATCTCGAAAAACGTGTGCGGGTTT	GCACCGATCTT	GGTAACCGGTCCAGCTCACACCGCGGAGGAAGCTTAGCTTGAGTCTGGCGCCTTAGACCACTCGGCCATCCTGACACACTGCATAACAGCCCTGATTTTTGCACTAAAATAGAGATCAACAAGCAATGATTCTGTGTCGTGCACGCACGCAGAAACGCGATGACGTCAGGGTTGCTTGGTAACAGAAGGGCAGAAAGCCACTTGTGGATTGAAAAAGCAAAAGGGTTCGCAGGACTAGAAAATGTTTCTGCATAAAACTGGATCAAGTCTCTTACGGGCCTTATAACTGTTATCGCCATCTCGAAAAACGTGTGCGGGTTTGCACCGATCTTAGATCGGAAGAGCACACG	350
Long_RAND_TSS-chr6:28896382-28896532_+_BCrep2	chr6	28896272	28896574	+	tssOffset:185,end:117,motif:CRE(bZIP)|CGATGACGTCAG|139|+/CRE(bZIP)|ATGACGTCAGGG|141|-/NFIL3(bZIP)|ACGCGATGACGTCAG|136|-/Meis1(Homeobox)|CCTGACACAC|51|-,start:-185,tssPos:28896457,		CACCGCGGAGGAAGCTTAGCTTGAGTCTGGCGCCTTAGACCACTCGGCCATCCTGACACACTGCATAACAGCCCTGATTTTTGCACTAAAATAGAGATCAACAAGCAATGATTCTGTGTCGTGCACGCACGCAGAAACGCGATGACGTCAGGGTTGCTTGGTAACAGAAGGGCAGAAAGCCACTTGTGGATTGAAAAAGCAAAAGGGTTCGCAGGACTAGAAAATGTTTCTGCATAAAACTGGATCAAGTCTCTTACGGGCCTTATAACTGTTATCGCCATCTCGAAAAACGTGTGCGGGTTT	CGACCACAGTT	GGTAACCGGTCCAGCTCACACCGCGGAGGAAGCTTAGCTTGAGTCTGGCGCCTTAGACCACTCGGCCATCCTGACACACTGCATAACAGCCCTGATTTTTGCACTAAAATAGAGATCAACAAGCAATGATTCTGTGTCGTGCACGCACGCAGAAACGCGATGACGTCAGGGTTGCTTGGTAACAGAAGGGCAGAAAGCCACTTGTGGATTGAAAAAGCAAAAGGGTTCGCAGGACTAGAAAATGTTTCTGCATAAAACTGGATCAAGTCTCTTACGGGCCTTATAACTGTTATCGCCATCTCGAAAAACGTGTGCGGGTTTCGACCACAGTTAGATCGGAAGAGCACACG	350
Long_RAND_TSS-chr6:31703401-31703551_+_BCrep1	chr6	31703291	31703593	+	end:117,motif:Sp1(Zf)|GGCCCCGCCCTC|37|+/Sp1(Zf)|GGCTCCGCCTCC|92|+/Elk1(ETS)|AGCGGAAACG|279|-/CRE(bZIP)|CCTTGACGTCAG|72|+/CRE(bZIP)|TTGACGTCAGCC|74|-,start:-185,tssPos:31703476,tssOffset:185,		TCGGGCCGCTGCTCTTCCAGCAGCAGGTCCCCCTGCCGGCCCCGCCCTCCCTGCCTCTGAGGTGTTGTGTGCCCTTGACGTCAGCCCGTACCGGCTCCGCCTCCGGGCGAGTTGCGACATTTTCAGTGCTTCCTGAGAAGAGTTTCGCGCAGTTGGAGCTACGGGTACAGCAGTGGTCCGAAACTAGTGGAAGACCACTAGAACGCGGAGAATCAGAAAATTACCGGGCATGGTTCAATAATTTTTTTCTGTCTCATTATTGGCAGACTCTAGAGCGACAGCGGAAACGAGGGGTGAGATTAG	GGAGTAGCGTG	GGTAACCGGTCCAGCTCATCGGGCCGCTGCTCTTCCAGCAGCAGGTCCCCCTGCCGGCCCCGCCCTCCCTGCCTCTGAGGTGTTGTGTGCCCTTGACGTCAGCCCGTACCGGCTCCGCCTCCGGGCGAGTTGCGACATTTTCAGTGCTTCCTGAGAAGAGTTTCGCGCAGTTGGAGCTACGGGTACAGCAGTGGTCCGAAACTAGTGGAAGACCACTAGAACGCGGAGAATCAGAAAATTACCGGGCATGGTTCAATAATTTTTTTCTGTCTCATTATTGGCAGACTCTAGAGCGACAGCGGAAACGAGGGGTGAGATTAGGGAGTAGCGTGAGATCGGAAGAGCACACG	350
Long_RAND_TSS-chr6:31703401-31703551_+_BCrep2	chr6	31703291	31703593	+	tssOffset:185,end:117,motif:Sp1(Zf)|GGCCCCGCCCTC|37|+/Sp1(Zf)|GGCTCCGCCTCC|92|+/Elk1(ETS)|AGCGGAAACG|279|-/CRE(bZIP)|CCTTGACGTCAG|72|+/CRE(bZIP)|TTGACGTCAGCC|74|-,tssPos:31703476,start:-185,		TCGGGCCGCTGCTCTTCCAGCAGCAGGTCCCCCTGCCGGCCCCGCCCTCCCTGCCTCTGAGGTGTTGTGTGCCCTTGACGTCAGCCCGTACCGGCTCCGCCTCCGGGCGAGTTGCGACATTTTCAGTGCTTCCTGAGAAGAGTTTCGCGCAGTTGGAGCTACGGGTACAGCAGTGGTCCGAAACTAGTGGAAGACCACTAGAACGCGGAGAATCAGAAAATTACCGGGCATGGTTCAATAATTTTTTTCTGTCTCATTATTGGCAGACTCTAGAGCGACAGCGGAAACGAGGGGTGAGATTAG	GCAATGACAGG	GGTAACCGGTCCAGCTCATCGGGCCGCTGCTCTTCCAGCAGCAGGTCCCCCTGCCGGCCCCGCCCTCCCTGCCTCTGAGGTGTTGTGTGCCCTTGACGTCAGCCCGTACCGGCTCCGCCTCCGGGCGAGTTGCGACATTTTCAGTGCTTCCTGAGAAGAGTTTCGCGCAGTTGGAGCTACGGGTACAGCAGTGGTCCGAAACTAGTGGAAGACCACTAGAACGCGGAGAATCAGAAAATTACCGGGCATGGTTCAATAATTTTTTTCTGTCTCATTATTGGCAGACTCTAGAGCGACAGCGGAAACGAGGGGTGAGATTAGGCAATGACAGGAGATCGGAAGAGCACACG	350
Long_RAND_TSS-chr6:3258872-3259022_+_BCrep1	chr6	3258762	3259064	+	motif:Sp1(Zf)|CGCCCCGCCTCG|69|+/Elk1(ETS)|CCCTTCCGGG|139|+/SpliceDonor|CCCTCACCCC|127|-,start:-185,tssPos:3258947,end:117,tssOffset:185,		AGAGGTACTGGTGTGCGGGAGAGGCCAGCAAGACAACCAGGGACAGCTACTCCGCCCAGGGCCGGCAGCCGCCCCGCCTCGACCACGCCCCCAACCCAAGCCCGGGATCGCCCCTCCCCGACCACGCCCCTCACCCCCGCCCTTCCGGGGCCGAAAGCGAAAGCGCGCTCGGTCTCTCGGTGCTCGCTCCATCGGGTCTGGCGGGGCTGGCAGCGGCGAGGACCCGGGTCTGGCGCTGTGGGCCGGGAGCCGTGGGGCGGCATGGAGGGGCTGGTTGTCGCCGCCGGCGGGGACGTCTCCCTG	TATACCACATC	GGTAACCGGTCCAGCTCAAGAGGTACTGGTGTGCGGGAGAGGCCAGCAAGACAACCAGGGACAGCTACTCCGCCCAGGGCCGGCAGCCGCCCCGCCTCGACCACGCCCCCAACCCAAGCCCGGGATCGCCCCTCCCCGACCACGCCCCTCACCCCCGCCCTTCCGGGGCCGAAAGCGAAAGCGCGCTCGGTCTCTCGGTGCTCGCTCCATCGGGTCTGGCGGGGCTGGCAGCGGCGAGGACCCGGGTCTGGCGCTGTGGGCCGGGAGCCGTGGGGCGGCATGGAGGGGCTGGTTGTCGCCGCCGGCGGGGACGTCTCCCTGTATACCACATCAGATCGGAAGAGCACACG	350
Long_RAND_TSS-chr6:3258872-3259022_+_BCrep2	chr6	3258762	3259064	+	tssOffset:185,end:117,tssPos:3258947,motif:Sp1(Zf)|CGCCCCGCCTCG|69|+/Elk1(ETS)|CCCTTCCGGG|139|+/SpliceDonor|CCCTCACCCC|127|-,start:-185,		AGAGGTACTGGTGTGCGGGAGAGGCCAGCAAGACAACCAGGGACAGCTACTCCGCCCAGGGCCGGCAGCCGCCCCGCCTCGACCACGCCCCCAACCCAAGCCCGGGATCGCCCCTCCCCGACCACGCCCCTCACCCCCGCCCTTCCGGGGCCGAAAGCGAAAGCGCGCTCGGTCTCTCGGTGCTCGCTCCATCGGGTCTGGCGGGGCTGGCAGCGGCGAGGACCCGGGTCTGGCGCTGTGGGCCGGGAGCCGTGGGGCGGCATGGAGGGGCTGGTTGTCGCCGCCGGCGGGGACGTCTCCCTG	TCATTGTATCC	GGTAACCGGTCCAGCTCAAGAGGTACTGGTGTGCGGGAGAGGCCAGCAAGACAACCAGGGACAGCTACTCCGCCCAGGGCCGGCAGCCGCCCCGCCTCGACCACGCCCCCAACCCAAGCCCGGGATCGCCCCTCCCCGACCACGCCCCTCACCCCCGCCCTTCCGGGGCCGAAAGCGAAAGCGCGCTCGGTCTCTCGGTGCTCGCTCCATCGGGTCTGGCGGGGCTGGCAGCGGCGAGGACCCGGGTCTGGCGCTGTGGGCCGGGAGCCGTGGGGCGGCATGGAGGGGCTGGTTGTCGCCGCCGGCGGGGACGTCTCCCTGTCATTGTATCCAGATCGGAAGAGCACACG	350
Long_RAND_TSS-chr6:33425581-33425731_-_BCrep1	chr6	33425539	33425841	-	end:117,tssPos:33425656,motif:Elk1(ETS)|ACCTTCCGGA|279|+,start:-185,tssOffset:185,		CGACTGGACTCGCTCCTCCGGTCCCGGATCAGTAGGGGGTGTATCTAGGGGAGGTGGGGGTGTGTCAGACCTCCCTGGCCCACGCCGCCCCTCCCCTCCCTCTTCCCCCCTCCGCCTCCTCCCAGGAAGGGCGGGCCTCCTTTTCCCCCTAAGCCTGCCCACTTTTTCTGCCCCGGCCCCTCCACACTTGGTGACTGGATCTCTCCCTTCTCTCCCCCAGTCTCTCTCTCTCATTCTTTGCCGTCCCACCCTCTTTTCTCCCTCCATTTGTCTTGAAACACCTTCCGGAGAATTCTCCCAAAC	ACATCTCACGT	GGTAACCGGTCCAGCTCACGACTGGACTCGCTCCTCCGGTCCCGGATCAGTAGGGGGTGTATCTAGGGGAGGTGGGGGTGTGTCAGACCTCCCTGGCCCACGCCGCCCCTCCCCTCCCTCTTCCCCCCTCCGCCTCCTCCCAGGAAGGGCGGGCCTCCTTTTCCCCCTAAGCCTGCCCACTTTTTCTGCCCCGGCCCCTCCACACTTGGTGACTGGATCTCTCCCTTCTCTCCCCCAGTCTCTCTCTCTCATTCTTTGCCGTCCCACCCTCTTTTCTCCCTCCATTTGTCTTGAAACACCTTCCGGAGAATTCTCCCAAACACATCTCACGTAGATCGGAAGAGCACACG	350
Long_RAND_TSS-chr6:33425581-33425731_-_BCrep2	chr6	33425539	33425841	-	motif:Elk1(ETS)|ACCTTCCGGA|279|+,tssPos:33425656,start:-185,end:117,tssOffset:185,		CGACTGGACTCGCTCCTCCGGTCCCGGATCAGTAGGGGGTGTATCTAGGGGAGGTGGGGGTGTGTCAGACCTCCCTGGCCCACGCCGCCCCTCCCCTCCCTCTTCCCCCCTCCGCCTCCTCCCAGGAAGGGCGGGCCTCCTTTTCCCCCTAAGCCTGCCCACTTTTTCTGCCCCGGCCCCTCCACACTTGGTGACTGGATCTCTCCCTTCTCTCCCCCAGTCTCTCTCTCTCATTCTTTGCCGTCCCACCCTCTTTTCTCCCTCCATTTGTCTTGAAACACCTTCCGGAGAATTCTCCCAAAC	ACCGTTCCGTC	GGTAACCGGTCCAGCTCACGACTGGACTCGCTCCTCCGGTCCCGGATCAGTAGGGGGTGTATCTAGGGGAGGTGGGGGTGTGTCAGACCTCCCTGGCCCACGCCGCCCCTCCCCTCCCTCTTCCCCCCTCCGCCTCCTCCCAGGAAGGGCGGGCCTCCTTTTCCCCCTAAGCCTGCCCACTTTTTCTGCCCCGGCCCCTCCACACTTGGTGACTGGATCTCTCCCTTCTCTCCCCCAGTCTCTCTCTCTCATTCTTTGCCGTCCCACCCTCTTTTCTCCCTCCATTTGTCTTGAAACACCTTCCGGAGAATTCTCCCAAACACCGTTCCGTCAGATCGGAAGAGCACACG	350
Long_RAND_TSS-chr6:35439364-35439514_-_BCrep1	chr6	35439322	35439624	-	motif:NFY(CCAAT)|CACCAATAGG|138|+/PSE(SNAPc)|CCTTTTCCTAAGGGCCACTA|169|-/Meis1(Homeobox)|AGTGACAGAG|254|-/Meis1(Homeobox)|ACTGTCAGAG|207|-/SpliceDonor|GGGGTGAGTG|12|+,start:-185,tssPos:35439439,end:117,tssOffset:185,		GGTGGGGGTTCAGGGGTGAGTGGAGGTGAAACAGTCACCGTGGAAGGGGTGAGCCCTGAGAGGAGGAGCCTCTAATCTCACAGGGGTGGAGCCAGTAACCCTCAGAGCAAGGGACTTGCAGGCCTCATGTCCCCTGTCCACCAATAGGGGATGTGCTGGAAACGCTTTGCCTTTTCCTAAGGGCCACTAATGAGGCTGACCTCGAGGACTGTCAGAGGCCATCACCCTAGCTCCTTCATTAGCCCAAAAAGTCCAGTGACAGAGCTCTCCCAGCACATCCAGAGGGACTCTCTGCCCATTAGA	GTTCCAAGATA	GGTAACCGGTCCAGCTCAGGTGGGGGTTCAGGGGTGAGTGGAGGTGAAACAGTCACCGTGGAAGGGGTGAGCCCTGAGAGGAGGAGCCTCTAATCTCACAGGGGTGGAGCCAGTAACCCTCAGAGCAAGGGACTTGCAGGCCTCATGTCCCCTGTCCACCAATAGGGGATGTGCTGGAAACGCTTTGCCTTTTCCTAAGGGCCACTAATGAGGCTGACCTCGAGGACTGTCAGAGGCCATCACCCTAGCTCCTTCATTAGCCCAAAAAGTCCAGTGACAGAGCTCTCCCAGCACATCCAGAGGGACTCTCTGCCCATTAGAGTTCCAAGATAAGATCGGAAGAGCACACG	350
Long_RAND_TSS-chr6:35439364-35439514_-_BCrep2	chr6	35439322	35439624	-	tssOffset:185,end:117,motif:NFY(CCAAT)|CACCAATAGG|138|+/PSE(SNAPc)|CCTTTTCCTAAGGGCCACTA|169|-/Meis1(Homeobox)|AGTGACAGAG|254|-/Meis1(Homeobox)|ACTGTCAGAG|207|-/SpliceDonor|GGGGTGAGTG|12|+,tssPos:35439439,start:-185,		GGTGGGGGTTCAGGGGTGAGTGGAGGTGAAACAGTCACCGTGGAAGGGGTGAGCCCTGAGAGGAGGAGCCTCTAATCTCACAGGGGTGGAGCCAGTAACCCTCAGAGCAAGGGACTTGCAGGCCTCATGTCCCCTGTCCACCAATAGGGGATGTGCTGGAAACGCTTTGCCTTTTCCTAAGGGCCACTAATGAGGCTGACCTCGAGGACTGTCAGAGGCCATCACCCTAGCTCCTTCATTAGCCCAAAAAGTCCAGTGACAGAGCTCTCCCAGCACATCCAGAGGGACTCTCTGCCCATTAGA	TGGTATGGTGG	GGTAACCGGTCCAGCTCAGGTGGGGGTTCAGGGGTGAGTGGAGGTGAAACAGTCACCGTGGAAGGGGTGAGCCCTGAGAGGAGGAGCCTCTAATCTCACAGGGGTGGAGCCAGTAACCCTCAGAGCAAGGGACTTGCAGGCCTCATGTCCCCTGTCCACCAATAGGGGATGTGCTGGAAACGCTTTGCCTTTTCCTAAGGGCCACTAATGAGGCTGACCTCGAGGACTGTCAGAGGCCATCACCCTAGCTCCTTCATTAGCCCAAAAAGTCCAGTGACAGAGCTCTCCCAGCACATCCAGAGGGACTCTCTGCCCATTAGATGGTATGGTGGAGATCGGAAGAGCACACG	350
Long_RAND_TSS-chr6:35731886-35732036_-_BCrep1	chr6	35731844	35732146	-	tssOffset:185,motif:Sp1(Zf)|CGCTCCGCCCCC|143|+/NRF1(NRF)|CGGCGCCTGCGC|241|+/NRF1(NRF)|GCGCCTGCGCGC|243|-/E2F4(E2F)|CCTTCCCGCC|275|-,start:-185,tssPos:35731961,end:117,		GAGGAGGAGGTTGCGGCGGGGGGAAGGAGGCCGCGCCTTTCCCCGTCCCGGGCCTCCCCCGGTCTTGCTCTCCCTCCCCGGACTACCTCCTCCCCCCGCGCGCATCCGGCGACGGGCACAGGATGTTCTTTCGCTCCCGTCCCCGCTCCGCCCCCGCTCTCACTTTCTCTTCGCTCCCCTCCCCCACTCCCGCCGCGCCCGGCGCCGGCACCTAGTTTAACTCTTTCTCTCCCGCGCTCGGCGGCGCCTGCGCGCCTCCTAGGCGGGGGTCCCATCCTTCCCGCCCGCCCCCTAGGACGCGGA	TATCAACATGC	GGTAACCGGTCCAGCTCAGAGGAGGAGGTTGCGGCGGGGGGAAGGAGGCCGCGCCTTTCCCCGTCCCGGGCCTCCCCCGGTCTTGCTCTCCCTCCCCGGACTACCTCCTCCCCCCGCGCGCATCCGGCGACGGGCACAGGATGTTCTTTCGCTCCCGTCCCCGCTCCGCCCCCGCTCTCACTTTCTCTTCGCTCCCCTCCCCCACTCCCGCCGCGCCCGGCGCCGGCACCTAGTTTAACTCTTTCTCTCCCGCGCTCGGCGGCGCCTGCGCGCCTCCTAGGCGGGGGTCCCATCCTTCCCGCCCGCCCCCTAGGACGCGGATATCAACATGCAGATCGGAAGAGCACACG	350
Long_RAND_TSS-chr6:35731886-35732036_-_BCrep2	chr6	35731844	35732146	-	start:-185,motif:Sp1(Zf)|CGCTCCGCCCCC|143|+/NRF1(NRF)|CGGCGCCTGCGC|241|+/NRF1(NRF)|GCGCCTGCGCGC|243|-/E2F4(E2F)|CCTTCCCGCC|275|-,tssPos:35731961,end:117,tssOffset:185,		GAGGAGGAGGTTGCGGCGGGGGGAAGGAGGCCGCGCCTTTCCCCGTCCCGGGCCTCCCCCGGTCTTGCTCTCCCTCCCCGGACTACCTCCTCCCCCCGCGCGCATCCGGCGACGGGCACAGGATGTTCTTTCGCTCCCGTCCCCGCTCCGCCCCCGCTCTCACTTTCTCTTCGCTCCCCTCCCCCACTCCCGCCGCGCCCGGCGCCGGCACCTAGTTTAACTCTTTCTCTCCCGCGCTCGGCGGCGCCTGCGCGCCTCCTAGGCGGGGGTCCCATCCTTCCCGCCCGCCCCCTAGGACGCGGA	TTCTCAGTGTA	GGTAACCGGTCCAGCTCAGAGGAGGAGGTTGCGGCGGGGGGAAGGAGGCCGCGCCTTTCCCCGTCCCGGGCCTCCCCCGGTCTTGCTCTCCCTCCCCGGACTACCTCCTCCCCCCGCGCGCATCCGGCGACGGGCACAGGATGTTCTTTCGCTCCCGTCCCCGCTCCGCCCCCGCTCTCACTTTCTCTTCGCTCCCCTCCCCCACTCCCGCCGCGCCCGGCGCCGGCACCTAGTTTAACTCTTTCTCTCCCGCGCTCGGCGGCGCCTGCGCGCCTCCTAGGCGGGGGTCCCATCCTTCCCGCCCGCCCCCTAGGACGCGGATTCTCAGTGTAAGATCGGAAGAGCACACG	350
Long_RAND_TSS-chr6:36594120-36594270_-_BCrep1	chr6	36594078	36594380	-	tssOffset:185,start:-185,motif:NFY(CCAAT)|CCCCAATGAG|82|+/NFY(CCAAT)|ATGATTGGAC|66|-/Usf2(bHLH)|ATCACATGAT|61|+/RUNX-AML(Runt)|TACCCACAGA|260|-/SpliceDonor|CGGGTGGGTG|170|+/SpliceDonor|TCCTCACCTC|277|-,tssPos:36594195,end:117,		GGCGTCCACGAAATGGCGGACCACCGCCTTCTCCTCGCCTTTATTTATACGCCATACTGGAATCACATGATTGGACGGGCTCCCCCAATGAGAAGCAGAAGAGGCCGTGACGTATGGCTACAAACGCAGCGAGAGCCGCGGTTGCTGGGAGCGCGCTCTGGCGGTTGCGCCGGGTGGGTGGAGACGTGCGTCGGCGCGCGCTCGTTGTAACAGGCCTGGTGCTCCCTCGAGCGTTCCTCCCGGTCTGTCGACCTCCAGGTTACCCACAGACTCCTCTTCCTCACCTCCAAATAGGCTAGGGCT	ATAGGATCGCC	GGTAACCGGTCCAGCTCAGGCGTCCACGAAATGGCGGACCACCGCCTTCTCCTCGCCTTTATTTATACGCCATACTGGAATCACATGATTGGACGGGCTCCCCCAATGAGAAGCAGAAGAGGCCGTGACGTATGGCTACAAACGCAGCGAGAGCCGCGGTTGCTGGGAGCGCGCTCTGGCGGTTGCGCCGGGTGGGTGGAGACGTGCGTCGGCGCGCGCTCGTTGTAACAGGCCTGGTGCTCCCTCGAGCGTTCCTCCCGGTCTGTCGACCTCCAGGTTACCCACAGACTCCTCTTCCTCACCTCCAAATAGGCTAGGGCTATAGGATCGCCAGATCGGAAGAGCACACG	350
Long_RAND_TSS-chr6:36594120-36594270_-_BCrep2	chr6	36594078	36594380	-	tssPos:36594195,motif:NFY(CCAAT)|CCCCAATGAG|82|+/NFY(CCAAT)|ATGATTGGAC|66|-/Usf2(bHLH)|ATCACATGAT|61|+/RUNX-AML(Runt)|TACCCACAGA|260|-/SpliceDonor|CGGGTGGGTG|170|+/SpliceDonor|TCCTCACCTC|277|-,start:-185,end:117,tssOffset:185,		GGCGTCCACGAAATGGCGGACCACCGCCTTCTCCTCGCCTTTATTTATACGCCATACTGGAATCACATGATTGGACGGGCTCCCCCAATGAGAAGCAGAAGAGGCCGTGACGTATGGCTACAAACGCAGCGAGAGCCGCGGTTGCTGGGAGCGCGCTCTGGCGGTTGCGCCGGGTGGGTGGAGACGTGCGTCGGCGCGCGCTCGTTGTAACAGGCCTGGTGCTCCCTCGAGCGTTCCTCCCGGTCTGTCGACCTCCAGGTTACCCACAGACTCCTCTTCCTCACCTCCAAATAGGCTAGGGCT	AACACTTGAGC	GGTAACCGGTCCAGCTCAGGCGTCCACGAAATGGCGGACCACCGCCTTCTCCTCGCCTTTATTTATACGCCATACTGGAATCACATGATTGGACGGGCTCCCCCAATGAGAAGCAGAAGAGGCCGTGACGTATGGCTACAAACGCAGCGAGAGCCGCGGTTGCTGGGAGCGCGCTCTGGCGGTTGCGCCGGGTGGGTGGAGACGTGCGTCGGCGCGCGCTCGTTGTAACAGGCCTGGTGCTCCCTCGAGCGTTCCTCCCGGTCTGTCGACCTCCAGGTTACCCACAGACTCCTCTTCCTCACCTCCAAATAGGCTAGGGCTAACACTTGAGCAGATCGGAAGAGCACACG	350
[truncated: 74 more rows]
