# Supplementary material for: Combining TSS-MPRA and sensitive TSS profile dissimilarity scoring to study the sequence determinants of transcription initiation
Source: Nucleic Acids Res. 2023 Jul 5;51(15):e80. doi: 10.1093/nar/gkad562 (PMC10450201; doi:10.1093/nar/gkad562)
Supplement: gkad562_Supplemental_Files [file gkad562_supplemental_files.zip › Table_S3.xlsx]

## Sheet: Sheet1
name	overhang	primer	merged	length
seq1_450bp.fwd	GGTAACCGGTCCAGCTCA	TCTCAGTTGTCTTGCTGCTTTCTTTCTTCG	GGTAACCGGTCCAGCTCATCTCAGTTGTCTTGCTGCTTTCTTTCTTCG	48
seq1_450bp.rev	CGTGTGCTCTTCCGATCT	ACTGACCACGCATCGCGCGC	CGTGTGCTCTTCCGATCTACTGACCACGCATCGCGCGC	38
seq2_450bp.fwd	GGTAACCGGTCCAGCTCA	CGGCCGCCGTACCATGCTC	GGTAACCGGTCCAGCTCACGGCCGCCGTACCATGCTC	37
seq2_450bp.rev	CGTGTGCTCTTCCGATCT	GAACTGAAGGTCAAGGGAAAACTGGATTCAGGAAG	CGTGTGCTCTTCCGATCTGAACTGAAGGTCAAGGGAAAACTGGATTCAGGAAG	53
seq3_450bp.fwd	GGTAACCGGTCCAGCTCA	AGTCCCTCTCCCGGTAGATTTTGTAGAG	GGTAACCGGTCCAGCTCAAGTCCCTCTCCCGGTAGATTTTGTAGAG	46
seq3_450bp.rev	CGTGTGCTCTTCCGATCT	ataaaaccttgcatttcttgtactagatacattcctagacac	CGTGTGCTCTTCCGATCTataaaaccttgcatttcttgtactagatacattcctagacac	60
seq4_450bp.fwd	GGTAACCGGTCCAGCTCA	GTGACTCGACAGATTATGGCGCCTGAGg	GGTAACCGGTCCAGCTCAGTGACTCGACAGATTATGGCGCCTGAGg	46
seq4_450bp.rev	CGTGTGCTCTTCCGATCT	gtttattaataAACCGGAGTCCGTGTCTTCCCTCC	CGTGTGCTCTTCCGATCTgtttattaataAACCGGAGTCCGTGTCTTCCCTCC	53
seq5_450bp.fwd	GGTAACCGGTCCAGCTCA	AGTGCTTCCCCTTCCACACGC	GGTAACCGGTCCAGCTCAAGTGCTTCCCCTTCCACACGC	39
seq5_450bp.rev	CGTGTGCTCTTCCGATCT	CTCCAGAGGCCTCTGACCCGG	CGTGTGCTCTTCCGATCTCTCCAGAGGCCTCTGACCCGG	39
seq6_450bp.fwd	GGTAACCGGTCCAGCTCA	CAGGTTCAAGCTCAAACGCACGG	GGTAACCGGTCCAGCTCACAGGTTCAAGCTCAAACGCACGG	41
seq6_450bp.rev	CGTGTGCTCTTCCGATCT	AGCTCAGGGTCCCCTCACCG	CGTGTGCTCTTCCGATCTAGCTCAGGGTCCCCTCACCG	38
seq7_450bp.fwd	GGTAACCGGTCCAGCTCA	TGCAGCACTGTCCAAGACAGAGGTC	GGTAACCGGTCCAGCTCATGCAGCACTGTCCAAGACAGAGGTC	43
seq7_450bp.rev	CGTGTGCTCTTCCGATCT	AAACACTACCAAAAGGTGAGGCATCGTCTC	CGTGTGCTCTTCCGATCTAAACACTACCAAAAGGTGAGGCATCGTCTC	48
seq8_450bp.fwd	GGTAACCGGTCCAGCTCA	AGCTTCTGGGTTCCAAACTTTTCATTTCTCAGTCT	GGTAACCGGTCCAGCTCAAGCTTCTGGGTTCCAAACTTTTCATTTCTCAGTCT	53
seq8_450bp.rev	CGTGTGCTCTTCCGATCT	CGTCTCCATCTGTACTATCACCCCCGC	CGTGTGCTCTTCCGATCTCGTCTCCATCTGTACTATCACCCCCGC	45
seq9_450bp.rev	CGTGTGCTCTTCCGATCT	CCAGCAGCACCAAGAAAGAGTCGCC	CGTGTGCTCTTCCGATCTCCAGCAGCACCAAGAAAGAGTCGCC	43
seq9_450bp.fwd	GGTAACCGGTCCAGCTCA	AGCCCAGCCTCACGTCACGTCA	GGTAACCGGTCCAGCTCAAGCCCAGCCTCACGTCACGTCA	40
seq10_450bp.fwd	GGTAACCGGTCCAGCTCA	AGAGGCTGACTCACTGCGTGACCTT	GGTAACCGGTCCAGCTCAAGAGGCTGACTCACTGCGTGACCTT	43
seq10_450bp.rev	CGTGTGCTCTTCCGATCT	tgccttggagcttacattttggcaggat	CGTGTGCTCTTCCGATCTtgccttggagcttacattttggcaggat	46
seq11_450bp.fwd	GGTAACCGGTCCAGCTCA	CAAACTCCGGCCTTGAATGACAGTGCGAT	GGTAACCGGTCCAGCTCACAAACTCCGGCCTTGAATGACAGTGCGAT	47
seq11_450bp.rev	CGTGTGCTCTTCCGATCT	GTCCAGCCTCACCTTGGTGGTGATTTCG	CGTGTGCTCTTCCGATCTGTCCAGCCTCACCTTGGTGGTGATTTCG	46
seq12_450bp.fwd	GGTAACCGGTCCAGCTCA	TGTTCTGTCCCTTCCAGCGGCTC	GGTAACCGGTCCAGCTCATGTTCTGTCCCTTCCAGCGGCTC	41
seq12_450bp.rev	CGTGTGCTCTTCCGATCT	ACTTCTCTAAAATTGTTCTGCAAAATTCCCTAAAAAGCCG	CGTGTGCTCTTCCGATCTACTTCTCTAAAATTGTTCTGCAAAATTCCCTAAAAAGCCG	58
seq13_700bp.fwd	GGTAACCGGTCCAGCTCA	CAGGAAGAAGGCGGATAAAAGAAAAGGGGGAA	GGTAACCGGTCCAGCTCACAGGAAGAAGGCGGATAAAAGAAAAGGGGGAA	50
seq13_700bp.rev	CGTGTGCTCTTCCGATCT	agaggCACCGGAAGGCACAGG	CGTGTGCTCTTCCGATCTagaggCACCGGAAGGCACAGG	39
seq14_700bp.fwd	GGTAACCGGTCCAGCTCA	CAAGACTTTGTCTCCGCCTTCTcccg	GGTAACCGGTCCAGCTCACAAGACTTTGTCTCCGCCTTCTcccg	44
seq14_700bp.rev	CGTGTGCTCTTCCGATCT	GTGGGAGGGAGACAAGCTGTGGATCCTGATTATAA	CGTGTGCTCTTCCGATCTGTGGGAGGGAGACAAGCTGTGGATCCTGATTATAA	53
seq15_700bp.fwd	GGTAACCGGTCCAGCTCA	AGGCCGTAAAGGGTTTGGACTGTAC	GGTAACCGGTCCAGCTCAAGGCCGTAAAGGGTTTGGACTGTAC	43
seq15_700bp.rev	CGTGTGCTCTTCCGATCT	tctcgaactcctggcctcaagtgatcc	CGTGTGCTCTTCCGATCTtctcgaactcctggcctcaagtgatcc	45
seq16_700bp.fwd	GGTAACCGGTCCAGCTCA	GGGATGGAAGGGCGCAAACCGA	GGTAACCGGTCCAGCTCAGGGATGGAAGGGCGCAAACCGA	40
seq16_700bp.rev	CGTGTGCTCTTCCGATCT	tcaagcaaatcactcaaaccacctacgcctcgttt	CGTGTGCTCTTCCGATCTtcaagcaaatcactcaaaccacctacgcctcgttt	53
seq17_700bp.fwd	GGTAACCGGTCCAGCTCA	GTGAAAATGGACCCAGGGTACCC	GGTAACCGGTCCAGCTCAGTGAAAATGGACCCAGGGTACCC	41
seq17_700bp.rev	CGTGTGCTCTTCCGATCT	GAGGCTCCAGGTGCTGCCG	CGTGTGCTCTTCCGATCTGAGGCTCCAGGTGCTGCCG	37
seq18_700bp.fwd	GGTAACCGGTCCAGCTCA	TGACGCCCTAACCTAAAGCACAACTTACC	GGTAACCGGTCCAGCTCATGACGCCCTAACCTAAAGCACAACTTACC	47
seq18_700bp.rev	CGTGTGCTCTTCCGATCT	CGACGGCAGAAGCAGCGACAGG	CGTGTGCTCTTCCGATCTCGACGGCAGAAGCAGCGACAGG	40
seq19_700bp.fwd	GGTAACCGGTCCAGCTCA	ACTGAGAAAAACCTCAAGCTGCATCCACAGGTTTA	GGTAACCGGTCCAGCTCAACTGAGAAAAACCTCAAGCTGCATCCACAGGTTTA	53
seq19_700bp.rev	CGTGTGCTCTTCCGATCT	CTAGAAGGGGAGCCCCTTCTTATCATAGAGCATGG	CGTGTGCTCTTCCGATCTCTAGAAGGGGAGCCCCTTCTTATCATAGAGCATGG	53
seq20_700bp.fwd	GGTAACCGGTCCAGCTCA	TGAGAAGACACCGTCTCTGTGGCTTCA	GGTAACCGGTCCAGCTCATGAGAAGACACCGTCTCTGTGGCTTCA	45
seq20_700bp.rev	CGTGTGCTCTTCCGATCT	GAGAGGAGGTTGCCCAGGCCAGTTT	CGTGTGCTCTTCCGATCTGAGAGGAGGTTGCCCAGGCCAGTTT	43
seq21_700bp.fwd	GGTAACCGGTCCAGCTCA	AGCGGGAACGAGAAGGAATCGCTCAG	GGTAACCGGTCCAGCTCAAGCGGGAACGAGAAGGAATCGCTCAG	44
seq21_700bp.rev	CGTGTGCTCTTCCGATCT	GCAGCACCAAGAAAGAGTCGCCGTC	CGTGTGCTCTTCCGATCTGCAGCACCAAGAAAGAGTCGCCGTC	43
seq22_700bp.fwd	GGTAACCGGTCCAGCTCA	aTCTTGGAGCAGCGTTGGAGAAGCTC	GGTAACCGGTCCAGCTCAaTCTTGGAGCAGCGTTGGAGAAGCTC	44
seq22_700bp.rev	CGTGTGCTCTTCCGATCT	gaagctgggcatggtggcgc	CGTGTGCTCTTCCGATCTgaagctgggcatggtggcgc	38
seq23_700bp.fwd	GGTAACCGGTCCAGCTCA	CCCTCTTCCCTCCCCCTCCTTC	GGTAACCGGTCCAGCTCACCCTCTTCCCTCCCCCTCCTTC	40
seq23_700bp.rev	CGTGTGCTCTTCCGATCT	CAGCGGGCTTGAGACAGTCCAGC	CGTGTGCTCTTCCGATCTCAGCGGGCTTGAGACAGTCCAGC	41
seq24_700bp.fwd	GGTAACCGGTCCAGCTCA	CATAGGCGCTGAGAAGGTTGCGGAC	GGTAACCGGTCCAGCTCACATAGGCGCTGAGAAGGTTGCGGAC	43
seq24_700bp.rev	CGTGTGCTCTTCCGATCT	GAGTCATTCCTCAGCTGGAATCGCACCC	CGTGTGCTCTTCCGATCTGAGTCATTCCTCAGCTGGAATCGCACCC	46
seq25_950bp.fwd	GGTAACCGGTCCAGCTCA	CCCAATAGTTGTGGACTCGGTGGTTCTATGTCTTG	GGTAACCGGTCCAGCTCACCCAATAGTTGTGGACTCGGTGGTTCTATGTCTTG	53
seq25_950bp.rev	CGTGTGCTCTTCCGATCT	AGAGACCCGACCACGAAACCTACAAG	CGTGTGCTCTTCCGATCTAGAGACCCGACCACGAAACCTACAAG	44
seq26_950bp.fwd	GGTAACCGGTCCAGCTCA	AGTCAAACTTCACTGCTGGAGAGGAGAAAGGGA	GGTAACCGGTCCAGCTCAAGTCAAACTTCACTGCTGGAGAGGAGAAAGGGA	51
seq26_950bp.rev	CGTGTGCTCTTCCGATCT	TGAGGGGAAGAAGGGAACTGAGAGATGCTG	CGTGTGCTCTTCCGATCTTGAGGGGAAGAAGGGAACTGAGAGATGCTG	48
seq27_950bp.fwd	GGTAACCGGTCCAGCTCA	AGGAGGCGGCCAGTCCGTAG	GGTAACCGGTCCAGCTCAAGGAGGCGGCCAGTCCGTAG	38
seq27_950bp.rev	CGTGTGCTCTTCCGATCT	cgcgttcaagcgattctcgcgtctc	CGTGTGCTCTTCCGATCTcgcgttcaagcgattctcgcgtctc	43
seq28_950bp.fwd	GGTAACCGGTCCAGCTCA	TCCCAGAGGTTACCCGTCAAGGAAAGG	GGTAACCGGTCCAGCTCATCCCAGAGGTTACCCGTCAAGGAAAGG	45
seq28_950bp.rev	CGTGTGCTCTTCCGATCT	gcctggtccttttttgtattcctagcctcagcaca	CGTGTGCTCTTCCGATCTgcctggtccttttttgtattcctagcctcagcaca	53
seq29_950bp.fwd	GGTAACCGGTCCAGCTCA	GAAGCCCCGCTCGCTAGGTC	GGTAACCGGTCCAGCTCAGAAGCCCCGCTCGCTAGGTC	38
seq29_950bp.rev	CGTGTGCTCTTCCGATCT	AGAAGCTGGTTTTGGCTCCAAAGCGAG	CGTGTGCTCTTCCGATCTAGAAGCTGGTTTTGGCTCCAAAGCGAG	45
seq30_950bp.fwd	GGTAACCGGTCCAGCTCA	GAGAAACCATTAAGCTGCTAACGTAGACGTTTCAA	GGTAACCGGTCCAGCTCAGAGAAACCATTAAGCTGCTAACGTAGACGTTTCAA	53
seq30_950bp.rev	CGTGTGCTCTTCCGATCT	AACGGACACCGCATCCAGCTCAT	CGTGTGCTCTTCCGATCTAACGGACACCGCATCCAGCTCAT	41
seq31_950bp.fwd	GGTAACCGGTCCAGCTCA	CAGTTATCCAAGAAGGTAGGTTTTATCATATCCTTTTGGAG	GGTAACCGGTCCAGCTCACAGTTATCCAAGAAGGTAGGTTTTATCATATCCTTTTGGAG	59
seq31_950bp.rev	CGTGTGCTCTTCCGATCT	AAAGATGCAGGTACAGTCCCTTGGGG	CGTGTGCTCTTCCGATCTAAAGATGCAGGTACAGTCCCTTGGGG	44
seq32_950bp.fwd	GGTAACCGGTCCAGCTCA	TGATGGTGGCATatgaagaaaaacacatactctcaaca	GGTAACCGGTCCAGCTCATGATGGTGGCATatgaagaaaaacacatactctcaaca	56
seq32_950bp.rev	CGTGTGCTCTTCCGATCT	AGCAGTTTGAGAATCACTAAACTTCCCCGCATACAACCTC	CGTGTGCTCTTCCGATCTAGCAGTTTGAGAATCACTAAACTTCCCCGCATACAACCTC	58
seq33_950bp.fwd	GGTAACCGGTCCAGCTCA	TACGAGAGGTTGCCTGTTAAGTGTCTGAAATATTAATACG	GGTAACCGGTCCAGCTCATACGAGAGGTTGCCTGTTAAGTGTCTGAAATATTAATACG	58
seq33_950bp.rev	CGTGTGCTCTTCCGATCT	GCACCAGCAGGTCCTGGCTG	CGTGTGCTCTTCCGATCTGCACCAGCAGGTCCTGGCTG	38
seq34_950bp.fwd	GGTAACCGGTCCAGCTCA	agggggctgaggcaggagaatca	GGTAACCGGTCCAGCTCAagggggctgaggcaggagaatca	41
seq34_950bp.rev	CGTGTGCTCTTCCGATCT	CTCACTGGGATCAGAATTCattcctttcttagaca	CGTGTGCTCTTCCGATCTCTCACTGGGATCAGAATTCattcctttcttagaca	53
seq35_950bp.fwd	GGTAACCGGTCCAGCTCA	GGGACAATCCTTGGTCCAAGGCG	GGTAACCGGTCCAGCTCAGGGACAATCCTTGGTCCAAGGCG	41
seq35_950bp.rev	CGTGTGCTCTTCCGATCT	CCCCCGCACCACACAAAGAGTG	CGTGTGCTCTTCCGATCTCCCCCGCACCACACAAAGAGTG	40
seq36_950bp.fwd	GGTAACCGGTCCAGCTCA	CCCTCAGCCTGAAAGAAGACGC	GGTAACCGGTCCAGCTCACCCTCAGCCTGAAAGAAGACGC	40
seq36_950bp.rev	CGTGTGCTCTTCCGATCT	GTAATAGATGCCAAACAAATTCTTCAAATAATTGTCACAC	CGTGTGCTCTTCCGATCTGTAATAGATGCCAAACAAATTCTTCAAATAATTGTCACAC	58
