# Supplementary material for: Combining TSS-MPRA and sensitive TSS profile dissimilarity scoring to study the sequence determinants of transcription initiation
Source: Nucleic Acids Res. 2023 Jul 5;51(15):e80. doi: 10.1093/nar/gkad562 (PMC10450201; doi:10.1093/nar/gkad562)
Supplement: gkad562_Supplemental_Files [file gkad562_supplemental_files.zip › Table_S4.xlsx]

## Sheet: Sheet1
Locus ID	Locus	Group	Notes (fidelity relative to genomic profile)
1	RAND_TSS-chr3_119677313-119677463_-_BCrep1	1	Inserts did not recapitulate genomic pattern at either 200-bp or 350-bp insert size
2	RAND_TSS-chr6_33425581-33425731_-_BCrep	1	Inserts did not recapitulate genomic pattern at either 200-bp or 350-bp insert size
3	RAND_TSS-chr6_31703401-31703551_+_BCrep1	1	Inserts did not recapitulate genomic pattern at either 200-bp or 350-bp insert size
4	RAND_TSS-chr13_28658987-28659137_-_BCrep1	2	Inserts that recapitulated genomic patterns at 200-bp but not 350-bp insert size
5	RAND_TSS-chr15_43370948-43371098_-_BCrep1	2	Inserts that recapitulated genomic patterns at 200-bp but not 350-bp insert size
6	RAND_TSS-chr5_119071034-119071184_+_BCrep1	2	Inserts that recapitulated genomic patterns at 200-bp but not 350-bp insert size
7	RAND_TSS-chr5_149320819-149320969_-_BCrep1	3	Core 150-bp profile changed in the 350-bp insert from the one in the 200-bp insert: core pattern improved
8	RAND_TSS-chr6_131628156-131628306_-_BCrep1	3	Core 150-bp profile changed in the 350-bp insert from the one in the 200-bp insert: core pattern improved
9	RAND_TSS-chr3_126475816-126475966_-_BCrep1	3	Core 150-bp profile changed in the 350-bp insert from the one in the 200-bp insert: core pattern worsened
10	RAND_TSS-chr19_5718804-5718954_+_BCrep1	4	Inserts did recapitulate genomic pattern in both 200-bp and 350-bp inserts
11	RAND_TSS-chr2_231708455-231708605_+_BCrep1	4	Inserts did recapitulate genomic pattern in both 200-bp and 350-bp inserts
12	RAND_TSS-chr6_26596710-26596860_-_BCrep1	4	Inserts did recapitulate genomic pattern in both 200-bp and 350-bp inserts
